# Supplementary material for: Genome-wide analysis of changes in miRNA and target gene expression reveals key roles in heterosis for Chinese cabbage biomass
Source: Hortic Res. 2021 Mar 1;8:39. doi: 10.1038/s41438-021-00474-6 (PMC7917107; doi:10.1038/s41438-021-00474-6)
Supplement: Supplementary file 8 — Supplementary Table S1 [file 41438_2021_474_MOESM8_ESM.xlsx]

## Sheet: MPVS—F1S 
miR_name	MPV-S-ReadsMean	F1-S-ReadsMean	log2Ratio(F1-S/MPV-S) normalized	p-value	q-value
bra-miR171e	33791.8	84473.3	0.82477	0	0
bra-miR164a	22218.5	53422	0.768621	0	0
bra-miR164e-5p	22218.7	53422	0.76861	0	0
bra-miR156b-5p	21315.5	17783	-0.758456	0	0
bra-miR156d-5p	21315.5	17783	-0.758456	0	0
bra-miR156a-5p	21315.5	17783.3	-0.758429	0	0
bra-miR156f-5p	21327	17798	-0.758018	0	0
bra-miR156c-5p	21327	17798	-0.758018	0	0
bra-miR156g-5p	21327	17798	-0.758018	0	0
bra-miR156e-5p	21473.5	18135	-0.740832	0	0
bra-miR168a-3p	9192.67	7382	-0.813523	0	0
bra-miR390-3p	1484.67	4789.33	1.19263	0	0
bra-miR391-3p	960.833	296.333	-2.19412	0	0
bra-miR164b-5p	3735.67	8247.33	0.64551	0	0
bra-miR164d-5p	3735.67	8247.33	0.64551	0	0
bra-miR164c-5p	3735.67	8247.33	0.64551	0	0
bra-miR1885b	2084.67	1614	-0.866228	0	0
bra-miR391-5p	909.333	554	-1.21197	1.12943e-236	1.15254e-236
bra-miR396-5p	1275	1011.67	-0.830815	1.61365e-178	1.5552e-178
bra-miR156f-3p	378.167	162.667	-1.71416	4.98767e-166	4.43722e-166
bra-miR158-5p	569.333	373.667	-1.10457	1.11687e-128	8.80701e-129
bra-miR156c-3p	730.167	563.667	-0.870435	2.01132e-111	1.51706e-111
bra-miR156g-3p	730.167	563.667	-0.870435	2.01132e-111	1.51706e-111
bra-miR319-3p	38.6667	236.333	2.11461	3.39044e-98	2.50285e-98
bra-miR5725	977.333	866.667	-0.670425	3.96555e-95	2.86642e-95
bra-miR1885a	487.833	390.667	-0.817502	1.24007e-67	8.78068e-68
bra-miR9552b-3p	88	30.3333	-2.03365	5.2075e-50	3.61357e-50
bra-miR5724	346.5	304	-0.685836	3.11603e-36	2.0791e-36
bra-miR403-5p	142.167	108.667	-0.884725	1.08502e-23	6.9714e-24
bra-miR9557-3p	167.167	137	-0.784163	9.89997e-23	6.24523e-23
bra-miR162-5p	56.1667	150.333	0.923327	2.18698e-19	1.35498e-19
bra-miR9558-3p	150.333	130.333	-0.70301	2.65375e-17	1.61534e-17
bra-miR156b-3p	19.6667	4.33333	-2.67925	1.22511e-16	7.08436e-17
bra-miR156d-3p	19.3333	4.33333	-2.65459	3.09839e-16	1.73389e-16
bra-miR860-5p	41.5	22	-1.41266	2.81266e-15	1.54901e-15
bra-miR5722	29.1667	14	-1.55595	1.12097e-12	6.07702e-13
bra-miR161-3p	74.5	162	0.62363	2.94753e-11	1.52638e-11
bra-miR5714	27.5	16.6667	-1.21952	9.47895e-09	4.63211e-09
bra-miR9552a-5p	15.3333	6.66667	-1.69869	3.92294e-08	1.89041e-08
bra-miR156a-3p	66.1667	61	-0.614347	6.32297e-07	2.74226e-07
bra-miR9558-5p	14	7	-1.49705	1.65687e-06	7.0971e-07
bra-miR9563b-5p	27.3333	20.6667	-0.900407	7.99852e-06	3.35646e-06
bra-miR9560a-5p	27	20.3333	-0.906164	8.12611e-06	3.35646e-06
bra-miR9560b-5p	27	20.3333	-0.906164	8.12611e-06	3.35646e-06
bra-miR9559-5p	5.16667	1.33333	-2.45125	5.35481e-05	2.18576e-05
bra-miR9555b-5p	9.66667	6	-1.18511	0.000878499	0.000346367
bra-miR9567-5p	17.1667	13.6667	-0.826	0.00100772	0.000392849
bra-miR172d-3p	29.1667	27	-0.608413	0.00104361	0.000402323
bra-miR5716	6.16667	3	-1.53658	0.00118861	0.000453184
bra-miR5717	18.3333	15.6667	-0.723823	0.0024367	0.00091895
bra-miR9564-3p	3.66667	1.33333	-1.95648	0.00308333	0.00115031
bra-miR172c-3p	12.5	10	-0.81898	0.00534351	0.00193123
bra-miR860-3p	9.16667	6.66667	-0.956483	0.00652198	0.00233284
bra-miR9561-5p	12.6667	10.6667	-0.744979	0.00977688	0.0034614
bra-miR9563a-3p	5.16667	3.66667	-0.991816	0.0353078	0.0123741
bra-miR5719	6.66667	5.33333	-0.81898	0.041923	0.0145455
bra-miR9552b-5p	2.16667	1	-1.61253	0.0465841	0.0158828
bra-miR9568-3p	4	2.66667	-1.08201	0.0466928	0.0158828
bra-miR5721	10.3333	9.66667	-0.593267	0.0564122	0.0190026
bra-miR164e-3p	2.33333	6.33333	0.943521	0.0598681	0.0199728
bra-miR9563a-5p	2	1	-1.49705	0.0701493	0.0231799
bra-miR408-5p	1	0.333333	-2.08201	0.107569	0.0352095
bra-miR172d-5p	4.66667	4	-0.719444	0.12822	0.0415765

## Sheet: P1S—F1S
miR_name	P1-S-ReadsMean	F1-S-ReadsMean	log2Ratio(F1-S/P1-S) normalized	p-value	q-value
bra-miR390-5p	14628.7	10187.3	-1.46485	0	0
bra-miR168a-3p	8823.33	7382	-1.20014	0	0
bra-miR156b-5p	15264.7	17783	-0.72253	0	0
bra-miR156d-5p	15264.7	17783	-0.72253	0	0
bra-miR156a-5p	15264.7	17783.3	-0.722503	0	0
bra-miR156f-5p	15272	17798	-0.722007	0	0
bra-miR156c-5p	15272	17798	-0.722007	0	0
bra-miR156g-5p	15272	17798	-0.722007	0	0
bra-miR156e-5p	15417.7	18135	-0.70864	0	0
bra-miR391-3p	1341.67	296.333	-3.12157	0	0
bra-miR5654a	6438	7399.33	-0.74205	0	0
bra-miR5654b	6438	7399.33	-0.74205	0	0
bra-miR391-5p	1147.67	554	-1.99358	0	0
bra-miR396-5p	1576.67	1011.67	-1.58298	0	0
bra-miR168b-3p	6875	8568.67	-0.625122	0	0
bra-miR168c-3p	6762	8420.67	-0.626348	0	0
bra-miR403-3p	198	1536.33	2.01309	0	0
bra-miR5711	832.667	719	-1.15458	1.85732e-172	2.46569e-172
bra-miR1885b	1413.67	1614	-0.751634	4.28819e-143	5.5149e-143
bra-miR9552b-3p	130.333	30.3333	-3.04606	2.28278e-98	2.47226e-98
bra-miR400-5p	614.333	629	-0.908794	7.99914e-87	8.44097e-87
bra-miR9557-3p	1.33333	137	5.74016	1.55276e-75	1.52149e-75
bra-miR9557-5p	8	163.667	3.41178	1.5177e-71	1.38799e-71
bra-miR319-3p	34.6667	236.333	1.82637	8.38136e-52	7.49844e-52
bra-miR156a-3p	111.333	61	-1.81084	1.49356e-46	1.28054e-46
bra-miR158-5p	342.667	373.667	-0.817887	1.9254e-41	1.6171e-41
bra-miR172a	188.333	165	-1.13366	2.59562e-39	2.09452e-39
bra-miR172b-3p	188.333	165	-1.13366	2.59562e-39	2.09452e-39
bra-miR395d-3p	191.333	621	0.755672	2.19921e-34	1.64557e-34
bra-miR395c-3p	192	621.667	0.752202	3.69797e-34	2.71762e-34
bra-miR395b-3p	192	621.333	0.751428	4.39944e-34	3.12164e-34
bra-miR395a-3p	192	621.333	0.751428	4.39944e-34	3.12164e-34
bra-miR5714	48.3333	16.6667	-2.47889	1.18502e-30	8.12808e-31
bra-miR403-5p	13.3333	108.667	2.08397	3.84708e-29	2.59547e-29
bra-miR156f-3p	162.667	162.667	-0.942833	1.06576e-25	7.07425e-26
bra-miR160a-3p	219.333	272.667	-0.628819	1.03076e-17	6.33137e-18
bra-miR9558-5p	18.3333	7	-2.33188	7.92051e-12	4.6566e-12
bra-miR156b-3p	12.6667	4.33333	-2.49032	3.47719e-09	2.0155e-09
bra-miR172d-3p	33	27	-1.23234	4.41927e-09	2.52599e-09
bra-miR156d-3p	12	4.33333	-2.41232	1.64738e-08	9.28722e-09
bra-miR162-5p	49	150.333	0.674479	5.15977e-08	2.86954e-08
bra-miR9560a-5p	25.3333	20.3333	-1.26002	1.68212e-07	8.99041e-08
bra-miR9560b-5p	25.3333	20.3333	-1.26002	1.68212e-07	8.99041e-08
bra-miR5712	28	93.6667	0.799276	6.20094e-07	3.27173e-07
bra-miR5717	20	15.6667	-1.29513	2.04649e-06	1.0661e-06
bra-miR5718	50	61.6667	-0.64027	3.20994e-05	1.65128e-05
bra-miR5722	16.6667	14	-1.19437	4.73845e-05	2.4075e-05
bra-miR9552b-5p	4.33333	1	-3.05831	0.000120317	5.8947e-05
bra-miR9564-3p	4.33333	1.33333	-2.64327	0.000354999	0.000171879
bra-miR5720	28.6667	35	-0.654852	0.00131828	0.000630845
bra-miR172c-3p	11.3333	10	-1.1234	0.00140118	0.000662811
bra-miR9559-5p	3.66667	1.33333	-2.40226	0.00185161	0.000865928
bra-miR860-5p	19.6667	22	-0.781082	0.0019056	0.000881161
bra-miR2111b-3p	7.66667	5.66667	-1.37893	0.00203381	0.000929998
bra-miR5719	0.333333	5.33333	3.05717	0.00209471	0.00094732
bra-miR9569-5p	4	2	-1.94283	0.00440571	0.0019708
bra-miR9555b-5p	7.33333	6	-1.23234	0.00567426	0.00251096
bra-miR9567-5p	3	13.6667	1.24479	0.00604932	0.00264846
bra-miR5716	4.66667	3	-1.58026	0.00772306	0.00334565
bra-miR2111a-5p	4	2.66667	-1.5278	0.0161184	0.00690979
bra-miR9563a-5p	2.33333	1	-2.16523	0.0196916	0.00826932
bra-miR9568-3p	0	2.66667	3.05717	0.029601	0.0121821
bra-miR9555a-3p	10.6667	12.6667	-0.694905	0.0389487	0.0158703
bra-miR9555a-5p	5.33333	5	-1.03594	0.0402091	0.0162233
bra-miR9552a-3p	2.33333	1.33333	-1.75019	0.0427947	0.0170988
bra-miR2111b-5p	4	3.33333	-1.20587	0.0446266	0.0176593
bra-miR9563a-3p	4	3.66667	-1.06836	0.068444	0.0265732
bra-miR2111-3p	2.66667	2	-1.35787	0.0721234	0.02774
bra-miR9556-3p	3.66667	3.66667	-0.942833	0.115631	0.0440619

## Sheet: P2S-F1S
miR_name	P2-S-ReadsMean	F1-S-ReadsMean	log2Ratio(F1-S/P2-S) normalized	p-value	q-value
bra-miR398-3p	91668.7	215418	1.07565	0	0
bra-miR171e	30889.7	84473.3	1.29438	0	0
bra-miR164e-5p	18629.3	53422	1.36287	0	0
bra-miR164a	18629.3	53422	1.36287	0	0
bra-miR160a-5p	44426	78287	0.660381	0	0
bra-miR1140	5521	16138	1.39047	0	0
bra-miR171d	34654.7	59675.7	0.627106	0	0
bra-miR171b	34655.3	59675.7	0.627078	0	0
bra-miR171c	34654.7	59674	0.627066	0	0
bra-miR171a	34764	59694	0.623005	0	0
bra-miR156b-5p	27366.3	17783	-0.77889	0	0
bra-miR156d-5p	27366.3	17783	-0.77889	0	0
bra-miR156a-5p	27366.3	17783.3	-0.778863	0	0
bra-miR156f-5p	27382	17798	-0.7785	0	0
bra-miR156c-5p	27382	17798	-0.7785	0	0
bra-miR156g-5p	27382	17798	-0.7785	0	0
bra-miR156e-5p	27529.3	18135	-0.75918	0	0
bra-miR390-5p	3616	10187.3	1.33732	0	0
bra-miR390-3p	1065.67	4789.33	2.01108	0	0
bra-miR398-5p	2176.67	4944	1.02657	0	0
bra-miR164b-5p	4376	8247.33	0.757328	0	0
bra-miR164d-5p	4376	8247.33	0.757328	0	0
bra-miR164c-5p	4376	8247.33	0.757328	0	0
bra-miR5711	4	719	7.33286	0	0
bra-miR1885b	2755.67	1614	-0.928748	9.47793e-288	1.4976e-287
bra-miR156f-3p	593.667	162.667	-2.02472	5.40585e-202	7.82992e-202
bra-miR824	1904.67	3420.33	0.687611	1.21792e-191	1.71638e-191
bra-miR5725	1536	866.667	-0.982616	5.84293e-177	8.01757e-177
bra-miR403-3p	2255.33	1536.33	-0.710836	9.01517e-150	1.1752e-149
bra-miR158-5p	796	373.667	-1.248	2.22633e-135	2.8314e-135
bra-miR156c-3p	1033.33	563.667	-1.03138	1.73621e-129	2.10537e-129
bra-miR156g-3p	1033.33	563.667	-1.03138	1.73621e-129	2.10537e-129
bra-miR1885a	753	390.667	-1.1037	9.75858e-106	1.13076e-105
bra-miR319-3p	42.6667	236.333	2.31265	2.69739e-86	3.05761e-86
bra-miR391-3p	580	296.333	-1.12582	1.75042e-84	1.94196e-84
bra-miR9557-3p	333	137	-1.43833	2.44872e-71	2.66008e-71
bra-miR403-5p	271	108.667	-1.47537	1.3731e-60	1.46117e-60
bra-miR9557-5p	328	163.667	-1.15992	7.30167e-51	7.61462e-51
bra-miR5724	487	304	-0.836837	3.29609e-44	3.30515e-44
bra-miR9558-3p	209.667	130.333	-0.842878	3.35294e-20	3.29872e-20
bra-miR162-5p	63.3333	150.333	1.09014	5.76587e-20	5.56758e-20
bra-miR860-5p	63.3333	22	-1.68245	2.48536e-18	2.31418e-18
bra-miR156b-3p	26.6667	4.33333	-2.77848	1.00023e-14	8.9922e-15
bra-miR156d-3p	26.6667	4.33333	-2.77848	1.00023e-14	8.9922e-15
bra-miR5722	41.6667	14	-1.73045	5.01347e-13	4.4308e-13
bra-miR156a-3p	21	61	1.38143	2.19933e-12	1.91133e-12
bra-miR9552a-5p	28	6.66667	-2.22738	2.6629e-12	2.27626e-12
bra-miR161-3p	87.3333	162	0.734402	1.01232e-11	8.37862e-12
bra-miR9563b-5p	42.3333	20.6667	-1.19148	3.68873e-08	2.91426e-08
bra-miR9567-5p	31.3333	13.6667	-1.35402	1.6692e-07	1.29906e-07
bra-miR5720	16	35	0.972296	5.86248e-05	4.4954e-05
bra-miR860-3p	16.3333	6.66667	-1.44977	6.93017e-05	5.2371e-05
bra-miR2111b-3p	0.333333	5.66667	3.93048	9.05481e-05	6.74493e-05
bra-miR9552b-3p	45.6667	30.3333	-0.747224	0.000107585	7.90114e-05
bra-miR9559-5p	6.66667	1.33333	-2.47892	0.000276524	0.000197518
bra-miR5719	13	5.33333	-1.44239	0.000406249	0.000286257
bra-miR9561-5p	19.6667	10.6667	-1.03963	0.000775653	0.000539265
bra-miR5714	6.66667	16.6667	1.16494	0.00131269	0.000900623
bra-miR9568-3p	8	2.66667	-1.74195	0.0014703	0.00099566
bra-miR164e-3p	1.33333	6.33333	2.09094	0.00246058	0.00160377
bra-miR9555b-5p	12	6	-1.15699	0.00419359	0.00269958
bra-miR5716	7.66667	3	-1.51062	0.0049467	0.00314556
bra-miR9560a-5p	28.6667	20.3333	-0.652514	0.00645282	0.00395846
bra-miR9560b-5p	28.6667	20.3333	-0.652514	0.00645282	0.00395846
bra-miR5721	16	9.66667	-0.883969	0.00808797	0.0047924
bra-miR9560a-3p	2	6	1.42798	0.0239506	0.0135745
bra-miR408-5p	2	0.333333	-2.74195	0.035301	0.0195819
bra-miR172c-3p	13.6667	10	-0.607648	0.0775523	0.0418501
bra-miR9563a-3p	6.33333	3.66667	-0.945483	0.0778525	0.0418501

## Sheet: P2S-P1S
miR_name	P2-S-ReadsMean	P1-S-ReadsMean	log2Ratio(P1-S/P2-S) normalized	p-value	q-value
bra-miR398-3p	91668.7	123668	1.21782	0	0
bra-miR167d	286161	99208.7	-0.742442	0	0
bra-miR167b	286160	99208.7	-0.74244	0	0
bra-miR167c	286160	99208.7	-0.74244	0	0
bra-miR167a	286328	99559.3	-0.738195	0	0
bra-miR390-5p	3616	14628.7	2.80218	0	0
bra-miR171e	30889.7	36694	1.03427	0	0
bra-miR164e-5p	18629.3	25808	1.25609	0	0
bra-miR164a	18629.3	25807.7	1.25607	0	0
bra-miR1140	5521	11937.7	1.89837	0	0
bra-miR160a-5p	44426	44073	0.774337	0	0
bra-miR168c-5p	61958.3	56442.7	0.651334	0	0
bra-miR168b-5p	61989.3	56293	0.646781	0	0
bra-miR172b-5p	7934	7956.33	0.789901	0	0
bra-miR403-3p	2255.33	198	-2.72392	0	0
bra-miR5711	4	832.667	8.48744	0	0
bra-miR168a-3p	9562	8823.33	0.669857	0	0
bra-miR398-5p	2176.67	3003	1.25013	0	0
bra-miR390-3p	1065.67	1903.67	1.62287	0	0
bra-miR391-3p	580	1341.67	1.99575	0	0
bra-miR158-3p	9055.33	7924.33	0.593368	0	0
bra-miR396-5p	973.333	1576.67	1.48172	0	0
bra-miR391-5p	671	1147.67	1.56016	0	0
bra-miR9557-3p	333	1.33333	-7.1785	1.51071e-178	2.53714e-178
bra-miR9557-5p	328	8	-4.57171	4.42031e-176	7.19165e-176
bra-miR5725	1536	418.667	-1.08946	7.73861e-157	1.22088e-156
bra-miR403-5p	271	13.3333	-3.55934	7.86213e-126	1.20389e-125
bra-miR156a-3p	21	111.333	3.19227	4.22998e-82	5.79535e-82
bra-miR9552b-3p	45.6667	130.333	2.29884	2.96114e-68	3.95294e-68
bra-miR1885a	753	222.667	-0.971919	7.30783e-65	9.51161e-65
bra-miR156f-3p	593.667	162.667	-1.08189	4.22109e-61	5.36002e-61
bra-miR172a	119.667	188.333	1.44011	1.47948e-52	1.75058e-52
bra-miR172b-3p	119.667	188.333	1.44011	1.47948e-52	1.75058e-52
bra-miR400-5p	687.667	614.333	0.623158	5.92526e-43	6.42676e-43
bra-miR5714	6.66667	48.3333	3.64383	1.21181e-40	1.28755e-40
bra-miR395d-3p	559	191.333	-0.760914	1.19925e-32	1.24872e-32
bra-miR395c-3p	560	192	-0.758475	1.57034e-32	1.57223e-32
bra-miR395b-3p	560	192	-0.758475	1.57034e-32	1.57223e-32
bra-miR395a-3p	559.667	192	-0.757616	1.88355e-32	1.85024e-32
bra-miR9567-5p	31.3333	3	-2.59882	2.62275e-12	2.10072e-12
bra-miR9552a-5p	28	2.66667	-2.60647	3.48073e-11	2.70471e-11
bra-miR5720	16	28.6667	1.62715	7.47751e-11	5.72497e-11
bra-miR2111b-3p	0.333333	7.66667	5.30941	6.46622e-09	4.74152e-09
bra-miR5719	13	0.333333	-4.49956	1.98737e-08	1.41736e-08
bra-miR172d-3p	25.3333	33	1.16727	5.73263e-08	4.03318e-08
bra-miR9558-5p	9.66667	18.3333	1.70922	6.96414e-08	4.83428e-08
bra-miR860-3p	16.3333	2	-2.2439	3.51305e-06	2.34485e-06
bra-miR860-5p	63.3333	19.6667	-0.901367	3.65796e-06	2.41067e-06
bra-miR9568-3p	8	0	-4.79912	8.23992e-06	5.36239e-06
bra-miR9552b-5p	0	4.33333	5.48629	1.22586e-05	7.87918e-06
bra-miR9563b-5p	42.3333	12.3333	-0.993386	4.03068e-05	2.52829e-05
bra-miR5717	16.6667	20	1.04888	0.000106612	6.60772e-05
bra-miR9569-5p	1	4	2.78585	0.000658186	0.000403139
bra-miR9552a-3p	0	2.33333	4.5932	0.00171173	0.00102433
bra-miR9561-5p	19.6667	5.66667	-1.00933	0.00457554	0.00270698
bra-miR2111-3p	0.666667	2.66667	2.78585	0.00541355	0.00316678
bra-miR9560a-5p	28.6667	25.3333	0.607508	0.00639554	0.00361922
bra-miR9560b-5p	28.6667	25.3333	0.607508	0.00639554	0.00361922
bra-miR164e-3p	1.33333	3.33333	2.10777	0.00814266	0.00446239
bra-miR9560a-3p	2	4	1.78585	0.00940879	0.00494794
bra-miR2111b-5p	2	4	1.78585	0.00940879	0.00494794
bra-miR2111a-5p	2	4	1.78585	0.00940879	0.00494794
bra-miR5721	16	4.66667	-0.991762	0.0117129	0.00609804
bra-miR9555a-5p	3.66667	5.33333	1.32641	0.0158781	0.0081847
bra-miR9564-3p	3	4.33333	1.31636	0.0306825	0.0153597
bra-miR9568-5p	3	0.333333	-2.38408	0.0392714	0.0192884
bra-miR9555a-3p	11.3333	10.6667	0.698383	0.0452577	0.0220208
bra-miR9567-3p	2.66667	0.333333	-2.21415	0.0630468	0.0301136
bra-miR408-5p	2	0	-2.79912	0.0659238	0.0312015
bra-miR9556-3p	3	3.66667	1.07535	0.0904039	0.0424023
bra-miR9564-5p	9.66667	8.66667	0.628304	0.100271	0.0466104

## Sheet: MPVH-F1H
miR_name	MPV-H-ReadsMean	F1-H-ReadsMean	log2Ratio(F1-H/MPV-H) normalized	p-value	q-value
bra-miR398-3p	11673.2	3738.33	-1.69015	0	0
bra-miR1885b	2466	860.333	-1.56662	0	0
bra-miR5654a	3833.5	2424	-0.708689	0	0
bra-miR5654b	3833.5	2424	-0.708689	0	0
bra-miR1885a	717.333	287	-1.36901	6.24075e-201	1.40057e-200
bra-miR158-5p	758.5	391	-1.0034	2.75905e-130	5.93397e-130
bra-miR398-5p	400	146.333	-1.49816	5.07196e-129	1.04721e-128
bra-miR400-5p	324	135	-1.31045	5.4408e-86	1.04015e-85
bra-miR2111-3p	58.6667	7.66667	-2.98329	4.72793e-46	8.13479e-46
bra-miR395d-3p	456	297.333	-0.664369	6.59628e-40	9.72809e-40
bra-miR395c-3p	456.167	298	-0.661665	1.20235e-39	1.63322e-39
bra-miR395b-3p	456.167	298	-0.661665	1.20235e-39	1.63322e-39
bra-miR395a-3p	456.167	298	-0.661665	1.20235e-39	1.63322e-39
bra-miR160a-3p	454.833	311	-0.59584	4.30941e-33	5.56102e-33
bra-miR9560a-5p	212.5	124.667	-0.816803	3.21378e-27	3.9497e-27
bra-miR9560b-5p	212.5	124.667	-0.816803	3.21378e-27	3.9497e-27
bra-miR156c-3p	181.167	104.667	-0.838932	1.81033e-24	2.12374e-24
bra-miR156g-3p	181.167	104.667	-0.838932	1.81033e-24	2.12374e-24
bra-miR2111b-3p	42.6667	15.3333	-1.52385	1.33219e-15	1.49488e-15
bra-miR2111a-5p	43.3333	16	-1.48482	2.77249e-15	3.04487e-15
bra-miR2111b-5p	44.1667	16.6667	-1.45341	4.1531e-15	4.4661e-15
bra-miR9552b-3p	57	26.3333	-1.16149	6.54441e-14	6.75612e-14
bra-miR156a-3p	37.6667	13.6667	-1.51004	8.751e-14	8.85695e-14
bra-miR9408-3p	16	42	1.3449	1.24282e-12	1.23367e-12
bra-miR391-5p	140.667	96.6667	-0.588606	4.3622e-11	4.24841e-11
bra-miR2111-5p	8.66667	0	-5.74786	6.40001e-11	6.11763e-11
bra-miR9557-5p	64.6667	36.3333	-0.879145	2.19547e-10	2.06045e-10
bra-miR391-3p	98	63	-0.684846	3.0722e-10	2.83177e-10
bra-miR9560b-3p	38.5	18	-1.14428	1.14348e-09	1.0355e-09
bra-miR172d-5p	18.6667	6.66667	-1.53284	1.10345e-07	9.8202e-08
bra-miR161-5p	28.1667	14.6667	-0.988864	3.78493e-06	3.1511e-06
bra-miR5718	28.5	16	-0.880306	2.46207e-05	1.95516e-05
bra-miR9569-5p	3.33333	8.66667	1.3311	0.00137441	0.000958696
bra-miR156f-3p	16	9.33333	-0.825024	0.00278411	0.00189091
bra-miR9562-5p	5.33333	10.6667	0.952584	0.00667212	0.00441536
bra-miR9563a-3p	3.5	1	-1.85477	0.00852247	0.00556846
bra-miR2111a-3p	6	2.66667	-1.21734	0.0115823	0.00738082
bra-miR9555a-5p	10.8333	6.33333	-0.821857	0.0141777	0.0089246
bra-miR9569-3p	0.333333	2	2.53755	0.0174242	0.0108361
bra-miR9556-5p	3.16667	1	-1.71038	0.0179861	0.0110523
bra-miR9566-5p	1.83333	0.333333	-2.50685	0.0215433	0.0129303
bra-miR5715	7.33333	4	-0.921886	0.0261013	0.015138
bra-miR5719	2.16667	0.666667	-1.74786	0.0469292	0.0249728
bra-miR9556-3p	2.16667	0.666667	-1.74786	0.0469292	0.0249728
bra-miR395b-5p	5.83333	3.33333	-0.854771	0.0627099	0.0323693
bra-miR395c-5p	5.83333	3.33333	-0.854771	0.0627099	0.0323693
bra-miR395d-5p	5.83333	3.33333	-0.854771	0.0627099	0.0323693
bra-miR408-3p	1	2.66667	1.36762	0.0699517	0.0353993
bra-miR395a-5p	6.5	4	-0.747856	0.0799254	0.0400538
bra-miR9559-5p	1	0	-2.63238	0.0811468	0.0402749
bra-miR396-5p	988	1001.5	-0.8706	2.39739e-86	2.05761e-86

## Sheet: P1H-F1H
miR_name	P1-H-ReadsMean	F1-H-ReadsMean	log2Ratio(F1-H/P1-H) normalized	p-value	q-value
bra-miR160a-5p	23272.3	41614	0.93198	0	0
bra-miR398-3p	14457.3	3738.33	-1.85781	0	0
bra-miR390-5p	12153.7	6923.33	-0.718326	0	0
bra-miR156e-5p	7491	4163	-0.754008	0	0
bra-miR156c-5p	7137	3942.33	-0.762741	0	0
bra-miR156g-5p	7137	3942.33	-0.762741	0	0
bra-miR156f-5p	7137	3942.67	-0.762619	0	0
bra-miR156a-5p	7134.33	3942.33	-0.762202	0	0
bra-miR156d-5p	7134.33	3942.33	-0.762202	0	0
bra-miR156b-5p	7134.33	3942.67	-0.76208	0	0
bra-miR403-3p	421.667	1139.33	1.52754	9.97805e-256	2.2735e-255
bra-miR396-3p	2939	1777.67	-0.631813	2.36426e-145	4.48912e-145
bra-miR398-5p	475.333	146.333	-1.60615	1.01037e-108	1.77086e-108
bra-miR824	192.667	430.667	1.25399	5.06583e-73	8.54998e-73
bra-miR2111-3p	117.333	7.66667	-3.84234	2.0671e-71	3.36421e-71
bra-miR1885b	1392	860.333	-0.600665	6.29467e-64	9.8913e-64
bra-miR9557-3p	0.666667	59	6.56113	3.03334e-44	4.31967e-44
bra-miR403-5p	39.3333	135	1.87266	5.65707e-42	7.81188e-42
bra-miR400-5p	293.667	135	-1.02769	7.53566e-35	8.58499e-35
bra-miR156c-3p	245.667	104.667	-1.13737	2.12924e-34	2.2565e-34
bra-miR156g-3p	245.667	104.667	-1.13737	2.12924e-34	2.2565e-34
bra-miR2111b-5p	87.6667	16.6667	-2.30154	1.29659e-33	1.34285e-33
bra-miR2111a-5p	86	16	-2.33274	1.62507e-33	1.64565e-33
bra-miR2111b-3p	84.3333	15.3333	-2.3659	1.99893e-33	1.98024e-33
bra-miR5711	255.667	117	-1.03423	7.3509e-31	7.12724e-31
bra-miR9560a-5p	256.333	124.667	-0.946418	6.20493e-27	5.77058e-27
bra-miR9560b-5p	256.333	124.667	-0.946418	6.20493e-27	5.77058e-27
bra-miR9557-5p	4	36.3333	3.27675	4.41576e-22	4.02451e-22
bra-miR156a-3p	52	13.6667	-1.83432	8.81453e-16	7.87603e-16
bra-miR9408-3p	11.6667	42	1.94152	8.71232e-15	7.635e-15
bra-miR2111-5p	17.3333	0	-6.60691	2.58923e-13	2.10699e-13
bra-miR9552a-5p	2.66667	18.3333	2.87489	1.08077e-10	8.4915e-11
bra-miR5712	37.6667	71	1.00806	7.47089e-10	5.58111e-10
bra-miR391-5p	60.6667	96.6667	0.765641	1.27353e-08	9.3604e-09
bra-miR5720	59	27	-1.03423	2.88411e-08	2.08617e-08
bra-miR162-5p	71	107.333	0.689734	4.43918e-08	3.16083e-08
bra-miR9563b-5p	20.6667	43.6667	1.17275	4.80894e-08	3.37144e-08
bra-miR5718	39	16	-1.19188	4.22709e-07	2.91861e-07
bra-miR9560b-3p	41	18	-1.0941	1.28279e-06	8.72489e-07
bra-miR2111a-3p	12	2.66667	-2.0764	2.74595e-05	1.84019e-05
bra-miR5723	41.6667	61.3333	0.651305	8.41289e-05	5.47679e-05
bra-miR9560a-3p	52.3333	29.6667	-0.72536	0.000110452	7.08912e-05
bra-miR9567-5p	4.33333	12.3333	1.60254	0.000233829	0.000140205
bra-miR9562-5p	4	10.6667	1.50856	0.00106055	0.00062765
bra-miR9568-5p	4	10	1.41546	0.00250517	0.00144507
bra-miR156f-3p	18.6667	9.33333	-0.906473	0.0051656	0.00280234
bra-miR9556-3p	4	0.666667	-2.49144	0.00686123	0.00363565
bra-miR9569-3p	0	2	3.67849	0.0176242	0.009024
bra-miR860-3p	0.666667	3	2.26345	0.0222734	0.0112777
bra-miR5716	10	4.66667	-1.00601	0.0255656	0.0128024
bra-miR9569-5p	4.66667	8.66667	0.986612	0.0346225	0.0171494
bra-miR9556-5p	3.33333	1	-1.64344	0.0593436	0.0281696
bra-miR396-5p	1175	932.65	-0.675108	1.41365e-78	2.5552e-98

## Sheet: P2H-F1H
miR_name	P2-H-ReadsMean	F1-H-ReadsMean	log2Ratio(F1-H/P2-H) normalized	p-value	q-value
bra-miR398-3p	8889	3738.33	-1.45326	0	0
bra-miR1885b	3540	860.333	-2.24442	0	0
bra-miR5654a	4533.33	2424	-1.10682	0	0
bra-miR5654b	4533.33	2424	-1.10682	0	0
bra-miR403-3p	2608	1139.33	-1.39839	0	0
bra-miR1885a	1087.33	287	-2.12531	0	0
bra-miR158-5p	1121	391	-1.72318	0	0
bra-miR395d-3p	647.667	297.333	-1.32681	1.93172e-123	1.68497e-123
bra-miR395c-3p	647.667	298	-1.32357	5.51206e-123	4.31059e-123
bra-miR395b-3p	647.667	298	-1.32357	5.51206e-123	4.31059e-123
bra-miR395a-3p	647.667	298	-1.32357	5.51206e-123	4.31059e-123
bra-miR400-5p	354.333	135	-1.59578	1.60343e-89	1.17303e-89
bra-miR160a-3p	566.333	311	-1.06837	2.83405e-77	1.94766e-77
bra-miR5711	0.333333	117	8.25169	8.82588e-69	5.71888e-69
bra-miR398-5p	324.667	146.333	-1.35334	1.06962e-64	6.73825e-65
bra-miR824	666.333	430.667	-0.833307	1.99667e-60	1.22384e-60
bra-miR391-5p	220.667	96.6667	-1.39441	1.5354e-46	8.92851e-47
bra-miR9557-5p	125.333	36.3333	-1.99004	6.7317e-44	3.81668e-44
bra-miR403-5p	257.333	135	-1.13431	1.41459e-39	7.8247e-40
bra-miR9557-3p	152.667	59	-1.57523	6.84236e-39	3.69468e-39
bra-miR9552b-3p	87.3333	26.3333	-1.93328	5.26997e-30	2.43912e-30
bra-miR391-3p	137.333	63	-1.32789	1.34318e-27	6.09237e-28
bra-miR172a	309.667	216	-0.72332	4.67347e-23	1.99979e-23
bra-miR172b-3p	309.667	216	-0.72332	4.67347e-23	1.99979e-23
bra-miR161-3p	133.667	79.6667	-0.950227	2.30441e-16	9.33237e-17
bra-miR172d-5p	28.6667	6.66667	-2.30797	3.00878e-13	1.17648e-13
bra-miR161-5p	41	14.6667	-1.68672	1.25069e-12	4.80748e-13
bra-miR2111b-5p	0.666667	16.6667	4.44022	5.55639e-12	2.10021e-12
bra-miR2111a-5p	0.666667	16	4.38133	1.69485e-11	6.30119e-12
bra-miR9560a-5p	168.667	124.667	-0.639734	5.8171e-11	2.09405e-11
bra-miR9560b-5p	168.667	124.667	-0.639734	5.8171e-11	2.09405e-11
bra-miR2111b-3p	1	15.3333	3.73496	3.33939e-10	1.13035e-10
bra-miR9552a-5p	38.3333	18.3333	-1.26777	2.88465e-08	9.48124e-09
bra-miR9560b-3p	36	18	-1.20363	2.44532e-07	7.81084e-08
bra-miR5720	8	27	1.55125	4.30681e-07	1.35658e-07
bra-miR172d-3p	46.3333	27	-0.982726	6.7714e-07	2.10366e-07
bra-miR2111-3p	0	7.66667	5.31993	1.52729e-06	4.68071e-07
bra-miR9408-3p	20.3333	42	0.842908	0.00010745	3.20636e-05
bra-miR5715	11.3333	4	-1.70614	0.000167908	4.94542e-05
bra-miR9563a-3p	6	1	-2.7886	0.000207528	6.03397e-05
bra-miR172c-3p	39	26.3333	-0.770219	0.000210425	6.04076e-05
bra-miR9555a-5p	14	6.33333	-1.34802	0.00043807	0.000124187
bra-miR156a-3p	23.3333	13.6667	-0.975366	0.000459325	0.000128604
bra-miR9569-5p	2	8.66667	1.91184	0.000913901	0.000249713
bra-miR395b-5p	9	3.33333	-1.63659	0.00113145	0.000298371
bra-miR395c-5p	9	3.33333	-1.63659	0.00113145	0.000298371
bra-miR395d-5p	9	3.33333	-1.63659	0.00113145	0.000298371
bra-miR5719	4.33333	0.666667	-2.90407	0.00129034	0.000328802
bra-miR395a-5p	9.33333	4	-1.42603	0.00273405	0.000688946
bra-miR9566-5p	3	0.333333	-3.37356	0.00413758	0.00102204
bra-miR164e-3p	21.3333	14	-0.811318	0.00414603	0.00102204
bra-miR5722	9	4	-1.37356	0.00423907	0.00103373
bra-miR860-5p	15	8.66667	-0.995048	0.00429145	0.00103537
bra-miR2111a-3p	0	2.66667	3.79637	0.00842076	0.00201024
bra-miR408-3p	0.333333	2.66667	2.79637	0.0210046	0.00496208
bra-miR9568-3p	3.33333	1	-1.9406	0.0258284	0.00603875
bra-miR156f-3p	13.3333	9.33333	-0.718208	0.0414545	0.00949636
bra-miR9564-5p	14	10	-0.689062	0.0439393	0.00996492
bra-miR9556-5p	3	1	-1.7886	0.0454135	0.0101973
bra-miR860-3p	5.66667	3	-1.12117	0.0529815	0.0116656
bra-miR9552a-3p	0	1.66667	3.11829	0.0543281	0.0118471
bra-miR5716	2	4.66667	1.01876	0.130144	0.0270782
bra-miR9569-3p	0.666667	2	1.38133	0.20707	0.0408358
bra-miR156d-3p	2	1	-1.20363	0.223739	0.0437426

## Sheet: P2H-P1H
miR_name	P2-H-ReadsMean	P1-H-ReadsMean	log2Ratio(P1-H/P2-H) normalized	p-value	q-value
bra-miR160a-5p	38853.7	23272.3	-1.0366	0	0
bra-miR164a	26398.7	55648.3	0.778711	0	0
bra-miR164e-5p	26399.3	55649	0.778692	0	0
bra-miR171c	20277	38985.7	0.645938	0	0
bra-miR171d	20277.7	38986.3	0.645915	0	0
bra-miR171b	20277.7	38986	0.645902	0	0
bra-miR171a	20314.7	38988	0.643346	0	0
bra-miR403-3p	2608	421.667	-2.92593	0	0
bra-miR1140	8030	16732.3	0.762005	0	0
bra-miR1885b	3540	1392	-1.64375	0	0
bra-miR390-5p	5986.33	12153.7	0.724485	0	0
bra-miR162-3p	6653.33	4984.67	-0.713742	0	0
bra-miR5654a	4533.33	3133.67	-0.829883	0	0
bra-miR5654b	4533.33	3133.67	-0.829883	0	0
bra-miR1885a	1087.33	347.333	-1.94356	0	0
bra-miR158-5p	1121	396	-1.79838	0	0
bra-miR156e-5p	4062.33	7491	0.585688	1.82114e-301	2.16082e-301
bra-miR824	666.333	192.667	-2.0873	5.12743e-248	4.37274e-248
bra-miR395d-3p	647.667	264.333	-1.59006	6.71496e-167	5.55308e-167
bra-miR395c-3p	647.667	264.667	-1.58824	1.25927e-166	9.54596e-167
bra-miR395b-3p	647.667	264.667	-1.58824	1.25927e-166	9.54596e-167
bra-miR395a-3p	647.667	264.667	-1.58824	1.25927e-166	9.54596e-167
bra-miR403-5p	257.333	39.3333	-3.00698	2.31878e-145	1.71026e-145
bra-miR5711	0.333333	255.667	9.28592	1.93115e-127	1.35131e-127
bra-miR9557-3p	152.667	0.666667	-8.13637	3.06731e-107	2.04163e-107
bra-miR9557-5p	125.333	4	-5.26679	7.24341e-100	4.7065e-100
bra-miR391-5p	220.667	60.6667	-2.16005	4.62435e-87	2.93486e-87
bra-miR160a-3p	566.333	343.333	-1.0192	3.55528e-74	2.20509e-74
bra-miR2111-3p	0	117.333	9.16227	1.9145e-60	1.16104e-60
bra-miR2111b-5p	0.666667	87.6667	6.74176	1.08116e-56	6.41411e-57
bra-miR2111b-3p	1	84.3333	6.10087	8.47415e-56	4.92043e-56
bra-miR2111a-5p	0.666667	86	6.71407	1.00865e-55	5.73462e-56
bra-miR172a	309.667	194.667	-0.966872	4.69451e-38	2.32933e-38
bra-miR172b-3p	309.667	194.667	-0.966872	4.69451e-38	2.32933e-38
bra-miR391-3p	137.333	58.6667	-1.52423	9.97603e-35	4.86154e-35
bra-miR9552b-3p	87.3333	26.6667	-2.00866	1.55071e-32	7.42435e-33
bra-miR9552a-5p	38.3333	2.66667	-4.14265	3.55622e-29	1.67326e-29
bra-miR161-3p	133.667	67	-1.29357	8.98598e-27	4.1564e-27
bra-miR5720	8	59	2.58548	1.0924e-24	4.96862e-25
bra-miR156c-3p	116.667	245.667	0.777148	7.46595e-18	3.23406e-18
bra-miR156g-3p	116.667	245.667	0.777148	7.46595e-18	3.23406e-18
bra-miR161-5p	41	15.3333	-1.71611	2.58604e-13	1.08574e-13
bra-miR5712	69	37.6667	-1.17047	1.13024e-12	4.67339e-13
bra-miR2111-5p	0	17.3333	6.40328	1.19726e-12	4.87662e-13
bra-miR172d-5p	28.6667	8.66667	-2.02299	8.12396e-12	3.26034e-12
bra-miR9563b-5p	45.6667	20.6667	-1.441	1.05785e-11	4.18387e-12
bra-miR2111a-3p	0	12	5.87276	2.77173e-09	1.05057e-09
bra-miR5723	65	41.6667	-0.938708	8.20651e-09	3.06789e-09
bra-miR162-5p	94	71	-0.702004	6.62834e-08	2.41184e-08
bra-miR172d-3p	46.3333	29.3333	-0.956671	7.64222e-07	2.74416e-07
bra-miR9567-5p	14.3333	4.33333	-2.02299	1.3381e-06	4.68165e-07
bra-miR5715	11.3333	3.33333	-2.0627	1.34425e-05	4.64362e-06
bra-miR5722	9	2	-2.46709	1.52271e-05	5.19435e-06
bra-miR156a-3p	23.3333	52	0.858957	1.59512e-05	5.37418e-06
bra-miR164e-3p	21.3333	11.3333	-1.2097	4.90159e-05	1.61162e-05
bra-miR860-3p	5.66667	0.666667	-3.38462	5.90854e-05	1.91957e-05
bra-miR5719	4.33333	0	-4.9976	8.80062e-05	2.82552e-05
bra-miR172c-3p	39	27.6667	-0.792487	0.000110585	3.39235e-05
bra-miR395b-5p	9	2.66667	-2.05205	0.000110634	3.39235e-05
bra-miR395c-5p	9	2.66667	-2.05205	0.000110634	3.39235e-05
bra-miR395d-5p	9	2.66667	-2.05205	0.000110634	3.39235e-05
bra-miR9563a-3p	6	1	-2.88212	0.000123299	3.73869e-05
bra-miR9408-3p	20.3333	11.6667	-1.09862	0.000242612	7.11925e-05
bra-miR5716	2	10	2.02477	0.000267773	7.77399e-05
bra-miR5718	18	39	0.818315	0.00033664	9.67043e-05
bra-miR395a-5p	9.33333	3.66667	-1.64509	0.000707177	0.00020103
bra-miR9568-5p	9.66667	4	-1.57018	0.000859855	0.000241912
bra-miR9555a-5p	14	7.66667	-1.16592	0.00140176	0.000390349
bra-miR9568-3p	3.33333	0.333333	-3.61909	0.00156307	0.000430871
bra-miR860-5p	15	8.66667	-1.08858	0.00175568	0.000479126
bra-miR9556-3p	0.333333	4	3.2878	0.00263674	0.000712443
bra-miR156b-3p	2	0	-3.88212	0.0120462	0.00313088
bra-miR156d-3p	2	0	-3.88212	0.0120462	0.00313088
bra-miR9566-5p	3	0.666667	-2.46709	0.0125159	0.00322226
bra-miR5721	11.3333	7.33333	-0.925193	0.0174178	0.00436084
bra-miR9552a-3p	0	2.33333	3.51019	0.0183028	0.00454075
bra-miR9555b-5p	17.3333	13.3333	-0.675674	0.0249347	0.00613035
bra-miR9562-5p	6.66667	4	-1.03413	0.0454715	0.0110796
bra-miR9564-5p	14	11.3333	-0.602017	0.0689625	0.0165087
bra-miR5714	0.333333	2	2.2878	0.0784741	0.0186223
bra-miR5717	11	9	-0.586669	0.11522	0.0268749
bra-miR408-3p	0.333333	1.66667	2.02477	0.136774	0.0316319
bra-miR9569-5p	2	4.66667	0.92523	0.168663	0.0383568
