# Supplementary material for: Genome-wide analysis of changes in miRNA and target gene expression reveals key roles in heterosis for Chinese cabbage biomass
Source: Hortic Res. 2021 Mar 1;8:39. doi: 10.1038/s41438-021-00474-6 (PMC7917107; doi:10.1038/s41438-021-00474-6)
Supplement: Supplementary file 9 — Supplementary Table S2 [file 41438_2021_474_MOESM9_ESM.xlsx]

## Sheet: Seedling
miR_name	SPOT	Profile	P1-S	F1-S	P2-S
bra-miR167a	ID_0	1	0	135988	186769
bra-miR167d	ID_1	1	0	136109	186952
bra-miR167b	ID_2	1	0	136108	186952
bra-miR167c	ID_3	1	0	136108	186952
bra-miR5654a	ID_35	1	0	961.33	2636.33
bra-miR5654b	ID_36	1	0	961.33	2636.33
bra-miR157a	ID_39	1	0	1585	2639.33
bra-miR403-3p	ID_41	1	0	1338.33	2057.33
bra-miR1885a	ID_46	1	0	168	530.33
bra-miR5724	ID_53	1	0	98	281
bra-miR5725	ID_58	1	0	448	1117.33
bra-miR403-5p	ID_63	1	0	95.33	257.67
bra-miR9557-3p	ID_74	1	0	135.67	331.67
bra-miR9563b-5p	ID_76	1	0	8.33	30
bra-miR9557-5p	ID_77	1	0	155.67	320
bra-miR9558-3p	ID_81	1	0	39.33	118.67
bra-miR5718	ID_82	1	0	11.67	18
bra-miR9568-5p	ID_104	1	0	1.67	2.67
bra-miR9567-5p	ID_110	1	0	10.67	28.33
bra-miR5721	ID_111	1	0	5	11.33
bra-miR860-3p	ID_114	1	0	4.67	14.33
bra-miR9561-5p	ID_118	1	0	5	14
bra-miR9568-3p	ID_128	1	0	2.67	8
bra-miR5719	ID_130	1	0	5	12.67
bra-miR9567-3p	ID_140	1	0	1.67	2.33
bra-miR390-5p	ID_30	2	0	-4441.33	-11012.7
bra-miR172a	ID_49	2	0	-23.33	-68.67
bra-miR172b-3p	ID_50	2	0	-23.33	-68.67
bra-miR2111b-5p	ID_86	2	0	-0.67	-2
bra-miR2111a-5p	ID_87	2	0	-1.33	-2
bra-miR156a-3p	ID_89	2	0	-50.33	-90.33
bra-miR2111b-3p	ID_90	2	0	-2	-7.33
bra-miR9408-3p	ID_92	2	0	-0.33	-1
bra-miR2111-3p	ID_94	2	0	-0.67	-2
bra-miR9569-5p	ID_116	2	0	-2	-3
bra-miR9552a-3p	ID_125	2	0	-1	-2.33
bra-miR1140	ID_19	3	0	4200.33	-6416.67
bra-miR5711	ID_65	3	0	-113.67	-828.67
bra-miR5720	ID_80	3	0	6.33	-12.67
bra-miR9555a-5p	ID_112	3	0	-0.33	-1.67
bra-miR156e-5p	ID_23	4	0	2717.33	12111.7
bra-miR156b-5p	ID_24	4	0	2518.33	12101.7
bra-miR156a-5p	ID_25	4	0	2518.67	12101.7
bra-miR156d-5p	ID_26	4	0	2518.33	12101.7
bra-miR156f-5p	ID_27	4	0	2526	12110
bra-miR156c-5p	ID_28	4	0	2526	12110
bra-miR156g-5p	ID_29	4	0	2526	12110
bra-miR1885b	ID_40	4	0	200.33	1342
bra-miR158-5p	ID_52	4	0	31	453.33
bra-miR156c-3p	ID_59	4	0	136.67	606.33
bra-miR156g-3p	ID_60	4	0	136.67	606.33
bra-miR400-5p	ID_67	4	0	14.67	73.33
bra-miR172c-3p	ID_79	4	0	-1.33	2.33
bra-miR9555b-5p	ID_85	4	0	-1.33	4.67
bra-miR9552a-5p	ID_93	4	0	4	25.33
bra-miR860-5p	ID_101	4	0	2.33	43.67
bra-miR156f-3p	ID_102	4	0	0	431
bra-miR172d-5p	ID_105	4	0	0.67	2.67
bra-miR395a-5p	ID_106	4	0	0	1.33
bra-miR395b-5p	ID_107	4	0	0	1.33
bra-miR395c-5p	ID_108	4	0	0	1.33
bra-miR395d-5p	ID_109	4	0	0	1.33
bra-miR156b-3p	ID_122	4	0	-8.33	14
bra-miR5722	ID_123	4	0	-2.67	25
bra-miR156d-3p	ID_126	4	0	-7.67	14.67
bra-miR5716	ID_127	4	0	-1.67	3
bra-miR9563a-3p	ID_134	4	0	-0.33	2.33
bra-miR9559-5p	ID_144	4	0	-2.33	3
bra-miR408-5p	ID_147	4	0	0.33	2
bra-miR6032-5p	ID_150	4	0	0	1.33
bra-miR168a-5p	ID_4	5	0	78343.7	59815.7
bra-miR159a	ID_8	5	0	28903.7	21387.3
bra-miR168b-3p	ID_16	5	0	1693.67	1289.67
bra-miR168c-3p	ID_17	5	0	1658.67	1269.33
bra-miR162-3p	ID_21	5	0	3947.33	3179.33
bra-miR396-3p	ID_37	5	0	3821.67	4521.33
bra-miR395c-3p	ID_42	5	0	429.67	368
bra-miR395b-3p	ID_43	5	0	429.33	368
bra-miR395a-3p	ID_44	5	0	429.33	367.67
bra-miR395d-3p	ID_45	5	0	429.67	367.67
bra-miR400-3p	ID_47	5	0	198.33	185
bra-miR160a-3p	ID_51	5	0	53.33	57.67
bra-miR156e-3p	ID_56	5	0	1364.67	1041.33
bra-miR164b-3p	ID_70	5	0	23.33	14.67
bra-miR164d-3p	ID_71	5	0	22.67	14.67
bra-miR164c-3p	ID_72	5	0	16	12
bra-miR5712	ID_78	5	0	65.67	44
bra-miR161-5p	ID_91	5	0	24.67	26.67
bra-miR9566-3p	ID_96	5	0	2	2
bra-miR9553-5p	ID_139	5	0	3	3
bra-miR396-5p	ID_48	6	0	-565	-603.33
bra-miR391-5p	ID_57	6	0	-593.67	-476.67
bra-miR391-3p	ID_64	6	0	-1045.33	-761.67
bra-miR172d-3p	ID_75	6	0	-6	-7.67
bra-miR9552b-3p	ID_83	6	0	-100	-84.67
bra-miR5717	ID_100	6	0	-4.33	-3.33
bra-miR9558-5p	ID_119	6	0	-11.33	-8.67
bra-miR5714	ID_129	6	0	-31.67	-41.67
bra-miR9552b-5p	ID_132	6	0	-3.33	-4.33
bra-miR9556-5p	ID_135	6	0	-1	-1
bra-miR168a-3p	ID_20	7	0	-1441.33	738.67
bra-miR9560a-5p	ID_61	7	0	-5	3.33
bra-miR9560b-5p	ID_62	7	0	-5	3.33
bra-miR9564-3p	ID_103	7	0	-3	-1.33
bra-miR9563a-5p	ID_121	7	0	-1.33	-0.67
bra-miR171e	ID_5	8	0	47779.3	-5804.33
bra-miR168b-5p	ID_6	8	0	44819.3	5696.33
bra-miR168c-5p	ID_7	8	0	44794.7	5515.67
bra-miR164e-5p	ID_9	8	0	27614	-7178.67
bra-miR164a	ID_10	8	0	27614.3	-7178.33
bra-miR160a-5p	ID_11	8	0	34214	353
bra-miR171a	ID_12	8	0	29740.7	4810.67
bra-miR171d	ID_13	8	0	30128	5107
bra-miR171b	ID_14	8	0	30128.3	5108
bra-miR171c	ID_15	8	0	30127	5107.67
bra-miR172b-5p	ID_18	8	0	4103	-22.33
bra-miR158-3p	ID_22	8	0	3392.67	1131
bra-miR164b-5p	ID_31	8	0	5152	1280.67
bra-miR164d-5p	ID_32	8	0	5152	1280.67
bra-miR164c-5p	ID_33	8	0	5152	1280.67
bra-miR398-3p	ID_34	8	0	91749.7	-31999.3
bra-miR390-3p	ID_38	8	0	2885.67	-838
bra-miR398-5p	ID_54	8	0	1941	-826.33
bra-miR824	ID_55	8	0	1904.33	388.67
bra-miR162-5p	ID_66	8	0	101.33	14.33
bra-miR5723	ID_68	8	0	51.33	25.67
bra-miR161-3p	ID_69	8	0	100.33	25.67
bra-miR319-3p	ID_73	8	0	201.67	8
bra-miR164e-3p	ID_88	8	0	3	-2
bra-miR9560b-3p	ID_97	8	0	3	0.67
bra-miR9564-5p	ID_98	8	0	6.33	1
bra-miR9555a-3p	ID_99	8	0	2	0.67
bra-miR5715	ID_117	8	0	2	1
bra-miR9553-3p	ID_120	8	0	49	13
bra-miR2111-5p	ID_145	8	0	1	0
bra-miR9560a-3p	ID_84	8	0	2	-2

## Sheet: Early heading
miR_name	SPOT	Profile	P1-H	F1-H	P2-H
bra-miR162-3p	ID_21	1	0	1079.33	1668.67
bra-miR157a	ID_39	1	0	116.33	186
bra-miR403-3p	ID_41	1	0	717.67	2186.33
bra-miR824	ID_55	1	0	238	473.67
bra-miR403-5p	ID_63	1	0	95.67	218
bra-miR9557-3p	ID_74	1	0	58.33	152
bra-miR9552a-5p	ID_93	1	0	15.67	35.67
bra-miR5717	ID_100	1	0	1	2
bra-miR5721	ID_111	1	0	2	4
bra-miR860-3p	ID_114	1	0	2.33	5
bra-miR156b-3p	ID_122	1	0	1.33	2
bra-miR5722	ID_123	1	0	2	7
bra-miR156d-3p	ID_126	1	0	1	2
bra-miR167a	ID_0	2	0	-4322.67	-10249.7
bra-miR167d	ID_1	2	0	-4267	-10242.7
bra-miR167b	ID_2	2	0	-4267	-10241
bra-miR167c	ID_3	2	0	-4267	-10241
bra-miR171e	ID_5	2	0	-6606.67	-22388.3
bra-miR164e-5p	ID_9	2	0	-17409	-29249.7
bra-miR164a	ID_10	2	0	-17409.3	-29249.7
bra-miR171a	ID_12	2	0	-7949.33	-18673.3
bra-miR171d	ID_13	2	0	-7952.67	-18708.7
bra-miR171b	ID_14	2	0	-7953	-18708.3
bra-miR171c	ID_15	2	0	-7953	-18708.7
bra-miR172b-5p	ID_18	2	0	-2273	-3408.67
bra-miR1140	ID_19	2	0	-3581.67	-8702.33
bra-miR164b-5p	ID_31	2	0	-589	-1257.67
bra-miR164d-5p	ID_32	2	0	-589	-1257.67
bra-miR164c-5p	ID_33	2	0	-588	-1257
bra-miR390-3p	ID_38	2	0	-322.33	-662
bra-miR5711	ID_65	2	0	-138.67	-255.33
bra-miR5720	ID_80	2	0	-32	-51
bra-miR9564-3p	ID_103	2	0	-0.67	-1.67
bra-miR9552a-3p	ID_125	2	0	-0.67	-2.33
bra-miR5716	ID_127	2	0	-5.33	-8
bra-miR9552b-5p	ID_132	2	0	-0.33	-1
bra-miR168b-3p	ID_16	3	0	1877.67	-2558.33
bra-miR168c-3p	ID_17	3	0	1892.33	-2525
bra-miR9558-3p	ID_81	3	0	-1.33	-5
bra-miR408-3p	ID_115	3	0	1	-1.33
bra-miR158-3p	ID_22	4	0	-317.33	876.67
bra-miR5654a	ID_35	4	0	-709.67	1399.67
bra-miR5654b	ID_36	4	0	-709.67	1399.67
bra-miR1885b	ID_40	4	0	-531.67	2148
bra-miR395c-3p	ID_42	4	0	33.33	383
bra-miR395b-3p	ID_43	4	0	33.33	383
bra-miR395a-3p	ID_44	4	0	33.33	383
bra-miR395d-3p	ID_45	4	0	33	383.33
bra-miR1885a	ID_46	4	0	-60.33	740
bra-miR172a	ID_49	4	0	21.33	115
bra-miR172b-3p	ID_50	4	0	21.33	115
bra-miR160a-3p	ID_51	4	0	-32.33	223
bra-miR158-5p	ID_52	4	0	-5	725
bra-miR391-5p	ID_57	4	0	36	160
bra-miR391-3p	ID_64	4	0	4.33	78.67
bra-miR161-3p	ID_69	4	0	12.67	66.67
bra-miR172d-3p	ID_75	4	0	-2.33	17
bra-miR9557-5p	ID_77	4	0	32.33	121.33
bra-miR172c-3p	ID_79	4	0	-1.33	11.33
bra-miR9552b-3p	ID_83	4	0	-0.33	60.67
bra-miR164e-3p	ID_88	4	0	2.67	10
bra-miR161-5p	ID_91	4	0	-0.67	25.67
bra-miR9564-5p	ID_98	4	0	-1.33	2.67
bra-miR860-5p	ID_101	4	0	0	6.33
bra-miR172d-5p	ID_105	4	0	-2	20
bra-miR395a-5p	ID_106	4	0	0.33	5.67
bra-miR395b-5p	ID_107	4	0	0.67	6.33
bra-miR395c-5p	ID_108	4	0	0.67	6.33
bra-miR395d-5p	ID_109	4	0	0.67	6.33
bra-miR9555a-5p	ID_112	4	0	-1.33	6.33
bra-miR5715	ID_117	4	0	0.67	8
bra-miR9561-5p	ID_118	4	0	0	1
bra-miR9568-3p	ID_128	4	0	0.67	3
bra-miR5719	ID_130	4	0	0.67	4.33
bra-miR9566-5p	ID_133	4	0	-0.33	2.33
bra-miR9563a-3p	ID_134	4	0	0	5
bra-miR9554-3p	ID_142	4	0	0	0.67
bra-miR319-5p	ID_146	4	0	0	1.33
bra-miR9561-3p	ID_149	4	0	-0.33	0.33
bra-miR160a-5p	ID_11	5	0	18341.7	15581.3
bra-miR400-3p	ID_47	5	0	41.67	45.67
bra-miR162-5p	ID_66	5	0	36.33	23
bra-miR5723	ID_68	5	0	19.67	23.33
bra-miR9563b-5p	ID_76	5	0	23	25
bra-miR5712	ID_78	5	0	33.33	31.33
bra-miR9555b-5p	ID_85	5	0	5	4
bra-miR9566-3p	ID_96	5	0	2	1.67
bra-miR9568-5p	ID_104	5	0	6	5.67
bra-miR9567-5p	ID_110	5	0	8	10
bra-miR156e-5p	ID_23	6	0	-3328	-3428.67
bra-miR156b-5p	ID_24	6	0	-3191.67	-3152.33
bra-miR156a-5p	ID_25	6	0	-3192	-3152
bra-miR156d-5p	ID_26	6	0	-3192	-3152.33
bra-miR156f-5p	ID_27	6	0	-3194.33	-3154
bra-miR156c-5p	ID_28	6	0	-3194.67	-3154
bra-miR156g-5p	ID_29	6	0	-3194.67	-3154
bra-miR390-5p	ID_30	6	0	-5230.33	-6167.33
bra-miR398-3p	ID_34	6	0	-10719	-5568.33
bra-miR396-3p	ID_37	6	0	-1161.33	-1060
bra-miR396-5p	ID_48	6	0	-132.67	-90.67
bra-miR156e-3p	ID_56	6	0	-105.67	-121.67
bra-miR156c-3p	ID_59	6	0	-141	-129
bra-miR156g-3p	ID_60	6	0	-141	-129
bra-miR9560a-5p	ID_61	6	0	-131.67	-87.67
bra-miR9560b-5p	ID_62	6	0	-131.67	-87.67
bra-miR164b-3p	ID_70	6	0	-16.33	-14.67
bra-miR164d-3p	ID_71	6	0	-16.33	-14.67
bra-miR164c-3p	ID_72	6	0	-16.33	-14.67
bra-miR319-3p	ID_73	6	0	-12.67	-8.33
bra-miR5718	ID_82	6	0	-23	-21
bra-miR9560a-3p	ID_84	6	0	-22.67	-21
bra-miR2111b-5p	ID_86	6	0	-71	-87
bra-miR2111a-5p	ID_87	6	0	-70	-85.33
bra-miR156a-3p	ID_89	6	0	-38.33	-28.67
bra-miR2111b-3p	ID_90	6	0	-69	-83.33
bra-miR2111-3p	ID_94	6	0	-109.67	-117.33
bra-miR156f-3p	ID_102	6	0	-9.33	-5.33
bra-miR2111a-3p	ID_113	6	0	-9.33	-12
bra-miR5714	ID_129	6	0	-1.33	-1.67
bra-miR9556-3p	ID_131	6	0	-3.33	-3.67
bra-miR2111-5p	ID_145	6	0	-17.33	-17.33
bra-miR6032-5p	ID_150	6	0	-0.67	-0.67
bra-miR159a	ID_8	7	0	-8381.33	28.67
bra-miR168a-3p	ID_20	7	0	-1746.67	-3
bra-miR5724	ID_53	7	0	-23.33	-11.33
bra-miR398-5p	ID_54	7	0	-329	-150.67
bra-miR5725	ID_58	7	0	-38	-7.33
bra-miR400-5p	ID_67	7	0	-158.67	60.67
bra-miR9560b-3p	ID_97	7	0	-23	-5
bra-miR9556-5p	ID_135	7	0	-2.33	-0.33
bra-miR9559-5p	ID_144	7	0	-1	0
bra-miR408-5p	ID_147	7	0	-0.67	0
bra-miR168a-5p	ID_4	8	0	11235.7	-4606
bra-miR168b-5p	ID_6	8	0	16066.7	-10017
bra-miR168c-5p	ID_7	8	0	16249.7	-9952.67
bra-miR9408-3p	ID_92	8	0	30.33	8.67
bra-miR9562-5p	ID_95	8	0	6.67	2.67
bra-miR9555a-3p	ID_99	8	0	2	0.33
bra-miR9569-5p	ID_116	8	0	4	-2.67
bra-miR9563a-5p	ID_121	8	0	1.33	0
bra-miR9569-3p	ID_124	8	0	2	0.67
