# Supplementary material for: Genome-wide analysis of changes in miRNA and target gene expression reveals key roles in heterosis for Chinese cabbage biomass
Source: Hortic Res. 2021 Mar 1;8:39. doi: 10.1038/s41438-021-00474-6 (PMC7917107; doi:10.1038/s41438-021-00474-6)
Supplement: Supplementary file 11 — Supplementary Table S4 [file 41438_2021_474_MOESM11_ESM.xlsx]

## Sheet: Sheet1
Query	Target gene	Target gene site ID	TStart	TStop	TSlice	MFEperfect	MFEsite	MFEratio	AllenScore	Paired	Unpaired	Structure	Sequence	DegradomeRawReads	DegradomeNormReads	DegradomeCategory	DegradomePval	Tplot_file_path	GO	KEGG
bra-miR164b-5p	BraA01g000200.3C	BraA01g000200.3C:1055	1044	1064	1055	-45.1	-32.9	0.72949	13	8-21,1057-1044	1-7,1064-1058[UP5]	((((((((((((((.......&.......))))))))))))))	CGCACGUGCCCUGCAGAACAC&UGGAGAAGCAGGGCACGUGCG	10	187.91	3	0.349253	Output/No3/cleaveLand_result/t_plot/bra-miR164b-5p_BraA01g000200.3C_1055_TPlot.pdf	GO:0004332(fructose-bisphosphate aldolase activity);GO:0006096(glycolytic process);GO:0006098(pentose-phosphate shunt);GO:0009507(chloroplast);GO:0009570(chloroplast stroma);GO:0009579(thylakoid);GO:0009737(response to abscisic acid);GO:0009941(chloroplast envelope);GO:0010287(plastoglobule);GO:0016020(membrane);GO:0046686(response to cadmium ion);GO:0048046(apoplast)	ko01200(Carbon metabolism);ko01230(Biosynthesis of amino acids);ko00010(Glycolysis / Gluconeogenesis);ko00030(Pentose phosphate pathway);ko00051(Fructose and mannose metabolism);ko00710(Carbon fixation in photosynthetic organisms)
bra-miR5718-3p	BraA01g000350.3C	BraA01g000350.3C:332	321	341	332	-36.8	-25.36	0.68913	9	1-11,341-331;16-20,326-322	12-15,330-327[SIL];21-21,321-321[UP3]	.(((((....(((((((((((&)))))))))))....))))).	CGGUGGAGGCGGCGGUGGAUA&UAUCUACUGCUUAUGCCACCA	4	75.164	3	0.984104	Output/No3/cleaveLand_result/t_plot/bra-MIR5718-p3_BraA01g000350.3C_332_TPlot.pdf	GO:0000166(nucleotide binding);GO:0000380(alternative mRNA splicing, via spliceosome);GO:0003676(nucleic acid binding);GO:0003723(RNA binding);GO:0005618(cell wall);GO:0005634(nucleus);GO:0005730(nucleolus);GO:0005777(peroxisome);GO:0005794(Golgi apparatus);GO:0005829(cytosol);GO:0005886(plasma membrane);GO:0009409(response to cold);GO:0009506(plasmodesma);GO:0009507(chloroplast);GO:0009651(respo…	ko03040(Spliceosome)
bra-miR9561-5p_L-2R+1	BraA01g000840.3C	BraA01g000840.3C:1483	1471	1493	1483	-39.7	-26.58	0.669521	8	2-3,1492-1491;4-14,1489-1479;18-22,1475-1471	1-1,1493-1493[UP5];x-x,1490-1490[BULt];15-17,1478-1476[SIL]	(((((...(((((((((((.((.&.))-)))))))))))...)))))	GGUGAUCAGCUGGUGAGAGUGCA&AGU-CUCUCACCAGUCUUUCACU	2	37.582	3	0.981123	Output/No3/cleaveLand_result/t_plot/bra-miR9561-5p_L-2R+1_BraA01g000840.3C_1483_TPlot.pdf	GO:0005524(ATP binding);GO:0005739(mitochondrion);GO:0006457(protein folding);GO:0009408(response to heat);GO:0009507(chloroplast);GO:0009535(chloroplast thylakoid membrane);GO:0009941(chloroplast envelope);GO:0031072(heat shock protein binding);GO:0046872(metal ion binding);GO:0051082(unfolded protein binding)	ko04141(Protein processing in endoplasmic reticulum)
bra-miR156a-3p	BraA01g000850.3C	BraA01g000850.3C:1170	1156	1180	1170	-40.2	-27.2	0.676617	11	1-5,1180-1176;6-10,1174-1170;11-16,1165-1160;18-21,1159-1156	x-x,1175-1175[BULt];x-x,1169-1166[BULt];17-17,x-x[BULq]	((((-((((((....(((((.(((((&)))))-)))))----)))))).))))	GGUG-CAGAGAACAUGAGAGUUAAGC&GCUUA-CUCUC----UCUCUGUCACC	2	37.582	3	0.995767	Output/No3/cleaveLand_result/t_plot/bra-miR156a-3p_BraA01g000850.3C_1170_TPlot.pdf	GO:0003849(3-deoxy-7-phosphoheptulonate synthase activity);GO:0005515(protein binding);GO:0005739(mitochondrion);GO:0009073(aromatic amino acid family biosynthetic process);GO:0009423(chorismate biosynthetic process);GO:0009507(chloroplast);GO:0009611(response to wounding);GO:0009617(response to bacterium)	ko01230(Biosynthesis of amino acids);ko00400(Phenylalanine, tyrosine and tryptophan biosynthesis)
bra-miR9408-3p	BraA01g001120.3C	BraA01g001120.3C:1092	1080	1105	1092	-30.5	-23.6	0.77377	13.5	3-9,1103-1097;10-22,1092-1080	1-2,1105-1104[UP5];x-x,1096-1093[BULt]	(((((((((((((....(((((((..&..)))))))----)))))))))))))	AACAGCAUUCUCUCCUGGGGAUGACC&UUUCAUCUU----AGAGAAUGUUGUU	1	18.791	4	0.372081	Output/No3/cleaveLand_result/t_plot/bra-miR9408-3p_BraA01g001120.3C_1092_TPlot.pdf	GO:0003674(molecular_function);GO:0008150(biological_process);GO:0009507(chloroplast);GO:0009535(chloroplast thylakoid membrane);GO:0009941(chloroplast envelope)	NA
bra-miR396-5p	BraA01g001250.3C	BraA01g001250.3C:659	648	669	659	-33.4	-29.2	0.874251	4	1-8,669-662;9-19,660-650	x-x,661-661[BULt];20-21,649-648[UP3]	..(((((((((((.((((((((&))))))))-)))))))))))..	CCGUUCAAGAAAGCCUGUGGAA&UUCCACAG-CUUUCUUGAACUU	35	657.685	0	0.00733006	Output/No3/cleaveLand_result/t_plot/bra-miR396-5p_BraA01g001250.3C_659_TPlot.pdf	GO:0005524(ATP binding);GO:0005634(nucleus);GO:0006351(transcription, DNA-templated);GO:0006355(regulation of transcription, DNA-templated);GO:0008285(negative regulation of cell proliferation);GO:0048364(root development);GO:0048366(leaf development)	NA
bra-miR391-5p	BraA01g001320.3C	BraA01g001320.3C:842	831	852	842	-42.1	-27.7	0.657957	6.5	1-9,852-844;10-14,842-838;17-21,835-831	x-x,843-843[BULt];15-16,837-836[SIL]	(((((..(((((.(((((((((&)))))))))-)))))..)))))	UGGUGAGAUCUCUUUCUGCGGA&UUCGCAGGA-GAGAUAGCGCCA	3	56.373	2	0.974511	Output/No3/cleaveLand_result/t_plot/bra-miR391-5p_BraA01g001320.3C_842_TPlot.pdf	GO:0004328(formamidase activity);GO:0005575(cellular_component);GO:0016811(hydrolase activity, acting on carbon-nitrogen (but not peptide) bonds, in linear amides)	ko01200(Carbon metabolism);ko00630(Glyoxylate and dicarboxylate metabolism);ko00910(Nitrogen metabolism);ko00460(Cyanoamino acid metabolism)
bra-miR5724	BraA01g001740.3C	BraA01g001740.3C:615	604	624	615	-36.3	-25.6	0.705234	8	2-14,623-611	1-1,624-624[UP5];15-21,610-604[UP3]	.......(((((((((((((.&.))))))))))))).......	AAGAAACUCAAACCGGCGGUG&AACCGCCGGUUUGAUAAUAGC	1	18.791	4	0.780958	Output/No3/cleaveLand_result/t_plot/bra-miR5724_BraA01g001740.3C_615_TPlot.pdf	GO:0003677(DNA binding);GO:0003700(transcription factor activity, sequence-specific DNA binding);GO:0005634(nucleus);GO:0006351(transcription, DNA-templated);GO:0009408(response to heat);GO:0043565(sequence-specific DNA binding);GO:0045892(negative regulation of transcription, DNA-templated)	NA
bra-miR156b-3p	BraA01g002160.3C	BraA01g002160.3C:1626	1615	1635	1626	-38.1	-24.8	0.650919	8	1-10,1635-1626;11-15,1624-1620;17-21,1619-1615	x-x,1625-1625[BULt];16-16,x-x[BULq]	(((((-(((((.((((((((((&))))))))))-))))).)))))	GGUGA-AGGGGUUGUGGAGGGU&GCUCUCUAUA-CUUCUGUCACC	1	18.791	4	0.999997	Output/No3/cleaveLand_result/t_plot/bna-MIR156b-p3_BraA01g002160.3C_1626_TPlot.pdf	GO:0005634(nucleus);GO:0008150(biological_process)	ko03022(Basal transcription factors)
bra-miR408-3p_L-1R+2	BraA01g002340.3C	BraA01g002340.3C:1050	1033	1059	1050	-46	-32.1	0.697826	11	2-6,1058-1054;8-15,1052-1045;16-17,1043-1042;18-22,1037-1033	1-1,1059-1059[UP5];7-7,1053-1053[SIL];x-x,1044-1044[BULt];x-x,1041-1038[BULt]	(((((....((.((((((((.(((((.&.))))).))))))))-))----)))))	GAGCCAUCAGGAGGAGGAGGGGGUGCU&UGCACUGCCUCUUCC-CU----GGCUU	1	18.791	4	0.904746	Output/No3/cleaveLand_result/t_plot/ath-miR408-3p_L-1R+2_BraA01g002340.3C_1050_TPlot.pdf	GO:0009507(chloroplast);GO:0046872(metal ion binding)	NA
bra-miR164e-3p	BraA01g002340.3C	BraA01g002340.3C:1053	1042	1064	1053	-45.5	-30.6	0.672527	12	1-3,1064-1062;6-7,1058-1057;8-18,1055-1045	4-5,1061-1059[AILt];x-x,1056-1056[BULt];19-21,1044-1042[UP3]	...(((((((((((.((...(((&)))-..))-)))))))))))...	GGAGGAGGAGGGGGUGCUAAGUG&CAC-GUGC-UCCCCUCCUCCAAC	1	18.791	4	0.992167	Output/No3/cleaveLand_result/t_plot/bra-miR164e-3p_BraA01g002340.3C_1053_TPlot.pdf	GO:0009507(chloroplast);GO:0046872(metal ion binding)	NA
bra-miR396-5p	BraA01g002340.3C	BraA01g002340.3C:953	943	962	953	-33.4	-22.8	0.682635	6	1-11,962-952;13-17,951-947;19-21,945-943	12-12,x-x[BULq];18-18,946-946[SIL]	(((.(((((-(((((((((((&))))))))))).))))).)))	GAGGUUAAG-GAGCUGUGGGA&UUCCACAGCUUUCUUGAACUU	3	56.373	3	0.999992	Output/No3/cleaveLand_result/t_plot/bra-miR396-5p_BraA01g002340.3C_953_TPlot.pdf	GO:0009507(chloroplast);GO:0046872(metal ion binding)	NA
bra-miR164e-3p	BraA01g002390.3C	BraA01g002390.3C:1243	1231	1252	1243	-45.5	-30.48	0.66989	9	1-3,1252-1250;7-11,1246-1242;12-20,1240-1232	4-6,1249-1247[SIL];x-x,1241-1241[BULt];21-21,1231-1231[UP3]	.(((((((((.(((((...(((&)))...)))))-))))))))).	UUUGGAGGAGUGGGAGAGAGUG&CACGUGCUCCC-CUCCUCCAAC	3	56.373	3	0.980125	Output/No3/cleaveLand_result/t_plot/bra-miR164e-3p_BraA01g002390.3C_1243_TPlot.pdf	GO:0004028(3-chloroallyl aldehyde dehydrogenase activity);GO:0004029(aldehyde dehydrogenase (NAD) activity);GO:0004030(aldehyde dehydrogenase [NAD(P)+] activity);GO:0005737(cytoplasm);GO:0005783(endoplasmic reticulum);GO:0006081(cellular aldehyde metabolic process);GO:0016020(membrane);GO:0055114(oxidation-reduction process)	ko00010(Glycolysis / Gluconeogenesis);ko00040(Pentose and glucuronate interconversions);ko00053(Ascorbate and aldarate metabolism);ko00620(Pyruvate metabolism);ko00071(Fatty acid degradation);ko00561(Glycerolipid metabolism);ko00280(Valine, leucine and isoleucine degradation);ko00310(Lysine degradation);ko00330(Arginine and proline metabolism);ko00340(Histidine metabolism);ko00380(Tryptophan meta…
bra-miR390-3p	BraA01g002570.3C	BraA01g002570.3C:433	420	442	433	-39.4	-26.7	0.677665	7	2-14,441-429;15-18,427-424;19-20,422-421	1-1,442-442[UP5];x-x,428-428[BULt];x-x,423-423[BULt];21-21,420-420[UP3]	.((.((((.(((((((((((((.&.)))))))))))))-))))-)).	CGGUAACUCCGGGAUGGGCAGUU&CGCUGUCCAUCCUG-AGUU-UCA	7	131.537	3	0.992408	Output/No3/cleaveLand_result/t_plot/bra-miR390-3p_BraA01g002570.3C_433_TPlot.pdf	GO:0005634(nucleus);GO:0006457(protein folding);GO:0009507(chloroplast);GO:0009536(plastid);GO:0009570(chloroplast stroma)	ko04141(Protein processing in endoplasmic reticulum)
bra-miR5718-3p	BraA01g002580.3C	BraA01g002580.3C:524	507	533	524	-36.8	-24.9	0.67663	15	4-14,530-520;15-21,513-507	1-3,533-531[UP5];x-x,519-514[BULt]	(((((((......(((((((((((...&...)))))))))))------)))))))	UGGUGGUGAGCGUGUGAGCGGUGGUGG&UAUCUACUGCUUAU------GCCACCA	1	18.791	4	0.999683	Output/No3/cleaveLand_result/t_plot/bra-MIR5718-p3_BraA01g002580.3C_524_TPlot.pdf	GO:0003676(nucleic acid binding);GO:0003677(DNA binding);GO:0003723(RNA binding);GO:0005515(protein binding);GO:0005634(nucleus);GO:0005737(cytoplasm);GO:0006355(regulation of transcription, DNA-templated);GO:0008270(zinc ion binding);GO:0009409(response to cold);GO:0009631(cold acclimation);GO:0032508(DNA duplex unwinding)	ko03013(RNA transport)
bra-miR396-5p	BraA01g002630.3C	BraA01g002630.3C:78	67	87	78	-33.4	-22.2	0.664671	9	2-4,86-84;6-17,82-71	1-1,87-87[UP5];5-5,83-83[SIL];18-21,70-67[UP3]	....((((((((((((.(((.&.))).))))))))))))....	UCGAUCAAGAGGGCUGAGGAG&UUCCACAGCUUUCUUGAACUU	2	37.582	2	1	Output/No3/cleaveLand_result/t_plot/bra-miR396-5p_BraA01g002630.3C_78_TPlot.pdf	GO:0003674(molecular_function);GO:0005634(nucleus);GO:0008150(biological_process)	NA
bra-miR9408-3p	BraA01g003170.3C	BraA01g003170.3C:601	589	610	601	-30.5	-21.6	0.708197	9	2-7,609-604;10-16,601-595;18-21,593-590	1-1,610-610[UP5];8-9,603-602[SIL];17-17,594-594[SIL];22-22,589-589[UP3]	.((((.(((((((..((((((.&.))))))..))))))).)))).	UACAGGGUUCUCUUUGAUGAGG&UUUCAUCUUAGAGAAUGUUGUU	4	75.164	2	0.825271	Output/No3/cleaveLand_result/t_plot/bra-miR9408-3p_BraA01g003170.3C_601_TPlot.pdf	GO:0004674(protein serine/threonine kinase activity);GO:0005515(protein binding);GO:0005524(ATP binding);GO:0005773(vacuole);GO:0005886(plasma membrane);GO:0006468(protein phosphorylation);GO:0009506(plasmodesma);GO:0009737(response to abscisic acid);GO:0009742(brassinosteroid mediated signaling pathway);GO:0016020(membrane);GO:0016301(kinase activity)	ko04075(Plant hormone signal transduction)
bra-miR161-5p	BraA01g003490.3C	BraA01g003490.3C:2236	2225	2245	2236	-34	-25.2	0.741176	4	1-15,2245-2231;17-20,2229-2226	16-16,2230-2230[SIL];21-21,2225-2225[UP3]	.((((.(((((((((((((((&))))))))))))))).)))).	AGGUCUUUUUUAGUGCAUUGA&UCAAUGCACUGAAAGUGACUA	8	150.328	2	0.16512	Output/No3/cleaveLand_result/t_plot/bra-miR161-5p_BraA01g003490.3C_2236_TPlot.pdf	GO:0009507(chloroplast);GO:0048255(mRNA stabilization)	NA
bra-miR395a-3p	BraA01g003650.3C	BraA01g003650.3C:738	728	750	738	-39.1	-25.9	0.662404	8.5	1-4,750-747;5-17,743-731;19-21,730-728	x-x,746-744[BULt];18-18,x-x[BULq]	(((-(((((((((((((...((((&))))---))))))))))))).)))	GAG-UCCUCCAAAUACUUGAUCAG&CUGA---AGUGUUUGGGGGAACUC	3	56.373	2	0.944283	Output/No3/cleaveLand_result/t_plot/bra-miR395a-3p_BraA01g003650.3C_738_TPlot.pdf	GO:0000421(autophagosome membrane);GO:0005770(late endosome);GO:0005829(cytosol);GO:0005886(plasma membrane);GO:0008150(biological_process);GO:0030136(clathrin-coated vesicle);GO:0030276(clathrin binding)	ko04144(Endocytosis)
bra-miR9552b-5p	BraA01g004060.3C	BraA01g004060.3C:232	221	241	232	-44.4	-32.6	0.734234	7	1-3,241-239;6-14,236-228;16-22,227-221	4-5,238-237[SIL];15-15,x-x[BULq]	(((((((-(((((((((..(((&)))..))))))))).)))))))	UCCGGUG-GGAGGAAGCGCGUG&CGCUAGCUUCUUCCUCACCGGA	1	18.791	4	0.726941	Output/No3/cleaveLand_result/t_plot/bra-MIR9552b-p5_BraA01g004060.3C_232_TPlot.pdf	GO:0005634(nucleus);GO:0008150(biological_process);GO:0016787(hydrolase activity)	NA
bra-miR5722-5p	BraA01g004150.3C	BraA01g004150.3C:1332	1321	1341	1332	-29.4	-21.8	0.741497	8	2-17,1340-1325	1-1,1341-1341[UP5];18-21,1324-1321[UP3]	....((((((((((((((((.&.))))))))))))))))....	GUAAGGGAAGUGAUGGUUGGA&ACCAAUCAUCAUUUCUUGAUU	5	93.9549	3	0.838242	Output/No3/cleaveLand_result/t_plot/bra-MIR5722-p5_BraA01g004150.3C_1332_TPlot.pdf	GO:0008194(UDP-glycosyltransferase activity);GO:0009507(chloroplast);GO:0009813(flavonoid biosynthetic process);GO:0010294(abscisic acid glucosyltransferase activity);GO:0043231(intracellular membrane-bounded organelle);GO:0052696(flavonoid glucuronidation);GO:0080043(quercetin 3-O-glucosyltransferase activity);GO:0080044(quercetin 7-O-glucosyltransferase activity)	ko00906(Carotenoid biosynthesis)
bra-miR396-5p	BraA01g004500.3C	BraA01g004500.3C:1930	1919	1940	1930	-33.4	-24.7	0.739521	5	1-3,1940-1938;4-6,1936-1934;8-21,1932-1919	x-x,1937-1937[BULt];7-7,1933-1933[SIL]	((((((((((((((.(((.(((&)))-))).))))))))))))))	AAGUUCAAGAAAGUGGUGAGAA&UUC-CACAGCUUUCUUGAACUU	5	93.9549	0	0.0848739	Output/No3/cleaveLand_result/t_plot/bra-miR396-5p_BraA01g004500.3C_1930_TPlot.pdf	GO:0006508(proteolysis);GO:0008234(cysteine-type peptidase activity)	NA
bra-miR164b-3p	BraA01g004670.3C	BraA01g004670.3C:518	504	527	518	-36.6	-26.5	0.724044	8	2-13,526-515;14-21,511-504	1-1,527-527[UP5];x-x,514-512[BULt]	((((((((...((((((((((((.&.))))))))))))---))))))))	GUUGGAGUUGGAGUGGGAUGCGUU&CACGUGUUCUACU---ACUCCAAC	3	56.373	3	0.461342	Output/No3/cleaveLand_result/t_plot/bra-miR164b-3p_BraA01g004670.3C_518_TPlot.pdf	GO:0005794(Golgi apparatus);GO:0016021(integral component of membrane)	NA
bra-miR396-5p	BraA01g005100.3C	BraA01g005100.3C:459	450	468	459	-33.4	-22	0.658683	6.5	2-15,467-454;18-21,453-450	1-1,468-468[UP5];16-17,x-x[BULq]	((((--((((((((((((((.&.))))))))))))))..))))	GAGU--GGGAAGGUUGUGGAU&UUCCACAGCUUUCUUGAACUU	1	18.791	4	1	Output/No3/cleaveLand_result/t_plot/bra-miR396-5p_BraA01g005100.3C_459_TPlot.pdf	GO:0000323(lytic vacuole);GO:0004175(endopeptidase activity);GO:0004197(cysteine-type endopeptidase activity);GO:0005576(extracellular region);GO:0005773(vacuole);GO:0006508(proteolysis);GO:0006624(vacuolar protein processing);GO:0009611(response to wounding);GO:0009723(response to ethylene);GO:0009751(response to salicylic acid);GO:0009753(response to jasmonic acid);GO:0010150(leaf senescence);G…	NA
bra-miR400-3p	BraA01g005420.3C	BraA01g005420.3C:784	773	793	784	-29.9	-20.3	0.67893	6.5	1-6,793-788;8-17,786-777;19-19,775-775	7-7,787-787[SIL];18-18,776-776[SIL];20-21,774-773[UP3]	..(.((((((((((.((((((&)))))).)))))))))).)..	CCCCUGAGGUCAUUUUAGGUC&GACUUAUAAUGAUCUCAUGAA	4	75.164	2	0.798941	Output/No3/cleaveLand_result/t_plot/bra-miR400-3p_BraA01g005420.3C_784_TPlot.pdf	GO:0004672(protein kinase activity);GO:0004674(protein serine/threonine kinase activity);GO:0004712(protein serine/threonine/tyrosine kinase activity);GO:0005524(ATP binding);GO:0005634(nucleus);GO:0005737(cytoplasm);GO:0006468(protein phosphorylation);GO:0016301(kinase activity);GO:0046777(protein autophosphorylation)	ko03022(Basal transcription factors);ko03420(Nucleotide excision repair)
bra-miR396-5p	BraA01g005570.3C	BraA01g005570.3C:1425	1414	1434	1425	-33.4	-23.5	0.703593	8	2-7,1433-1428;9-17,1426-1418	1-1,1434-1434[UP5];8-8,1427-1427[SIL];18-21,1417-1414[UP3]	....(((((((((.((((((.&.)))))).)))))))))....	UUGAUCAAGGAAGGUGUGGAG&UUCCACAGCUUUCUUGAACUU	1	18.791	4	0.999984	Output/No3/cleaveLand_result/t_plot/bra-miR396-5p_BraA01g005570.3C_1425_TPlot.pdf	GO:0004372(glycine hydroxymethyltransferase activity);GO:0005737(cytoplasm);GO:0005829(cytosol);GO:0006544(glycine metabolic process);GO:0006563(L-serine metabolic process);GO:0009507(chloroplast);GO:0009536(plastid);GO:0009570(chloroplast stroma)	ko01200(Carbon metabolism);ko01230(Biosynthesis of amino acids);ko00630(Glyoxylate and dicarboxylate metabolism);ko00260(Glycine, serine and threonine metabolism);ko00460(Cyanoamino acid metabolism);ko00670(One carbon pool by folate)
bra-miR5718-3p	BraA01g005720.3C	BraA01g005720.3C:64	54	73	64	-36.8	-27.8	0.755435	7	3-11,71-63;13-21,62-54	1-2,73-72[UP5];12-12,x-x[BULq]	(((((((((-(((((((((..&..))))))))).)))))))))	UGGUGGUGU-AGCAGUGGAAG&UAUCUACUGCUUAUGCCACCA	2	37.582	3	0.522395	Output/No3/cleaveLand_result/t_plot/bra-MIR5718-p3_BraA01g005720.3C_64_TPlot.pdf	GO:0003674(molecular_function);GO:0005634(nucleus);GO:0005737(cytoplasm);GO:0005874(microtubule);GO:0008017(microtubule binding);GO:0008150(biological_process);GO:0071369(cellular response to ethylene stimulus)	NA
bra-miR5717	BraA01g005740.3C	BraA01g005740.3C:366	346	375	366	-36.4	-24.6	0.675824	13.5	1-5,375-371;7-13,369-363;14-21,353-346	6-6,370-370[SIL];x-x,362-354[BULt]	((((((((.........(((((((.(((((&))))).)))))))---------))))))))	GCCGAGGUUUGGAGAUUGGACAAUGCAAAC&GUUUGGAUUGUUU---------GCCUUGGC	1	18.791	4	0.999983	Output/No3/cleaveLand_result/t_plot/bra-miR5717_BraA01g005740.3C_366_TPlot.pdf	GO:0004672(protein kinase activity);GO:0004674(protein serine/threonine kinase activity);GO:0005524(ATP binding);GO:0005886(plasma membrane);GO:0016021(integral component of membrane);GO:0016301(kinase activity);GO:0030246(carbohydrate binding);GO:0031625(ubiquitin protein ligase binding);GO:0046777(protein autophosphorylation)	ko00260(Glycine, serine and threonine metabolism);ko00350(Tyrosine metabolism);ko00360(Phenylalanine metabolism);ko00410(beta-Alanine metabolism);ko00950(Isoquinoline alkaloid biosynthesis);ko00960(Tropane, piperidine and pyridine alkaloid biosynthesis)
bra-miR9552b-5p	BraA01g005820.3C	BraA01g005820.3C:375	358	384	375	-44.4	-29.5	0.664414	10	1-3,384-382;5-13,380-372;14-20,366-360	4-4,381-381[SIL];x-x,371-367[BULt];21-22,359-358[UP3]	..(((((((.....(((((((((.(((&))).)))))))))-----)))))))..	GACGGUGAGAUUAAGGAGAAGCUCGCG&CGCUAGCUUCUUC-----CUCACCGGA	9	169.119	3	0.999159	Output/No3/cleaveLand_result/t_plot/bra-MIR9552b-p5_BraA01g005820.3C_375_TPlot.pdf	GO:0009507(chloroplast);GO:0009534(chloroplast thylakoid);GO:0009535(chloroplast thylakoid membrane);GO:0009579(thylakoid);GO:0009735(response to cytokinin);GO:0009941(chloroplast envelope);GO:0015078(hydrogen ion transmembrane transporter activity);GO:0015986(ATP synthesis coupled proton transport);GO:0016020(membrane);GO:0016021(integral component of membrane);GO:0016787(hydrolase activity);GO:…	ko00190(Oxidative phosphorylation);ko00195(Photosynthesis)
bra-miR164b-3p_1ss16AC	BraA01g006090.3C	BraA01g006090.3C:1038	1026	1047	1038	-42	-27.4	0.652381	6	2-12,1046-1036;13-15,1034-1032;17-21,1030-1026	1-1,1047-1047[UP5];x-x,1035-1035[BULt];16-16,1031-1031[SIL]	(((((.(((.(((((((((((.&.)))))))))))-))).)))))	GAUGGAGAAUGAUGGGCAUGUC&CAUGUGCCCAUC-UUCCCCAUC	1	18.791	4	0.999961	Output/No3/cleaveLand_result/t_plot/ath-miR164b-3p_1ss16AC_BraA01g006090.3C_1038_TPlot.pdf	GO:0008150(biological_process);GO:0009507(chloroplast)	NA
bra-miR162-3p	BraA01g006730.3C	BraA01g006730.3C:224	213	233	224	-37.5	-25.3	0.674667	7	3-4,231-230;6-15,228-219;18-21,216-213	1-2,233-232[UP5];5-5,229-229[SIL];16-17,218-217[SIL]	((((..((((((((((.((..&..)).))))))))))..))))	CUGGUGGCAGAGGUUUUUCUU&UCGAUAAACCUCUGCAUCCAG	1	18.791	4	0.758413	Output/No3/cleaveLand_result/t_plot/bra-miR162-3p_BraA01g006730.3C_224_TPlot.pdf	GO:0005886(plasma membrane);GO:0008150(biological_process);GO:0016021(integral component of membrane)	NA
bra-miR9552b-5p	BraA01g006860.3C	BraA01g006860.3C:1241	1225	1251	1241	-44.4	-31.2	0.702703	12	1-5,1251-1247;6-11,1245-1240;12-22,1235-1225	x-x,1246-1246[BULt];x-x,1239-1236[BULt]	(((((((((((....((((((.(((((&)))))-))))))----)))))))))))	UUCGGUGGGGAGCUCAGAAGCGUAGUG&CGCUA-GCUUCU----UCCUCACCGGA	1	18.791	4	0.958578	Output/No3/cleaveLand_result/t_plot/bra-MIR9552b-p5_BraA01g006860.3C_1241_TPlot.pdf	GO:0004843(thiol-dependent ubiquitin-specific protease activity);GO:0005634(nucleus);GO:0006511(ubiquitin-dependent protein catabolic process);GO:0016579(protein deubiquitination);GO:0036459(thiol-dependent ubiquitinyl hydrolase activity)	NA
bra-miR156a-3p	BraA01g006910.3C	BraA01g006910.3C:2517	2505	2526	2517	-40.2	-31.9	0.793532	5.5	1-10,2526-2517;11-15,2515-2511;17-21,2509-2505	x-x,2516-2516[BULt];16-16,2510-2510[SIL]	(((((.(((((.((((((((((&))))))))))-))))).)))))	GGUGAGAGAGAUGAGGGUGAGU&GCUUACUCUC-UCUCUGUCACC	2	37.582	3	0.128451	Output/No3/cleaveLand_result/t_plot/bra-miR156a-3p_BraA01g006910.3C_2517_TPlot.pdf	GO:0003674(molecular_function);GO:0005739(mitochondrion);GO:0007049(cell cycle);GO:0009507(chloroplast)	NA
bra-miR5722-5p	BraA01g007390.3C	BraA01g007390.3C:1348	1337	1357	1348	-29.4	-19.2	0.653061	9	2-10,1356-1348;12-18,1346-1340	1-1,1357-1357[UP5];11-11,1347-1347[SIL];19-21,1339-1337[UP3]	...(((((((.(((((((((.&.))))))))).)))))))...	AACUAAGAGGAGGUGAUUGGA&ACCAAUCAUCAUUUCUUGAUU	1	18.791	4	1	Output/No3/cleaveLand_result/t_plot/bra-MIR5722-p5_BraA01g007390.3C_1348_TPlot.pdf	GO:0004143(diacylglycerol kinase activity);GO:0005524(ATP binding);GO:0005634(nucleus);GO:0005886(plasma membrane);GO:0006952(defense response);GO:0007205(protein kinase C-activating G-protein coupled receptor signaling pathway);GO:0016310(phosphorylation);GO:0048364(root development);GO:0048366(leaf development)	ko00561(Glycerolipid metabolism);ko00564(Glycerophospholipid metabolism);ko04070(Phosphatidylinositol signaling system)
bra-miR160a-5p	BraA01g007610.3C	BraA01g007610.3C:1307	1296	1316	1307	-45.4	-40.1	0.88326	2.5	1-16,1316-1301;18-20,1299-1297	17-17,1300-1300[SIL];21-21,1296-1296[UP3]	.(((.((((((((((((((((&)))))))))))))))).))).	GGGUUUACAGGGAGCCAGGCA&UGCCUGGCUCCCUGUAUGCCA	193	3626.66	0	0.00122543	Output/No3/cleaveLand_result/t_plot/bra-miR160a-5p_BraA01g007610.3C_1307_TPlot.pdf	GO:0003677(DNA binding);GO:0003700(transcription factor activity, sequence-specific DNA binding);GO:0005634(nucleus);GO:0006351(transcription, DNA-templated);GO:0006355(regulation of transcription, DNA-templated);GO:0007389(pattern specification process);GO:0009733(response to auxin);GO:0009734(auxin-activated signaling pathway);GO:0035198(miRNA binding);GO:0048829(root cap development);GO:005130…	ko04075(Plant hormone signal transduction)
bra-miR5719-3p_1ss17AT	BraA01g007730.3C	BraA01g007730.3C:1026	1015	1035	1026	-29	-19.1	0.658621	8.5	1-11,1035-1025;14-18,1021-1017	12-13,1024-1022[AILt];19-20,1016-1015[UP3]	..(((((...(((((((((((&)))))))))))-..)))))..	GGUGGUGGUGGUGGUGAUAAU&AUUAUCAUCAC-AACACUAGA	1	18.791	4	0.999974	Output/No3/cleaveLand_result/t_plot/bra-MIR5719-p3_1ss17AT_BraA01g007730.3C_1026_TPlot.pdf	GO:0003677(DNA binding);GO:0003700(transcription factor activity, sequence-specific DNA binding);GO:0005515(protein binding);GO:0005634(nucleus);GO:0006351(transcription, DNA-templated);GO:0006355(regulation of transcription, DNA-templated);GO:0006952(defense response);GO:0008270(zinc ion binding);GO:0009733(response to auxin);GO:0043565(sequence-specific DNA binding);GO:0045893(positive regulati…	NA
bra-miR172d-3p	BraA01g007830.3C	BraA01g007830.3C:3035	3023	3043	3035	-36	-24.1	0.669444	7.5	1-4,3043-3040;6-15,3039-3030;16-19,3028-3025	5-5,x-x[BULq];x-x,3029-3029[BULt];20-21,3024-3023[UP3]	..((((.((((((((((-((((&)))).))))))))))-))))..	AGGUAGUCAUCGUCGAG-UUCC&GGAAUCUUGAUGAUG-CUGCAU	2	37.582	3	0.992408	Output/No3/cleaveLand_result/t_plot/bra-miR172d-3p_BraA01g007830.3C_3035_TPlot.pdf	GO:0005388(calcium-transporting ATPase activity);GO:0005516(calmodulin binding);GO:0005524(ATP binding);GO:0005886(plasma membrane);GO:0005887(integral component of plasma membrane);GO:0009506(plasmodesma);GO:0043231(intracellular membrane-bounded organelle);GO:0046872(metal ion binding);GO:0048281(inflorescence morphogenesis);GO:0048367(shoot system development);GO:0070588(calcium ion transmembr…	ko00190(Oxidative phosphorylation)
bra-miR5722-5p	BraA01g007860.3C	BraA01g007860.3C:45	33	54	45	-29.4	-21.9	0.744898	7	2-12,53-43;13-18,41-36	1-1,54-54[UP5];x-x,42-42[BULt];19-21,35-33[UP3]	...((((((.(((((((((((.&.)))))))))))-))))))...	GGACGAGGACAUGAUGAUUGGG&ACCAAUCAUCAU-UUCUUGAUU	1	18.791	4	0.92359	Output/No3/cleaveLand_result/t_plot/bra-MIR5722-p5_BraA01g007860.3C_45_TPlot.pdf	GO:0003674(molecular_function);GO:0008150(biological_process);GO:0016021(integral component of membrane)	NA
bra-miR5654a-3p	BraA01g008230.3C	BraA01g008230.3C:241	230	249	241	-29.2	-20.4	0.69863	9	3-9,247-241;11-20,240-231	1-2,249-248[UP5];10-10,x-x[BULq];21-21,230-230[UP3]	.((((((((((-(((((((..&..))))))).)))))))))).	AGCAGAAUAAG-CCUAAGCUC&AUGCUUGGGAUUUAUUUUGUA	2	37.582	3	0.994974	Output/No3/cleaveLand_result/t_plot/bra-MIR5654a-p3_BraA01g008230.3C_241_TPlot.pdf	GO:0003735(structural constituent of ribosome);GO:0005840(ribosome);GO:0005886(plasma membrane);GO:0006412(translation);GO:0009506(plasmodesma);GO:0022625(cytosolic large ribosomal subunit);GO:0042254(ribosome biogenesis)	ko03010(Ribosome)
bra-miR5718-3p	BraA01g008310.3C	BraA01g008310.3C:682	669	691	682	-36.8	-26.2	0.711957	12	4-12,688-680;13-20,677-670	1-3,691-689[UP5];x-x,679-678[BULt];21-21,669-669[UP3]	.((((((((..(((((((((...&...)))))))))--)))))))).	AGGUGGUGUAGGAGCAGUAGGAU&UAUCUACUGCUU--AUGCCACCA	1	18.791	4	0.95958	Output/No3/cleaveLand_result/t_plot/bra-MIR5718-p3_BraA01g008310.3C_682_TPlot.pdf	GO:0003674(molecular_function);GO:0005789(endoplasmic reticulum membrane);GO:0006508(proteolysis);GO:0009507(chloroplast);GO:0016021(integral component of membrane)	ko04141(Protein processing in endoplasmic reticulum)
bra-miR403-5p	BraA01g008320.3C	BraA01g008320.3C:624	612	633	624	-31.5	-20.6	0.653968	13.5	5-18,629-616	1-4,633-630[UP5];19-22,615-612[UP3]	....((((((((((((((....&....))))))))))))))....	GUCGGGAUUCACGUACAGUAGU&UGUUUUGUGCGUGAAUCUAAUU	1	18.791	4	0.998555	Output/No3/cleaveLand_result/t_plot/bra-miR403-5p_BraA01g008320.3C_624_TPlot.pdf	GO:0003674(molecular_function);GO:0005634(nucleus);GO:0008150(biological_process);GO:0009505(plant-type cell wall)	ko03040(Spliceosome)
bra-miR9555b-3p_1ss21AG	BraA01g008420.3C	BraA01g008420.3C:29	16	40	29	-40.7	-26.9	0.660934	12	2-7,39-34;8-8,31-31;10-21,29-18	1-1,40-40[UP5];x-x,33-32[BULt];9-9,30-30[SIL];22-23,17-16[UP3]	..((((((((((((.(..((((((.&.))))))--).))))))))))))..	UUUGGGAAGCCCAAGCAUGAGGGUA&AACUUUC--GGUUGGGUUUCCCGUA	4	75.164	2	0.992499	Output/No3/cleaveLand_result/t_plot/bra-MIR9555b-p3_1ss21AG_BraA01g008420.3C_29_TPlot.pdf	GO:0000815(ESCRT III complex);GO:0005515(protein binding);GO:0005737(cytoplasm);GO:0005886(plasma membrane);GO:0007034(vacuolar transport);GO:0015031(protein transport);GO:0016192(vesicle-mediated transport)	ko04144(Endocytosis)
bra-miR5719-3p_1ss17AT	BraA01g008470.3C	BraA01g008470.3C:2193	2182	2202	2193	-29	-19.1	0.658621	8.5	1-11,2202-2192;14-18,2188-2184	12-13,2191-2189[AILt];19-20,2183-2182[UP3]	..(((((...(((((((((((&)))))))))))-..)))))..	GGUGGUGGUGGUGGUGAUAAU&AUUAUCAUCAC-AACACUAGA	9	169.119	2	0.99985	Output/No3/cleaveLand_result/t_plot/bra-MIR5719-p3_1ss17AT_BraA01g008470.3C_2193_TPlot.pdf	GO:0003746(translation elongation factor activity);GO:0005622(intracellular);GO:0005759(mitochondrial matrix);GO:0006414(translational elongation);GO:0009507(chloroplast);GO:0009570(chloroplast stroma);GO:0009793(embryo development ending in seed dormancy);GO:0009941(chloroplast envelope);GO:0046686(response to cadmium ion);GO:0070125(mitochondrial translational elongation)	ko00970(Aminoacyl-tRNA biosynthesis)
bra-miR5654a-3p	BraA01g008750.3C	BraA01g008750.3C:1748	1736	1757	1748	-29.2	-20.3	0.695205	10	4-12,1754-1746;13-20,1744-1737	1-3,1757-1755[UP5];x-x,1745-1745[BULt];21-21,1736-1736[UP3]	.((((((((.(((((((((...&...)))))))))-)))))))).	AGCAAAGUAUAAUCCCAGGAGA&AUGCUUGGGAUU-UAUUUUGUA	2	37.582	3	0.995544	Output/No3/cleaveLand_result/t_plot/bra-MIR5654a-p3_BraA01g008750.3C_1748_TPlot.pdf	GO:0003674(molecular_function);GO:0005634(nucleus);GO:0008150(biological_process)	NA
bra-miR9563a-5p_2ss8AG20AT	BraA01g009000.3C	BraA01g009000.3C:1648	1637	1657	1648	-27.8	-22.9	0.823741	12.5	7-20,1651-1638	1-6,1657-1652[UP5];21-21,1637-1637[UP3]	.((((((((((((((......&......)))))))))))))).	UGCCGGUUCUUAACUACCUCG&UAAAAAAGUUAAGAACCGGUU	1	18.791	4	0.217231	Output/No3/cleaveLand_result/t_plot/bra-MIR9563a-p5_2ss8AG20AT_BraA01g009000.3C_1648_TPlot.pdf	GO:0004672(protein kinase activity);GO:0004674(protein serine/threonine kinase activity);GO:0004714(transmembrane receptor protein tyrosine kinase activity);GO:0005524(ATP binding);GO:0005886(plasma membrane);GO:0006468(protein phosphorylation);GO:0007169(transmembrane receptor protein tyrosine kinase signaling pathway);GO:0010102(lateral root morphogenesis);GO:0010227(floral organ abscission);GO…	ko04075(Plant hormone signal transduction)
bra-miR5717	BraA01g009120.3C	BraA01g009120.3C:498	487	506	498	-36.4	-24.9	0.684066	8.5	1-6,506-501;8-11,500-497;14-18,494-490;20-21,488-487	7-7,x-x[BULq];12-13,496-495[SIL];19-19,489-489[SIL]	((.(((((..((((-((((((&)))))).))))..))))).))	GCGAGGGCUUACGA-CCAAGC&GUUUGGAUUGUUUGCCUUGGC	1	18.791	4	0.999897	Output/No3/cleaveLand_result/t_plot/bra-miR5717_BraA01g009120.3C_498_TPlot.pdf	GO:0000302(response to reactive oxygen species);GO:0001944(vasculature development);GO:0003677(DNA binding);GO:0003700(transcription factor activity, sequence-specific DNA binding);GO:0005515(protein binding);GO:0005622(intracellular);GO:0005634(nucleus);GO:0006351(transcription, DNA-templated);GO:0006355(regulation of transcription, DNA-templated);GO:0006952(defense response);GO:0009644(response…	ko00970(Aminoacyl-tRNA biosynthesis)
bra-miR164e-3p	BraA01g009150.3C	BraA01g009150.3C:184	160	193	184	-45.5	-32.7	0.718681	29	1-10,193-184;11-18,170-163	x-x,183-171[BULt];19-21,162-160[UP3]	...((((((((.............((((((((((&))))))))))-------------))))))))...	AGAGGAGGAGGUCGCAAUGGUGGAGGAGCACGUG&CACGUGCUCC-------------CCUCCUCCAAC	4	75.164	3	0.611397	Output/No3/cleaveLand_result/t_plot/bra-miR164e-3p_BraA01g009150.3C_184_TPlot.pdf	GO:0003723(RNA binding);GO:0005634(nucleus);GO:0005777(peroxisome);GO:0005829(cytosol);GO:0009735(response to cytokinin)	NA
bra-miR408-3p_L-1R+2	BraA01g009150.3C	BraA01g009150.3C:210	198	219	210	-46	-31.5	0.684783	7	1-1,219-219;3-15,217-205;17-21,203-199	2-2,218-218[SIL];16-16,204-204[SIL];22-22,198-198[UP3]	.(((((.(((((((((((((.(&).))))))))))))).))))).	UGGCCGUGGAAGAGGUGGUGGA&UGCACUGCCUCUUCCCUGGCUU	5	93.9549	3	0.926626	Output/No3/cleaveLand_result/t_plot/ath-miR408-3p_L-1R+2_BraA01g009150.3C_210_TPlot.pdf	GO:0003723(RNA binding);GO:0005634(nucleus);GO:0005777(peroxisome);GO:0005829(cytosol);GO:0009735(response to cytokinin)	NA
bra-miR5722-5p	BraA01g009250.3C	BraA01g009250.3C:42	32	50	42	-29.4	-19.2	0.653061	7.5	1-4,50-47;6-16,46-36;18-21,35-32	5-5,x-x[BULq];17-17,x-x[BULq]	((((-(((((((((((-((((&)))).))))))))))).))))	AGUC-GGAGGUGGUGG-UGGU&ACCAAUCAUCAUUUCUUGAUU	1	18.791	4	1	Output/No3/cleaveLand_result/t_plot/bra-MIR5722-p5_BraA01g009250.3C_42_TPlot.pdf	GO:0005634(nucleus);GO:0005956(protein kinase CK2 complex);GO:0006468(protein phosphorylation);GO:0016301(kinase activity);GO:0016310(phosphorylation);GO:0019887(protein kinase regulator activity)	ko03008(Ribosome biogenesis in eukaryotes);ko04712(Circadian rhythm - plant)
bra-miR396-5p	BraA01g009420.3C	BraA01g009420.3C:131	117	140	131	-33.4	-25.7	0.769461	10.5	1-4,140-137;6-11,135-130;12-21,126-117	5-5,136-136[SIL];x-x,129-127[BULt]	((((((((((...((((((.((((&)))).))))))---))))))))))	GAGUUCGAGAUCGGAGCUGCGGAG&UUCCACAGCUU---UCUUGAACUU	2	37.582	3	0.861422	Output/No3/cleaveLand_result/t_plot/bra-miR396-5p_BraA01g009420.3C_131_TPlot.pdf	GO:0003674(molecular_function);GO:0008150(biological_process);GO:0009507(chloroplast);GO:0016021(integral component of membrane)	ko00970(Aminoacyl-tRNA biosynthesis)
bra-miR162-3p	BraA01g009520.3C	BraA01g009520.3C:164	153	175	164	-37.5	-26.6	0.709333	9.5	2-7,174-169;9-19,165-155	1-1,175-175[UP5];8-8,168-166[AILt];20-21,154-153[UP3]	..(((((((((((...((((((.&.))))))--.)))))))))))..	GGGGAUGCGGAGGGCGUUAUCGG&UCGAUAA--ACCUCUGCAUCCAG	3	56.373	3	0.278572	Output/No3/cleaveLand_result/t_plot/bra-miR162-3p_BraA01g009520.3C_164_TPlot.pdf	GO:0008150(biological_process);GO:0009507(chloroplast)	NA
bra-miR172d-3p	BraA01g009860.3C	BraA01g009860.3C:152	141	166	152	-36	-28.8	0.8	14	1-8,166-159;9-21,153-141	x-x,158-154[BULt]	(((((((((((((.....((((((((&))))))))-----)))))))))))))	AUGCGGCGUCGUUUCCAAGAGAUUCC&GGAAUCUU-----GAUGAUGCUGCAU	2	37.582	3	0.172246	Output/No3/cleaveLand_result/t_plot/bra-miR172d-3p_BraA01g009860.3C_152_TPlot.pdf	GO:0003674(molecular_function);GO:0005634(nucleus);GO:0008150(biological_process)	NA
bra-miR156a-3p	BraA01g009960.3C	BraA01g009960.3C:488	477	505	488	-40.2	-26.3	0.654229	20	1-4,505-502;6-9,499-496;10-15,488-483;17-21,481-477	5-5,501-500[AILt];x-x,495-489[BULt];16-16,482-482[SIL]	(((((.((((((.......((((..((((&))))-.))))-------)))))).)))))	GGUGAGAGAGAGGGUGGAAAGAGGAGAGC&GCUU-ACUCU-------CUCUCUGUCACC	2	37.582	3	0.999977	Output/No3/cleaveLand_result/t_plot/bra-miR156a-3p_BraA01g009960.3C_488_TPlot.pdf	GO:0005524(ATP binding);GO:0005618(cell wall);GO:0009507(chloroplast);GO:0009570(chloroplast stroma);GO:0009735(response to cytokinin);GO:0010007(magnesium chelatase complex);GO:0015979(photosynthesis);GO:0015995(chlorophyll biosynthetic process);GO:0016851(magnesium chelatase activity);GO:0016887(ATPase activity)	ko00860(Porphyrin and chlorophyll metabolism)
bra-miR400-3p	BraA01g010420.3C	BraA01g010420.3C:1228	1216	1244	1228	-29.9	-19.6	0.655518	17	1-6,1244-1239;7-16,1231-1222;18-21,1219-1216	x-x,1238-1232[BULt];17-17,1221-1220[AILt]	((((..((((((((((.......((((((&))))))-------))))))))))-.))))	UUCAGAGAGAUCAUUAAAAGACUUGAGUC&GACUUA-------UAAUGAUCUC-AUGAA	1	18.791	4	0.963352	Output/No3/cleaveLand_result/t_plot/bra-miR400-3p_BraA01g010420.3C_1228_TPlot.pdf	GO:0004712(protein serine/threonine/tyrosine kinase activity);GO:0005524(ATP binding);GO:0005634(nucleus);GO:0005737(cytoplasm);GO:0005829(cytosol);GO:0005886(plasma membrane);GO:0006468(protein phosphorylation);GO:0007229(integrin-mediated signaling pathway);GO:0016301(kinase activity)	ko04075(Plant hormone signal transduction)
bra-miR160a_L+2R-1	BraA01g010440.3C	BraA01g010440.3C:732	720	742	732	-47.5	-33.28	0.700632	9	3-8,740-735;9-16,733-726;20-22,722-720	1-2,742-741[UP5];x-x,734-734[BULt];17-19,725-723[SIL]	(((...((((((((.((((((..&..))))))-))))))))...)))	GGCUUUCAGGGAGCUCGGGCAAG&CAUGCCUG-GCUCCCUGUAUGCC	1	18.791	4	0.496298	Output/No3/cleaveLand_result/t_plot/bna-miR160a_L+2R-1_BraA01g010440.3C_732_TPlot.pdf	GO:0003674(molecular_function);GO:0008150(biological_process);GO:0009507(chloroplast)	NA
bra-miR156c-3p	BraA01g010590.3C	BraA01g010590.3C:1584	1572	1593	1584	-35.4	-26.2	0.740113	8.5	1-5,1593-1589;7-19,1587-1575	6-6,1588-1588[SIL];20-22,1574-1572[UP3]	...(((((((((((((.(((((&))))).)))))))))))))...	ACAUGACAGGAGUGUGAAGGGC&GCUCUCUAUACUUCUGUCAAUA	2	37.582	3	0.392484	Output/No3/cleaveLand_result/t_plot/bna-MIR156c-p3_BraA01g010590.3C_1584_TPlot.pdf	GO:0003676(nucleic acid binding);GO:0005634(nucleus);GO:0008150(biological_process);GO:0046872(metal ion binding)	NA
bra-miR5654a-3p	BraA01g010810.3C	BraA01g010810.3C:501	490	510	501	-29.2	-21.8	0.746575	7	2-2,509-509;4-20,507-491	1-1,510-510[UP5];3-3,508-508[SIL];21-21,490-490[UP3]	.(((((((((((((((((.(.&.).))))))))))))))))).	GGCGAGAUGAAUCUCAAGGAA&AUGCUUGGGAUUUAUUUUGUA	1	18.791	4	0.819933	Output/No3/cleaveLand_result/t_plot/bra-MIR5654a-p3_BraA01g010810.3C_501_TPlot.pdf	GO:0005524(ATP binding);GO:0005634(nucleus);GO:0006952(defense response);GO:0007165(signal transduction);GO:0016021(integral component of membrane);GO:0043531(ADP binding)	ko04626(Plant-pathogen interaction)
bra-miR9563b-3p_1ss7TC	BraA01g011040.3C	BraA01g011040.3C:2511	2500	2522	2511	-34.1	-24.1	0.706745	9	1-4,2522-2519;5-15,2516-2506;18-22,2505-2501	x-x,2518-2517[BULt];16-17,x-x[BULq];23-23,2500-2500[UP3]	.(((((--(((((((((((..((((&))))--)))))))))))..))))).	AGACUA--GAAGCUGAGAACUCCGG&CCGG--UUCUUAGCUUUUUUAGUUA	1	18.791	4	0.996243	Output/No3/cleaveLand_result/t_plot/bra-MIR9563b-p3_1ss7TC_BraA01g011040.3C_2511_TPlot.pdf	GO:0004072(aspartate kinase activity);GO:0004412(homoserine dehydrogenase activity);GO:0005524(ATP binding);GO:0009067(aspartate family amino acid biosynthetic process);GO:0009086(methionine biosynthetic process);GO:0009088(threonine biosynthetic process);GO:0009089(lysine biosynthetic process via diaminopimelate);GO:0009507(chloroplast);GO:0009570(chloroplast stroma);GO:0016310(phosphorylation);…	ko01230(Biosynthesis of amino acids);ko00260(Glycine, serine and threonine metabolism);ko00270(Cysteine and methionine metabolism);ko00300(Lysine biosynthesis);ko00261(Monobactam biosynthesis)
bra-miR5722-5p	BraA01g011950.3C	BraA01g011950.3C:1689	1679	1698	1689	-29.4	-19.2	0.653061	8	2-3,1697-1696;5-11,1694-1688;14-21,1686-1679	1-1,1698-1698[UP5];4-4,1695-1695[SIL];12-13,1687-1687[AILq]	((((((((.-(((((((.((.&.)).)))))))..))))))))	GGUCAAGAU-UGGUGAUGGGG&ACCAAUCAUCAUUUCUUGAUU	2	37.582	3	1	Output/No3/cleaveLand_result/t_plot/bra-MIR5722-p5_BraA01g011950.3C_1689_TPlot.pdf	GO:0005783(endoplasmic reticulum);GO:0005886(plasma membrane);GO:0006457(protein folding);GO:0009507(chloroplast);GO:0015031(protein transport);GO:0030176(integral component of endoplasmic reticulum membrane)	ko03060(Protein export);ko04141(Protein processing in endoplasmic reticulum)
bra-miR396-5p	BraA01g012090.3C	BraA01g012090.3C:822	811	831	822	-33.4	-25.9	0.775449	6	1-6,831-826;8-15,824-817;17-21,815-811	7-7,825-825[SIL];16-16,816-816[SIL]	(((((.((((((((.((((((&)))))).)))))))).)))))	GGGUUGGAGAGAGCGGUGGAG&UUCCACAGCUUUCUUGAACUU	2	37.582	2	0.882997	Output/No3/cleaveLand_result/t_plot/bra-miR396-5p_BraA01g012090.3C_822_TPlot.pdf	GO:0004842(ubiquitin-protein transferase activity);GO:0005634(nucleus);GO:0005737(cytoplasm);GO:0016567(protein ubiquitination);GO:0016874(ligase activity)	ko04140(Regulation of autophagy)
bra-miR400-3p	BraA01g012660.3C	BraA01g012660.3C:56	44	65	56	-29.9	-22.5	0.752508	3.5	1-7,65-59;9-18,57-48;19-21,46-44	8-8,58-58[SIL];x-x,47-47[BULt]	(((.((((((((((.(((((((&))))))).))))))))))-)))	UUCUAUGGGAUCAUCAUAAGUC&GACUUAUAAUGAUCUCAU-GAA	4	75.164	1	0.00308483	Output/No3/cleaveLand_result/t_plot/bra-miR400-3p_BraA01g012660.3C_56_TPlot.pdf	GO:0003674(molecular_function);GO:0005575(cellular_component);GO:0008150(biological_process)	NA
bra-miR164b-3p_1ss16AC	BraA01g012710.3C	BraA01g012710.3C:122	104	131	122	-42	-27.4	0.652381	13	1-5,131-127;7-14,125-118;15-20,110-105	6-6,126-126[SIL];x-x,117-111[BULt];21-21,104-104[UP3]	.((((((.......((((((((.(((((&))))).))))))))-------)))))).	UGUGGGGUUACUGGGAGAUGGGAGCGUG&CAUGUGCCCAUCUU-------CCCCAUC	1	18.791	4	0.999956	Output/No3/cleaveLand_result/t_plot/ath-miR164b-3p_1ss16AC_BraA01g012710.3C_122_TPlot.pdf	GO:0003674(molecular_function);GO:0005575(cellular_component);GO:0008150(biological_process)	NA
bra-miR396-5p	BraA01g014480.3C	BraA01g014480.3C:144	133	156	144	-33.4	-22	0.658683	9.5	2-5,155-152;6-8,150-148;9-19,145-135	1-1,156-156[UP5];x-x,151-151[BULt];x-x,147-146[BULt];20-21,134-133[UP3]	..(((((((((((..(((.((((.&.))))-)))--)))))))))))..	UCGUUCGAGAAAGAUCUGAUGGAG&UUCCA-CAG--CUUUCUUGAACUU	3	56.373	2	1	Output/No3/cleaveLand_result/t_plot/bra-miR396-5p_BraA01g014480.3C_144_TPlot.pdf	GO:0003677(DNA binding);GO:0003700(transcription factor activity, sequence-specific DNA binding);GO:0005634(nucleus)	NA
bra-miR396-5p	BraA01g014880.3C	BraA01g014880.3C:659	648	669	659	-33.4	-29	0.868263	4	1-7,669-663;8-19,661-650	x-x,662-662[BULt];20-21,649-648[UP3]	..((((((((((((.(((((((&)))))))-))))))))))))..	ACGUUCAAGAAAGCAUGUGGAA&UUCCACA-GCUUUCUUGAACUU	9	169.119	0	0.0085465	Output/No3/cleaveLand_result/t_plot/bra-miR396-5p_BraA01g014880.3C_659_TPlot.pdf	GO:0005524(ATP binding);GO:0005634(nucleus);GO:0006351(transcription, DNA-templated);GO:0006355(regulation of transcription, DNA-templated);GO:0009941(chloroplast envelope);GO:0048366(leaf development)	NA
bra-miR5722-5p	BraA01g015440.3C	BraA01g015440.3C:1747	1735	1756	1747	-29.4	-20.8	0.707483	4.5	2-13,1755-1744;14-17,1742-1739;19-21,1737-1735	1-1,1756-1756[UP5];x-x,1743-1743[BULt];18-18,1738-1738[SIL]	(((.((((.((((((((((((.&.))))))))))))-)))).)))	AAUGAAGGCAAUGAUGGUUGGC&ACCAAUCAUCAUU-UCUUGAUU	2	37.582	2	0.99613	Output/No3/cleaveLand_result/t_plot/bra-MIR5722-p5_BraA01g015440.3C_1747_TPlot.pdf	NA	NA
bra-miR9408-3p	BraA01g015520.3C	BraA01g015520.3C:333	321	343	333	-30.5	-20	0.655738	7.5	1-4,343-340;6-8,338-336;9-22,334-321	5-5,339-339[SIL];x-x,335-335[BULt]	((((((((((((((.(((.((((&)))).)))-))))))))))))))	AGCGACGUUUUCUGAAGAGGAAG&UUUCAUCU-UAGAGAAUGUUGUU	3	56.373	3	0.996785	Output/No3/cleaveLand_result/t_plot/bra-miR9408-3p_BraA01g015520.3C_333_TPlot.pdf	GO:0000166(nucleotide binding);GO:0003723(RNA binding);GO:0006396(RNA processing);GO:0006397(mRNA processing);GO:0008266(poly(U) RNA binding);GO:0009451(RNA modification);GO:0009507(chloroplast);GO:0009535(chloroplast thylakoid membrane);GO:0009570(chloroplast stroma);GO:0009579(thylakoid);GO:0009631(cold acclimation);GO:0009941(chloroplast envelope);GO:0016553(base conversion or substitution edi…	ko03040(Spliceosome)
bra-miR9552b-5p	BraA01g015790.3C	BraA01g015790.3C:2484	2469	2496	2484	-44.4	-30.6	0.689189	15	1-4,2496-2493;5-11,2489-2483;12-16,2479-2475;18-22,2473-2469	x-x,2492-2490[BULt];x-x,2482-2480[BULt];17-17,2474-2474[SIL]	(((((.(((((...(((((((...((((&))))---)))))))---))))).)))))	UCCGGAGAGGAGGCGGAAGCUGCAGGCG&CGCU---AGCUUCU---UCCUCACCGGA	5	93.9549	3	0.964349	Output/No3/cleaveLand_result/t_plot/bra-MIR9552b-p5_BraA01g015790.3C_2484_TPlot.pdf	GO:0009507(chloroplast)	ko00860(Porphyrin and chlorophyll metabolism)
bra-miR158-5p	BraA01g015790.3C	BraA01g015790.3C:2562	2550	2571	2562	-32.4	-21.7	0.669753	10.5	1-4,2571-2568;6-18,2566-2554	5-5,2567-2567[SIL];19-22,2553-2550[UP3]	....(((((((((((((.((((&)))).)))))))))))))....	GGGGUUCGAGCGGUGGAGGAAG&CUUUGUCUAUCGUUUGGAAAAG	2	37.582	3	0.921404	Output/No3/cleaveLand_result/t_plot/bra-miR158-5p_BraA01g015790.3C_2562_TPlot.pdf	GO:0009507(chloroplast)	ko00860(Porphyrin and chlorophyll metabolism)
bra-miR160a-5p_L+2R-1_1	BraA01g015830.3C	BraA01g015830.3C:327	312	336	327	-47.5	-34.6	0.728421	8.5	1-9,336-328;12-15,325-322;16-22,318-312	10-11,327-326[SIL];x-x,321-319[BULt]	(((((((...((((..(((((((((&)))))))))..))))---)))))))	GGCGUACCAGAGGGUUCCAGGCGUG&CAUGCCUGGCUCCCU---GUAUGCC	4	75.164	2	0.213862	Output/No3/cleaveLand_result/t_plot/ath-miR160a-5p_L+2R-1_1_BraA01g015830.3C_327_TPlot.pdf	GO:0005739(mitochondrion);GO:0006464(cellular protein modification process);GO:0008113(peptide-methionine (S)-S-oxide reductase activity);GO:0009416(response to light stimulus);GO:0009507(chloroplast);GO:0009570(chloroplast stroma);GO:0009735(response to cytokinin);GO:0009941(chloroplast envelope);GO:0010114(response to red light);GO:0010218(response to far red light);GO:0030091(protein repair);G…	ko03018(RNA degradation)
bra-miR158-3p	BraA01g016250.3C	BraA01g016250.3C:246	234	253	246	-31.3	-22.2	0.709265	5	1-6,253-248;9-15,247-241;16-21,239-234	7-8,x-x[BULq];x-x,240-240[BULt]	((((((.(((((((--((((((&))))))..)))))))-))))))	UGCUUUCGUCUACA--UGGAAA&UUUCCAAAUGUAGAC-AAAGCA	3	56.373	3	0.505694	Output/No3/cleaveLand_result/t_plot/bra-miR158-3p_BraA01g016250.3C_246_TPlot.pdf	GO:0000166(nucleotide binding);GO:0000398(mRNA splicing, via spliceosome);GO:0003723(RNA binding);GO:0005515(protein binding);GO:0005634(nucleus);GO:0005681(spliceosomal complex);GO:0008380(RNA splicing);GO:0010445(nuclear dicing body);GO:0016607(nuclear speck);GO:0031053(primary miRNA processing)	ko03040(Spliceosome)
bra-miR161-3p	BraA01g016350.3C	BraA01g016350.3C:1014	998	1023	1014	-34.2	-23.6	0.690058	14.5	1-10,1023-1014;11-14,1008-1005;16-20,1003-999	x-x,1013-1009[BULt];15-15,1004-1004[SIL];21-21,998-998[UP3]	.(((((.((((.....((((((((((&))))))))))-----)))).))))).	CGUCAAGGCAUGGUGAUGAAGGUGGC&GUCACUUUCA-----AUGCGUUGAUC	5	93.9549	2	0.848153	Output/No3/cleaveLand_result/t_plot/bra-miR161-3p_BraA01g016350.3C_1014_TPlot.pdf	GO:0003674(molecular_function);GO:0005886(plasma membrane);GO:0008150(biological_process)	NA
bra-miR5714-5p	BraA01g016880.3C	BraA01g016880.3C:631	621	641	631	-36.2	-24.9	0.687845	8.5	3-5,639-637;6-10,635-631;12-21,630-621	1-2,641-640[UP5];x-x,636-636[BULt];11-11,x-x[BULq]	((((((((((-(((((.(((..&..)))-))))).))))))))))	GAUGACGAGA-UCUGCUAGCGA&AUGCU-GUAGAGUCUUGUCAUC	1	18.791	4	0.990471	Output/No3/cleaveLand_result/t_plot/bra-MIR5714-p5_BraA01g016880.3C_631_TPlot.pdf	GO:0003674(molecular_function);GO:0008150(biological_process);GO:0016021(integral component of membrane)	NA
bra-miR390-3p	BraA01g017930.3C	BraA01g017930.3C:382	371	393	382	-39.4	-25.8	0.654822	9	1-5,393-389;7-8,385-384;10-21,382-371	6-6,388-386[AILt];9-9,383-383[SIL]	((((((((((((.((...(((((&)))))--.)).))))))))))))	UGGAAUUCAGGACGGCUCCAGCG&CGCUG--UCCAUCCUGAGUUUCA	1	18.791	4	0.999996	Output/No3/cleaveLand_result/t_plot/bra-miR390-3p_BraA01g017930.3C_382_TPlot.pdf	NA	NA
bra-miR5722-5p	BraA01g017950.3C	BraA01g017950.3C:2256	2245	2270	2256	-29.4	-20.9	0.710884	13.5	1-5,2270-2266;6-18,2260-2248	x-x,2265-2261[BULt];19-21,2247-2245[UP3]	...(((((((((((((.....(((((&)))))-----)))))))))))))...	CUCCAAGGAAUGAUGAAGAAAUUGGU&ACCAA-----UCAUCAUUUCUUGAUU	1	18.791	4	0.997522	Output/No3/cleaveLand_result/t_plot/bra-MIR5722-p5_BraA01g017950.3C_2256_TPlot.pdf	GO:0005524(ATP binding);GO:0005739(mitochondrion);GO:0006952(defense response);GO:0043531(ADP binding)	ko04626(Plant-pathogen interaction)
bra-miR390-3p	BraA01g018400.3C	BraA01g018400.3C:748	732	757	748	-39.4	-25.8	0.654822	11	1-10,757-748;11-14,744-741;16-20,737-733	x-x,747-745[BULt];15-15,740-738[AILt];21-21,732-732[UP3]	.(((((...((((...((((((((((&))))))))))---))))--.))))).	GGAAGCAAACGGGUUUAUGGACAGCG&CGCUGUCCAU---CCUG--AGUUUCA	2	37.582	3	0.999805	Output/No3/cleaveLand_result/t_plot/bra-miR390-3p_BraA01g018400.3C_748_TPlot.pdf	GO:0003674(molecular_function);GO:0005634(nucleus);GO:0008150(biological_process);GO:0016021(integral component of membrane)	NA
bra-miR156c-3p	BraA01g018590.3C	BraA01g018590.3C:205	193	211	205	-35.4	-23.4	0.661017	10	1-7,211-205;11-18,204-197	8-10,x-x[BULq];19-22,196-193[UP3]	....((((((((---(((((((&)))))))...))))))))....	UGGAGACAGAAG---AGAGAGC&GCUCUCUAUACUUCUGUCAAUA	4	75.164	3	0.997797	Output/No3/cleaveLand_result/t_plot/bna-MIR156c-p3_BraA01g018590.3C_205_TPlot.pdf	GO:0003674(molecular_function);GO:0007568(aging);GO:0009507(chloroplast);GO:0009534(chloroplast thylakoid);GO:0009535(chloroplast thylakoid membrane);GO:0009941(chloroplast envelope)	NA
bra-miR9555b-3p_1ss21AG	BraA01g018910.3C	BraA01g018910.3C:200	184	209	200	-40.7	-27.2	0.668305	12.5	4-12,206-198;13-16,196-193;17-23,190-184	1-3,209-207[UP5];x-x,197-197[BULt];x-x,192-191[BULt]	(((((((..((((.(((((((((...&...)))))))))-))))--)))))))	UGCGGGAGAAACCUCGACCGGAGCCG&AACUUUCGGUUG-GGUU--UCCCGUA	1	18.791	4	0.990471	Output/No3/cleaveLand_result/t_plot/bra-MIR9555b-p3_1ss21AG_BraA01g018910.3C_200_TPlot.pdf	GO:0003674(molecular_function);GO:0005886(plasma membrane);GO:0008150(biological_process);GO:0031225(anchored component of membrane);GO:0046658(anchored component of plasma membrane)	NA
bra-miR9563b-3p_1ss7TC	BraA01g019560.3C	BraA01g019560.3C:372	359	387	372	-34.1	-23.8	0.697947	16.5	1-3,387-385;4-5,383-382;6-22,376-360	x-x,384-384[BULt];x-x,381-377[BULt];23-23,359-359[UP3]	.(((((((((((((((((.....((.(((&)))-))-----))))))))))))))))).	AAAUUGAAGAAGCUGAGAGGCUCGCUCGG&CCG-GU-----UCUUAGCUUUUUUAGUUA	1	18.791	4	0.998869	Output/No3/cleaveLand_result/t_plot/bra-MIR9563b-p3_1ss7TC_BraA01g019560.3C_372_TPlot.pdf	GO:0003674(molecular_function);GO:0005575(cellular_component);GO:0008150(biological_process)	NA
bra-miR396-5p	BraA01g019650.3C	BraA01g019650.3C:828	817	837	828	-33.4	-22.1	0.661677	8.5	4-16,834-822;19-21,819-817	1-3,837-835[UP5];17-18,821-820[SIL]	(((..(((((((((((((...&...)))))))))))))..)))	AAGGCUAAGAAGGCUGUGAGC&UUCCACAGCUUUCUUGAACUU	2	37.582	3	1	Output/No3/cleaveLand_result/t_plot/bra-miR396-5p_BraA01g019650.3C_828_TPlot.pdf	GO:0003723(RNA binding);GO:0003729(mRNA binding);GO:0005634(nucleus);GO:0005737(cytoplasm);GO:0048471(perinuclear region of cytoplasm);GO:0071470(cellular response to osmotic stress);GO:0071472(cellular response to salt stress)	NA
bra-miR860-5p	BraA01g020560.3C	BraA01g020560.3C:1943	1928	1951	1943	-41	-27.9	0.680488	8.5	1-6,1951-1946;8-10,1945-1943;12-24,1940-1928	7-7,x-x[BULq];11-11,1942-1941[AILt]	(((((((((((((..(((-((((((&)))))).)))-.)))))))))))))	GGAUUACAUACAUAAGCA-UUGGCC&GGUCAAGUGU-AAUGUAUGUAGUCC	2	37.582	3	0.227235	Output/No3/cleaveLand_result/t_plot/bra-MIR860-p5_BraA01g020560.3C_1943_TPlot.pdf	GO:0005524(ATP binding);GO:0005886(plasma membrane);GO:0009507(chloroplast);GO:0016021(integral component of membrane);GO:0042626(ATPase activity, coupled to transmembrane movement of substances);GO:0055085(transmembrane transport)	ko02010(ABC transporters);ko04146(Peroxisome)
bra-miR156a-3p	BraA01g020570.3C	BraA01g020570.3C:755	744	764	755	-40.2	-26.8	0.666667	5.5	1-4,764-761;6-13,759-752;15-15,750-750;17-21,748-744	5-5,760-760[SIL];14-14,751-751[SIL];16-16,749-749[SIL]	(((((.(.((((((((.((((&)))).)))))))).).)))))	GGUGAGGCAGAGGGAGCAAGC&GCUUACUCUCUCUCUGUCACC	3	56.373	2	0.999861	Output/No3/cleaveLand_result/t_plot/bra-miR156a-3p_BraA01g020570.3C_755_TPlot.pdf	GO:0004842(ubiquitin-protein transferase activity);GO:0005524(ATP binding);GO:0005634(nucleus);GO:0005783(endoplasmic reticulum);GO:0006511(ubiquitin-dependent protein catabolic process);GO:0016020(membrane);GO:0016021(integral component of membrane);GO:0016567(protein ubiquitination);GO:0031625(ubiquitin protein ligase binding);GO:0048471(perinuclear region of cytoplasm);GO:0061630(ubiquitin pro…	ko04141(Protein processing in endoplasmic reticulum);ko04120(Ubiquitin mediated proteolysis)
bra-miR9552b-5p	BraA01g020570.3C	BraA01g020570.3C:756	741	765	756	-44.4	-29.7	0.668919	11	1-4,765-762;6-12,760-754;13-22,750-741	5-5,761-761[SIL];x-x,753-751[BULt]	((((((((((...(((((((.((((&)))).)))))))---))))))))))	UUUGGUGAGGCAGAGGGAGCAAGCG&CGCUAGCUUCUU---CCUCACCGGA	1	18.791	4	0.999791	Output/No3/cleaveLand_result/t_plot/bra-MIR9552b-p5_BraA01g020570.3C_756_TPlot.pdf	GO:0004842(ubiquitin-protein transferase activity);GO:0005524(ATP binding);GO:0005634(nucleus);GO:0005783(endoplasmic reticulum);GO:0006511(ubiquitin-dependent protein catabolic process);GO:0016020(membrane);GO:0016021(integral component of membrane);GO:0016567(protein ubiquitination);GO:0031625(ubiquitin protein ligase binding);GO:0048471(perinuclear region of cytoplasm);GO:0061630(ubiquitin pro…	ko04141(Protein processing in endoplasmic reticulum);ko04120(Ubiquitin mediated proteolysis)
bra-miR5717	BraA01g021140.3C	BraA01g021140.3C:1156	1144	1165	1156	-36.4	-24.2	0.664835	5.5	2-17,1164-1149;18-21,1147-1144	1-1,1165-1165[UP5];x-x,1148-1148[BULt]	((((.((((((((((((((((.&.))))))))))))))))-))))	GCUACGGGUAAACAGUUCAAAA&GUUUGGAUUGUUUGCCU-UGGC	1	18.791	4	1	Output/No3/cleaveLand_result/t_plot/bra-miR5717_BraA01g021140.3C_1156_TPlot.pdf	GO:0005515(protein binding);GO:0008661(1-deoxy-D-xylulose-5-phosphate synthase activity);GO:0009228(thiamine biosynthetic process);GO:0009507(chloroplast);GO:0009570(chloroplast stroma);GO:0015995(chlorophyll biosynthetic process);GO:0016114(terpenoid biosynthetic process);GO:0019288(isopentenyl diphosphate biosynthetic process, methylerythritol 4-phosphate pathway);GO:0046872(metal ion binding);…	ko00730(Thiamine metabolism);ko00900(Terpenoid backbone biosynthesis)
bra-miR9408-3p	BraA01g021140.3C	BraA01g021140.3C:418	406	427	418	-30.5	-21.6	0.708197	9.5	4-16,424-412;18-22,410-406	1-3,427-425[UP5];17-17,411-411[SIL]	(((((.(((((((((((((...&...))))))))))))).)))))	GACAAGAUUCUUUGGGAUGUUG&UUUCAUCUUAGAGAAUGUUGUU	1	18.791	4	0.886933	Output/No3/cleaveLand_result/t_plot/bra-miR9408-3p_BraA01g021140.3C_418_TPlot.pdf	GO:0005515(protein binding);GO:0008661(1-deoxy-D-xylulose-5-phosphate synthase activity);GO:0009228(thiamine biosynthetic process);GO:0009507(chloroplast);GO:0009570(chloroplast stroma);GO:0015995(chlorophyll biosynthetic process);GO:0016114(terpenoid biosynthetic process);GO:0019288(isopentenyl diphosphate biosynthetic process, methylerythritol 4-phosphate pathway);GO:0046872(metal ion binding);…	ko00730(Thiamine metabolism);ko00900(Terpenoid backbone biosynthesis)
bra-miR9561-5p_L-2R+1	BraA01g022350.3C	BraA01g022350.3C:136	123	147	136	-39.7	-26	0.654912	8	1-4,147-144;5-6,142-141;7-17,139-129;18-22,127-123	x-x,143-143[BULt];x-x,140-140[BULt];x-x,128-128[BULt]	(((((.(((((((((((.((.((((&))))-))-)))))))))))-)))))	AGUGAGGAGAUUGGUGGUGACGGCU&AGUC-UC-UCACCAGUCUU-UCACU	2	37.582	3	0.99808	Output/No3/cleaveLand_result/t_plot/bra-miR9561-5p_L-2R+1_BraA01g022350.3C_136_TPlot.pdf	GO:0003674(molecular_function);GO:0008150(biological_process);GO:0009507(chloroplast);GO:0009535(chloroplast thylakoid membrane);GO:0016021(integral component of membrane)	NA
bra-miR396-5p	BraA01g022780.3C	BraA01g022780.3C:573	562	583	573	-33.4	-21.8	0.652695	8	1-5,583-579;6-6,577-577;9-21,574-562	x-x,578-578[BULt];7-8,576-575[SIL]	(((((((((((((..(.(((((&)))))-)..)))))))))))))	AAGUUCAAGGAAGAAGAUGGGA&UUCCA-CAGCUUUCUUGAACUU	23	432.193	3	1	Output/No3/cleaveLand_result/t_plot/bra-miR396-5p_BraA01g022780.3C_573_TPlot.pdf	GO:0005509(calcium ion binding);GO:0005515(protein binding);GO:0008266(poly(U) RNA binding);GO:0009507(chloroplast);GO:0009534(chloroplast thylakoid);GO:0009535(chloroplast thylakoid membrane);GO:0009543(chloroplast thylakoid lumen);GO:0009570(chloroplast stroma);GO:0009579(thylakoid);GO:0009654(photosystem II oxygen evolving complex);GO:0010205(photoinhibition);GO:0010207(photosystem II assembly…	ko00195(Photosynthesis)
bra-miR9558-3p	BraA01g023260.3C	BraA01g023260.3C:1106	1090	1115	1106	-36.6	-24.08	0.657923	14.5	2-10,1114-1106;12-19,1100-1093	1-1,1115-1115[UP5];11-11,1105-1101[AILt];20-22,1092-1090[UP3]	...((((((((.....(((((((((.&.)))))))))----.))))))))...	AUUGGAGAUGUAGAGAUGGCUUGCAU&UUGCAAGCCA----GACAUUUCCUUU	6	112.746	2	0.992794	Output/No3/cleaveLand_result/t_plot/bra-miR9558-3p_BraA01g023260.3C_1106_TPlot.pdf	GO:0004842(ubiquitin-protein transferase activity);GO:0005634(nucleus);GO:0005737(cytoplasm);GO:0006511(ubiquitin-dependent protein catabolic process)	ko04075(Plant hormone signal transduction)
bra-miR9556-5p_R-2_1ss12AT	BraA01g023260.3C	BraA01g023260.3C:1386	1377	1394	1386	-29	-20.8	0.717241	7.5	1-1,1394-1394;3-17,1393-1379;19-19,1377-1377	2-2,x-x[BULq];18-18,1378-1378[SIL]	(.(((((((((((((((-(&).))))))))))))))).)	GGUGCUGACGCCGGUUG-C&GUCAAUUGGUGUUAGUAGU	1	18.791	4	0.95958	Output/No3/cleaveLand_result/t_plot/bra-miR9556-5p_R-2_1ss12AT_BraA01g023260.3C_1386_TPlot.pdf	GO:0004842(ubiquitin-protein transferase activity);GO:0005634(nucleus);GO:0005737(cytoplasm);GO:0006511(ubiquitin-dependent protein catabolic process)	ko04075(Plant hormone signal transduction)
bra-miR396-5p	BraA01g023790.3C	BraA01g023790.3C:1011	1000	1020	1011	-33.4	-29.9	0.89521	3	1-21,1020-1000	NA	(((((((((((((((((((((&)))))))))))))))))))))	AAGUUUGGGGAAGCUGUGGAG&UUCCACAGCUUUCUUGAACUU	1	18.791	4	0.115258	Output/No3/cleaveLand_result/t_plot/bra-miR396-5p_BraA01g023790.3C_1011_TPlot.pdf	GO:0005524(ATP binding);GO:0005739(mitochondrion);GO:0009507(chloroplast);GO:0009793(embryo development ending in seed dormancy)	NA
bra-miR9559-5p	BraA01g023930.3C	BraA01g023930.3C:398	385	407	398	-31.3	-22.1	0.70607	8	1-13,407-395;15-21,391-385	14-14,394-392[AILt]	(((((((...(((((((((((((&)))))))))))))--.)))))))	GCCAGGAAGGUCAAGCCUGGUGA&UCAUUAGGUUUGG--AUUUUGGU	10	187.91	2	0.992794	Output/No3/cleaveLand_result/t_plot/bra-MIR9559-p5_BraA01g023930.3C_398_TPlot.pdf	GO:0003723(RNA binding);GO:0003735(structural constituent of ribosome);GO:0005618(cell wall);GO:0005730(nucleolus);GO:0005737(cytoplasm);GO:0005774(vacuolar membrane);GO:0005794(Golgi apparatus);GO:0005829(cytosol);GO:0005840(ribosome);GO:0005886(plasma membrane);GO:0006412(translation);GO:0009506(plasmodesma);GO:0009735(response to cytokinin);GO:0016020(membrane);GO:0022625(cytosolic large ribos…	ko03010(Ribosome)
bra-miR9555b-3p_1ss21AG	BraA01g024210.3C	BraA01g024210.3C:1780	1768	1791	1780	-40.7	-26.8	0.658477	10	2-8,1790-1784;9-14,1781-1776;17-23,1774-1768	1-1,1791-1791[UP5];x-x,1783-1782[BULt];15-16,1775-1775[AILq]	(((((((.-((((((..(((((((.&.)))))))--))))))..)))))))	UGCGGGAU-UCCAGCUGCGAGAGUG&AACUUUCG--GUUGGGUUUCCCGUA	3	56.373	3	0.990984	Output/No3/cleaveLand_result/t_plot/bra-MIR9555b-p3_1ss21AG_BraA01g024210.3C_1780_TPlot.pdf	GO:0000287(magnesium ion binding);GO:0003984(acetolactate synthase activity);GO:0004737(pyruvate decarboxylase activity);GO:0009082(branched-chain amino acid biosynthetic process);GO:0009097(isoleucine biosynthetic process);GO:0009099(valine biosynthetic process);GO:0009507(chloroplast);GO:0009570(chloroplast stroma);GO:0009635(response to herbicide);GO:0030976(thiamine pyrophosphate binding);GO:…	ko01210(2-Oxocarboxylic acid metabolism);ko01230(Biosynthesis of amino acids);ko00650(Butanoate metabolism);ko00660(C5-Branched dibasic acid metabolism);ko00290(Valine, leucine and isoleucine biosynthesis);ko00770(Pantothenate and CoA biosynthesis)
bra-miR9556-5p_R-2_1ss12AT	BraA01g025030.3C	BraA01g025030.3C:913	904	919	913	-29	-19.1	0.658621	7.5	1-3,919-917;6-9,916-913;11-19,912-904	4-5,x-x[BULq];10-10,x-x[BULq]	(((((((((-((((--(((&)))..)))).)))))))))	GCUGCUGAC-CCAA--GAC&GUCAAUUGGUGUUAGUAGU	2	37.582	3	0.999938	Output/No3/cleaveLand_result/t_plot/bra-miR9556-5p_R-2_1ss12AT_BraA01g025030.3C_913_TPlot.pdf	GO:0005198(structural molecule activity);GO:0005618(cell wall);GO:0005730(nucleolus);GO:0005737(cytoplasm);GO:0005794(Golgi apparatus);GO:0005886(plasma membrane);GO:0009506(plasmodesma);GO:0009651(response to salt stress);GO:0045298(tubulin complex);GO:0046686(response to cadmium ion)	ko04145(Phagosome)
bra-miR9556-5p_R-2_1ss12AT	BraA01g025440.3C	BraA01g025440.3C:2743	2734	2752	2743	-29	-20.5	0.706897	12	6-19,2747-2734	1-5,2752-2748[UP5]	((((((((((((((.....&.....))))))))))))))	GCUGCUAACGCCAGCCUUC&GUCAAUUGGUGUUAGUAGU	5	93.9549	2	0.961164	Output/No3/cleaveLand_result/t_plot/bra-miR9556-5p_R-2_1ss12AT_BraA01g025440.3C_2743_TPlot.pdf	GO:0003777(microtubule motor activity);GO:0005524(ATP binding);GO:0005874(microtubule);GO:0005886(plasma membrane);GO:0008017(microtubule binding)	ko04144(Endocytosis)
bra-miR9555b-3p_1ss21AG	BraA01g025810.3C	BraA01g025810.3C:1318	1304	1327	1318	-40.7	-28.4	0.697789	11.5	3-11,1325-1317;14-22,1313-1305	1-2,1327-1326[UP5];12-13,1316-1314[AILt];23-23,1304-1304[UP3]	.(((((((((...(((((((((..&..)))))))))-..))))))))).	CGCGGGAGGCAAGAACCGAGAGGG&AACUUUCGGUU-GGGUUUCCCGUA	2	37.582	3	0.694496	Output/No3/cleaveLand_result/t_plot/bra-MIR9555b-p3_1ss21AG_BraA01g025810.3C_1318_TPlot.pdf	GO:0003674(molecular_function);GO:0005739(mitochondrion);GO:0008150(biological_process)	NA
bra-miR400-5p	BraA01g025910.3C	BraA01g025910.3C:765	755	774	765	-30	-19.6	0.653333	5	1-15,774-760;18-20,758-756	16-17,759-759[AILq];21-21,755-755[UP3]	.(((.-(((((((((((((((&)))))))))))))))..))).	AUGGG-UAUGAUACUCUCAUG&UAUGAGAGUAUUAUAAGUCAC	1	18.791	4	0.982423	Output/No3/cleaveLand_result/t_plot/bra-miR400-5p_BraA01g025910.3C_765_TPlot.pdf	GO:0008219(cell death);GO:0009507(chloroplast);GO:0009534(chloroplast thylakoid);GO:0009535(chloroplast thylakoid membrane);GO:0009706(chloroplast inner membrane);GO:0009816(defense response to bacterium, incompatible interaction);GO:0009908(flower development);GO:0009941(chloroplast envelope);GO:0010154(fruit development);GO:0010277(chlorophyllide a oxygenase [overall] activity);GO:0015996(chlor…	ko00860(Porphyrin and chlorophyll metabolism)
bra-miR9563b-3p_1ss7TC	BraA01g026180.3C	BraA01g026180.3C:762	747	771	762	-34.1	-23.2	0.680352	8.5	1-11,771-761;12-18,759-753;20-23,750-747	x-x,760-760[BULt];19-19,752-751[AILt]	((((..(((((((.(((((((((((&)))))))))))-)))))))-.))))	UGAUGCAAAGAAGCCUGAGGACUGG&CCGGUUCUUAG-CUUUUUU-AGUUA	3	56.373	2	0.999921	Output/No3/cleaveLand_result/t_plot/bra-MIR9563b-p3_1ss7TC_BraA01g026180.3C_762_TPlot.pdf	GO:0005509(calcium ion binding);GO:0005739(mitochondrion);GO:0005774(vacuolar membrane);GO:0005783(endoplasmic reticulum);GO:0005788(endoplasmic reticulum lumen);GO:0005794(Golgi apparatus);GO:0005829(cytosol);GO:0006457(protein folding);GO:0006979(response to oxidative stress);GO:0009506(plasmodesma);GO:0009507(chloroplast);GO:0009651(response to salt stress);GO:0030246(carbohydrate binding);GO:…	ko04141(Protein processing in endoplasmic reticulum);ko04145(Phagosome)
bra-miR171e-3p_2ss1AT13GA	BraA01g026810.3C	BraA01g026810.3C:180	169	188	180	-37.5	-28	0.746667	5	2-6,187-183;8-16,182-174;18-21,172-169	1-1,188-188[UP5];7-7,x-x[BULq];17-17,173-173[SIL]	((((.(((((((((-(((((.&.))))).))))))))).))))	GGUGGUGGUGCGGC-CAAUCC&UGAUUGAGCCGCACCAAUAUC	1	18.791	4	0.356512	Output/No3/cleaveLand_result/t_plot/mtr-miR171e-3p_2ss1AT13GA_BraA01g026810.3C_180_TPlot.pdf	GO:0005886(plasma membrane);GO:0006869(lipid transport);GO:0008289(lipid binding);GO:0016020(membrane);GO:0031225(anchored component of membrane);GO:0042335(cuticle development);GO:0046658(anchored component of plasma membrane)	NA
bra-miR5717	BraA01g027190.3C	BraA01g027190.3C:871	859	880	871	-36.4	-24.2	0.664835	6.5	1-10,880-871;12-18,869-863;19-20,861-860	11-11,870-870[SIL];x-x,862-862[BULt];21-21,859-859[UP3]	.((.(((((((.((((((((((&)))))))))).)))))))-)).	UCCAAAGGUAGUCAAUCCAAGC&GUUUGGAUUGUUUGCCUU-GGC	1	18.791	4	1	Output/No3/cleaveLand_result/t_plot/bra-miR5717_BraA01g027190.3C_871_TPlot.pdf	GO:0002039(p53 binding);GO:0003682(chromatin binding);GO:0005634(nucleus);GO:0032968(positive regulation of transcription elongation from RNA polymerase II promoter);GO:0043123(positive regulation of I-kappaB kinase/NF-kappaB signaling);GO:0045944(positive regulation of transcription from RNA polymerase II promoter);GO:0050727(regulation of inflammatory response);GO:0070577(lysine-acetylated hist…	NA
bra-miR5717	BraA01g027910.3C	BraA01g027910.3C:156	144	165	156	-36.4	-26	0.714286	9.5	3-7,163-159;9-18,157-148;19-21,146-144	1-2,165-164[UP5];8-8,158-158[SIL];x-x,147-147[BULt]	(((.((((((((((.(((((..&..))))).))))))))))-)))	GCCUGAGGCAGACAUUCCGGCA&GUUUGGAUUGUUUGCCUU-GGC	1	18.791	4	0.982423	Output/No3/cleaveLand_result/t_plot/bra-miR5717_BraA01g027910.3C_156_TPlot.pdf	GO:0003674(molecular_function);GO:0005634(nucleus)	NA
bra-miR5717	BraA01g028090.3C	BraA01g028090.3C:2047	2036	2056	2047	-36.4	-24.3	0.667582	8.5	1-8,2056-2049;10-13,2047-2044;15-21,2042-2036	9-9,2048-2048[SIL];14-14,2043-2043[SIL]	(((((((.((((.((((((((&)))))))).)))).)))))))	GCCGAGGAAAGCUGUCUGAGC&GUUUGGAUUGUUUGCCUUGGC	2	37.582	3	0.999954	Output/No3/cleaveLand_result/t_plot/bra-miR5717_BraA01g028090.3C_2047_TPlot.pdf	GO:0005634(nucleus);GO:0005886(plasma membrane);GO:0006813(potassium ion transport);GO:0009507(chloroplast);GO:0015079(potassium ion transmembrane transporter activity);GO:0016021(integral component of membrane);GO:0071805(potassium ion transmembrane transport)	NA
bra-miR9563b-3p_1ss7TC	BraA01g028200.3C	BraA01g028200.3C:1383	1370	1392	1383	-34.1	-22.8	0.668622	9.5	3-9,1390-1384;11-21,1382-1372	1-2,1392-1391[UP5];10-10,1383-1383[SIL];22-23,1371-1370[UP3]	..(((((((((((.(((((((..&..))))))).)))))))))))..	UUACUAAAGAAGCAAGGGACCUC&CCGGUUCUUAGCUUUUUUAGUUA	1	18.791	4	1	Output/No3/cleaveLand_result/t_plot/bra-MIR9563b-p3_1ss7TC_BraA01g028200.3C_1383_TPlot.pdf	GO:0005829(cytosol);GO:0009860(pollen tube growth);GO:0010183(pollen tube guidance);GO:0045454(cell redox homeostasis);GO:0046686(response to cadmium ion);GO:0047134(protein-disulfide reductase activity);GO:0055114(oxidation-reduction process);GO:0080092(regulation of pollen tube growth)	NA
bra-miR396-5p	BraA01g028360.3C	BraA01g028360.3C:834	818	843	834	-33.4	-22.6	0.676647	14.5	2-10,842-834;11-15,828-824;17-21,822-818	1-1,843-843[UP5];x-x,833-829[BULt];16-16,823-823[SIL]	(((((.(((((.....(((((((((.&.)))))))))-----))))).)))))	AGGUUGAAGGAGAUUUAGCUGUGGGG&UUCCACAGCU-----UUCUUGAACUU	3	56.373	2	1	Output/No3/cleaveLand_result/t_plot/bra-miR396-5p_BraA01g028360.3C_834_TPlot.pdf	GO:0004659(prenyltransferase activity);GO:0005886(plasma membrane);GO:0009507(chloroplast);GO:0009772(photosynthetic electron transport in photosystem II);GO:0010236(plastoquinone biosynthetic process);GO:0016021(integral component of membrane);GO:0031969(chloroplast membrane);GO:0042372(phylloquinone biosynthetic process);GO:0046428(1,4-dihydroxy-2-naphthoate octaprenyltransferase activity)	ko00130(Ubiquinone and other terpenoid-quinone biosynthesis)
bra-miR158-3p	BraA01g028750.3C	BraA01g028750.3C:1155	1144	1165	1155	-31.3	-22.3	0.71246	12	1-5,1165-1161;10-20,1155-1145	6-9,1160-1156[AILt];21-21,1144-1144[UP3]	.(((((((((((.....(((((&)))))-....))))))))))).	AGCUUUGUCUACUCGGCGGAGA&UUUCC-AAAUGUAGACAAAGCA	3	56.373	3	0.497126	Output/No3/cleaveLand_result/t_plot/bra-miR158-3p_BraA01g028750.3C_1155_TPlot.pdf	GO:0003677(DNA binding);GO:0005634(nucleus);GO:0006352(DNA-templated transcription, initiation);GO:0006368(transcription elongation from RNA polymerase II promoter);GO:0009908(flower development);GO:0009910(negative regulation of flower development);GO:0016570(histone modification);GO:0016593(Cdc73/Paf1 complex);GO:0045893(positive regulation of transcription, DNA-templated)	NA
bra-miR5721_L-1R+2_1ss13AG	BraA01g029550.3C	BraA01g029550.3C:196	185	205	196	-36.9	-24.7	0.669377	11	5-14,201-192;18-21,189-186	1-4,205-202[UP5];15-17,191-190[AILq];22-22,185-185[UP3]	.((((..-((((((((((....&....))))))))))...)))).	UCUCCUC-UCCCACUCCACGUC&AAAAUGGAGUGGGAAAUGGAGU	1	18.791	4	0.996986	Output/No3/cleaveLand_result/t_plot/bra-miR5721_L-1R+2_1ss13AG_BraA01g029550.3C_196_TPlot.pdf	GO:0005515(protein binding);GO:0005576(extracellular region);GO:0005783(endoplasmic reticulum);GO:0005886(plasma membrane);GO:0006487(protein N-linked glycosylation);GO:0008250(oligosaccharyltransferase complex);GO:0009507(chloroplast);GO:0010483(pollen tube reception);GO:0015157(oligosaccharide transmembrane transporter activity);GO:0016021(integral component of membrane)	ko00510(N-Glycan biosynthesis);ko04141(Protein processing in endoplasmic reticulum)
bra-miR5721_L-1R+2_1ss13AG	BraA01g029560.3C	BraA01g029560.3C:196	185	205	196	-36.9	-24.7	0.669377	11	5-14,201-192;18-21,189-186	1-4,205-202[UP5];15-17,191-190[AILq];22-22,185-185[UP3]	.((((..-((((((((((....&....))))))))))...)))).	UCUCCUC-UCCCACUCCACGUC&AAAAUGGAGUGGGAAAUGGAGU	1	18.791	4	0.996835	Output/No3/cleaveLand_result/t_plot/bra-miR5721_L-1R+2_1ss13AG_BraA01g029560.3C_196_TPlot.pdf	GO:0005515(protein binding);GO:0005576(extracellular region);GO:0005783(endoplasmic reticulum);GO:0005886(plasma membrane);GO:0006487(protein N-linked glycosylation);GO:0008250(oligosaccharyltransferase complex);GO:0009507(chloroplast);GO:0010483(pollen tube reception);GO:0015157(oligosaccharide transmembrane transporter activity);GO:0016021(integral component of membrane)	ko00510(N-Glycan biosynthesis);ko04141(Protein processing in endoplasmic reticulum)
bra-miR164b-3p_1ss16AC	BraA01g029840.3C	BraA01g029840.3C:1135	1124	1145	1135	-42	-27.4	0.652381	9.5	1-8,1145-1138;9-16,1136-1129	x-x,1137-1137[BULt];17-21,1128-1124[UP3]	.....((((((((.((((((((&))))))))-)))))))).....	UACACGGAGGAUGCGGCGCGUG&CAUGUGCC-CAUCUUCCCCAUC	2	37.582	1	0.122781	Output/No3/cleaveLand_result/t_plot/ath-miR164b-3p_1ss16AC_BraA01g029840.3C_1135_TPlot.pdf	GO:0005886(plasma membrane);GO:0005887(integral component of plasma membrane);GO:0006810(transport);GO:0008519(ammonium transmembrane transporter activity);GO:0010311(lateral root formation);GO:0015695(organic cation transport);GO:0015696(ammonium transport);GO:0016020(membrane);GO:0019740(nitrogen utilization);GO:0072488(ammonium transmembrane transport);GO:0080181(lateral root branching)	ko03018(RNA degradation)
bra-miR5719-5p_2ss2AT19AC	BraA01g029860.3C	BraA01g029860.3C:1179	1170	1189	1179	-30.4	-20.8	0.684211	5	1-5,1189-1185;6-12,1183-1177;14-20,1176-1170	x-x,1184-1184[BULt];13-13,x-x[BULq]	(((((((-(((((((.(((((&)))))-))))))).)))))))	GGAUUGU-AUCACAGUCACAG&UUGUG-UUGUGAUGAUAAUCC	2	37.582	3	0.964956	Output/No3/cleaveLand_result/t_plot/bra-MIR5719-p5_2ss2AT19AC_BraA01g029860.3C_1179_TPlot.pdf	GO:0003824(catalytic activity);GO:0004160(dihydroxy-acid dehydratase activity);GO:0005507(copper ion binding);GO:0005829(cytosol);GO:0009082(branched-chain amino acid biosynthetic process);GO:0009097(isoleucine biosynthetic process);GO:0009099(valine biosynthetic process);GO:0009507(chloroplast);GO:0009536(plastid);GO:0009553(embryo sac development);GO:0009555(pollen development);GO:0009570(chlor…	ko01210(2-Oxocarboxylic acid metabolism);ko01230(Biosynthesis of amino acids);ko00290(Valine, leucine and isoleucine biosynthesis);ko00770(Pantothenate and CoA biosynthesis)
bra-miR9563a-5p_2ss8AG20AT	BraA01g030470.3C	BraA01g030470.3C:2869	2858	2878	2869	-27.8	-21.4	0.769784	14.5	8-20,2871-2859	1-7,2878-2872[UP5];21-21,2858-2858[UP3]	.(((((((((((((.......&.......))))))))))))).	CGCCGGUUCUUAACCCGCUCU&UAAAAAAGUUAAGAACCGGUU	1	18.791	4	0.496298	Output/No3/cleaveLand_result/t_plot/bra-MIR9563a-p5_2ss8AG20AT_BraA01g030470.3C_2869_TPlot.pdf	GO:0004348(glucosylceramidase activity);GO:0005886(plasma membrane);GO:0006680(glucosylceramide catabolic process);GO:0016021(integral component of membrane)	ko00600(Sphingolipid metabolism);ko00511(Other glycan degradation)
bra-miR164b-3p	BraA01g030580.3C	BraA01g030580.3C:349	334	358	349	-36.6	-25.3	0.691257	12	1-3,358-356;5-10,354-349;11-16,345-340;17-21,338-334	4-4,355-355[SIL];x-x,348-346[BULt];x-x,339-339[BULt]	(((((.((((((...((((((.(((&))).))))))---))))))-)))))	GUUGGUGGUGGUGCUGGAGCAGGUG&CACGUGUUCU---ACUACU-CCAAC	3	56.373	3	0.714791	Output/No3/cleaveLand_result/t_plot/bra-miR164b-3p_BraA01g030580.3C_349_TPlot.pdf	GO:0003674(molecular_function);GO:0008150(biological_process)	NA
bra-miR9561-5p_L-2R+1	BraA01g030580.3C	BraA01g030580.3C:476	463	486	476	-39.7	-26.2	0.65995	8	1-6,486-481;7-13,479-473;14-22,471-463	x-x,480-480[BULt];x-x,472-472[BULt]	(((((((((.(((((((.((((((&))))))-)))))))-)))))))))	GGUGGAGGAGUUGGUGGCGGGAUU&AGUCUC-UCACCAG-UCUUUCACU	6	112.746	3	0.995308	Output/No3/cleaveLand_result/t_plot/bra-miR9561-5p_L-2R+1_BraA01g030580.3C_476_TPlot.pdf	GO:0003674(molecular_function);GO:0008150(biological_process)	NA
bra-miR5718-3p	BraA01g030580.3C	BraA01g030580.3C:674	657	683	674	-36.8	-25.1	0.682065	19.5	3-12,681-672;13-20,665-658	1-2,683-682[UP5];x-x,671-666[BULt];21-21,657-657[UP3]	.((((((((......((((((((((..&..))))))))))------)))))))).	CGGUGGUAUCGGCAAAGGCGGUGGAGU&UAUCUACUGCUU------AUGCCACCA	6	112.746	3	0.992789	Output/No3/cleaveLand_result/t_plot/bra-MIR5718-p3_BraA01g030580.3C_674_TPlot.pdf	GO:0003674(molecular_function);GO:0008150(biological_process)	NA
bra-miR5718-3p	BraA01g030580.3C	BraA01g030580.3C:794	777	803	794	-36.8	-24.5	0.665761	20	3-12,801-792;13-20,785-778	1-2,803-802[UP5];x-x,791-786[BULt];21-21,777-777[UP3]	.((((((((......((((((((((..&..))))))))))------)))))))).	CGGUGGCAUUGGAAAAGGUGGUGGAAU&UAUCUACUGCUU------AUGCCACCA	30	563.73	2	0.999922	Output/No3/cleaveLand_result/t_plot/bra-MIR5718-p3_BraA01g030580.3C_794_TPlot.pdf	GO:0003674(molecular_function);GO:0008150(biological_process)	NA
bra-miR398-3p	BraA01g031080.3C	BraA01g031080.3C:1010	998	1023	1010	-42.3	-31.3	0.739953	14.5	2-8,1022-1016;9-11,1011-1009;12-21,1007-998	1-1,1023-1023[UP5];x-x,1015-1012[BULt];x-x,1008-1008[BULt]	((((((((((.(((....(((((((.&.)))))))----)))-))))))))))	CAGGGGUGGCUCUGUCACGGAGCGCU&UGUGUUCU----CAG-GUCACCCCUG	1	18.791	4	0.0933214	Output/No3/cleaveLand_result/t_plot/bra-miR398-3p_BraA01g031080.3C_1010_TPlot.pdf	GO:0005634(nucleus);GO:0008150(biological_process);GO:0008289(lipid binding);GO:0016021(integral component of membrane)	NA
bra-miR9558-3p	BraA01g031080.3C	BraA01g031080.3C:1181	1168	1190	1181	-36.6	-24	0.655738	9.5	3-12,1188-1179;13-14,1177-1176;16-22,1174-1168	1-2,1190-1189[UP5];x-x,1178-1178[BULt];15-15,1175-1175[SIL]	(((((((.((.((((((((((..&..))))))))))-)).)))))))	GGAGGAGUUGCUUUGGCUUGUGG&UUGCAAGCCAGA-CAUUUCCUUU	1	18.791	4	0.998198	Output/No3/cleaveLand_result/t_plot/bra-miR9558-3p_BraA01g031080.3C_1181_TPlot.pdf	GO:0005634(nucleus);GO:0008150(biological_process);GO:0008289(lipid binding);GO:0016021(integral component of membrane)	NA
bra-miR5654a-3p	BraA01g031100.3C	BraA01g031100.3C:273	262	283	273	-29.2	-19.4	0.664384	6.5	1-3,283-281;4-18,279-265;20-20,263-263	x-x,280-280[BULt];19-19,264-264[SIL];21-21,262-262[UP3]	.(.(((((((((((((((.(((&)))-))))))))))))))).).	AGGAAAAUAGAUCUCAAGACAU&AUG-CUUGGGAUUUAUUUUGUA	1	18.791	4	1	Output/No3/cleaveLand_result/t_plot/bra-MIR5654a-p3_BraA01g031100.3C_273_TPlot.pdf	GO:0003700(transcription factor activity, sequence-specific DNA binding);GO:0005515(protein binding);GO:0005634(nucleus);GO:0006351(transcription, DNA-templated);GO:0006355(regulation of transcription, DNA-templated);GO:0009733(response to auxin);GO:0009734(auxin-activated signaling pathway)	ko04075(Plant hormone signal transduction)
bra-miR156a-5p	BraA01g032570.3C	BraA01g032570.3C:394	384	404	394	-37.2	-28.5	0.766129	4.5	2-3,403-402;4-15,400-389;17-20,387-384	1-1,404-404[UP5];x-x,401-401[BULt];16-16,388-388[SIL]	((((.((((((((((((.((.&.))-)))))))))))).))))	GUGCCCGCUCUCUUCUGCUCC&UGA-CAGAAGAGAGUGAGCAC	1	18.791	4	0.457895	Output/No3/cleaveLand_result/t_plot/bra-miR156a-5p_BraA01g032570.3C_394_TPlot.pdf	GO:0000166(nucleotide binding);GO:0005634(nucleus);GO:0005834(heterotrimeric G-protein complex);GO:0010228(vegetative to reproductive phase transition of meristem);GO:0048188(Set1C/COMPASS complex)	NA
bra-miR5724	BraA01g032580.3C	BraA01g032580.3C:61	48	70	61	-36.3	-23.68	0.652342	10.5	3-10,68-61;11-15,58-54;19-21,50-48	1-2,70-69[UP5];x-x,60-59[BULt];16-18,53-51[SIL]	(((...(((((..((((((((..&..))))))))--)))))...)))	GCUUCCGUCAACCACCGGCGGAC&AACCGCCGGU--UUGAUAAUAGC	15	281.865	2	0.999122	Output/No3/cleaveLand_result/t_plot/bra-miR5724_BraA01g032580.3C_61_TPlot.pdf	GO:0003674(molecular_function);GO:0009507(chloroplast);GO:0009523(photosystem II);GO:0009535(chloroplast thylakoid membrane);GO:0009543(chloroplast thylakoid lumen);GO:0015979(photosynthesis);GO:0030095(chloroplast photosystem II)	NA
bra-miR395a-3p	BraA01g033130.3C	BraA01g033130.3C:1486	1475	1502	1486	-39.1	-25.8	0.659847	18	1-5,1502-1498;7-9,1496-1494;10-21,1486-1475	6-6,1497-1497[SIL];x-x,1493-1487[BULt]	((((((((((((.......(((.(((((&))))).)))-------))))))))))))	GAGUUUUCCCAAACGUGGAGCAGUUCAG&CUGAAGUGU-------UUGGGGGAACUC	2	37.582	3	0.934942	Output/No3/cleaveLand_result/t_plot/bra-miR395a-3p_BraA01g033130.3C_1486_TPlot.pdf	GO:0005509(calcium ion binding);GO:0005515(protein binding);GO:0005525(GTP binding);GO:0005737(cytoplasm);GO:0005768(endosome);GO:0005886(plasma membrane);GO:0006897(endocytosis);GO:0009506(plasmodesma);GO:0010008(endosome membrane);GO:0016020(membrane);GO:0016787(hydrolase activity);GO:0032456(endocytic recycling);GO:0042538(hyperosmotic salinity response);GO:0043231(intracellular membrane-bound…	ko04144(Endocytosis)
bra-miR9555b-3p_1ss21AG	BraA01g033520.3C	BraA01g033520.3C:539	524	549	539	-40.7	-27.6	0.678133	12	4-9,546-541;10-17,539-532;18-23,529-524	1-3,549-547[UP5];x-x,540-540[BULt];x-x,531-530[BULt]	((((((..((((((((.((((((...&...))))))-))))))))--))))))	UGCGGGUUGAACCCGACCCGAGAUUC&AACUUUCGG-UUGGGUUU--CCCGUA	1	18.791	4	0.965104	Output/No3/cleaveLand_result/t_plot/bra-MIR9555b-p3_1ss21AG_BraA01g033520.3C_539_TPlot.pdf	GO:0005886(plasma membrane);GO:0009536(plastid)	NA
bra-miR160a-5p	BraA01g034390.3C	BraA01g034390.3C:1217	1206	1226	1217	-45.4	-35.1	0.773128	4.5	2-11,1225-1216;13-13,1214-1214;15-21,1212-1206	1-1,1226-1226[UP5];12-12,1215-1215[SIL];14-14,1213-1213[SIL]	(((((((.(.((((((((((.&.)))))))))).).)))))))	UGGCGUAGAAGGAGCCAGGCU&UGCCUGGCUCCCUGUAUGCCA	3	56.373	2	0.181694	Output/No3/cleaveLand_result/t_plot/bra-miR160a-5p_BraA01g034390.3C_1217_TPlot.pdf	GO:0005253(anion channel activity);GO:0009705(plant-type vacuole membrane);GO:0015140(malate transmembrane transporter activity);GO:0015743(malate transport);GO:0016021(integral component of membrane)	NA
bra-miR396-5p	BraA01g034680.3C	BraA01g034680.3C:1362	1351	1371	1362	-33.4	-25.9	0.775449	5.5	2-17,1370-1355	1-1,1371-1371[UP5];18-21,1354-1351[UP3]	....((((((((((((((((.&.))))))))))))))))....	CAACUUAAGAAAGCUGUGGAU&UUCCACAGCUUUCUUGAACUU	42	789.221	2	0.87821	Output/No3/cleaveLand_result/t_plot/bra-miR396-5p_BraA01g034680.3C_1362_TPlot.pdf	GO:0004553(hydrolase activity, hydrolyzing O-glycosyl compounds);GO:0004567(beta-mannosidase activity);GO:0005576(extracellular region);GO:0005618(cell wall);GO:0005975(carbohydrate metabolic process);GO:0008422(beta-glucosidase activity);GO:0009505(plant-type cell wall);GO:0009507(chloroplast);GO:0022626(cytosolic ribosome);GO:0046872(metal ion binding);GO:0047668(amygdalin beta-glucosidase acti…	ko00500(Starch and sucrose metabolism);ko00460(Cyanoamino acid metabolism);ko00940(Phenylpropanoid biosynthesis)
bra-miR5718-3p	BraA01g035070.3C	BraA01g035070.3C:134	123	143	134	-36.8	-25.4	0.690217	9	4-5,140-139;7-20,137-124	1-3,143-141[UP5];6-6,138-138[SIL];21-21,123-123[UP3]	.((((((((((((((.((...&...)).)))))))))))))).	AGGUGGUGUAAGCAGCAGUGC&UAUCUACUGCUUAUGCCACCA	1	18.791	4	0.996423	Output/No3/cleaveLand_result/t_plot/bra-MIR5718-p3_BraA01g035070.3C_134_TPlot.pdf	GO:0003677(DNA binding);GO:0003700(transcription factor activity, sequence-specific DNA binding);GO:0005515(protein binding);GO:0005634(nucleus);GO:0006351(transcription, DNA-templated);GO:0006355(regulation of transcription, DNA-templated);GO:0009585(red, far-red light phototransduction);GO:0010224(response to UV-B);GO:0043565(sequence-specific DNA binding);GO:0080167(response to karrikin)	ko04712(Circadian rhythm - plant)
bra-miR5721_L-1R+2_1ss13AG	BraA01g035420.3C	BraA01g035420.3C:226	214	236	226	-36.9	-24.8	0.672087	10	3-8,234-229;10-20,226-216;22-22,214-214	1-2,236-235[UP5];9-9,228-227[AILt];21-21,215-215[SIL]	(.(((((((((((..((((((..&..))))))-.))))))))))).)	GGUCCGUUUCCCGAAUCCAUUCU&AAAAUGGA-GUGGGAAAUGGAGU	1	18.791	4	0.99543	Output/No3/cleaveLand_result/t_plot/bra-miR5721_L-1R+2_1ss13AG_BraA01g035420.3C_226_TPlot.pdf	GO:0003735(structural constituent of ribosome);GO:0003746(translation elongation factor activity);GO:0005840(ribosome);GO:0006412(translation);GO:0006414(translational elongation);GO:0019843(rRNA binding);GO:0042254(ribosome biogenesis)	NA
bra-miR5718-3p	BraA01g035560.3C	BraA01g035560.3C:782	771	791	782	-36.8	-24.2	0.657609	11.5	4-12,788-780;14-20,778-772	1-3,791-789[UP5];13-13,779-779[SIL];21-21,771-771[UP3]	.(((((((.(((((((((...&...))))))))).))))))).	AGGUGGCGCAGGUGGUGGUAG&UAUCUACUGCUUAUGCCACCA	2	37.582	3	0.999957	Output/No3/cleaveLand_result/t_plot/bra-MIR5718-p3_BraA01g035560.3C_782_TPlot.pdf	NA	NA
bra-miR400-5p	BraA01g035820.3C	BraA01g035820.3C:987	976	996	987	-30	-27.7	0.923333	2	1-10,996-987;12-21,985-976	11-11,986-986[SIL]	((((((((((.((((((((((&)))))))))).))))))))))	GUGACUUAUACUACUCUCAUA&UAUGAGAGUAUUAUAAGUCAC	82	1540.86	0	0.00204154	Output/No3/cleaveLand_result/t_plot/bra-miR400-5p_BraA01g035820.3C_987_TPlot.pdf	GO:0005739(mitochondrion);GO:0008150(biological_process)	NA
bra-miR164e-3p	BraA01g035870.3C	BraA01g035870.3C:392	382	403	392	-45.5	-34.8	0.764835	5	1-2,403-402;3-7,400-396;8-15,394-387;17-21,386-382	x-x,401-401[BULt];x-x,395-395[BULt];16-16,x-x[BULq]	(((((-((((((((.(((((.((&))-)))))-)))))))).)))))	GUUGG-GGAGGGGAUGCACGAUG&CA-CGUGC-UCCCCUCCUCCAAC	3	56.373	3	0.128451	Output/No3/cleaveLand_result/t_plot/bra-miR164e-3p_BraA01g035870.3C_392_TPlot.pdf	GO:0001558(regulation of cell growth);GO:0005634(nucleus);GO:0005737(cytoplasm);GO:0005774(vacuolar membrane);GO:0005794(Golgi apparatus);GO:0005829(cytosol);GO:0005886(plasma membrane);GO:0007346(regulation of mitotic cell cycle);GO:0008017(microtubule binding);GO:0008283(cell proliferation);GO:0009506(plasmodesma);GO:0009507(chloroplast);GO:0009579(thylakoid);GO:0009735(response to cytokinin);G…	NA
bra-miR396-5p	BraA01g036040.3C	BraA01g036040.3C:477	460	486	477	-33.4	-24.5	0.733533	8.5	2-16,485-471;17-21,464-460	1-1,486-486[UP5];x-x,470-465[BULt]	(((((......(((((((((((((((.&.)))))))))))))))------)))))	AAGUUAGAGAAUAAGGAAGCUGUGGAU&UUCCACAGCUUUCUUG------AACUU	2	37.582	3	0.985413	Output/No3/cleaveLand_result/t_plot/bra-miR396-5p_BraA01g036040.3C_477_TPlot.pdf	GO:0005737(cytoplasm)	ko03008(Ribosome biogenesis in eukaryotes)
bra-miR164b-5p	BraA01g036550.3C	BraA01g036550.3C:57	42	66	57	-45.1	-30.6	0.678492	6.5	2-11,65-56;12-14,54-52;15-18,50-47;19-21,44-42	1-1,66-66[UP5];x-x,55-55[BULt];x-x,51-51[BULt];x-x,46-45[BULt]	(((..((((.(((.((((((((((.&.))))))))))-)))-))))--)))	CGCCGAUGUCGCCGCUGCUUCUCCU&UGGAGAAGCAG-GGC-ACGU--GCG	1	18.791	4	0.815468	Output/No3/cleaveLand_result/t_plot/bra-miR164b-5p_BraA01g036550.3C_57_TPlot.pdf	GO:0004129(cytochrome-c oxidase activity);GO:0005739(mitochondrion);GO:0005740(mitochondrial envelope);GO:0005743(mitochondrial inner membrane);GO:0008270(zinc ion binding);GO:0009535(chloroplast thylakoid membrane);GO:0046872(metal ion binding);GO:0050897(cobalt ion binding)	ko00190(Oxidative phosphorylation)
bra-miR9563b-3p_1ss7TC	BraA01g036570.3C	BraA01g036570.3C:1746	1733	1756	1746	-34.1	-23.1	0.677419	9	1-2,1756-1755;4-9,1752-1747;11-23,1745-1733	3-3,1754-1753[AILt];10-10,1746-1746[SIL]	(((((((((((((.((((((..((&))-.)))))).)))))))))))))	UGGCUGAGGAGGCAAAGAACAAGG&CC-GGUUCUUAGCUUUUUUAGUUA	2	37.582	2	0.999958	Output/No3/cleaveLand_result/t_plot/bra-MIR9563b-p3_1ss7TC_BraA01g036570.3C_1746_TPlot.pdf	GO:0003674(molecular_function);GO:0005737(cytoplasm);GO:0008150(biological_process)	NA
bra-miR158-5p	BraA01g036880.3C	BraA01g036880.3C:439	428	448	439	-32.4	-21.6	0.666667	4	1-13,448-436;16-18,434-432;20-22,430-428	14-15,435-435[AILq];19-19,431-431[SIL]	(((.(((.-(((((((((((((&)))))))))))))..))).)))	CUUAUUCU-GCGAUAGACAAAG&CUUUGUCUAUCGUUUGGAAAAG	12	225.492	2	0.954407	Output/No3/cleaveLand_result/t_plot/bra-miR158-5p_BraA01g036880.3C_439_TPlot.pdf	GO:0003735(structural constituent of ribosome);GO:0005840(ribosome);GO:0006412(translation);GO:0009507(chloroplast);GO:0009570(chloroplast stroma);GO:0009941(chloroplast envelope);GO:0016020(membrane);GO:0019843(rRNA binding);GO:0042254(ribosome biogenesis)	ko03010(Ribosome)
bra-miR400-5p	BraA01g037040.3C	BraA01g037040.3C:1620	1610	1629	1620	-30	-20	0.666667	5	1-15,1629-1615;17-18,1613-1612;20-21,1611-1610	16-16,1614-1614[SIL];19-19,x-x[BULq]	((-((.(((((((((((((((&))))))))))))))).)).))	GU-ACAUAUGGUGCUCUCAUA&UAUGAGAGUAUUAUAAGUCAC	1	18.791	4	0.956498	Output/No3/cleaveLand_result/t_plot/bra-miR400-5p_BraA01g037040.3C_1620_TPlot.pdf	GO:0004674(protein serine/threonine kinase activity);GO:0005886(plasma membrane)	NA
bra-miR158-3p	BraA01g037290.3C	BraA01g037290.3C:293	282	302	293	-31.3	-21.4	0.683706	9	2-6,301-297;9-15,294-288;18-20,285-283	1-1,302-302[UP5];7-8,296-295[SIL];16-17,287-286[SIL];21-21,282-282[UP3]	.(((..(((((((..(((((.&.)))))..)))))))..))).	AGCUGCGUCUGCAGCUGGAAC&UUUCCAAAUGUAGACAAAGCA	1	18.791	4	0.836737	Output/No3/cleaveLand_result/t_plot/bra-miR158-3p_BraA01g037290.3C_293_TPlot.pdf	GO:0005634(nucleus);GO:0005777(peroxisome);GO:0005829(cytosol);GO:0008891(glycolate oxidase activity);GO:0009506(plasmodesma);GO:0009507(chloroplast);GO:0009570(chloroplast stroma);GO:0009735(response to cytokinin);GO:0009854(oxidative photosynthetic carbon pathway);GO:0010181(FMN binding);GO:0016020(membrane);GO:0016491(oxidoreductase activity);GO:0022626(cytosolic ribosome);GO:0042742(defense r…	ko01200(Carbon metabolism);ko00630(Glyoxylate and dicarboxylate metabolism);ko04146(Peroxisome)
bra-miR5719-5p_2ss2AT19AC	BraA01g037290.3C	BraA01g037290.3C:822	812	831	822	-30.4	-21.2	0.697368	8	1-9,831-823;12-19,820-813	10-11,822-821[SIL];20-20,812-812[UP3]	.((((((((..(((((((((&)))))))))..)))))))).	AGGUUGUCAAAGCGACACAA&UUGUGUUGUGAUGAUAAUCC	3	56.373	3	0.917246	Output/No3/cleaveLand_result/t_plot/bra-MIR5719-p5_2ss2AT19AC_BraA01g037290.3C_822_TPlot.pdf	GO:0005634(nucleus);GO:0005777(peroxisome);GO:0005829(cytosol);GO:0008891(glycolate oxidase activity);GO:0009506(plasmodesma);GO:0009507(chloroplast);GO:0009570(chloroplast stroma);GO:0009735(response to cytokinin);GO:0009854(oxidative photosynthetic carbon pathway);GO:0010181(FMN binding);GO:0016020(membrane);GO:0016491(oxidoreductase activity);GO:0022626(cytosolic ribosome);GO:0042742(defense r…	ko01200(Carbon metabolism);ko00630(Glyoxylate and dicarboxylate metabolism);ko04146(Peroxisome)
bra-miR5719-5p_2ss2AT19AC	BraA01g037300.3C	BraA01g037300.3C:822	812	831	822	-30.4	-21.2	0.697368	8	1-9,831-823;12-19,820-813	10-11,822-821[SIL];20-20,812-812[UP3]	.((((((((..(((((((((&)))))))))..)))))))).	AGGUUGUCAAAGCGACACAA&UUGUGUUGUGAUGAUAAUCC	6	112.746	3	0.903404	Output/No3/cleaveLand_result/t_plot/bra-MIR5719-p5_2ss2AT19AC_BraA01g037300.3C_822_TPlot.pdf	GO:0005634(nucleus);GO:0005777(peroxisome);GO:0005829(cytosol);GO:0008891(glycolate oxidase activity);GO:0009506(plasmodesma);GO:0009507(chloroplast);GO:0009570(chloroplast stroma);GO:0009735(response to cytokinin);GO:0009854(oxidative photosynthetic carbon pathway);GO:0010181(FMN binding);GO:0016020(membrane);GO:0016491(oxidoreductase activity);GO:0022626(cytosolic ribosome);GO:0042742(defense r…	ko01200(Carbon metabolism);ko00630(Glyoxylate and dicarboxylate metabolism);ko04146(Peroxisome)
bra-miR9559-5p	BraA01g037450.3C	BraA01g037450.3C:323	314	332	323	-31.3	-23.7	0.757188	3.5	1-15,332-318;18-21,317-314	16-17,x-x[BULq]	((((--(((((((((((((((&)))))))))))))))..))))	AUCA--AUCCAAGCCUAAUGA&UCAUUAGGUUUGGAUUUUGGU	3	56.373	3	0.729123	Output/No3/cleaveLand_result/t_plot/bra-MIR9559-p5_BraA01g037450.3C_323_TPlot.pdf	GO:0006457(protein folding)	ko04141(Protein processing in endoplasmic reticulum)
bra-miR9559-5p	BraA01g037500.3C	BraA01g037500.3C:1554	1543	1562	1554	-31.3	-22.8	0.728435	8	1-9,1562-1554;13-21,1551-1543	10-12,1553-1552[AILq]	(((((((((..-(((((((((&)))))))))...)))))))))	ACCGAAGUCAU-ACCUAGUGA&UCAUUAGGUUUGGAUUUUGGU	1	18.791	4	0.973345	Output/No3/cleaveLand_result/t_plot/bra-MIR9559-p5_BraA01g037500.3C_1554_TPlot.pdf	GO:0005737(cytoplasm);GO:0005777(peroxisome);GO:0008891(glycolate oxidase activity);GO:0009854(oxidative photosynthetic carbon pathway);GO:0010181(FMN binding);GO:0042742(defense response to bacterium);GO:0050665(hydrogen peroxide biosynthetic process);GO:0052852(very-long-chain-(S)-2-hydroxy-acid oxidase activity);GO:0052853(long-chain-(S)-2-hydroxy-long-chain-acid oxidase activity);GO:0052854(m…	ko01200(Carbon metabolism);ko00630(Glyoxylate and dicarboxylate metabolism);ko04146(Peroxisome)
bra-miR168a-5p	BraA01g037530.3C	BraA01g037530.3C:1211	1200	1220	1211	-43.7	-32.7	0.748284	7	3-14,1218-1207;16-19,1205-1202	1-2,1220-1219[UP5];15-15,1206-1206[SIL];20-21,1201-1200[UP3]	..((((.((((((((((((..&..)))))))))))).))))..	GACCCGUCCUGCACUAAGCUU&UCGCUUGGUGCAGGUCGGGAA	3	56.373	2	0.130958	Output/No3/cleaveLand_result/t_plot/bra-miR168a-5p_BraA01g037530.3C_1211_TPlot.pdf	GO:0004806(triglyceride lipase activity);GO:0005886(plasma membrane);GO:0006629(lipid metabolic process);GO:0016042(lipid catabolic process);GO:0016787(hydrolase activity)	NA
bra-miR168a-5p	BraA01g038810.3C	BraA01g038810.3C:1418	1408	1430	1418	-43.7	-30.3	0.693364	11	2-5,1429-1426;6-14,1422-1414;16-20,1413-1409	1-1,1430-1430[UP5];x-x,1425-1423[BULt];15-15,x-x[BULq];21-21,1408-1408[UP3]	.(((((-(((((((((...((((.&.))))---))))))))).))))).	AUCCCG-CCUGCACCACGAGGUGU&UCGCU---UGGUGCAGGUCGGGAA	2	37.582	3	0.522395	Output/No3/cleaveLand_result/t_plot/bra-miR168a-5p_BraA01g038810.3C_1418_TPlot.pdf	GO:0005524(ATP binding);GO:0005618(cell wall);GO:0005634(nucleus);GO:0005739(mitochondrion);GO:0005774(vacuolar membrane);GO:0005794(Golgi apparatus);GO:0005829(cytosol);GO:0005886(plasma membrane);GO:0006351(transcription, DNA-templated);GO:0006355(regulation of transcription, DNA-templated);GO:0006457(protein folding);GO:0009266(response to temperature stimulus);GO:0009408(response to heat);GO:…	ko03040(Spliceosome);ko04141(Protein processing in endoplasmic reticulum);ko04144(Endocytosis)
bra-miR9563b-3p_1ss7TC	BraA01g038840.3C	BraA01g038840.3C:1547	1532	1556	1547	-34.1	-23.88	0.700293	11	1-17,1556-1540;20-22,1535-1533	18-19,1539-1536[AILt];23-23,1532-1532[UP3]	.(((....(((((((((((((((((&)))))))))))))))))--..))).	AAGCAGUUGAGGAGCUGGGGACUGG&CCGGUUCUUAGCUUUUU--UAGUUA	13	244.283	2	0.995721	Output/No3/cleaveLand_result/t_plot/bra-MIR9563b-p3_1ss7TC_BraA01g038840.3C_1547_TPlot.pdf	GO:0000783(nuclear telomere cap complex);GO:0003677(DNA binding);GO:0003691(double-stranded telomeric DNA binding);GO:0005634(nucleus);GO:0006351(transcription, DNA-templated);GO:0006355(regulation of transcription, DNA-templated);GO:0008301(DNA binding, bending);GO:0009737(response to abscisic acid);GO:0031627(telomeric loop formation);GO:0042162(telomeric DNA binding)	NA
bra-miR1885b-5p	BraA01g038840.3C	BraA01g038840.3C:1632	1612	1641	1632	-35.1	-23.4	0.666667	23	1-11,1641-1631;12-17,1620-1615;19-21,1614-1612	x-x,1630-1621[BULt];18-18,x-x[BULq]	(((-((((((..........(((((((((((&)))))))))))----------)))))).)))	GUG-GACUUGAAGGAUAAGUGGAAGACUCUG&CAGAGUCUUUC----------UAAGUCACAC	5	93.9549	3	0.912868	Output/No3/cleaveLand_result/t_plot/bra-MIR1885b-p5_BraA01g038840.3C_1632_TPlot.pdf	GO:0000783(nuclear telomere cap complex);GO:0003677(DNA binding);GO:0003691(double-stranded telomeric DNA binding);GO:0005634(nucleus);GO:0006351(transcription, DNA-templated);GO:0006355(regulation of transcription, DNA-templated);GO:0008301(DNA binding, bending);GO:0009737(response to abscisic acid);GO:0031627(telomeric loop formation);GO:0042162(telomeric DNA binding)	NA
bra-miR156a-3p	BraA01g038890.3C	BraA01g038890.3C:444	433	453	444	-40.2	-26.5	0.659204	11	6-21,448-433	1-5,453-449[UP5]	((((((((((((((((.....&.....))))))))))))))))	GGUGGUAGAGGGAGAGGACGA&GCUUACUCUCUCUCUGUCACC	4	75.164	2	0.999988	Output/No3/cleaveLand_result/t_plot/bra-miR156a-3p_BraA01g038890.3C_444_TPlot.pdf	GO:0003677(DNA binding);GO:0003700(transcription factor activity, sequence-specific DNA binding);GO:0005634(nucleus);GO:0005829(cytosol);GO:0006355(regulation of transcription, DNA-templated);GO:0046982(protein heterodimerization activity)	NA
bra-miR5654a-3p	BraA01g038890.3C	BraA01g038890.3C:519	508	528	519	-29.2	-20.4	0.69863	11	4-20,525-509	1-3,528-526[UP5];21-21,508-508[UP3]	.(((((((((((((((((...&...))))))))))))))))).	CGCGAGAUGGAUCUCGAGACC&AUGCUUGGGAUUUAUUUUGUA	1	18.791	4	0.999216	Output/No3/cleaveLand_result/t_plot/bra-MIR5654a-p3_BraA01g038890.3C_519_TPlot.pdf	GO:0003677(DNA binding);GO:0003700(transcription factor activity, sequence-specific DNA binding);GO:0005634(nucleus);GO:0005829(cytosol);GO:0006355(regulation of transcription, DNA-templated);GO:0046982(protein heterodimerization activity)	NA
bra-miR5722-3p	BraA01g039280.3C	BraA01g039280.3C:316	304	325	316	-31.1	-22	0.707395	7	3-5,323-321;7-12,319-314;14-22,312-304	1-2,325-324[UP5];6-6,320-320[SIL];13-13,313-313[SIL]	(((((((((.((((((.(((..&..))).)))))).)))))))))	AUCAUCCACCUCUUGACUGACG&UAUUAAUCAAGAAGUGGAUGAU	2	37.582	3	0.290864	Output/No3/cleaveLand_result/t_plot/bra-MIR5722-p3_BraA01g039280.3C_316_TPlot.pdf	GO:0000028(ribosomal small subunit assembly);GO:0003729(mRNA binding);GO:0003735(structural constituent of ribosome);GO:0005618(cell wall);GO:0005774(vacuolar membrane);GO:0005829(cytosol);GO:0005840(ribosome);GO:0005886(plasma membrane);GO:0006412(translation);GO:0009506(plasmodesma);GO:0009507(chloroplast);GO:0009735(response to cytokinin);GO:0016020(membrane);GO:0019843(rRNA binding);GO:002262…	ko03010(Ribosome)
bra-miR5721_L-1R+2_1ss13AG	BraA01g039470.3C	BraA01g039470.3C:403	389	412	403	-36.9	-24.1	0.653117	13.5	3-10,410-403;11-15,399-395;17-21,394-390	1-2,412-411[UP5];x-x,402-400[BULt];16-16,x-x[BULq];22-22,389-389[UP3]	.(((((-(((((...((((((((..&..))))))))---))))).))))).	CCUCCG-UUCCCGUCGCUCCGUUCA&AAAAUGGAGU---GGGAAAUGGAGU	1	18.791	4	0.999947	Output/No3/cleaveLand_result/t_plot/bra-miR5721_L-1R+2_1ss13AG_BraA01g039470.3C_403_TPlot.pdf	GO:0004871(signal transducer activity);GO:0005886(plasma membrane);GO:0009506(plasmodesma);GO:0016021(integral component of membrane);GO:0046658(anchored component of plasma membrane);GO:0051607(defense response to virus)	NA
bra-miR319-3p	BraA01g039610.3C	BraA01g039610.3C:933	922	942	933	-43.2	-33.4	0.773148	4	1-5,942-938;7-19,936-924	6-6,937-937[SIL];20-21,923-922[UP3]	..(((((((((((((.(((((&))))).)))))))))))))..	CUGGAGCUCCCUUCAUUCCAA&UUGGACUGAAGGGAGCUCCCU	1	18.791	4	0.157551	Output/No3/cleaveLand_result/t_plot/bra-miR319-3p_BraA01g039610.3C_933_TPlot.pdf	GO:0003677(DNA binding);GO:0003700(transcription factor activity, sequence-specific DNA binding);GO:0005634(nucleus);GO:0006355(regulation of transcription, DNA-templated);GO:0009723(response to ethylene);GO:0009740(gibberellic acid mediated signaling pathway);GO:0009751(response to salicylic acid);GO:0043068(positive regulation of programmed cell death);GO:0045893(positive regulation of transcri…	ko00190(Oxidative phosphorylation);ko00860(Porphyrin and chlorophyll metabolism)
bra-miR9556-5p_R-2_1ss12AT	BraA01g039910.3C	BraA01g039910.3C:391	382	402	391	-29	-19.2	0.662069	8.5	1-5,402-398;7-8,395-394;9-19,392-382	6-6,397-396[AILt];x-x,393-393[BULt]	(((((((((((.((..(((((&)))))-.))-)))))))))))	GCUAUUGACACUCACUUUGGC&GUCAA-UUG-GUGUUAGUAGU	2	37.582	3	0.999866	Output/No3/cleaveLand_result/t_plot/bra-miR9556-5p_R-2_1ss12AT_BraA01g039910.3C_391_TPlot.pdf	GO:0004784(superoxide dismutase activity);GO:0005507(copper ion binding);GO:0005739(mitochondrion);GO:0005759(mitochondrial matrix);GO:0009651(response to salt stress);GO:0009793(embryo development ending in seed dormancy);GO:0010043(response to zinc ion);GO:0019430(removal of superoxide radicals);GO:0042742(defense response to bacterium);GO:0046872(metal ion binding);GO:0055114(oxidation-reducti…	ko04146(Peroxisome)
bra-miR9559-5p	BraA01g040000.3C	BraA01g040000.3C:1334	1323	1343	1334	-31.3	-23.1	0.738019	4.5	1-5,1343-1339;7-13,1337-1331;15-21,1329-1323	6-6,1338-1338[SIL];14-14,1330-1330[SIL]	(((((((.(((((((.(((((&))))).))))))).)))))))	ACCGAAAACCAAACCAAGUGA&UCAUUAGGUUUGGAUUUUGGU	3	56.373	2	0.89626	Output/No3/cleaveLand_result/t_plot/bra-MIR9559-p5_BraA01g040000.3C_1334_TPlot.pdf	GO:0005634(nucleus);GO:0008270(zinc ion binding);GO:0016021(integral component of membrane)	ko00900(Terpenoid backbone biosynthesis)
bra-miR9559-5p	BraA01g040000.3C	BraA01g040000.3C:305	294	314	305	-31.3	-20.98	0.670288	8	1-8,314-307;12-21,303-294	9-11,306-304[SIL]	((((((((((...((((((((&))))))))...))))))))))	ACCAAAAUCUUUUCUUAAUGA&UCAUUAGGUUUGGAUUUUGGU	2	37.582	3	0.999932	Output/No3/cleaveLand_result/t_plot/bra-MIR9559-p5_BraA01g040000.3C_305_TPlot.pdf	GO:0005634(nucleus);GO:0008270(zinc ion binding);GO:0016021(integral component of membrane)	ko00900(Terpenoid backbone biosynthesis)
bra-miR5654a	BraA01g040060.3C	BraA01g040060.3C:849	839	858	849	-34.3	-25.8	0.752187	9.5	5-13,854-846;15-21,845-839	1-4,858-855[UP5];14-14,x-x[BULq]	(((((((-(((((((((....&....))))))))).)))))))	UGGGUGA-GCUUGGGGUGACU&AUAAAUCCCAAGCAUCAUCCA	1	18.791	4	0.483809	Output/No3/cleaveLand_result/t_plot/bra-miR5654a_BraA01g040060.3C_849_TPlot.pdf	GO:0005576(extracellular region);GO:0005618(cell wall);GO:0009505(plant-type cell wall);GO:0030599(pectinesterase activity);GO:0042545(cell wall modification);GO:0045330(aspartyl esterase activity);GO:0045490(pectin catabolic process)	ko00040(Pentose and glucuronate interconversions);ko00500(Starch and sucrose metabolism)
bra-miR391-5p	BraA01g040100.3C	BraA01g040100.3C:1123	1112	1133	1123	-42.1	-27.5	0.653207	6.5	2-8,1132-1126;9-15,1124-1118;17-21,1116-1112	1-1,1133-1133[UP5];x-x,1125-1125[BULt];16-16,1117-1117[SIL]	(((((.(((((((.(((((((.&.)))))))-))))))).)))))	UGGCGAUGUCUUUGCCUGUGAU&UUCGCAGG-AGAGAUAGCGCCA	2	37.582	3	0.977195	Output/No3/cleaveLand_result/t_plot/bra-miR391-5p_BraA01g040100.3C_1123_TPlot.pdf	GO:0016021(integral component of membrane);GO:0016757(transferase activity, transferring glycosyl groups)	NA
bra-miR5718-3p	BraA01g040170.3C	BraA01g040170.3C:1248	1236	1258	1248	-36.8	-27.8	0.755435	7.5	1-5,1258-1254;7-18,1251-1240;19-20,1238-1237	6-6,1253-1252[AILt];x-x,1239-1239[BULt];21-21,1236-1236[UP3]	.((.((((((((((((..(((((&)))))-.))))))))))))-)).	GGGAUGGCAUGAGCAGGGAGAUG&UAUCU-ACUGCUUAUGCCA-CCA	2	37.582	3	0.514117	Output/No3/cleaveLand_result/t_plot/bra-MIR5718-p3_BraA01g040170.3C_1248_TPlot.pdf	GO:0005507(copper ion binding);GO:0005737(cytoplasm);GO:0005829(cytosol);GO:0006790(sulfur compound metabolic process);GO:0009409(response to cold);GO:0009507(chloroplast);GO:0009536(plastid);GO:0009570(chloroplast stroma);GO:0009651(response to salt stress);GO:0009941(chloroplast envelope);GO:0010319(stromule);GO:0016002(sulfite reductase activity);GO:0016020(membrane);GO:0019419(sulfate reducti…	ko00920(Sulfur metabolism)
bra-miR172d-3p	BraA01g040170.3C	BraA01g040170.3C:314	304	322	314	-36	-28.3	0.786111	3.5	1-4,322-319;6-13,318-311;15-21,310-304	5-5,x-x[BULq];14-14,x-x[BULq]	(((((((-((((((((-((((&)))).)))))))).)))))))	GUGCAGC-UCAUCAAG-UUCC&GGAAUCUUGAUGAUGCUGCAU	11	206.701	2	0.259759	Output/No3/cleaveLand_result/t_plot/bra-miR172d-3p_BraA01g040170.3C_314_TPlot.pdf	GO:0005507(copper ion binding);GO:0005737(cytoplasm);GO:0005829(cytosol);GO:0006790(sulfur compound metabolic process);GO:0009409(response to cold);GO:0009507(chloroplast);GO:0009536(plastid);GO:0009570(chloroplast stroma);GO:0009651(response to salt stress);GO:0009941(chloroplast envelope);GO:0010319(stromule);GO:0016002(sulfite reductase activity);GO:0016020(membrane);GO:0019419(sulfate reducti…	ko00920(Sulfur metabolism)
bra-miR396-5p	BraA01g040170.3C	BraA01g040170.3C:849	838	858	849	-33.4	-22.3	0.667665	9.5	4-9,855-850;12-21,847-838	1-3,858-856[UP5];10-11,849-848[SIL]	((((((((((..((((((...&...))))))..))))))))))	AAGUUUAAGAUCGCUGUGACU&UUCCACAGCUUUCUUGAACUU	9	169.119	2	1	Output/No3/cleaveLand_result/t_plot/bra-miR396-5p_BraA01g040170.3C_849_TPlot.pdf	GO:0005507(copper ion binding);GO:0005737(cytoplasm);GO:0005829(cytosol);GO:0006790(sulfur compound metabolic process);GO:0009409(response to cold);GO:0009507(chloroplast);GO:0009536(plastid);GO:0009570(chloroplast stroma);GO:0009651(response to salt stress);GO:0009941(chloroplast envelope);GO:0010319(stromule);GO:0016002(sulfite reductase activity);GO:0016020(membrane);GO:0019419(sulfate reducti…	ko00920(Sulfur metabolism)
bra-miR9561-5p_L-2R+1	BraA01g040230.3C	BraA01g040230.3C:355	339	363	355	-39.7	-26.8	0.675063	8	2-4,362-360;6-13,359-352;14-22,347-339	1-1,363-363[UP5];5-5,x-x[BULq];x-x,351-348[BULt]	(((((((((....((((((((-(((.&.))).))))))))----)))))))))	GGUGAAAGAGGCAUUGGUGAG-GACA&AGUCUCUCACCAG----UCUUUCACU	3	56.373	3	0.963731	Output/No3/cleaveLand_result/t_plot/bra-miR9561-5p_L-2R+1_BraA01g040230.3C_355_TPlot.pdf	GO:0005344(oxygen transporter activity);GO:0005737(cytoplasm);GO:0006631(fatty acid metabolic process);GO:0009735(response to cytokinin);GO:0015671(oxygen transport);GO:0019432(triglyceride biosynthetic process);GO:0019825(oxygen binding);GO:0020037(heme binding);GO:0046872(metal ion binding)	NA
bra-miR164b-3p_1ss16AC	BraA01g040530.3C	BraA01g040530.3C:2181	2169	2191	2181	-42	-29.7	0.707143	7	1-3,2191-2189;5-7,2187-2185;8-16,2183-2175;17-21,2173-2169	4-4,2188-2188[SIL];x-x,2184-2184[BULt];x-x,2174-2174[BULt]	(((((.(((((((((.(((.(((&))).)))-)))))))))-)))))	GAUGGAGGAAGAUGGAGUGGAUG&CAUGUGC-CCAUCUUCC-CCAUC	1	18.791	4	0.894942	Output/No3/cleaveLand_result/t_plot/ath-miR164b-3p_1ss16AC_BraA01g040530.3C_2181_TPlot.pdf	GO:0005515(protein binding);GO:0005524(ATP binding);GO:0005618(cell wall);GO:0005634(nucleus);GO:0005635(nuclear envelope);GO:0005730(nucleolus);GO:0005737(cytoplasm);GO:0005794(Golgi apparatus);GO:0005819(spindle);GO:0005829(cytosol);GO:0005886(plasma membrane);GO:0007049(cell cycle);GO:0009506(plasmodesma);GO:0009524(phragmoplast);GO:0009846(pollen germination);GO:0009860(pollen tube growth);GO…	ko04141(Protein processing in endoplasmic reticulum)
bra-miR164b-3p_1ss16AC	BraA01g040670.3C	BraA01g040670.3C:602	591	612	602	-42	-27.4	0.652381	9.5	4-5,609-608;7-8,606-605;9-21,603-591	1-3,612-610[UP5];6-6,607-607[SIL];x-x,604-604[BULt]	(((((((((((((.((.((...&...)).))-)))))))))))))	GGUGGGGAAGAUGAGGAACCGU&CAUGUGCC-CAUCUUCCCCAUC	1	18.791	4	0.999959	Output/No3/cleaveLand_result/t_plot/ath-miR164b-3p_1ss16AC_BraA01g040670.3C_602_TPlot.pdf	GO:0003735(structural constituent of ribosome);GO:0005618(cell wall);GO:0005730(nucleolus);GO:0005737(cytoplasm);GO:0005773(vacuole);GO:0005829(cytosol);GO:0005840(ribosome);GO:0005886(plasma membrane);GO:0006412(translation);GO:0009506(plasmodesma);GO:0009507(chloroplast);GO:0016020(membrane);GO:0022625(cytosolic large ribosomal subunit);GO:0022626(cytosolic ribosome)	ko03010(Ribosome)
bra-miR156e-3p	BraA01g040860.3C	BraA01g040860.3C:129	114	137	129	-43	-28.9	0.672093	8	1-3,137-135;5-5,134-134;7-16,132-123;17-23,120-114	4-4,x-x[BULq];6-6,133-133[SIL];x-x,122-121[BULt]	(((((((..((((((((((.(-(((&))).).))))))))))--)))))))	GCUGACGGCGAGGGAGAGGCG-GCA&UGCUCACCUCUCUUUC--UGUCAGU	2	37.582	3	0.856576	Output/No3/cleaveLand_result/t_plot/bra-miR156e-3p_BraA01g040860.3C_129_TPlot.pdf	GO:0006355(regulation of transcription, DNA-templated);GO:0009295(nucleoid);GO:0009507(chloroplast);GO:0009508(plastid chromosome)	NA
bra-miR9556-5p_R-2_1ss12AT	BraA01g041590.3C	BraA01g041590.3C:1048	1037	1057	1048	-29	-19.4	0.668966	11	1-3,1057-1055;6-12,1052-1046;13-19,1043-1037	4-5,1054-1053[SIL];x-x,1045-1044[BULt]	(((((((..(((((((..(((&)))..)))))))--)))))))	GCUACUAUUGCACCGAAGGAU&GUCAAUUGGUGU--UAGUAGU	3	56.373	2	0.999776	Output/No3/cleaveLand_result/t_plot/bra-miR9556-5p_R-2_1ss12AT_BraA01g041590.3C_1048_TPlot.pdf	GO:0003934(GTP cyclohydrolase I activity);GO:0005634(nucleus);GO:0005737(cytoplasm);GO:0009058(biosynthetic process);GO:0035998(7,8-dihydroneopterin 3'-triphosphate biosynthetic process);GO:0046654(tetrahydrofolate biosynthetic process)	ko00790(Folate biosynthesis)
bra-miR398-5p	BraA01g042180.3C	BraA01g042180.3C:350	338	364	350	-39	-26.2	0.671795	14	1-2,364-363;4-8,361-357;9-13,351-347;14-21,345-338	3-3,362-362[SIL];x-x,356-352[BULt];x-x,346-346[BULt]	((((((((.(((((.....(((((.((&)).)))))-----)))))-))))))))	CAUGUGUUCCUCGUUUAGAGUCGAGCC&GGGUCGAC-----AUGAG-AACACAUG	4	75.164	0	0.0125906	Output/No3/cleaveLand_result/t_plot/bra-miR398-5p_BraA01g042180.3C_350_TPlot.pdf	GO:0003674(molecular_function);GO:0005886(plasma membrane);GO:0008150(biological_process);GO:0031225(anchored component of membrane)	NA
bra-miR156a-3p	BraA01g043070.3C	BraA01g043070.3C:1147	1137	1156	1147	-40.2	-27.3	0.679104	7	1-10,1156-1147;12-12,1145-1145;14-20,1144-1138	11-11,1146-1146[SIL];13-13,x-x[BULq];21-21,1137-1137[UP3]	.(((((((-(.((((((((((&)))))))))).).))))))).	UGUGGCGG-GUGAGAGUGGGC&GCUUACUCUCUCUCUGUCACC	9	169.119	3	0.994031	Output/No3/cleaveLand_result/t_plot/bra-miR156a-3p_BraA01g043070.3C_1147_TPlot.pdf	GO:0009507(chloroplast);GO:0009570(chloroplast stroma);GO:0080158(chloroplast ribulose bisphosphate carboxylase complex biogenesis)	ko02010(ABC transporters)
bra-miR156a-3p	BraA01g043070.3C	BraA01g043070.3C:956	939	965	956	-40.2	-26.3	0.654229	13	3-18,963-948;19-21,941-939	1-2,965-964[UP5];x-x,947-942[BULt]	(((......((((((((((((((((..&..))))))))))))))))------)))	GGUUGUUGAGGCGGAGAGAGGGUGGAA&GCUUACUCUCUCUCUGUC------ACC	6	112.746	3	0.999984	Output/No3/cleaveLand_result/t_plot/bra-miR156a-3p_BraA01g043070.3C_956_TPlot.pdf	GO:0009507(chloroplast);GO:0009570(chloroplast stroma);GO:0080158(chloroplast ribulose bisphosphate carboxylase complex biogenesis)	ko02010(ABC transporters)
bra-miR9563b-3p_1ss7TC	BraA01g043150.3C	BraA01g043150.3C:2768	2756	2777	2768	-34.1	-22.4	0.656891	9.5	3-11,2775-2767;13-23,2766-2756	1-2,2777-2776[UP5];12-12,x-x[BULq]	(((((((((((-(((((((((..&..))))))))).)))))))))))	UGACUAAGGAA-CUGAGGGCCAG&CCGGUUCUUAGCUUUUUUAGUUA	1	18.791	4	1	Output/No3/cleaveLand_result/t_plot/bra-MIR9563b-p3_1ss7TC_BraA01g043150.3C_2768_TPlot.pdf	GO:0005634(nucleus);GO:0006493(protein O-linked glycosylation);GO:0007275(multicellular organism development);GO:0016757(transferase activity, transferring glycosyl groups)	NA
bra-miR9556-5p_R-2_1ss12AT	BraA01g043210.3C	BraA01g043210.3C:948	939	956	948	-29	-19.7	0.67931	9.5	1-3,956-954;6-18,952-940	4-5,953-953[AILq];19-19,939-939[UP3]	.(((((((((((((.-(((&)))..))))))))))))).	CCUGCUAAUGCCGGG-GAC&GUCAAUUGGUGUUAGUAGU	1	18.791	4	0.999642	Output/No3/cleaveLand_result/t_plot/bra-miR9556-5p_R-2_1ss12AT_BraA01g043210.3C_948_TPlot.pdf	GO:0005768(endosome);GO:0005794(Golgi apparatus);GO:0005802(trans-Golgi network);GO:0009507(chloroplast);GO:0009846(pollen germination);GO:0016021(integral component of membrane);GO:0016787(hydrolase activity);GO:0016887(ATPase activity);GO:0017110(nucleoside-diphosphatase activity)	ko00230(Purine metabolism);ko00240(Pyrimidine metabolism)
bra-miR390-3p	BraA01g043610.3C	BraA01g043610.3C:17	7	27	17	-39.4	-27.4	0.695431	7.5	1-7,27-21;8-16,19-11;19-20,9-8	x-x,20-20[BULt];17-18,10-10[AILq];21-21,7-7[UP3]	.((.-(((((((((.(((((((&)))))))-)))))))))..)).	AGAU-CUCGGGAUGAGACGGUG&CGCUGUC-CAUCCUGAGUUUCA	4	75.164	1	0.0494071	Output/No3/cleaveLand_result/t_plot/bra-miR390-3p_BraA01g043610.3C_17_TPlot.pdf	NA	NA
bra-miR164b-3p_1ss16AC	BraA01g044020.3C	BraA01g044020.3C:823	812	832	823	-42	-29	0.690476	6	1-5,832-828;7-7,826-826;8-9,824-823;11-21,822-812	6-6,827-827[SIL];x-x,825-825[BULt];10-10,x-x[BULq]	(((((((((((-((.(.(((((&))))).)-)).)))))))))))	GAUGGGGAAGA-GGAGAACAUG&CAUGUGC-CCAUCUUCCCCAUC	2	37.582	3	0.908257	Output/No3/cleaveLand_result/t_plot/ath-miR164b-3p_1ss16AC_BraA01g044020.3C_823_TPlot.pdf	GO:0003682(chromatin binding);GO:0005737(cytoplasm);GO:0005886(plasma membrane);GO:0008150(biological_process);GO:0008536(Ran GTPase binding)	ko04120(Ubiquitin mediated proteolysis)
bra-miR9552a-3p	BraA01g044660.3C	BraA01g044660.3C:218	207	227	218	-34.6	-23.4	0.676301	8.5	1-3,227-225;5-8,223-220;10-20,218-208	4-4,224-224[SIL];9-9,219-219[SIL];21-21,207-207[UP3]	.(((((((((((.((((.(((&))).)))).))))))))))).	GUCUGCGGUCGACGGCGAUGA&UUAAUGUCUUCGAUCGCAGAG	2	37.582	2	0.946474	Output/No3/cleaveLand_result/t_plot/bra-MIR9552a-p3_BraA01g044660.3C_218_TPlot.pdf	GO:0004672(protein kinase activity);GO:0004674(protein serine/threonine kinase activity);GO:0005524(ATP binding);GO:0005829(cytosol);GO:0009507(chloroplast);GO:0016776(phosphotransferase activity, phosphate group as acceptor)	NA
bra-miR156a-3p	BraA02g000110.3C	BraA02g000110.3C:90	78	99	90	-40.2	-26.8	0.666667	12	6-17,94-83;18-21,81-78	1-5,99-95[UP5];x-x,82-82[BULt]	((((.((((((((((((.....&.....))))))))))))-))))	GGUGUACAGAGGGAGGGACACG&GCUUACUCUCUCUCUGU-CACC	3	56.373	2	0.999905	Output/No3/cleaveLand_result/t_plot/bra-miR156a-3p_BraA02g000110.3C_90_TPlot.pdf	GO:0004674(protein serine/threonine kinase activity);GO:0005515(protein binding);GO:0005524(ATP binding);GO:0005634(nucleus);GO:0005773(vacuole);GO:0005886(plasma membrane);GO:0006468(protein phosphorylation);GO:0007165(signal transduction);GO:0009506(plasmodesma);GO:0016301(kinase activity)	ko04075(Plant hormone signal transduction)
bra-miR162-3p	BraA02g000120.3C	BraA02g000120.3C:1128	1117	1138	1128	-37.5	-24.4	0.650667	14.5	2-3,1137-1136;8-19,1130-1119	1-1,1138-1138[UP5];4-7,1135-1131[AILt];20-21,1118-1117[UP3]	..((((((((((((.....((.&.))-....))))))))))))..	GCGGGUGCAGGGGUGGAAGCGG&UCG-AUAAACCUCUGCAUCCAG	6	112.746	2	0.923207	Output/No3/cleaveLand_result/t_plot/bra-miR162-3p_BraA02g000120.3C_1128_TPlot.pdf	GO:0004672(protein kinase activity);GO:0004674(protein serine/threonine kinase activity);GO:0005524(ATP binding);GO:0005737(cytoplasm);GO:0005886(plasma membrane);GO:0006468(protein phosphorylation);GO:0007165(signal transduction);GO:0009738(abscisic acid-activated signaling pathway);GO:0009788(negative regulation of abscisic acid-activated signaling pathway);GO:0016301(kinase activity)	ko04075(Plant hormone signal transduction)
bra-miR9408-3p	BraA02g000590.3C	BraA02g000590.3C:592	580	600	592	-30.5	-20	0.655738	9	1-7,600-594;11-20,591-582	8-10,593-592[AILq];21-22,581-580[UP3]	..((((((((((..-(((((((&)))))))...))))))))))..	CCCAACAUUCUUGU-GAUGAAA&UUUCAUCUUAGAGAAUGUUGUU	1	18.791	4	0.999651	Output/No3/cleaveLand_result/t_plot/bra-miR9408-3p_BraA02g000590.3C_592_TPlot.pdf	GO:0004722(protein serine/threonine phosphatase activity);GO:0005515(protein binding);GO:0005634(nucleus);GO:0005737(cytoplasm);GO:0006470(protein dephosphorylation);GO:0016791(phosphatase activity);GO:0046872(metal ion binding);GO:1900056(negative regulation of leaf senescence)	ko00010(Glycolysis / Gluconeogenesis);ko00040(Pentose and glucuronate interconversions);ko00053(Ascorbate and aldarate metabolism);ko00620(Pyruvate metabolism);ko00071(Fatty acid degradation);ko00561(Glycerolipid metabolism);ko00280(Valine, leucine and isoleucine degradation);ko00310(Lysine degradation);ko00330(Arginine and proline metabolism);ko00340(Histidine metabolism);ko00380(Tryptophan meta…
bra-miR400-3p	BraA02g001980.3C	BraA02g001980.3C:667	655	676	667	-29.9	-19.8	0.662207	7.5	2-8,675-669;10-17,667-660;18-20,658-656	1-1,676-676[UP5];9-9,668-668[SIL];x-x,659-659[BULt];21-21,655-655[UP3]	.(((.((((((((.(((((((.&.))))))).))))))))-))).	AUCAUUGAGGUCAAUGUGAGUG&GACUUAUAAUGAUCUCA-UGAA	4	75.164	2	0.90802	Output/No3/cleaveLand_result/t_plot/bra-miR400-3p_BraA02g001980.3C_667_TPlot.pdf	GO:0003735(structural constituent of ribosome);GO:0005634(nucleus);GO:0005840(ribosome);GO:0006412(translation);GO:0042254(ribosome biogenesis)	NA
bra-miR403-3p	BraA02g002450.3C	BraA02g002450.3C:612	601	625	612	-34	-22.2	0.652941	12	2-8,624-618;9-14,613-608;16-20,606-602	1-1,625-625[UP5];x-x,617-614[BULt];15-15,607-607[SIL];21-21,601-601[UP3]	.(((((.((((((....(((((((.&.)))))))----)))))).))))).	GGAGUUGGUGCGUUUGAGAAUCUGC&UUAGAUUC----ACGCACAAACUCG	6	112.746	0	0.0274107	Output/No3/cleaveLand_result/t_plot/bra-miR403-3p_BraA02g002450.3C_612_TPlot.pdf	GO:0005634(nucleus)	NA
bra-miR396-5p	BraA02g002750.3C	BraA02g002750.3C:612	602	621	612	-33.4	-24.7	0.739521	3.5	1-12,621-610;14-21,609-602	13-13,x-x[BULq]	((((((((-((((((((((((&)))))))))))).))))))))	AAGUUCGA-AGAGUUGUGGAA&UUCCACAGCUUUCUUGAACUU	2	37.582	3	0.975572	Output/No3/cleaveLand_result/t_plot/bra-miR396-5p_BraA02g002750.3C_612_TPlot.pdf	GO:0003723(RNA binding);GO:0005634(nucleus)	ko03010(Ribosome)
bra-miR5714-5p	BraA02g002800.3C	BraA02g002800.3C:921	910	934	921	-36.2	-26.2	0.723757	13	2-5,933-930;6-21,925-910	1-1,934-934[UP5];x-x,929-926[BULt]	((((((((((((((((....((((.&.))))----))))))))))))))))	GGUGACAGGAUUCUAUUCAUGGCAA&AUGCU----GUAGAGUCUUGUCAUC	2	37.582	3	0.637213	Output/No3/cleaveLand_result/t_plot/bra-MIR5714-p5_BraA02g002800.3C_921_TPlot.pdf	GO:0003746(translation elongation factor activity);GO:0005525(GTP binding);GO:0005886(plasma membrane);GO:0009507(chloroplast)	ko03008(Ribosome biogenesis in eukaryotes)
bra-miR156b-3p	BraA02g003100.3C	BraA02g003100.3C:777	763	785	777	-38.1	-25.8	0.677165	8	1-2,785-784;4-10,783-777;11-17,775-769;18-21,766-763	3-3,x-x[BULq];x-x,776-776[BULt];x-x,768-767[BULt]	((((..(((((((.(((((((-((&)).)))))))-)))))))--))))	GGUGGAACAGAAGUUGUGGAG-GC&GCUCUCUAUA-CUUCUGU--CACC	13	244.283	2	0.992347	Output/No3/cleaveLand_result/t_plot/bna-MIR156b-p3_BraA02g003100.3C_777_TPlot.pdf	GO:0005737(cytoplasm);GO:0005773(vacuole);GO:0005777(peroxisome);GO:0005975(carbohydrate metabolic process);GO:0006097(glyoxylate cycle);GO:0006099(tricarboxylic acid cycle);GO:0006108(malate metabolic process);GO:0009507(chloroplast);GO:0009514(glyoxysome);GO:0009735(response to cytokinin);GO:0009941(chloroplast envelope);GO:0016615(malate dehydrogenase activity);GO:0030060(L-malate dehydrogenas…	ko01200(Carbon metabolism);ko00020(Citrate cycle (TCA cycle));ko00620(Pyruvate metabolism);ko00630(Glyoxylate and dicarboxylate metabolism);ko00710(Carbon fixation in photosynthetic organisms);ko00270(Cysteine and methionine metabolism)
bra-miR395a-3p	BraA02g003380.3C	BraA02g003380.3C:52	41	61	52	-39.1	-32.3	0.826087	2.5	2-20,60-42	1-1,61-61[UP5];21-21,41-41[UP3]	.(((((((((((((((((((.&.))))))))))))))))))).	AAGUUCUCCCAAACACUUCAA&CUGAAGUGUUUGGGGGAACUC	2	37.582	2	0.0583822	Output/No3/cleaveLand_result/t_plot/bra-miR395a-3p_BraA02g003380.3C_52_TPlot.pdf	GO:0005887(integral component of plasma membrane);GO:0008271(secondary active sulfate transmembrane transporter activity);GO:0008272(sulfate transport);GO:0015116(sulfate transmembrane transporter activity);GO:0015293(symporter activity)	NA
bra-miR5654a	BraA02g003390.3C	BraA02g003390.3C:1401	1388	1410	1401	-34.3	-24.2	0.705539	9	4-13,1407-1398;14-20,1395-1389	1-3,1410-1408[UP5];x-x,1397-1396[BULt];21-21,1388-1388[UP3]	.(((((((..((((((((((...&...))))))))))--))))))).	AGGAUGAUAAGUUUGGGAUUGAA&AUAAAUCCCAAGC--AUCAUCCA	2	37.582	3	0.801194	Output/No3/cleaveLand_result/t_plot/bra-miR5654a_BraA02g003390.3C_1401_TPlot.pdf	GO:0005351(sugar:proton symporter activity);GO:0015144(carbohydrate transmembrane transporter activity);GO:0016020(membrane);GO:0016021(integral component of membrane);GO:0055085(transmembrane transport)	NA
bra-miR9563a-5p_2ss8AG20AT	BraA02g003410.3C	BraA02g003410.3C:958	947	967	958	-27.8	-21.6	0.776978	14	7-19,961-949	1-6,967-962[UP5];20-21,948-947[UP3]	..(((((((((((((......&......)))))))))))))..	ACCCGGUUCUUGACUGGGAGA&UAAAAAAGUUAAGAACCGGUU	3	56.373	3	0.337973	Output/No3/cleaveLand_result/t_plot/bra-MIR9563a-p5_2ss8AG20AT_BraA02g003410.3C_958_TPlot.pdf	GO:0004674(protein serine/threonine kinase activity);GO:0005524(ATP binding);GO:0005886(plasma membrane);GO:0006468(protein phosphorylation);GO:0016021(integral component of membrane);GO:0016301(kinase activity)	ko04075(Plant hormone signal transduction);ko04626(Plant-pathogen interaction)
bra-miR9555b-3p_1ss21AG	BraA02g003410.3C	BraA02g003410.3C:959	939	968	959	-40.7	-28.3	0.695332	23.5	3-11,966-958;12-22,950-940	1-2,968-967[UP5];x-x,957-951[BULt];23-23,939-939[UP3]	.(((((((((((.......(((((((((..&..)))))))))-------))))))))))).	GGCGGGGGACCCGGUUCUUGACUGGGAGAC&AACUUUCGGUU-------GGGUUUCCCGUA	3	56.373	3	0.738275	Output/No3/cleaveLand_result/t_plot/bra-MIR9555b-p3_1ss21AG_BraA02g003410.3C_959_TPlot.pdf	GO:0004674(protein serine/threonine kinase activity);GO:0005524(ATP binding);GO:0005886(plasma membrane);GO:0006468(protein phosphorylation);GO:0016021(integral component of membrane);GO:0016301(kinase activity)	ko04075(Plant hormone signal transduction);ko04626(Plant-pathogen interaction)
bra-miR9552b-5p	BraA02g003450.3C	BraA02g003450.3C:438	427	447	438	-44.4	-32.7	0.736486	8	1-4,447-444;7-11,441-437;13-21,436-428	5-6,443-442[SIL];12-12,x-x[BULq];22-22,427-427[UP3]	.(((((((((-(((((..((((&))))..))))).))))))))).	GCCGGUGAGG-AGAGGAAAGCG&CGCUAGCUUCUUCCUCACCGGA	3	56.373	3	0.569188	Output/No3/cleaveLand_result/t_plot/bra-MIR9552b-p5_BraA02g003450.3C_438_TPlot.pdf	GO:0005515(protein binding);GO:0005634(nucleus);GO:0005737(cytoplasm);GO:0005773(vacuole);GO:0005794(Golgi apparatus);GO:0005829(cytosol);GO:0005886(plasma membrane);GO:0009506(plasmodesma);GO:0009507(chloroplast);GO:0009570(chloroplast stroma);GO:0016020(membrane);GO:0016021(integral component of membrane);GO:0019222(regulation of metabolic process);GO:0019904(protein domain specific binding);GO…	NA
bra-miR400-3p	BraA02g003710.3C	BraA02g003710.3C:157	146	164	157	-29.9	-19.68	0.658194	9.5	2-5,163-160;10-21,157-146	1-1,164-164[UP5];6-9,159-158[AILq]	((((((((((((..--((((.&.))))....))))))))))))	UUCGUGAGAUCAGG--AAGUA&GACUUAUAAUGAUCUCAUGAA	4	75.164	2	0.927691	Output/No3/cleaveLand_result/t_plot/bra-miR400-3p_BraA02g003710.3C_157_TPlot.pdf	GO:0005515(protein binding)	ko00053(Ascorbate and aldarate metabolism);ko00480(Glutathione metabolism)
bra-miR9560b-3p	BraA02g004340.3C	BraA02g004340.3C:1066	1052	1074	1066	-41.7	-28.36	0.680096	15.5	1-2,1074-1073;10-24,1066-1052	3-9,1072-1067[AILq]	(((((((((((((((......-((&)).......)))))))))))))))	CAGCAGGAGGUGGAGGAGGAG-GA&UCAUAUUAGUUCUACCUCCUGCUG	2	37.582	3	0.505694	Output/No3/cleaveLand_result/t_plot/bra-miR9560b-3p_BraA02g004340.3C_1066_TPlot.pdf	GO:0003746(translation elongation factor activity);GO:0005634(nucleus);GO:0005886(plasma membrane);GO:0006414(translational elongation)	NA
bra-miR9563b-3p_1ss7TC	BraA02g005160.3C	BraA02g005160.3C:1463	1450	1472	1463	-34.1	-23	0.674487	9.5	1-8,1472-1465;10-19,1463-1454;21-21,1452-1452	9-9,1464-1464[SIL];20-20,1453-1453[SIL];22-23,1451-1450[UP3]	..(.((((((((((.((((((((&)))))))).)))))))))).)..	GCAGUAGAGGAGCUUGGGACUGG&CCGGUUCUUAGCUUUUUUAGUUA	3	56.373	2	0.999979	Output/No3/cleaveLand_result/t_plot/bra-MIR9563b-p3_1ss7TC_BraA02g005160.3C_1463_TPlot.pdf	GO:0000723(telomere maintenance);GO:0000781(chromosome, telomeric region);GO:0000783(nuclear telomere cap complex);GO:0003677(DNA binding);GO:0003691(double-stranded telomeric DNA binding);GO:0005515(protein binding);GO:0005634(nucleus);GO:0006351(transcription, DNA-templated);GO:0006355(regulation of transcription, DNA-templated);GO:0031627(telomeric loop formation);GO:0042162(telomeric DNA bind…	NA
bra-miR400-3p	BraA02g006040.3C	BraA02g006040.3C:329	317	338	329	-29.9	-19.7	0.658863	9.5	4-10,335-329;11-21,327-317	1-3,338-336[UP5];x-x,328-328[BULt]	(((((((((((.(((((((...&...)))))))-)))))))))))	UUCGUGAGAUCGAUUGUAGAUG&GACUUAUAAU-GAUCUCAUGAA	1	18.791	4	0.952021	Output/No3/cleaveLand_result/t_plot/bra-miR400-3p_BraA02g006040.3C_329_TPlot.pdf	GO:0005634(nucleus);GO:0005819(spindle);GO:0005874(microtubule);GO:0032147(activation of protein kinase activity);GO:0060236(regulation of mitotic spindle organization)	NA
bra-miR9563b-3p_1ss7TC	BraA02g006410.3C	BraA02g006410.3C:2616	2603	2625	2616	-34.1	-24.6	0.721408	8.5	1-2,2625-2624;4-19,2622-2607	3-3,2623-2623[SIL];20-23,2606-2603[UP3]	....((((((((((((((((.((&)).))))))))))))))))....	UUGAUAAAGAAGCUGAGAAUGGG&CCGGUUCUUAGCUUUUUUAGUUA	1	18.791	4	0.980133	Output/No3/cleaveLand_result/t_plot/bra-MIR9563b-p3_1ss7TC_BraA02g006410.3C_2616_TPlot.pdf	GO:0000228(nuclear chromosome);GO:0000775(chromosome, centromeric region);GO:0003674(molecular_function);GO:0005634(nucleus);GO:0006302(double-strand break repair);GO:0007062(sister chromatid cohesion);GO:0007067(mitotic nuclear division);GO:0051301(cell division);GO:0070601(centromeric sister chromatid cohesion)	NA
bra-miR9559-5p	BraA02g006440.3C	BraA02g006440.3C:644	632	653	644	-31.3	-24.4	0.779553	7	1-10,653-644;11-16,642-637;18-21,635-632	x-x,643-643[BULt];17-17,636-636[SIL]	((((.((((((.((((((((((&))))))))))-)))))).))))	ACCGUAGUCCAGGACCUGGUGA&UCAUUAGGUU-UGGAUUUUGGU	3	56.373	2	0.406282	Output/No3/cleaveLand_result/t_plot/bra-MIR9559-p5_BraA02g006440.3C_644_TPlot.pdf	GO:0003989(acetyl-CoA carboxylase activity);GO:0006633(fatty acid biosynthetic process);GO:0009317(acetyl-CoA carboxylase complex);GO:0009374(biotin binding);GO:0009507(chloroplast);GO:0009536(plastid);GO:0009570(chloroplast stroma);GO:0009941(chloroplast envelope)	ko01200(Carbon metabolism);ko01212(Fatty acid metabolism);ko00620(Pyruvate metabolism);ko00640(Propanoate metabolism);ko00061(Fatty acid biosynthesis);ko00253(Tetracycline biosynthesis)
bra-miR319-3p	BraA02g006550.3C	BraA02g006550.3C:603	592	613	603	-43.2	-31.1	0.719907	8.5	1-9,613-605;12-20,601-593	10-11,604-602[AILt];21-21,592-592[UP3]	.(((((((((...(((((((((&)))))))))-..))))))))).	UGGGAGUUCCAAGUCGGUCCAA&UUGGACUGA-AGGGAGCUCCCU	3	56.373	3	0.569188	Output/No3/cleaveLand_result/t_plot/bra-miR319-3p_BraA02g006550.3C_603_TPlot.pdf	GO:0004356(glutamate-ammonia ligase activity);GO:0005515(protein binding);GO:0005524(ATP binding);GO:0005737(cytoplasm);GO:0005829(cytosol);GO:0006542(glutamine biosynthetic process);GO:0009399(nitrogen fixation);GO:0042128(nitrate assimilation)	ko01230(Biosynthesis of amino acids);ko00630(Glyoxylate and dicarboxylate metabolism);ko00910(Nitrogen metabolism);ko00250(Alanine, aspartate and glutamate metabolism);ko00220(Arginine biosynthesis)
bra-miR9552b-5p	BraA02g006830.3C	BraA02g006830.3C:337	325	346	337	-44.4	-31.2	0.702703	7.5	2-5,345-342;7-14,340-333;16-21,331-326	1-1,346-346[UP5];6-6,341-341[SIL];15-15,332-332[SIL];22-22,325-325[UP3]	.((((((.((((((((.((((.&.)))).)))))))).)))))).	ACUGGUGUGGAAGGAGGUGGCA&CGCUAGCUUCUUCCUCACCGGA	1	18.791	4	0.960558	Output/No3/cleaveLand_result/t_plot/bra-MIR9552b-p5_BraA02g006830.3C_337_TPlot.pdf	GO:0005506(iron ion binding);GO:0009507(chloroplast);GO:0009534(chloroplast thylakoid);GO:0009535(chloroplast thylakoid membrane);GO:0009941(chloroplast envelope);GO:0016021(integral component of membrane);GO:0046872(metal ion binding)	NA
bra-miR1885b-3p	BraA02g007610.3C	BraA02g007610.3C:83	68	92	83	-35.7	-26.8	0.7507	4.5	1-15,92-78;16-16,74-74;17-21,72-68	x-x,77-75[BULt];x-x,73-73[BULt]	(((((.(...(((((((((((((((&)))))))))))))))---)-)))))	ACGUGCGCAAAGGCUUUCUUAGUCA&UGACUAAGAAAGCCU---C-UACGU	1	18.791	4	0.197823	Output/No3/cleaveLand_result/t_plot/bra-MIR1885b-p3_BraA02g007610.3C_83_TPlot.pdf	GO:0005524(ATP binding);GO:0005737(cytoplasm);GO:0006952(defense response);GO:0007165(signal transduction);GO:0016021(integral component of membrane);GO:0043531(ADP binding)	ko04070(Phosphatidylinositol signaling system);ko04626(Plant-pathogen interaction)
bra-miR396-5p	BraA02g007670.3C	BraA02g007670.3C:1278	1267	1287	1278	-33.4	-22.1	0.661677	5.5	1-6,1287-1282;8-15,1280-1273;17-17,1271-1271;19-21,1269-1267	7-7,1281-1281[SIL];16-16,1272-1272[SIL];18-18,1270-1270[SIL]	(((.(.((((((((.((((((&)))))).)))))))).).)))	GAGCUGGAGAAAGCGGUGGAG&UUCCACAGCUUUCUUGAACUU	3	56.373	2	1	Output/No3/cleaveLand_result/t_plot/bra-miR396-5p_BraA02g007670.3C_1278_TPlot.pdf	GO:0003674(molecular_function);GO:0005739(mitochondrion);GO:0008150(biological_process)	NA
bra-miR156b-3p	BraA02g007760.3C	BraA02g007760.3C:491	478	500	491	-38.1	-25.3	0.664042	7	1-7,500-494;9-11,492-490;12-15,488-485;16-21,483-478	8-8,493-493[SIL];x-x,489-489[BULt];x-x,484-484[BULt]	((((((.((((.(((.(((((((&))))))).)))-))))-))))))	GGUGAUGAGGAUGUGGAGAGAGC&GCUCUCUAUAC-UUCU-GUCACC	1	18.791	4	0.999852	Output/No3/cleaveLand_result/t_plot/bna-MIR156b-p3_BraA02g007760.3C_491_TPlot.pdf	GO:0000287(magnesium ion binding);GO:0003924(GTPase activity);GO:0005525(GTP binding);GO:0006364(rRNA processing);GO:0009416(response to light stimulus);GO:0009507(chloroplast);GO:0009570(chloroplast stroma);GO:0009658(chloroplast organization);GO:0009706(chloroplast inner membrane);GO:0009793(embryo development ending in seed dormancy);GO:0010027(thylakoid membrane organization)	NA
bra-miR1885b-3p	BraA02g008010.3C	BraA02g008010.3C:83	68	92	83	-35.7	-26.8	0.7507	4.5	1-15,92-78;16-16,74-74;17-21,72-68	x-x,77-75[BULt];x-x,73-73[BULt]	(((((.(...(((((((((((((((&)))))))))))))))---)-)))))	ACGUGCGCAAAGGCUUUCUUAGUCA&UGACUAAGAAAGCCU---C-UACGU	3	56.373	2	0.181694	Output/No3/cleaveLand_result/t_plot/bra-MIR1885b-p3_BraA02g008010.3C_83_TPlot.pdf	GO:0005524(ATP binding);GO:0006952(defense response);GO:0007165(signal transduction);GO:0009507(chloroplast);GO:0043531(ADP binding)	ko03040(Spliceosome);ko04141(Protein processing in endoplasmic reticulum);ko04144(Endocytosis)
bra-miR5654a	BraA02g008040.3C	BraA02g008040.3C:1296	1280	1305	1296	-34.3	-22.5	0.655977	16	6-17,1300-1289;18-20,1283-1281	1-5,1305-1301[UP5];x-x,1288-1284[BULt];21-21,1280-1280[UP3]	.(((.....((((((((((((.....&.....))))))))))))-----))).	AGGACACUGUGAUGCUUGGGGCAGAC&AUAAAUCCCAAGCAUCA-----UCCA	8	150.328	2	0.999105	Output/No3/cleaveLand_result/t_plot/bra-miR5654a_BraA02g008040.3C_1296_TPlot.pdf	GO:0005524(ATP binding);GO:0005978(glycogen biosynthetic process);GO:0008878(glucose-1-phosphate adenylyltransferase activity);GO:0009507(chloroplast);GO:0009570(chloroplast stroma);GO:0009941(chloroplast envelope);GO:0019252(starch biosynthetic process)	ko00500(Starch and sucrose metabolism);ko00520(Amino sugar and nucleotide sugar metabolism)
bra-miR9563b-3p_1ss7TC	BraA02g008250.3C	BraA02g008250.3C:606	589	615	606	-34.1	-24.3	0.71261	8.5	1-15,615-601;16-20,596-592	x-x,600-597[BULt];21-23,591-589[UP3]	...(((((....(((((((((((((((&)))))))))))))))----)))))...	UGUCUAAAUUACGAAGCUAAGAACUGG&CCGGUUCUUAGCUUU----UUUAGUUA	2	37.582	3	0.964349	Output/No3/cleaveLand_result/t_plot/bra-MIR9563b-p3_1ss7TC_BraA02g008250.3C_606_TPlot.pdf	GO:0003674(molecular_function);GO:0008150(biological_process);GO:0009507(chloroplast)	NA
bra-miR156b-3p	BraA02g008450.3C	BraA02g008450.3C:3215	3204	3224	3215	-38.1	-25.56	0.670866	10	2-6,3223-3219;11-21,3214-3204	1-1,3224-3224[UP5];7-10,3218-3215[SIL]	(((((((((((....(((((.&.)))))....)))))))))))	GGUGACAGAAGAGACGGGAGG&GCUCUCUAUACUUCUGUCACC	5	93.9549	2	0.997135	Output/No3/cleaveLand_result/t_plot/bna-MIR156b-p3_BraA02g008450.3C_3215_TPlot.pdf	GO:0000059(protein import into nucleus, docking);GO:0000060(protein import into nucleus, translocation);GO:0005618(cell wall);GO:0005829(cytosol);GO:0006607(NLS-bearing protein import into nucleus);GO:0006610(ribosomal protein import into nucleus);GO:0008139(nuclear localization sequence binding);GO:0008565(protein transporter activity);GO:0009793(embryo development ending in seed dormancy);GO:00…	NA
bra-miR156a-3p	BraA02g008700.3C	BraA02g008700.3C:304	292	315	304	-40.2	-26.5	0.659204	12	1-3,315-313;6-9,310-307;10-15,304-299;16-21,297-292	4-5,312-311[SIL];x-x,306-305[BULt];x-x,298-298[BULt]	((((((.((((((..((((..(((&)))..))))--))))))-))))))	GGUGGCAAGGGAGGAGGAGGAGGC&GCUUACUCU--CUCUCU-GUCACC	3	56.373	2	0.999988	Output/No3/cleaveLand_result/t_plot/bra-miR156a-3p_BraA02g008700.3C_304_TPlot.pdf	GO:0003674(molecular_function);GO:0008150(biological_process);GO:0009507(chloroplast)	NA
bra-miR400-3p	BraA02g008900.3C	BraA02g008900.3C:3447	3434	3456	3447	-29.9	-20.1	0.672241	7	1-5,3456-3452;8-16,3449-3441;18-21,3437-3434	6-7,3451-3450[SIL];17-17,3440-3438[AILt]	((((...(((((((((..(((((&)))))..)))))))))--.))))	UUCACUGGAGAUCAUUUGAAGUC&GACUUAUAAUGAUCUC--AUGAA	3	56.373	2	0.82874	Output/No3/cleaveLand_result/t_plot/bra-miR400-3p_BraA02g008900.3C_3447_TPlot.pdf	GO:0003774(motor activity);GO:0003779(actin binding);GO:0005515(protein binding);GO:0005516(calmodulin binding);GO:0005524(ATP binding);GO:0009506(plasmodesma);GO:0009791(post-embryonic development);GO:0010090(trichome morphogenesis);GO:0010091(trichome branching);GO:0010154(fruit development);GO:0016049(cell growth);GO:0016459(myosin complex);GO:0030048(actin filament-based movement);GO:0030133(…	ko03440(Homologous recombination)
bra-miR391-3p	BraA02g009240.3C	BraA02g009240.3C:1546	1534	1555	1546	-39.6	-26.1	0.659091	9	1-5,1555-1551;8-17,1548-1539;20-21,1535-1534	6-7,1550-1549[SIL];18-19,1538-1536[AILt]	((...((((((((((..(((((&)))))..))))))))))-..))	GUGGUCGUGGGAGAGCCGCCGU&ACGGUAUCUCUCCUACG-UAGC	4	75.164	2	0.962691	Output/No3/cleaveLand_result/t_plot/bra-miR391-3p_BraA02g009240.3C_1546_TPlot.pdf	GO:0004553(hydrolase activity, hydrolyzing O-glycosyl compounds);GO:0005576(extracellular region);GO:0005618(cell wall);GO:0005829(cytosol);GO:0005975(carbohydrate metabolic process);GO:0009505(plant-type cell wall);GO:0009506(plasmodesma);GO:0016020(membrane)	ko00500(Starch and sucrose metabolism);ko00460(Cyanoamino acid metabolism);ko00940(Phenylpropanoid biosynthesis)
bra-miR9559-5p	BraA02g009300.3C	BraA02g009300.3C:502	490	511	502	-31.3	-20.8	0.664537	11	6-14,506-498;15-21,496-490	1-5,511-507[UP5];x-x,497-497[BULt]	(((((((.(((((((((.....&.....)))))))))-)))))))	ACCAAAAUUCCAAGCCUUAAAG&UCAUUAGGUUUGGA-UUUUGGU	2	37.582	3	0.999977	Output/No3/cleaveLand_result/t_plot/bra-MIR9559-p5_BraA02g009300.3C_502_TPlot.pdf	GO:0005886(plasma membrane);GO:0007165(signal transduction);GO:0019199(transmembrane receptor protein kinase activity)	ko04075(Plant hormone signal transduction);ko04626(Plant-pathogen interaction)
bra-miR408-3p_L-1R+2	BraA02g009330.3C	BraA02g009330.3C:625	609	634	625	-46	-36.68	0.797391	5	1-17,634-618;19-22,612-609	18-18,617-613[AILt]	((((.....(((((((((((((((((&)))))))))))))))))----.))))	AAGCAACGAAGGGAAGAGGCAGUGCA&UGCACUGCCUCUUCCCU----GGCUU	2	37.582	3	0.0502497	Output/No3/cleaveLand_result/t_plot/ath-miR408-3p_L-1R+2_BraA02g009330.3C_625_TPlot.pdf	GO:0005576(extracellular region);GO:0009505(plant-type cell wall);GO:0055114(oxidation-reduction process)	ko00053(Ascorbate and aldarate metabolism)
bra-miR5718-3p	BraA02g009550.3C	BraA02g009550.3C:338	327	347	338	-36.8	-24.7	0.671196	10	3-7,345-341;9-11,339-337;14-20,334-328	1-2,347-346[UP5];8-8,340-340[SIL];12-13,336-335[SIL];21-21,327-327[UP3]	.(((((((..(((.(((((..&..))))).)))..))))))).	AGGUGGCAGCAGCCGUGGAAG&UAUCUACUGCUUAUGCCACCA	3	56.373	3	0.998772	Output/No3/cleaveLand_result/t_plot/bra-MIR5718-p3_BraA02g009550.3C_338_TPlot.pdf	GO:0005524(ATP binding);GO:0005618(cell wall);GO:0005730(nucleolus);GO:0005737(cytoplasm);GO:0005829(cytosol);GO:0005886(plasma membrane);GO:0006457(protein folding);GO:0009408(response to heat);GO:0009506(plasmodesma);GO:0009651(response to salt stress);GO:0009911(positive regulation of flower development);GO:0031072(heat shock protein binding);GO:0043462(regulation of ATPase activity);GO:004687…	ko04141(Protein processing in endoplasmic reticulum)
bra-miR5722-5p	BraA02g009570.3C	BraA02g009570.3C:1243	1232	1252	1243	-29.4	-19.3	0.656463	8	2-7,1251-1246;9-18,1244-1235	1-1,1252-1252[UP5];8-8,1245-1245[SIL];19-21,1234-1232[UP3]	...((((((((((.((((((.&.)))))).))))))))))...	GUGUAGGAAAUGACGGUUGGG&ACCAAUCAUCAUUUCUUGAUU	4	75.164	2	1	Output/No3/cleaveLand_result/t_plot/bra-MIR5722-p5_BraA02g009570.3C_1243_TPlot.pdf	GO:0003674(molecular_function);GO:0008150(biological_process);GO:0009507(chloroplast)	NA
bra-miR158-5p	BraA02g010960.3C	BraA02g010960.3C:598	586	606	598	-32.4	-21.1	0.651235	8	1-8,606-599;10-15,598-593;17-21,591-587	9-9,x-x[BULq];16-16,592-592[SIL];22-22,586-586[UP3]	.(((((.((((((-((((((((&)))))))).)))))).))))).	GUUUUCGAGGCGG-AGACGGAG&CUUUGUCUAUCGUUUGGAAAAG	2	37.582	2	0.992937	Output/No3/cleaveLand_result/t_plot/bra-miR158-5p_BraA02g010960.3C_598_TPlot.pdf	GO:0000209(protein polyubiquitination);GO:0004842(ubiquitin-protein transferase activity);GO:0005634(nucleus);GO:0008270(zinc ion binding);GO:0009414(response to water deprivation);GO:0009737(response to abscisic acid);GO:0010200(response to chitin);GO:0042787(protein ubiquitination involved in ubiquitin-dependent protein catabolic process);GO:0043161(proteasome-mediated ubiquitin-dependent prote…	ko03013(RNA transport)
bra-miR164b-3p_1ss16AC	BraA02g011440.3C	BraA02g011440.3C:259	244	268	259	-42	-27.7	0.659524	12.5	5-16,264-253;17-21,248-244	1-4,268-265[UP5];x-x,252-249[BULt]	(((((....((((((((((((....&....))))))))))))----)))))	GAUGGAAACGGGAGAUGGGCGAAGA&CAUGUGCCCAUCUUCC----CCAUC	1	18.791	4	0.999758	Output/No3/cleaveLand_result/t_plot/ath-miR164b-3p_1ss16AC_BraA02g011440.3C_259_TPlot.pdf	GO:0006486(protein glycosylation);GO:0009507(chloroplast);GO:0016765(transferase activity, transferring alkyl or aryl (other than methyl) groups)	ko00900(Terpenoid backbone biosynthesis)
bra-miR5654a-3p	BraA02g011890.3C	BraA02g011890.3C:336	325	348	336	-29.2	-19.5	0.667808	11	2-5,347-344;6-12,340-334;14-20,332-326	1-1,348-348[UP5];x-x,343-341[BULt];13-13,333-333[SIL];21-21,325-325[UP3]	.(((((((.(((((((...((((.&.))))---))))))).))))))).	GACAAGGUCGAUCCCAACGAGCAG&AUGCU---UGGGAUUUAUUUUGUA	4	75.164	2	0.999999	Output/No3/cleaveLand_result/t_plot/bra-MIR5654a-p3_BraA02g011890.3C_336_TPlot.pdf	GO:0000380(alternative mRNA splicing, via spliceosome);GO:0003674(molecular_function)	NA
bra-miR5718-3p	BraA02g012090.3C	BraA02g012090.3C:2533	2519	2542	2533	-36.8	-24.3	0.660326	13.5	2-4,2541-2539;6-12,2537-2531;13-20,2527-2520	1-1,2542-2542[UP5];5-5,2538-2538[SIL];x-x,2530-2528[BULt];21-21,2519-2519[UP3]	.((((((((...(((((((.(((.&.))).)))))))---)))))))).	CGGUGGCGUUCAGGGCGGUUGAUU&UAUCUACUGCUU---AUGCCACCA	4	75.164	2	0.999969	Output/No3/cleaveLand_result/t_plot/bra-MIR5718-p3_BraA02g012090.3C_2533_TPlot.pdf	GO:0005524(ATP binding);GO:0005737(cytoplasm);GO:0006351(transcription, DNA-templated);GO:0006355(regulation of transcription, DNA-templated);GO:0009845(seed germination);GO:0016787(hydrolase activity);GO:0019538(protein metabolic process);GO:0080167(response to karrikin);GO:0090351(seedling development);GO:1902347(response to strigolactone)	NA
bra-miR158-5p	BraA02g012090.3C	BraA02g012090.3C:2551	2539	2561	2551	-32.4	-22.4	0.691358	9	1-8,2561-2554;9-15,2552-2546;17-20,2544-2541	x-x,2553-2553[BULt];16-16,2545-2545[SIL];21-22,2540-2539[UP3]	..((((.(((((((.((((((((&))))))))-))))))).))))..	GAUUUCGGAGCGGUGAGACGGAG&CUUUGUCU-AUCGUUUGGAAAAG	2	37.582	3	0.759825	Output/No3/cleaveLand_result/t_plot/bra-miR158-5p_BraA02g012090.3C_2551_TPlot.pdf	GO:0005524(ATP binding);GO:0005737(cytoplasm);GO:0006351(transcription, DNA-templated);GO:0006355(regulation of transcription, DNA-templated);GO:0009845(seed germination);GO:0016787(hydrolase activity);GO:0019538(protein metabolic process);GO:0080167(response to karrikin);GO:0090351(seedling development);GO:1902347(response to strigolactone)	NA
bra-miR9561-5p_L-2R+1	BraA02g012320.3C	BraA02g012320.3C:2246	2235	2254	2246	-39.7	-27.3	0.687657	7.5	2-9,2253-2246;12-21,2245-2236	1-1,2254-2254[UP5];10-11,x-x[BULq];22-22,2235-2235[UP3]	.((((((((((--((((((((.&.))))))))..)))))))))).	UGUGAGAGACU--UGAGAGGCA&AGUCUCUCACCAGUCUUUCACU	4	75.164	2	0.909846	Output/No3/cleaveLand_result/t_plot/bra-miR9561-5p_L-2R+1_BraA02g012320.3C_2246_TPlot.pdf	GO:0000287(magnesium ion binding);GO:0005524(ATP binding);GO:0005886(plasma membrane);GO:0005887(integral component of plasma membrane);GO:0006754(ATP biosynthetic process);GO:0008553(hydrogen-exporting ATPase activity, phosphorylative mechanism);GO:0009506(plasmodesma);GO:0015991(ATP hydrolysis coupled proton transport);GO:0016020(membrane);GO:0016021(integral component of membrane);GO:0016887(A…	ko00190(Oxidative phosphorylation)
bra-miR5721_L-1R+2_1ss13AG	BraA02g012370.3C	BraA02g012370.3C:2257	2245	2266	2257	-36.9	-25.7	0.696477	8.5	3-5,2264-2262;7-21,2260-2246	1-2,2266-2265[UP5];6-6,2261-2261[SIL];22-22,2245-2245[UP3]	.(((((((((((((((.(((..&..))).))))))))))))))).	CCUCCAUUUUUCACUCGGUUCU&AAAAUGGAGUGGGAAAUGGAGU	3	56.373	0	0.0423998	Output/No3/cleaveLand_result/t_plot/bra-miR5721_L-1R+2_1ss13AG_BraA02g012370.3C_2257_TPlot.pdf	GO:0003779(actin binding);GO:0005737(cytoplasm);GO:0005856(cytoskeleton);GO:0007010(cytoskeleton organization);GO:0051015(actin filament binding);GO:0051017(actin filament bundle assembly);GO:0051693(actin filament capping)	NA
bra-miR5721_L-1R+2_1ss13AG	BraA02g013050.3C	BraA02g013050.3C:1301	1290	1310	1301	-36.9	-25.6	0.693767	10	5-12,1306-1299;15-22,1297-1290	1-4,1310-1307[UP5];13-14,1298-1298[AILq]	((((((((.-((((((((....&....))))))))..))))))))	GCUCCGUUA-CCACUCCACCAA&AAAAUGGAGUGGGAAAUGGAGU	9	169.119	2	0.900338	Output/No3/cleaveLand_result/t_plot/bra-miR5721_L-1R+2_1ss13AG_BraA02g013050.3C_1301_TPlot.pdf	GO:0005515(protein binding);GO:0005524(ATP binding);GO:0005730(nucleolus);GO:0005737(cytoplasm);GO:0005794(Golgi apparatus);GO:0005829(cytosol);GO:0005886(plasma membrane);GO:0006457(protein folding);GO:0009408(response to heat);GO:0016020(membrane);GO:0045087(innate immune response);GO:0051082(unfolded protein binding);GO:0051131(chaperone-mediated protein complex assembly);GO:0071277(cellular r…	ko04141(Protein processing in endoplasmic reticulum);ko04626(Plant-pathogen interaction)
bra-miR396-5p	BraA02g013050.3C	BraA02g013050.3C:1404	1393	1413	1404	-33.4	-21.8	0.652695	6.5	2-3,1412-1411;5-16,1409-1398;19-21,1395-1393	1-1,1413-1413[UP5];4-4,1410-1410[SIL];17-18,1397-1396[SIL]	(((..((((((((((((.((.&.)).))))))))))))..)))	GAGAGCAAGAAGGCUGUUGAG&UUCCACAGCUUUCUUGAACUU	5	93.9549	2	1	Output/No3/cleaveLand_result/t_plot/bra-miR396-5p_BraA02g013050.3C_1404_TPlot.pdf	GO:0005515(protein binding);GO:0005524(ATP binding);GO:0005730(nucleolus);GO:0005737(cytoplasm);GO:0005794(Golgi apparatus);GO:0005829(cytosol);GO:0005886(plasma membrane);GO:0006457(protein folding);GO:0009408(response to heat);GO:0016020(membrane);GO:0045087(innate immune response);GO:0051082(unfolded protein binding);GO:0051131(chaperone-mediated protein complex assembly);GO:0071277(cellular r…	ko04141(Protein processing in endoplasmic reticulum);ko04626(Plant-pathogen interaction)
bra-miR5654a-3p	BraA02g013050.3C	BraA02g013050.3C:451	439	460	451	-29.2	-19.8	0.678082	11	3-13,458-448;18-21,442-439	1-2,460-459[UP5];14-17,447-443[AILt]	((((.....(((((((((((..&..)))))))))))-....))))	UACGUGUGGGAGUCCCAGGCUG&AUGCUUGGGAUUU-AUUUUGUA	2	37.582	3	0.999928	Output/No3/cleaveLand_result/t_plot/bra-MIR5654a-p3_BraA02g013050.3C_451_TPlot.pdf	GO:0005515(protein binding);GO:0005524(ATP binding);GO:0005730(nucleolus);GO:0005737(cytoplasm);GO:0005794(Golgi apparatus);GO:0005829(cytosol);GO:0005886(plasma membrane);GO:0006457(protein folding);GO:0009408(response to heat);GO:0016020(membrane);GO:0045087(innate immune response);GO:0051082(unfolded protein binding);GO:0051131(chaperone-mediated protein complex assembly);GO:0071277(cellular r…	ko04141(Protein processing in endoplasmic reticulum);ko04626(Plant-pathogen interaction)
bra-miR5721_L-1R+2_1ss13AG	BraA02g013110.3C	BraA02g013110.3C:1184	1173	1193	1184	-36.9	-25.6	0.693767	10	5-12,1189-1182;15-22,1180-1173	1-4,1193-1190[UP5];13-14,1181-1181[AILq]	((((((((.-((((((((....&....))))))))..))))))))	GCUCCGUUA-CCACUCCACCAA&AAAAUGGAGUGGGAAAUGGAGU	9	169.119	2	0.904256	Output/No3/cleaveLand_result/t_plot/bra-miR5721_L-1R+2_1ss13AG_BraA02g013110.3C_1184_TPlot.pdf	GO:0005515(protein binding);GO:0005524(ATP binding);GO:0005730(nucleolus);GO:0005737(cytoplasm);GO:0005794(Golgi apparatus);GO:0005829(cytosol);GO:0005886(plasma membrane);GO:0006457(protein folding);GO:0009408(response to heat);GO:0016020(membrane);GO:0045087(innate immune response);GO:0051082(unfolded protein binding);GO:0051131(chaperone-mediated protein complex assembly);GO:0071277(cellular r…	ko04141(Protein processing in endoplasmic reticulum);ko04626(Plant-pathogen interaction)
bra-miR9552b-5p	BraA02g013420.3C	BraA02g013420.3C:1189	1176	1199	1189	-44.4	-29.7	0.668919	7	2-8,1198-1192;9-18,1190-1181;19-20,1179-1178;22-22,1176-1176	1-1,1199-1199[UP5];x-x,1191-1191[BULt];x-x,1180-1180[BULt];21-21,1177-1177[SIL]	(.((.((((((((((.(((((((.&.)))))))-))))))))))-)).)	UGCGUGUGAGGAAGAGAGCUGGUU&CGCUAGCU-UCUUCCUCAC-CGGA	1	18.791	4	0.999859	Output/No3/cleaveLand_result/t_plot/bra-MIR9552b-p5_BraA02g013420.3C_1189_TPlot.pdf	GO:0000226(microtubule cytoskeleton organization);GO:0000911(cytokinesis by cell plate formation);GO:0000922(spindle pole);GO:0005634(nucleus);GO:0005819(spindle);GO:0005874(microtubule);GO:0007067(mitotic nuclear division);GO:0008017(microtubule binding);GO:0008283(cell proliferation);GO:0009524(phragmoplast);GO:0009574(preprophase band);GO:0048528(post-embryonic root development);GO:0055028(cor…	ko00190(Oxidative phosphorylation)
bra-miR9563b-3p_1ss7TC	BraA02g013420.3C	BraA02g013420.3C:1278	1265	1288	1278	-34.1	-22.4	0.656891	10.5	1-4,1288-1285;6-9,1282-1279;11-22,1277-1266	5-5,1284-1283[AILt];10-10,1278-1278[SIL];23-23,1265-1265[UP3]	.((((((((((((.((((..((((&))))-.)))).)))))))))))).	GAGCUGAGAAAGCCAGGAUUCUGG&CCGG-UUCUUAGCUUUUUUAGUUA	1	18.791	4	1	Output/No3/cleaveLand_result/t_plot/bra-MIR9563b-p3_1ss7TC_BraA02g013420.3C_1278_TPlot.pdf	GO:0000226(microtubule cytoskeleton organization);GO:0000911(cytokinesis by cell plate formation);GO:0000922(spindle pole);GO:0005634(nucleus);GO:0005819(spindle);GO:0005874(microtubule);GO:0007067(mitotic nuclear division);GO:0008017(microtubule binding);GO:0008283(cell proliferation);GO:0009524(phragmoplast);GO:0009574(preprophase band);GO:0048528(post-embryonic root development);GO:0055028(cor…	ko00190(Oxidative phosphorylation)
bra-miR5722-5p	BraA02g013430.3C	BraA02g013430.3C:703	692	711	703	-29.4	-19.3	0.656463	6.5	3-7,709-705;9-21,704-692	1-2,711-710[UP5];8-8,x-x[BULq]	(((((((((((((-(((((..&..))))).)))))))))))))	AAUUAGGAGAUGA-GAUUGAC&ACCAAUCAUCAUUUCUUGAUU	1	18.791	4	1	Output/No3/cleaveLand_result/t_plot/bra-MIR5722-p5_BraA02g013430.3C_703_TPlot.pdf	GO:0003755(peptidyl-prolyl cis-trans isomerase activity);GO:0006457(protein folding);GO:0009507(chloroplast);GO:0009570(chloroplast stroma);GO:0009941(chloroplast envelope);GO:0015031(protein transport)	NA
bra-miR9560a-3p	BraA02g013680.3C	BraA02g013680.3C:226	209	235	226	-39.3	-26.1	0.664122	10.5	1-11,235-225;13-20,221-214;21-23,212-210	12-12,224-222[AILt];x-x,213-213[BULt];24-24,209-209[UP3]	.(((.((((((((...(((((((((((&)))))))))))--.))))))))-))).	UGACGAGGAGGUACAUGACUGAUAUGA&UCAUAUUAGUU--CUACCUCCU-GUUG	6	112.746	3	0.699701	Output/No3/cleaveLand_result/t_plot/bra-miR9560a-3p_BraA02g013680.3C_226_TPlot.pdf	GO:0005739(mitochondrion);GO:0006974(cellular response to DNA damage stimulus);GO:0008270(zinc ion binding);GO:0009228(thiamine biosynthetic process);GO:0009409(response to cold);GO:0009507(chloroplast);GO:0009570(chloroplast stroma);GO:0009579(thylakoid);GO:0009941(chloroplast envelope);GO:0010319(stromule);GO:0016491(oxidoreductase activity);GO:0018131(oxazole or thiazole biosynthetic process);…	ko00730(Thiamine metabolism)
bra-miR161-3p	BraA02g014300.3C	BraA02g014300.3C:393	382	402	393	-34.2	-23.4	0.684211	5.5	1-10,402-393;12-14,391-389;16-17,387-386;19-21,384-382	11-11,392-392[SIL];15-15,388-388[SIL];18-18,385-385[SIL]	(((.((.(((.((((((((((&)))))))))).))).)).)))	GAUGAAGGCAGUGAGAGUGAU&GUCACUUUCAAUGCGUUGAUC	1	18.791	4	0.934032	Output/No3/cleaveLand_result/t_plot/bra-miR161-3p_BraA02g014300.3C_393_TPlot.pdf	GO:0005634(nucleus)	NA
bra-miR408-3p_L-1R+2	BraA02g014340.3C	BraA02g014340.3C:2566	2548	2576	2566	-46	-30.6	0.665217	13	1-1,2576-2576;3-7,2574-2570;8-18,2568-2558;19-22,2551-2548	2-2,2575-2575[SIL];x-x,2569-2569[BULt];x-x,2557-2552[BULt]	((((......(((((((((((.(((((.(&).)))))-)))))))))))------))))	GAGCUUGUUACGGGGAGGAGGCCGGUGGA&UGCACUG-CCUCUUCCCUG------GCUU	1	18.791	4	0.998721	Output/No3/cleaveLand_result/t_plot/ath-miR408-3p_L-1R+2_BraA02g014340.3C_2566_TPlot.pdf	GO:0001653(peptide receptor activity);GO:0004674(protein serine/threonine kinase activity);GO:0005524(ATP binding);GO:0005886(plasma membrane);GO:0006468(protein phosphorylation);GO:0007169(transmembrane receptor protein tyrosine kinase signaling pathway);GO:0009507(chloroplast);GO:0009611(response to wounding);GO:0016021(integral component of membrane)	ko04075(Plant hormone signal transduction)
bra-miR396-5p	BraA02g015100.3C	BraA02g015100.3C:785	775	795	785	-33.4	-23.1	0.691617	7.5	1-6,795-790;7-16,788-779;19-21,777-775	x-x,789-789[BULt];17-18,778-778[AILq]	(((.-((((((((((.((((((&))))))-))))))))))..)))	GAGG-CGGGAGAGCUGGUGGGA&UUCCAC-AGCUUUCUUGAACUU	2	37.582	3	0.999952	Output/No3/cleaveLand_result/t_plot/bra-miR396-5p_BraA02g015100.3C_785_TPlot.pdf	GO:0003824(catalytic activity);GO:0005212(structural constituent of eye lens);GO:0009507(chloroplast)	NA
bra-miR396-5p	BraA02g015380.3C	BraA02g015380.3C:2208	2197	2217	2208	-33.4	-22.3	0.667665	8.5	1-16,2217-2202	17-21,2201-2197[UP3]	.....((((((((((((((((&)))))))))))))))).....	CGAACUAAGGAGGUUGUGGAA&UUCCACAGCUUUCUUGAACUU	1	18.791	4	1	Output/No3/cleaveLand_result/t_plot/bra-miR396-5p_BraA02g015380.3C_2208_TPlot.pdf	GO:0005737(cytoplasm);GO:0008150(biological_process);GO:0009536(plastid);GO:0009941(chloroplast envelope);GO:0016021(integral component of membrane)	NA
bra-miR5722-5p	BraA02g015440.3C	BraA02g015440.3C:979	968	989	979	-29.4	-22.2	0.755102	7	2-4,988-986;5-18,984-971	1-1,989-989[UP5];x-x,985-985[BULt];19-21,970-968[UP3]	...((((((((((((((.(((.&.)))-))))))))))))))...	CGACAAGAAGUGAUGAUAUGGA&ACCA-AUCAUCAUUUCUUGAUU	2	37.582	3	0.738275	Output/No3/cleaveLand_result/t_plot/bra-MIR5722-p5_BraA02g015440.3C_979_TPlot.pdf	GO:0003674(molecular_function);GO:0005737(cytoplasm);GO:0009409(response to cold);GO:0009414(response to water deprivation);GO:0009651(response to salt stress);GO:0009737(response to abscisic acid);GO:0009738(abscisic acid-activated signaling pathway);GO:0010150(leaf senescence)	NA
bra-miR5722-5p	BraA02g015650.3C	BraA02g015650.3C:280	270	289	280	-29.4	-19.9	0.676871	7.5	1-11,289-279;14-17,277-274;19-21,272-270	12-13,278-278[AILq];18-18,273-273[SIL]	(((.((((.-(((((((((((&)))))))))))..)))).)))	GGUGGAGAU-UGGUGGUUGGU&ACCAAUCAUCAUUUCUUGAUU	1	18.791	4	0.999999	Output/No3/cleaveLand_result/t_plot/bra-MIR5722-p5_BraA02g015650.3C_280_TPlot.pdf	NA	NA
bra-miR156a-3p	BraA02g015700.3C	BraA02g015700.3C:1186	1175	1194	1186	-40.2	-32.2	0.800995	4.5	1-4,1194-1191;6-10,1190-1186;12-21,1184-1175	5-5,x-x[BULq];11-11,1185-1185[SIL]	((((((((((.(((((-((((&)))).))))).))))))))))	GGUGGCAGAGCGAGAG-AAGC&GCUUACUCUCUCUCUGUCACC	3	56.373	2	0.130958	Output/No3/cleaveLand_result/t_plot/bra-miR156a-3p_BraA02g015700.3C_1186_TPlot.pdf	GO:0005739(mitochondrion);GO:0008150(biological_process)	ko00562(Inositol phosphate metabolism);ko04070(Phosphatidylinositol signaling system)
bra-miR5719-5p_2ss2AT19AC	BraA02g015980.3C	BraA02g015980.3C:555	544	564	555	-30.4	-21	0.690789	8.5	4-14,561-551;15-20,549-544	1-3,564-562[UP5];x-x,550-550[BULt]	((((((.(((((((((((...&...)))))))))))-))))))	GGAUUGCUCAUCAUAGCAAGA&UUGUGUUGUGAUGA-UAAUCC	1	18.791	4	0.982423	Output/No3/cleaveLand_result/t_plot/bra-MIR5719-p5_2ss2AT19AC_BraA02g015980.3C_555_TPlot.pdf	GO:0005739(mitochondrion);GO:0009982(pseudouridine synthase activity);GO:0019239(deaminase activity);GO:0031119(tRNA pseudouridine synthesis)	NA
bra-miR5721-3p_2ss19AG23GA	BraA02g016100.3C	BraA02g016100.3C:550	537	559	550	-38.2	-25	0.65445	10	1-4,559-556;7-7,553-553;9-22,551-538	5-6,555-554[SIL];8-8,552-552[SIL];23-23,537-537[UP3]	.((((((((((((((.(..((((&))))..).)))))))))))))).	AGUUCUCGCUCCAUAUUCAGCUG&CAGUAAAUUAUGGAGUGGGGAUA	1	18.791	4	0.739994	Output/No3/cleaveLand_result/t_plot/bra-MIR5721-p3_2ss19AG23GA_BraA02g016100.3C_550_TPlot.pdf	GO:0004739(pyruvate dehydrogenase (acetyl-transferring) activity);GO:0005730(nucleolus);GO:0005739(mitochondrion);GO:0005759(mitochondrial matrix);GO:0005774(vacuolar membrane);GO:0005794(Golgi apparatus);GO:0005829(cytosol);GO:0006086(acetyl-CoA biosynthetic process from pyruvate);GO:0006096(glycolytic process);GO:0042742(defense response to bacterium);GO:0048046(apoplast);GO:0055114(oxidation-r…	ko01200(Carbon metabolism);ko00010(Glycolysis / Gluconeogenesis);ko00020(Citrate cycle (TCA cycle));ko00620(Pyruvate metabolism)
bra-miR9408-3p	BraA02g016100.3C	BraA02g016100.3C:747	735	756	747	-30.5	-20.2	0.662295	7	3-9,754-748;11-15,746-742;17-22,740-735	1-2,756-755[UP5];10-10,747-747[SIL];16-16,741-741[SIL]	((((((.(((((.(((((((..&..))))))).))))).))))))	AACAACUUUCUCGAAGAUGGUC&UUUCAUCUUAGAGAAUGUUGUU	4	75.164	2	0.996769	Output/No3/cleaveLand_result/t_plot/bra-miR9408-3p_BraA02g016100.3C_747_TPlot.pdf	GO:0004739(pyruvate dehydrogenase (acetyl-transferring) activity);GO:0005730(nucleolus);GO:0005739(mitochondrion);GO:0005759(mitochondrial matrix);GO:0005774(vacuolar membrane);GO:0005794(Golgi apparatus);GO:0005829(cytosol);GO:0006086(acetyl-CoA biosynthetic process from pyruvate);GO:0006096(glycolytic process);GO:0042742(defense response to bacterium);GO:0048046(apoplast);GO:0055114(oxidation-r…	ko01200(Carbon metabolism);ko00010(Glycolysis / Gluconeogenesis);ko00020(Citrate cycle (TCA cycle));ko00620(Pyruvate metabolism)
bra-miR5724	BraA02g016400.3C	BraA02g016400.3C:771	760	780	771	-36.3	-24.96	0.687603	8	1-11,780-770;13-14,768-767;19-21,762-760	12-12,769-769[SIL];15-18,766-763[SIL]	(((....((.(((((((((((&))))))))))).))....)))	GCUCCUUUCUGGCCGGCGGUU&AACCGCCGGUUUGAUAAUAGC	1	18.791	4	0.925439	Output/No3/cleaveLand_result/t_plot/bra-miR5724_BraA02g016400.3C_771_TPlot.pdf	GO:0005737(cytoplasm);GO:0008757(S-adenosylmethionine-dependent methyltransferase activity);GO:0009507(chloroplast);GO:0010189(vitamin E biosynthetic process);GO:0032259(methylation);GO:0050342(tocopherol O-methyltransferase activity);GO:0051741(2-methyl-6-phytyl-1,4-benzoquinone methyltransferase activity)	ko00130(Ubiquinone and other terpenoid-quinone biosynthesis)
bra-miR9560b-3p	BraA02g016460.3C	BraA02g016460.3C:1797	1783	1806	1797	-41.7	-29.9	0.717026	17	9-23,1798-1784	1-8,1806-1799[UP5];24-24,1783-1783[UP3]	.(((((((((((((((........&........))))))))))))))).	GAGCAGGAGGUAGAGCGGAAAGGC&UCAUAUUAGUUCUACCUCCUGCUG	1	18.791	4	0.197823	Output/No3/cleaveLand_result/t_plot/bra-miR9560b-3p_BraA02g016460.3C_1797_TPlot.pdf	GO:0003677(DNA binding);GO:0006259(DNA metabolic process)	ko03430(Mismatch repair)
bra-miR403-3p	BraA02g016560.3C	BraA02g016560.3C:854	843	864	854	-34	-24.6	0.723529	7	1-7,864-858;8-15,856-849;18-21,846-843	x-x,857-857[BULt];16-17,848-847[SIL]	((((..((((((((.(((((((&)))))))-))))))))..))))	UGAGGUUGUGCGUGUGAUCUGG&UUAGAUU-CACGCACAAACUCG	3	56.373	2	0.113356	Output/No3/cleaveLand_result/t_plot/bra-miR403-3p_BraA02g016560.3C_854_TPlot.pdf	GO:0003743(translation initiation factor activity);GO:0006446(regulation of translational initiation)	ko03013(RNA transport)
bra-miR5654a-3p	BraA02g016880.3C	BraA02g016880.3C:357	346	366	357	-29.2	-19.86	0.680137	9.5	3-10,364-357;15-21,352-346	1-2,366-365[UP5];11-14,356-353[SIL]	(((((((....((((((((..&..))))))))....)))))))	UGCAAAAAUGUUCCCAAGCUU&AUGCUUGGGAUUUAUUUUGUA	2	37.582	3	0.999919	Output/No3/cleaveLand_result/t_plot/bra-MIR5654a-p3_BraA02g016880.3C_357_TPlot.pdf	GO:0000287(magnesium ion binding);GO:0004450(isocitrate dehydrogenase (NADP+) activity);GO:0005507(copper ion binding);GO:0005829(cytosol);GO:0005886(plasma membrane);GO:0006099(tricarboxylic acid cycle);GO:0006102(isocitrate metabolic process);GO:0006739(NADP metabolic process);GO:0009506(plasmodesma);GO:0009507(chloroplast);GO:0009570(chloroplast stroma);GO:0009651(response to salt stress);GO:0…	ko01200(Carbon metabolism);ko01210(2-Oxocarboxylic acid metabolism);ko01230(Biosynthesis of amino acids);ko00020(Citrate cycle (TCA cycle));ko00480(Glutathione metabolism);ko04146(Peroxisome)
bra-miR160a-5p	BraA02g016920.3C	BraA02g016920.3C:654	646	665	654	-45.4	-30.1	0.662996	7.5	1-6,665-660;7-14,657-650;18-21,649-646	x-x,659-658[BULt];15-17,x-x[BULq]	((((---((((((((..((((((&))))))--))))))))...))))	UGGC---CGGGGAGCUUCAGGCA&UGCCUG--GCUCCCUGUAUGCCA	2	37.582	3	0.885291	Output/No3/cleaveLand_result/t_plot/bra-miR160a-5p_BraA02g016920.3C_654_TPlot.pdf	GO:0003676(nucleic acid binding);GO:0003700(transcription factor activity, sequence-specific DNA binding);GO:0005634(nucleus);GO:0006355(regulation of transcription, DNA-templated);GO:0008270(zinc ion binding);GO:0044212(transcription regulatory region DNA binding);GO:0046872(metal ion binding)	ko03440(Homologous recombination)
bra-miR171e-3p_2ss1AT13GA	BraA02g017190.3C	BraA02g017190.3C:2063	2052	2072	2063	-37.5	-25.4	0.677333	10.5	2-3,2071-2070;6-10,2067-2063;12-18,2061-2055	1-1,2072-2072[UP5];4-5,2069-2068[SIL];11-11,2062-2062[SIL];19-21,2054-2052[UP3]	...(((((((.(((((..((.&.))..))))).)))))))...	CGGGUUGGUGGGGCUCUUUCU&UGAUUGAGCCGCACCAAUAUC	5	93.9549	2	0.838738	Output/No3/cleaveLand_result/t_plot/mtr-miR171e-3p_2ss1AT13GA_BraA02g017190.3C_2063_TPlot.pdf	GO:0004674(protein serine/threonine kinase activity);GO:0005524(ATP binding);GO:0005886(plasma membrane);GO:0006468(protein phosphorylation);GO:0016021(integral component of membrane);GO:0016301(kinase activity);GO:0016310(phosphorylation)	NA
bra-miR860-3p	BraA02g017270.3C	BraA02g017270.3C:1445	1432	1454	1445	-31	-21.7	0.7	6.5	1-9,1454-1446;11-14,1444-1441;17-24,1439-1432	10-10,1445-1445[SIL];15-16,1440-1440[AILq]	((((((((.-((((.(((((((((&))))))))).))))..))))))))	UUGAUCAGU-GUAGAGUAUGUAGU&ACUACAUAUAUUACUUUUGAUCAA	2	37.582	3	0.266067	Output/No3/cleaveLand_result/t_plot/bra-MIR860-p3_BraA02g017270.3C_1445_TPlot.pdf	GO:0005886(plasma membrane);GO:0006071(glycerol metabolic process);GO:0006629(lipid metabolic process);GO:0008889(glycerophosphodiester phosphodiesterase activity);GO:0009505(plant-type cell wall);GO:0009932(cell tip growth);GO:0010026(trichome differentiation);GO:0010053(root epidermal cell differentiation);GO:0010442(guard cell morphogenesis);GO:0016301(kinase activity);GO:0031225(anchored comp…	ko00564(Glycerophospholipid metabolism)
bra-miR9559-5p	BraA02g018690.3C	BraA02g018690.3C:2144	2133	2156	2144	-31.3	-21.92	0.700319	13.5	1-9,2156-2148;12-20,2142-2134	10-11,2147-2143[AILt];21-21,2133-2133[UP3]	.(((((((((.....(((((((((&)))))))))---..))))))))).	UCCAGAAUCUUCGCUACCUGAUGA&UCAUUAGGU---UUGGAUUUUGGU	2	37.582	3	0.989294	Output/No3/cleaveLand_result/t_plot/bra-MIR9559-p5_BraA02g018690.3C_2144_TPlot.pdf	GO:0005634(nucleus);GO:0005652(nuclear lamina);GO:0005654(nucleoplasm);GO:0005730(nucleolus);GO:0005737(cytoplasm);GO:0006997(nucleus organization);GO:0009506(plasmodesma);GO:0031965(nuclear membrane)	ko01210(2-Oxocarboxylic acid metabolism);ko01230(Biosynthesis of amino acids);ko00270(Cysteine and methionine metabolism);ko00280(Valine, leucine and isoleucine degradation);ko00290(Valine, leucine and isoleucine biosynthesis);ko00770(Pantothenate and CoA biosynthesis)
bra-miR5714-5p	BraA02g018690.3C	BraA02g018690.3C:2835	2824	2843	2835	-36.2	-26.6	0.734807	4.5	1-6,2843-2838;8-21,2837-2824	7-7,x-x[BULq]	((((((((((((((-((((((&)))))).))))))))))))))	GAUGAUGGGACUUU-CAGCAU&AUGCUGUAGAGUCUUGUCAUC	2	37.582	3	0.554124	Output/No3/cleaveLand_result/t_plot/bra-MIR5714-p5_BraA02g018690.3C_2835_TPlot.pdf	GO:0005634(nucleus);GO:0005652(nuclear lamina);GO:0005654(nucleoplasm);GO:0005730(nucleolus);GO:0005737(cytoplasm);GO:0006997(nucleus organization);GO:0009506(plasmodesma);GO:0031965(nuclear membrane)	ko01210(2-Oxocarboxylic acid metabolism);ko01230(Biosynthesis of amino acids);ko00270(Cysteine and methionine metabolism);ko00280(Valine, leucine and isoleucine degradation);ko00290(Valine, leucine and isoleucine biosynthesis);ko00770(Pantothenate and CoA biosynthesis)
bra-miR5719-5p_2ss2AT19AC	BraA02g018960.3C	BraA02g018960.3C:2116	2106	2126	2116	-30.4	-19.8	0.651316	10	1-9,2126-2118;12-15,2114-2111;18-20,2108-2106	10-11,2117-2115[AILt];16-17,2110-2109[SIL]	(((..((((...(((((((((&)))))))))-..))))..)))	GGAGCAUCAGAAGCAACGCAA&UUGUGUUGU-GAUGAUAAUCC	1	18.791	4	0.999995	Output/No3/cleaveLand_result/t_plot/bra-MIR5719-p5_2ss2AT19AC_BraA02g018960.3C_2116_TPlot.pdf	GO:0003674(molecular_function);GO:0005634(nucleus);GO:0005829(cytosol)	NA
bra-miR5717	BraA02g019150.3C	BraA02g019150.3C:49	36	59	49	-36.4	-25.1	0.68956	10	1-8,59-52;9-12,50-47;13-18,44-39;20-21,37-36	x-x,51-51[BULt];x-x,46-45[BULt];19-19,38-38[SIL]	((.((((((..((((.((((((((&))))))))-))))--)))))).))	GUGGAGGCAUAAACAGGUCCAAGC&GUUUGGAU-UGUU--UGCCUUGGC	1	18.791	4	0.999575	Output/No3/cleaveLand_result/t_plot/bra-miR5717_BraA02g019150.3C_49_TPlot.pdf	GO:0005509(calcium ion binding);GO:0008150(biological_process);GO:0009536(plastid)	NA
bra-miR9552b-3p	BraA02g019190.3C	BraA02g019190.3C:1292	1281	1301	1292	-39.7	-26.9	0.677582	6.5	1-5,1301-1297;7-7,1295-1295;9-20,1293-1282	6-6,1296-1296[SIL];8-8,1294-1294[SIL];21-21,1281-1281[UP3]	.((((((((((((.(.(((((&))))).).)))))))))))).	AGCUGUUGGUCUAAUGGGUCA&UGACCGAGUAGACCGAUAGUC	1	18.791	4	0.575657	Output/No3/cleaveLand_result/t_plot/bra-miR9552b-3p_BraA02g019190.3C_1292_TPlot.pdf	GO:0005886(plasma membrane);GO:0008270(zinc ion binding);GO:0016021(integral component of membrane);GO:0019706(protein-cysteine S-palmitoyltransferase activity);GO:0030659(cytoplasmic vesicle membrane)	NA
bra-miR168a-3p	BraA02g019850.3C	BraA02g019850.3C:978	968	987	978	-37	-26.5	0.716216	7.5	1-10,987-978;12-17,977-972	11-11,x-x[BULq];18-21,971-968[UP3]	....((((((-((((((((((&)))))))))).))))))....	ACAUGCUUGG-ACAAGGCGGG&CCCGCCUUGUAUCAAGUGAAU	3	56.373	2	0.259759	Output/No3/cleaveLand_result/t_plot/bra-miR168a-3p_BraA02g019850.3C_978_TPlot.pdf	GO:0004674(protein serine/threonine kinase activity);GO:0005524(ATP binding);GO:0005576(extracellular region);GO:0005886(plasma membrane);GO:0006952(defense response);GO:0009506(plasmodesma);GO:0010193(response to ozone);GO:0016021(integral component of membrane);GO:0016301(kinase activity);GO:0046777(protein autophosphorylation)	ko00520(Amino sugar and nucleotide sugar metabolism)
bra-miR5717	BraA02g019940.3C	BraA02g019940.3C:1647	1635	1656	1647	-36.4	-26.1	0.717033	10.5	5-15,1652-1642;16-21,1640-1635	1-4,1656-1653[UP5];x-x,1641-1641[BULt]	((((((.(((((((((((....&....)))))))))))-))))))	GCCAAGCGCGGAUAAUCCUCCU&GUUUGGAUUGUUUGC-CUUGGC	2	37.582	3	0.930313	Output/No3/cleaveLand_result/t_plot/bra-miR5717_BraA02g019940.3C_1647_TPlot.pdf	NA	NA
bra-miR9563b-3p_1ss7TC	BraA02g020240.3C	BraA02g020240.3C:533	520	547	533	-34.1	-24.6	0.721408	16.5	1-3,547-545;5-9,543-539;10-22,533-521	4-4,544-544[SIL];x-x,538-534[BULt];23-23,520-520[UP3]	.(((((((((((((.....(((((.(((&))).)))))-----))))))))))))).	AAGCUGGAGGAGCUUUUCAGAGAAGCGG&CCGGUUCUU-----AGCUUUUUUAGUUA	4	75.164	2	0.957921	Output/No3/cleaveLand_result/t_plot/bra-MIR9563b-p3_1ss7TC_BraA02g020240.3C_533_TPlot.pdf	GO:0004751(ribose-5-phosphate isomerase activity);GO:0005737(cytoplasm);GO:0005829(cytosol);GO:0009052(pentose-phosphate shunt, non-oxidative branch);GO:0030244(cellulose biosynthetic process);GO:0046109(uridine biosynthetic process);GO:0080167(response to karrikin)	ko01200(Carbon metabolism);ko01230(Biosynthesis of amino acids);ko00030(Pentose phosphate pathway);ko00710(Carbon fixation in photosynthetic organisms)
bra-miR390-3p	BraA02g020240.3C	BraA02g020240.3C:568	557	580	568	-39.4	-27.34	0.693909	13	1-6,580-575;8-20,570-558	7-7,574-571[AILt];21-21,557-557[UP3]	.(((((((((((((....((((((&))))))---.))))))))))))).	CGAAGCUUAGGGUGAUGAGCGGCG&CGCUGU---CCAUCCUGAGUUUCA	1	18.791	4	0.985192	Output/No3/cleaveLand_result/t_plot/bra-miR390-3p_BraA02g020240.3C_568_TPlot.pdf	GO:0004751(ribose-5-phosphate isomerase activity);GO:0005737(cytoplasm);GO:0005829(cytosol);GO:0009052(pentose-phosphate shunt, non-oxidative branch);GO:0030244(cellulose biosynthetic process);GO:0046109(uridine biosynthetic process);GO:0080167(response to karrikin)	ko01200(Carbon metabolism);ko01230(Biosynthesis of amino acids);ko00030(Pentose phosphate pathway);ko00710(Carbon fixation in photosynthetic organisms)
bra-miR9555b-3p_1ss21AG	BraA02g020260.3C	BraA02g020260.3C:80	66	89	80	-40.7	-28	0.687961	12	4-10,86-80;12-18,78-72;19-22,70-67	1-3,89-87[UP5];11-11,79-79[SIL];x-x,71-71[BULt];23-23,66-66[UP3]	.((((.(((((((.(((((((...&...))))))).)))))))-)))).	CACGGAGGAGCCCUGCCGAGAAAC&AACUUUCGGUUGGGUUUC-CCGUA	1	18.791	4	0.921695	Output/No3/cleaveLand_result/t_plot/bra-MIR9555b-p3_1ss21AG_BraA02g020260.3C_80_TPlot.pdf	GO:0003677(DNA binding);GO:0003700(transcription factor activity, sequence-specific DNA binding);GO:0005515(protein binding);GO:0005634(nucleus);GO:0006351(transcription, DNA-templated);GO:0006355(regulation of transcription, DNA-templated);GO:0009873(ethylene-activated signaling pathway);GO:0043565(sequence-specific DNA binding);GO:0044212(transcription regulatory region DNA binding);GO:0045893(…	ko04626(Plant-pathogen interaction)
bra-miR5717	BraA02g022060.3C	BraA02g022060.3C:245	231	253	245	-36.4	-23.7	0.651099	9	1-6,253-248;8-10,247-245;11-19,242-234;20-21,232-231	7-7,x-x[BULq];x-x,244-243[BULt];x-x,233-233[BULt]	((.(((((((((..(((-((((((&)))))).)))--)))))))))-))	GCGCAAGGCAAAGCCGA-CCAAGC&GUUUGGAUUG--UUUGCCUUG-GC	5	93.9549	2	1	Output/No3/cleaveLand_result/t_plot/bra-miR5717_BraA02g022060.3C_245_TPlot.pdf	GO:0003735(structural constituent of ribosome);GO:0005622(intracellular);GO:0005737(cytoplasm);GO:0005829(cytosol);GO:0005840(ribosome);GO:0005886(plasma membrane);GO:0006412(translation);GO:0009506(plasmodesma);GO:0016020(membrane);GO:0022625(cytosolic large ribosomal subunit)	ko03010(Ribosome)
bra-miR9563b-5p	BraA02g022080.3C	BraA02g022080.3C:551	537	560	551	-34.1	-22.2	0.651026	11.5	2-4,559-557;6-11,555-550;14-18,547-543;21-23,540-538	1-1,560-560[UP5];5-5,556-556[SIL];12-13,549-548[SIL];19-20,542-541[SIL];24-24,537-537[UP3]	.(((..(((((..((((((.(((.&.))).))))))..)))))..))).	AUGGGAGAGAGGGAGGAGAGGAGA&ACUCGUCUCUUAACUUUUAACUAA	5	93.9549	3	0.962462	Output/No3/cleaveLand_result/t_plot/bra-MIR9563b-p5_BraA02g022080.3C_551_TPlot.pdf	GO:0000413(protein peptidyl-prolyl isomerization);GO:0003755(peptidyl-prolyl cis-trans isomerase activity);GO:0006457(protein folding);GO:0009507(chloroplast);GO:0009534(chloroplast thylakoid);GO:0009543(chloroplast thylakoid lumen);GO:0042277(peptide binding)	NA
bra-miR9555b-3p_1ss21AG	BraA02g022240.3C	BraA02g022240.3C:602	588	611	602	-40.7	-29.1	0.714988	9.5	3-18,609-594;19-22,592-589	1-2,611-610[UP5];x-x,593-593[BULt];23-23,588-588[UP3]	.((((.((((((((((((((((..&..))))))))))))))))-)))).	CAUGGCGGGACCUAACCGGAGGAU&AACUUUCGGUUGGGUUUC-CCGUA	1	18.791	4	0.675874	Output/No3/cleaveLand_result/t_plot/bra-MIR9555b-p3_1ss21AG_BraA02g022240.3C_602_TPlot.pdf	GO:0003676(nucleic acid binding);GO:0005634(nucleus);GO:0006457(protein folding);GO:0008270(zinc ion binding)	ko04141(Protein processing in endoplasmic reticulum)
bra-miR172d-3p	BraA02g022970.3C	BraA02g022970.3C:2131	2120	2140	2131	-36	-25.5	0.708333	9	1-1,2140-2140;4-6,2137-2135;8-19,2133-2122	2-3,2139-2138[SIL];7-7,2134-2134[SIL];20-21,2121-2120[UP3]	..((((((((((((.(((..(&)..))).))))))))))))..	CAGCAGCAUCAUCAUGGUCAC&GGAAUCUUGAUGAUGCUGCAU	4	75.164	2	0.904256	Output/No3/cleaveLand_result/t_plot/bra-miR172d-3p_BraA02g022970.3C_2131_TPlot.pdf	GO:0003676(nucleic acid binding);GO:0004534(5'-3' exoribonuclease activity);GO:0005634(nucleus);GO:0006397(mRNA processing);GO:0008270(zinc ion binding);GO:0010587(miRNA catabolic process)	ko03008(Ribosome biogenesis in eukaryotes);ko03018(RNA degradation)
bra-miR403-5p	BraA02g023260.3C	BraA02g023260.3C:108	97	117	108	-31.5	-21.9	0.695238	8.5	1-11,117-107;13-20,106-99	12-12,x-x[BULq];21-22,98-97[UP3]	..((((((((-(((((((((((&))))))))))).))))))))..	UUUUGGAUUC-UGUACAGAGCA&UGUUUUGUGCGUGAAUCUAAUU	2	37.582	3	0.826731	Output/No3/cleaveLand_result/t_plot/bra-miR403-5p_BraA02g023260.3C_108_TPlot.pdf	GO:0003674(molecular_function);GO:0005747(mitochondrial respiratory chain complex I);GO:0055114(oxidation-reduction process)	NA
bra-miR9561-5p_L-2R+1	BraA02g023660.3C	BraA02g023660.3C:5409	5397	5418	5409	-39.7	-26.3	0.662469	7.5	2-7,5417-5412;9-11,5410-5408;14-22,5405-5397	1-1,5418-5418[UP5];8-8,5411-5411[SIL];12-13,5407-5406[SIL]	(((((((((..(((.((((((.&.)))))).)))..)))))))))	GGUGGAGGAGAGGUUAGAGACA&AGUCUCUCACCAGUCUUUCACU	1	18.791	4	0.999235	Output/No3/cleaveLand_result/t_plot/bra-miR9561-5p_L-2R+1_BraA02g023660.3C_5409_TPlot.pdf	GO:0003674(molecular_function);GO:0005634(nucleus);GO:0008150(biological_process);GO:0016021(integral component of membrane)	NA
bra-miR5722-5p	BraA02g024630.3C	BraA02g024630.3C:1038	1027	1049	1038	-29.4	-22.6	0.768707	9	2-3,1048-1047;4-21,1044-1027	1-1,1049-1049[UP5];x-x,1046-1045[BULt]	((((((((((((((((((..((.&.))--))))))))))))))))))	GAUCGAGGGAUGGUGGUUACGGG&ACC--AAUCAUCAUUUCUUGAUU	4	75.164	1	0.0159375	Output/No3/cleaveLand_result/t_plot/bra-MIR5722-p5_BraA02g024630.3C_1038_TPlot.pdf	GO:0008194(UDP-glycosyltransferase activity);GO:0009813(flavonoid biosynthetic process);GO:0015020(glucuronosyltransferase activity);GO:0016758(transferase activity, transferring hexosyl groups);GO:0043231(intracellular membrane-bounded organelle);GO:0052696(flavonoid glucuronidation);GO:0080043(quercetin 3-O-glucosyltransferase activity);GO:0080044(quercetin 7-O-glucosyltransferase activity)	ko00908(Zeatin biosynthesis)
bra-miR9563a-5p_2ss8AG20AT	BraA02g025490.3C	BraA02g025490.3C:994	982	1003	994	-27.8	-18.7	0.672662	12	6-18,998-986;19-21,984-982	1-5,1003-999[UP5];x-x,985-985[BULt]	(((.(((((((((((((.....&.....)))))))))))))-)))	AACUCGGUUCUUGAUUUGGGGA&UAAAAAAGUUAAGAACCG-GUU	4	75.164	2	0.98456	Output/No3/cleaveLand_result/t_plot/bra-MIR9563a-p5_2ss8AG20AT_BraA02g025490.3C_994_TPlot.pdf	GO:0004674(protein serine/threonine kinase activity);GO:0005524(ATP binding);GO:0005886(plasma membrane);GO:0006468(protein phosphorylation);GO:0016021(integral component of membrane);GO:0016301(kinase activity)	ko04626(Plant-pathogen interaction)
bra-miR5717	BraA02g025990.3C	BraA02g025990.3C:1005	994	1014	1005	-36.4	-27.9	0.766484	7.5	1-7,1014-1008;9-11,1006-1004;13-21,1002-994	8-8,1007-1007[SIL];12-12,1003-1003[SIL]	(((((((((.(((.(((((((&))))))).))).)))))))))	GCCAGGGCAUAUGCUCCAAGC&GUUUGGAUUGUUUGCCUUGGC	4	75.164	2	0.542522	Output/No3/cleaveLand_result/t_plot/bra-miR5717_BraA02g025990.3C_1005_TPlot.pdf	GO:0000226(microtubule cytoskeleton organization);GO:0005515(protein binding);GO:0005524(ATP binding);GO:0005634(nucleus);GO:0005737(cytoplasm);GO:0005874(microtubule);GO:0008017(microtubule binding);GO:0008568(microtubule-severing ATPase activity);GO:0009825(multidimensional cell growth);GO:0009832(plant-type cell wall biogenesis);GO:0010091(trichome branching);GO:0043622(cortical microtubule or…	ko04144(Endocytosis)
bra-miR156b-3p	BraA02g026160.3C	BraA02g026160.3C:420	409	429	420	-38.1	-26.9	0.706037	6	1-12,429-418;14-16,416-414;18-21,412-409	13-13,417-417[SIL];17-17,413-413[SIL]	((((.(((.((((((((((((&)))))))))))).))).))))	GGUGCUGGUGGUAUGGGGAGC&GCUCUCUAUACUUCUGUCACC	3	56.373	2	0.887597	Output/No3/cleaveLand_result/t_plot/bna-MIR156b-p3_BraA02g026160.3C_420_TPlot.pdf	GO:0006979(response to oxidative stress);GO:0016020(membrane)	NA
bra-miR5714-5p	BraA02g026820.3C	BraA02g026820.3C:421	409	430	421	-36.2	-24.9	0.687845	8	1-9,430-422;11-11,420-420;12-21,418-409	10-10,421-421[SIL];x-x,419-419[BULt]	((((((((((.(.(((((((((&))))))))).)-))))))))))	GAUGACAAGAUCAUUGCGGUAU&AUGCUGUAGAG-UCUUGUCAUC	2	37.582	3	0.96115	Output/No3/cleaveLand_result/t_plot/bra-MIR5714-p5_BraA02g026820.3C_421_TPlot.pdf	GO:0000287(magnesium ion binding);GO:0004427(inorganic diphosphatase activity);GO:0005634(nucleus);GO:0005737(cytoplasm);GO:0005829(cytosol);GO:0006796(phosphate-containing compound metabolic process);GO:0016020(membrane);GO:0019915(lipid storage)	ko00190(Oxidative phosphorylation)
bra-miR9563b-3p_1ss7TC	BraA02g027070.3C	BraA02g027070.3C:3057	3044	3064	3057	-34.1	-22.3	0.653959	8	1-8,3064-3057;11-18,3056-3049;20-23,3047-3044	9-10,x-x[BULq];19-19,3048-3048[SIL]	((((.((((((((--((((((((&))))))))..)))))))).))))	UAAUAGAGAAGGC--AGAGCCGG&CCGGUUCUUAGCUUUUUUAGUUA	2	37.582	3	1	Output/No3/cleaveLand_result/t_plot/bra-MIR9563b-p3_1ss7TC_BraA02g027070.3C_3057_TPlot.pdf	GO:0003697(single-stranded DNA binding);GO:0005524(ATP binding);GO:0005634(nucleus);GO:0006298(mismatch repair);GO:0006310(DNA recombination);GO:0007131(reciprocal meiotic recombination);GO:0009555(pollen development);GO:0010154(fruit development);GO:0016887(ATPase activity);GO:0030983(mismatched DNA binding);GO:0032389(MutLalpha complex);GO:0048316(seed development)	ko03430(Mismatch repair)
bra-miR5718-3p	BraA02g027070.3C	BraA02g027070.3C:3323	3312	3332	3323	-36.8	-24.7	0.671196	15	7-21,3326-3312	1-6,3332-3327[UP5]	(((((((((((((((......&......)))))))))))))))	UGGUGGCAUGGGUGGAAUGCC&UAUCUACUGCUUAUGCCACCA	6	112.746	2	0.999709	Output/No3/cleaveLand_result/t_plot/bra-MIR5718-p3_BraA02g027070.3C_3323_TPlot.pdf	GO:0003697(single-stranded DNA binding);GO:0005524(ATP binding);GO:0005634(nucleus);GO:0006298(mismatch repair);GO:0006310(DNA recombination);GO:0007131(reciprocal meiotic recombination);GO:0009555(pollen development);GO:0010154(fruit development);GO:0016887(ATPase activity);GO:0030983(mismatched DNA binding);GO:0032389(MutLalpha complex);GO:0048316(seed development)	ko03430(Mismatch repair)
bra-miR5714-5p	BraA02g027070.3C	BraA02g027070.3C:3365	3349	3374	3365	-36.2	-23.9	0.660221	11.5	1-7,3374-3368;9-14,3366-3361;15-21,3355-3349	8-8,3367-3367[SIL];x-x,3360-3356[BULt]	(((((((.....((((((.(((((((&))))))).))))))-----)))))))	GGUGGCAUGGGUGGACUUGGCGGCAU&AUGCUGUAGAGUCU-----UGUCAUC	2	37.582	3	0.999514	Output/No3/cleaveLand_result/t_plot/bra-MIR5714-p5_BraA02g027070.3C_3365_TPlot.pdf	GO:0003697(single-stranded DNA binding);GO:0005524(ATP binding);GO:0005634(nucleus);GO:0006298(mismatch repair);GO:0006310(DNA recombination);GO:0007131(reciprocal meiotic recombination);GO:0009555(pollen development);GO:0010154(fruit development);GO:0016887(ATPase activity);GO:0030983(mismatched DNA binding);GO:0032389(MutLalpha complex);GO:0048316(seed development)	ko03430(Mismatch repair)
bra-miR5721_L-1R+2_1ss13AG	BraA02g027160.3C	BraA02g027160.3C:2278	2266	2287	2278	-36.9	-28.3	0.766938	7.5	4-14,2284-2274;16-21,2272-2267	1-3,2287-2285[UP5];15-15,2273-2273[SIL];22-22,2266-2266[UP3]	.((((((.(((((((((((...&...))))))))))).)))))).	CUUCCAUCUCCCACUCCAUCAA&AAAAUGGAGUGGGAAAUGGAGU	2	37.582	3	0.21384	Output/No3/cleaveLand_result/t_plot/bra-miR5721_L-1R+2_1ss13AG_BraA02g027160.3C_2278_TPlot.pdf	GO:0003677(DNA binding);GO:0003700(transcription factor activity, sequence-specific DNA binding);GO:0005515(protein binding);GO:0005634(nucleus);GO:0006351(transcription, DNA-templated);GO:0006355(regulation of transcription, DNA-templated);GO:0009908(flower development);GO:0009911(positive regulation of flower development);GO:0010228(vegetative to reproductive phase transition of meristem);GO:00…	NA
bra-miR5722-5p	BraA02g028460.3C	BraA02g028460.3C:1041	1029	1049	1041	-29.4	-19.2	0.653061	7.5	2-4,1048-1046;6-14,1045-1037;15-21,1035-1029	1-1,1049-1049[UP5];5-5,x-x[BULq];x-x,1036-1036[BULt]	(((((((.(((((((((-(((.&.))).)))))))))-)))))))	GAUCAAGCGGGUGGUGA-UGGA&ACCAAUCAUCAUUU-CUUGAUU	2	37.582	3	1	Output/No3/cleaveLand_result/t_plot/bra-MIR5722-p5_BraA02g028460.3C_1041_TPlot.pdf	GO:0000495(box H/ACA snoRNA 3'-end processing);GO:0003723(RNA binding);GO:0005634(nucleus);GO:0005730(nucleolus);GO:0005829(cytosol);GO:0009506(plasmodesma);GO:0009982(pseudouridine synthase activity);GO:0031118(rRNA pseudouridine synthesis);GO:0031120(snRNA pseudouridine synthesis);GO:0031429(box H/ACA snoRNP complex);GO:1990481(mRNA pseudouridine synthesis)	ko03008(Ribosome biogenesis in eukaryotes)
bra-miR5654a-3p	BraA02g028520.3C	BraA02g028520.3C:748	737	756	748	-29.2	-19.1	0.65411	5	2-9,755-748;11-17,747-741;19-21,739-737	1-1,756-756[UP5];10-10,x-x[BULq];18-18,740-740[SIL]	(((.(((((((-((((((((.&.)))))))).))))))).)))	UAUCGAAUAAA-CCCAAGCAG&AUGCUUGGGAUUUAUUUUGUA	2	37.582	3	1	Output/No3/cleaveLand_result/t_plot/bra-MIR5654a-p3_BraA02g028520.3C_748_TPlot.pdf	GO:0003743(translation initiation factor activity);GO:0005634(nucleus);GO:0006355(regulation of transcription, DNA-templated);GO:0006413(translational initiation)	ko03022(Basal transcription factors)
bra-miR400-5p	BraA02g028910.3C	BraA02g028910.3C:264	253	274	264	-30	-20.4	0.68	9.5	4-9,271-266;10-19,264-255;21-21,253-253	1-3,274-272[UP5];x-x,265-265[BULt];20-20,254-254[SIL]	(.((((((((((.((((((...&...))))))-)))))))))).)	GCGGCUUAUGAUCACUCUCGCU&UAUGAGAGU-AUUAUAAGUCAC	2	37.582	3	0.77578	Output/No3/cleaveLand_result/t_plot/bra-miR400-5p_BraA02g028910.3C_264_TPlot.pdf	GO:0003674(molecular_function);GO:0008150(biological_process);GO:0016021(integral component of membrane)	ko03010(Ribosome)
bra-miR156c-3p	BraA02g028970.3C	BraA02g028970.3C:718	705	727	718	-35.4	-24.4	0.689266	6.5	1-10,727-718;11-13,716-714;16-21,711-706	x-x,717-717[BULt];14-15,713-712[SIL];22-22,705-705[UP3]	.((((((..(((.((((((((((&))))))))))-)))..)))))).	GGUUGACUCAAGCUAUGGAGAGC&GCUCUCUAUA-CUUCUGUCAAUA	1	18.791	4	0.974619	Output/No3/cleaveLand_result/t_plot/bna-MIR156c-p3_BraA02g028970.3C_718_TPlot.pdf	GO:0005634(nucleus);GO:0005886(plasma membrane);GO:0005986(sucrose biosynthetic process);GO:0016157(sucrose synthase activity);GO:0016757(transferase activity, transferring glycosyl groups);GO:0046524(sucrose-phosphate synthase activity)	ko00500(Starch and sucrose metabolism)
bra-miR396-5p	BraA02g029010.3C	BraA02g029010.3C:2072	2060	2081	2072	-33.4	-22.7	0.679641	6.5	1-10,2081-2072;11-13,2070-2068;15-19,2066-2062	x-x,2071-2071[BULt];14-14,2067-2067[SIL];20-21,2061-2060[UP3]	..(((((.(((.((((((((((&))))))))))-))).)))))..	CCGUUUACGAGAAGCUGUGGAA&UUCCACAGCU-UUCUUGAACUU	8	150.328	2	1	Output/No3/cleaveLand_result/t_plot/bra-miR396-5p_BraA02g029010.3C_2072_TPlot.pdf	GO:0004348(glucosylceramidase activity);GO:0005773(vacuole);GO:0005886(plasma membrane);GO:0006680(glucosylceramide catabolic process);GO:0016021(integral component of membrane)	ko00600(Sphingolipid metabolism);ko00511(Other glycan degradation)
bra-miR396-5p	BraA02g029300.3C	BraA02g029300.3C:756	744	765	756	-33.4	-24	0.718563	4	1-5,765-761;7-18,759-748;19-21,746-744	6-6,760-760[SIL];x-x,747-747[BULt]	(((.((((((((((((.(((((&))))).))))))))))))-)))	AGGCUUCAAGAAAGCUUUGGAG&UUCCACAGCUUUCUUGAA-CUU	3	56.373	2	0.99901	Output/No3/cleaveLand_result/t_plot/bra-miR396-5p_BraA02g029300.3C_756_TPlot.pdf	GO:0008150(biological_process)	NA
bra-miR168a-3p	BraA02g029760.3C	BraA02g029760.3C:146	135	155	146	-37	-25.6	0.691892	5.5	1-2,155-154;4-13,152-143;16-20,140-136	3-3,153-153[SIL];14-15,142-141[SIL];21-21,135-135[UP3]	.(((((..((((((((((.((&)).))))))))))..))))).	CUUCAUGGGAUACAAGGCUGG&CCCGCCUUGUAUCAAGUGAAU	1	18.791	4	0.595942	Output/No3/cleaveLand_result/t_plot/bra-miR168a-3p_BraA02g029760.3C_146_TPlot.pdf	GO:0003735(structural constituent of ribosome);GO:0005618(cell wall);GO:0005730(nucleolus);GO:0005737(cytoplasm);GO:0005773(vacuole);GO:0005774(vacuolar membrane);GO:0005794(Golgi apparatus);GO:0005829(cytosol);GO:0005840(ribosome);GO:0005886(plasma membrane);GO:0006412(translation);GO:0009506(plasmodesma);GO:0009793(embryo development ending in seed dormancy);GO:0016020(membrane);GO:0022625(cyto…	ko03010(Ribosome)
bra-miR9556-5p_R-2_1ss12AT	BraA02g030750.3C	BraA02g030750.3C:2065	2056	2073	2065	-29	-19.6	0.675862	7.5	1-6,2073-2068;8-10,2067-2065;12-19,2063-2056	7-7,x-x[BULq];11-11,2064-2064[SIL]	((((((((.(((-((((((&)))))).))).))))))))	GCUGCUGAGAUC-GUUGAC&GUCAAUUGGUGUUAGUAGU	3	56.373	3	0.998491	Output/No3/cleaveLand_result/t_plot/bra-miR9556-5p_R-2_1ss12AT_BraA02g030750.3C_2065_TPlot.pdf	GO:0005634(nucleus);GO:0009507(chloroplast);GO:0009941(chloroplast envelope);GO:0016021(integral component of membrane)	NA
bra-miR5654a-3p	BraA02g030840.3C	BraA02g030840.3C:150	139	159	150	-29.2	-19	0.650685	8	3-12,157-148;15-21,145-139	1-2,159-158[UP5];13-14,147-146[SIL]	(((((((..((((((((((..&..))))))))))..)))))))	UACGAGAAUGAUUCCAAGCUA&AUGCUUGGGAUUUAUUUUGUA	3	56.373	3	1	Output/No3/cleaveLand_result/t_plot/bra-MIR5654a-p3_BraA02g030840.3C_150_TPlot.pdf	GO:0005634(nucleus);GO:0005737(cytoplasm);GO:0005886(plasma membrane);GO:0006555(methionine metabolic process);GO:0010309(acireductone dioxygenase [iron(II)-requiring] activity);GO:0019509(L-methionine biosynthetic process from methylthioadenosine);GO:0046872(metal ion binding);GO:0055114(oxidation-reduction process)	ko00270(Cysteine and methionine metabolism)
bra-miR5714-5p	BraA02g032160.3C	BraA02g032160.3C:234	223	243	234	-36.2	-27.2	0.751381	9.5	3-8,241-236;11-21,233-223	1-2,243-242[UP5];9-10,235-234[SIL]	(((((((((((..((((((..&..))))))..)))))))))))	GGUGACAAGGCAAUGCAGCUU&AUGCUGUAGAGUCUUGUCAUC	1	18.791	4	0.531981	Output/No3/cleaveLand_result/t_plot/bra-MIR5714-p5_BraA02g032160.3C_234_TPlot.pdf	GO:0000027(ribosomal large subunit assembly);GO:0003735(structural constituent of ribosome);GO:0005730(nucleolus);GO:0005737(cytoplasm);GO:0005773(vacuole);GO:0005794(Golgi apparatus);GO:0005829(cytosol);GO:0006412(translation);GO:0009506(plasmodesma);GO:0009507(chloroplast);GO:0019843(rRNA binding);GO:0022625(cytosolic large ribosomal subunit)	ko03010(Ribosome)
bra-miR9558-3p	BraA02g032540.3C	BraA02g032540.3C:132	120	142	132	-36.6	-23.9	0.653005	7	1-6,142-137;7-11,135-131;13-22,129-120	x-x,136-136[BULt];12-12,130-130[SIL]	((((((((((.(((((.((((((&))))))-))))).))))))))))	GAAGGAGAUGAUUGGUAUUGCAA&UUGCAA-GCCAGACAUUUCCUUU	8	150.328	3	0.990507	Output/No3/cleaveLand_result/t_plot/bra-miR9558-3p_BraA02g032540.3C_132_TPlot.pdf	GO:0005634(nucleus);GO:0006351(transcription, DNA-templated);GO:0006355(regulation of transcription, DNA-templated);GO:0046872(metal ion binding)	NA
bra-miR156f-3p_2ss8TG23AT	BraA02g033470.3C	BraA02g033470.3C:2873	2857	2886	2873	-44.3	-29.7	0.670429	15	2-4,2885-2883;5-11,2878-2872;12-13,2870-2869;14-23,2866-2857	1-1,2886-2886[UP5];x-x,2882-2879[BULt];x-x,2871-2871[BULt];x-x,2868-2867[BULt]	((((((((((..((.(((((((....(((.&.)))----)))))))-))--))))))))))	GCUGACAGAAGAGGCAGCCGUGGAAGGGCU&UGCU----CACGGCU-CU--UUCUGUCAGU	2	37.582	3	0.759825	Output/No3/cleaveLand_result/t_plot/bra-miR156f-3p_2ss8TG23AT_BraA02g033470.3C_2873_TPlot.pdf	GO:0000184(nuclear-transcribed mRNA catabolic process, nonsense-mediated decay);GO:0000932(cytoplasmic mRNA processing body);GO:0003677(DNA binding);GO:0003723(RNA binding);GO:0003724(RNA helicase activity);GO:0004386(helicase activity);GO:0005515(protein binding);GO:0005524(ATP binding);GO:0005737(cytoplasm);GO:0005829(cytosol);GO:0005886(plasma membrane);GO:0008270(zinc ion binding);GO:0009506(…	ko03013(RNA transport);ko03015(mRNA surveillance pathway)
bra-miR9556-5p_R-2_1ss12AT	BraA02g034350.3C	BraA02g034350.3C:200	191	210	200	-29	-19.82	0.683448	10.5	1-6,210-205;10-19,200-191	7-9,204-201[AILt]	((((((((((....((((((&))))))-...))))))))))	ACUACUGGCAAUGUGUUGAC&GUCAAU-UGGUGUUAGUAGU	2	37.582	3	0.994428	Output/No3/cleaveLand_result/t_plot/bra-miR9556-5p_R-2_1ss12AT_BraA02g034350.3C_200_TPlot.pdf	GO:0005739(mitochondrion);GO:0005743(mitochondrial inner membrane);GO:0005750(mitochondrial respiratory chain complex III);GO:0006122(mitochondrial electron transport, ubiquinol to cytochrome c);GO:0008121(ubiquinol-cytochrome-c reductase activity);GO:0070469(respiratory chain)	ko00190(Oxidative phosphorylation)
bra-miR5724	BraA02g034590.3C	BraA02g034590.3C:336	325	345	336	-36.3	-24.4	0.672176	10	3-14,343-332	1-2,345-344[UP5];15-21,331-325[UP3]	.......((((((((((((..&..)))))))))))).......	UCCAUACUCAAACCGGCGGGA&AACCGCCGGUUUGAUAAUAGC	1	18.791	4	0.990471	Output/No3/cleaveLand_result/t_plot/bra-miR5724_BraA02g034590.3C_336_TPlot.pdf	GO:0003674(molecular_function);GO:0005886(plasma membrane);GO:0009624(response to nematode)	NA
bra-miR5654a	BraA02g034690.3C	BraA02g034690.3C:1018	1007	1027	1018	-34.3	-23	0.670554	15	6-9,1022-1019;12-20,1016-1008	1-5,1027-1023[UP5];10-11,1018-1017[SIL];21-21,1007-1007[UP3]	.(((((((((..((((.....&.....))))..))))))))).	GGGAUGAUGUGAGGGAGCUCA&AUAAAUCCCAAGCAUCAUCCA	1	18.791	4	0.998153	Output/No3/cleaveLand_result/t_plot/bra-miR5654a_BraA02g034690.3C_1018_TPlot.pdf	GO:0004674(protein serine/threonine kinase activity);GO:0004707(MAP kinase activity);GO:0005524(ATP binding);GO:0005634(nucleus);GO:0007165(signal transduction);GO:0046777(protein autophosphorylation)	ko04075(Plant hormone signal transduction)
bra-miR164b-3p_1ss16AC	BraA02g034720.3C	BraA02g034720.3C:537	526	545	537	-42	-30.9	0.735714	8	4-5,542-541;7-21,540-526	1-3,545-543[UP5];6-6,x-x[BULq]	(((((((((((((((-((...&...)).)))))))))))))))	GGUGGGGAGGAUGGG-ACUUU&CAUGUGCCCAUCUUCCCCAUC	1	18.791	4	0.543304	Output/No3/cleaveLand_result/t_plot/ath-miR164b-3p_1ss16AC_BraA02g034720.3C_537_TPlot.pdf	GO:0000166(nucleotide binding);GO:0005575(cellular_component);GO:0008150(biological_process)	ko04141(Protein processing in endoplasmic reticulum)
bra-miR403-3p	BraA02g035020.3C	BraA02g035020.3C:662	651	671	662	-34	-22.5	0.661765	7	1-4,671-668;6-16,666-656;18-20,654-652	5-5,667-667[SIL];17-17,655-655[SIL];21-21,651-651[UP3]	.(((.(((((((((((.((((&)))).))))))))))).))).	GGAGCUUGUGCGUGAGAUUGA&UUAGAUUCACGCACAAACUCG	3	56.373	2	0.654497	Output/No3/cleaveLand_result/t_plot/bra-miR403-3p_BraA02g035020.3C_662_TPlot.pdf	GO:0004576(oligosaccharyl transferase activity);GO:0005774(vacuolar membrane);GO:0005783(endoplasmic reticulum);GO:0005886(plasma membrane);GO:0009505(plant-type cell wall);GO:0016021(integral component of membrane)	ko00510(N-Glycan biosynthesis);ko04141(Protein processing in endoplasmic reticulum)
bra-miR164e-3p	BraA02g035340.3C	BraA02g035340.3C:1161	1150	1175	1161	-45.5	-32.5	0.714286	16	3-7,1173-1169;8-18,1163-1153	1-2,1175-1174[UP5];x-x,1168-1164[BULt];19-21,1152-1150[UP3]	...(((((((((((.....(((((..&..)))))-----)))))))))))...	GGAGGAGGAGGGGAAGGAAGCACGGG&CACGUGC-----UCCCCUCCUCCAAC	2	37.582	2	0.728387	Output/No3/cleaveLand_result/t_plot/bra-miR164e-3p_BraA02g035340.3C_1161_TPlot.pdf	GO:0003676(nucleic acid binding);GO:0003677(DNA binding);GO:0003700(transcription factor activity, sequence-specific DNA binding);GO:0005634(nucleus);GO:0006351(transcription, DNA-templated);GO:0006355(regulation of transcription, DNA-templated);GO:0009507(chloroplast);GO:0046872(metal ion binding)	ko00052(Galactose metabolism);ko00600(Sphingolipid metabolism);ko00531(Glycosaminoglycan degradation);ko00604(Glycosphingolipid biosynthesis - ganglio series);ko00511(Other glycan degradation)
bra-miR5719-3p_1ss17AT	BraA02g035450.3C	BraA02g035450.3C:2177	2166	2186	2177	-29	-19.5	0.672414	9	4-16,2183-2171;19-20,2167-2166	1-3,2186-2184[UP5];17-18,2170-2168[AILt]	((...(((((((((((((...&...)))))))))))))-..))	UCGGUGUGUUGUGAUGGUUGG&AUUAUCAUCACAACAC-UAGA	1	18.791	4	0.99947	Output/No3/cleaveLand_result/t_plot/bra-MIR5719-p3_1ss17AT_BraA02g035450.3C_2177_TPlot.pdf	GO:0003677(DNA binding);GO:0004003(ATP-dependent DNA helicase activity);GO:0005524(ATP binding);GO:0005634(nucleus);GO:0006139(nucleobase-containing compound metabolic process)	NA
bra-miR408-3p_L-1R+2	BraA02g035830.3C	BraA02g035830.3C:15	2	24	15	-46	-42.4	0.921739	2.5	1-17,24-8;18-21,6-3	x-x,7-7[BULt];22-22,2-2[UP3]	.((((.(((((((((((((((((&)))))))))))))))))-)))).	UGGCCAAGGGAAGAGGCAGUGCA&UGCACUGCCUCUUCCCU-GGCUU	19	357.029	0	0.000408642	Output/No3/cleaveLand_result/t_plot/ath-miR408-3p_L-1R+2_BraA02g035830.3C_15_TPlot.pdf	GO:0005507(copper ion binding);GO:0005578(proteinaceous extracellular matrix);GO:0005886(plasma membrane);GO:0009055(electron carrier activity);GO:0009856(pollination);GO:0031012(extracellular matrix);GO:0046658(anchored component of plasma membrane);GO:0046872(metal ion binding);GO:0048046(apoplast);GO:0048653(anther development);GO:0055114(oxidation-reduction process)	NA
bra-miR5718-3p	BraA02g036100.3C	BraA02g036100.3C:383	369	392	383	-36.8	-25.02	0.679891	17	4-11,389-382;14-21,376-369	1-3,392-390[UP5];12-13,381-377[AILt]	((((((((.....((((((((...&...))))))))---..))))))))	UGGUGGCAGCCACGGCGGUGGUAG&UAUCUACUGCU---UAUGCCACCA	3	56.373	2	0.997836	Output/No3/cleaveLand_result/t_plot/bra-MIR5718-p3_BraA02g036100.3C_383_TPlot.pdf	GO:0003674(molecular_function);GO:0005575(cellular_component);GO:0009408(response to heat);GO:0009409(response to cold);GO:0009617(response to bacterium);GO:0009738(abscisic acid-activated signaling pathway)	NA
bra-miR9567-5p	BraA02g036230.3C	BraA02g036230.3C:484	473	496	484	-35.5	-25.3	0.712676	9.5	1-8,496-489;9-9,485-485;11-21,483-473	x-x,488-486[BULt];10-10,484-484[SIL]	(((((((((((.(...((((((((&))))))))---).)))))))))))	CACCUUGCAAAGUCGUGUAUGUGU&ACACAUAU---AGUUUGCAGGGUG	6	112.746	2	0.259759	Output/No3/cleaveLand_result/t_plot/bra-MIR9567-p5_BraA02g036230.3C_484_TPlot.pdf	GO:0005737(cytoplasm);GO:0008146(sulfotransferase activity);GO:0009507(chloroplast)	ko03040(Spliceosome)
bra-miR172d-3p	BraA02g037050.3C	BraA02g037050.3C:1981	1970	1991	1981	-36	-24.1	0.669444	10	1-3,1991-1989;6-19,1985-1972	4-5,1988-1986[AILt];20-21,1971-1970[UP3]	..((((((((((((((...(((&)))-..))))))))))))))..	CAGUAGUAUCGUCAAGCCCUCC&GGA-AUCUUGAUGAUGCUGCAU	3	56.373	3	0.993383	Output/No3/cleaveLand_result/t_plot/bra-miR172d-3p_BraA02g037050.3C_1981_TPlot.pdf	GO:0008150(biological_process);GO:0008270(zinc ion binding)	ko04141(Protein processing in endoplasmic reticulum)
bra-miR5714-5p	BraA02g037750.3C	BraA02g037750.3C:888	877	897	888	-36.2	-23.8	0.657459	10	5-20,893-878	1-4,897-894[UP5];21-21,877-877[UP3]	.((((((((((((((((....&....)))))))))))))))).	UAUGACAAGAUUCUGCAAGAG&AUGCUGUAGAGUCUUGUCAUC	3	56.373	3	0.999764	Output/No3/cleaveLand_result/t_plot/bra-MIR5714-p5_BraA02g037750.3C_888_TPlot.pdf	GO:0000166(nucleotide binding);GO:0001731(formation of translation preinitiation complex);GO:0003743(translation initiation factor activity);GO:0005737(cytoplasm);GO:0005852(eukaryotic translation initiation factor 3 complex);GO:0006446(regulation of translational initiation);GO:0009506(plasmodesma);GO:0016282(eukaryotic 43S preinitiation complex);GO:0033290(eukaryotic 48S preinitiation complex);…	ko03013(RNA transport)
bra-miR403-5p	BraA02g037860.3C	BraA02g037860.3C:463	451	472	463	-31.5	-22.6	0.71746	8	1-13,472-460;15-17,458-456	14-14,459-459[SIL];18-22,455-451[UP3]	.....(((.(((((((((((((&))))))))))))).))).....	AACUUGAUCCACGCGCAAAGCA&UGUUUUGUGCGUGAAUCUAAUU	79	1484.49	3	0.569188	Output/No3/cleaveLand_result/t_plot/bra-miR403-5p_BraA02g037860.3C_463_TPlot.pdf	GO:0005794(Golgi apparatus);GO:0009507(chloroplast);GO:0009522(photosystem I);GO:0009535(chloroplast thylakoid membrane);GO:0009579(thylakoid);GO:0009637(response to blue light);GO:0009768(photosynthesis, light harvesting in photosystem I);GO:0009941(chloroplast envelope);GO:0010114(response to red light);GO:0010218(response to far red light);GO:0010287(plastoglobule);GO:0015979(photosynthesis);G…	ko00196(Photosynthesis - antenna proteins)
bra-miR396-5p	BraA02g037930.3C	BraA02g037930.3C:507	496	516	507	-33.4	-22.6	0.676647	8.5	4-7,513-510;9-21,508-496	1-3,516-514[UP5];8-8,509-509[SIL]	(((((((((((((.((((...&...)))).)))))))))))))	AAGUUUAAGGAAGGUGUGACG&UUCCACAGCUUUCUUGAACUU	7	131.537	3	0.999999	Output/No3/cleaveLand_result/t_plot/bra-miR396-5p_BraA02g037930.3C_507_TPlot.pdf	GO:0000311(plastid large ribosomal subunit);GO:0003735(structural constituent of ribosome);GO:0006412(translation);GO:0009295(nucleoid);GO:0009506(plasmodesma);GO:0009507(chloroplast);GO:0009535(chloroplast thylakoid membrane);GO:0009570(chloroplast stroma);GO:0009579(thylakoid);GO:0009941(chloroplast envelope);GO:0015934(large ribosomal subunit)	ko03010(Ribosome)
bra-miR156f-3p_2ss8TG23AT	BraA02g038260.3C	BraA02g038260.3C:658	646	667	658	-44.3	-32.1	0.724605	4.5	1-2,667-666;4-14,664-654;16-23,653-646	3-3,665-665[SIL];15-15,x-x[BULq]	((((((((-(((((((((((.((&)).))))))))))).))))))))	GCUGACAG-AAGAGCUGUGAACA&UGCUCACGGCUCUUUCUGUCAGU	3	56.373	2	0.181694	Output/No3/cleaveLand_result/t_plot/bra-miR156f-3p_2ss8TG23AT_BraA02g038260.3C_658_TPlot.pdf	GO:0005773(vacuole);GO:0005774(vacuolar membrane);GO:0005794(Golgi apparatus);GO:0009506(plasmodesma);GO:0015078(hydrogen ion transmembrane transporter activity);GO:0015991(ATP hydrolysis coupled proton transport);GO:0015992(proton transport);GO:0033179(proton-transporting V-type ATPase, V0 domain);GO:0046961(proton-transporting ATPase activity, rotational mechanism)	ko00190(Oxidative phosphorylation);ko04145(Phagosome)
bra-miR390-3p	BraA02g038270.3C	BraA02g038270.3C:1469	1458	1480	1469	-39.4	-27.6	0.700508	8.5	1-7,1480-1474;8-13,1471-1466;15-21,1464-1458	x-x,1473-1472[BULt];14-14,1465-1465[SIL]	(((((((.((((((..(((((((&)))))))--)))))).)))))))	UGGGGCUGAGGAUGAUGACGGUG&CGCUGUC--CAUCCUGAGUUUCA	1	18.791	4	0.972684	Output/No3/cleaveLand_result/t_plot/bra-miR390-3p_BraA02g038270.3C_1469_TPlot.pdf	GO:0000741(karyogamy);GO:0003677(DNA binding);GO:0003700(transcription factor activity, sequence-specific DNA binding);GO:0005634(nucleus);GO:0005719(nuclear euchromatin);GO:0006260(DNA replication);GO:0006281(DNA repair);GO:0006351(transcription, DNA-templated);GO:0006355(regulation of transcription, DNA-templated);GO:0010197(polar nucleus fusion);GO:0010228(vegetative to reproductive phase tran…	ko03410(Base excision repair)
bra-miR5722-5p	BraA02g038580.3C	BraA02g038580.3C:730	720	739	730	-29.4	-23.1	0.785714	4	2-16,738-724;18-20,723-721	1-1,739-739[UP5];17-17,x-x[BULq];21-21,720-720[UP3]	.(((-(((((((((((((((.&.))))))))))))))).))).	UAUC-AGAAAUGAUGGUUGGC&ACCAAUCAUCAUUUCUUGAUU	3	56.373	2	0.440944	Output/No3/cleaveLand_result/t_plot/bra-MIR5722-p5_BraA02g038580.3C_730_TPlot.pdf	GO:0005618(cell wall);GO:0005634(nucleus);GO:0009505(plant-type cell wall);GO:0030599(pectinesterase activity);GO:0042545(cell wall modification);GO:0045330(aspartyl esterase activity);GO:0045488(pectin metabolic process);GO:0045490(pectin catabolic process);GO:0050829(defense response to Gram-negative bacterium)	ko00040(Pentose and glucuronate interconversions);ko00500(Starch and sucrose metabolism)
bra-miR400-3p	BraA02g038630.3C	BraA02g038630.3C:1141	1130	1152	1141	-29.9	-20.06	0.670903	12.5	2-5,1151-1148;9-20,1142-1131	1-1,1152-1152[UP5];6-8,1147-1143[AILt];21-21,1130-1130[UP3]	.((((((((((((.....((((.&.))))--...)))))))))))).	CUCGUGAGAUCAUGAACGAAGUA&GACUU--AUAAUGAUCUCAUGAA	1	18.791	4	0.907051	Output/No3/cleaveLand_result/t_plot/bra-miR400-3p_BraA02g038630.3C_1141_TPlot.pdf	GO:0004672(protein kinase activity);GO:0004674(protein serine/threonine kinase activity);GO:0005515(protein binding);GO:0005524(ATP binding);GO:0005634(nucleus);GO:0005737(cytoplasm);GO:0005975(carbohydrate metabolic process);GO:0006468(protein phosphorylation);GO:0006633(fatty acid biosynthetic process);GO:0016032(viral process);GO:0035556(intracellular signal transduction);GO:0042128(nitrate as…	ko04075(Plant hormone signal transduction)
bra-miR5719-5p_2ss2AT19AC	BraA02g039310.3C	BraA02g039310.3C:2460	2450	2468	2460	-30.4	-20.5	0.674342	8	1-6,2468-2463;8-9,2461-2460;12-20,2458-2450	7-7,2462-2462[SIL];10-11,2459-2459[AILq]	(((((((((.-((.((((((&)))))).))..)))))))))	GGAUUAUCGA-GCUACACAA&UUGUGUUGUGAUGAUAAUCC	2	37.582	3	0.990175	Output/No3/cleaveLand_result/t_plot/bra-MIR5719-p5_2ss2AT19AC_BraA02g039310.3C_2460_TPlot.pdf	GO:0004601(peroxidase activity);GO:0005509(calcium ion binding);GO:0005634(nucleus);GO:0005794(Golgi apparatus);GO:0005886(plasma membrane);GO:0006952(defense response);GO:0007231(osmosensory signaling pathway);GO:0009408(response to heat);GO:0009611(response to wounding);GO:0016021(integral component of membrane);GO:0016174(NAD(P)H oxidase activity);GO:0033500(carbohydrate homeostasis);GO:004306…	ko04626(Plant-pathogen interaction)
bra-miR5719-5p_2ss2AT19AC	BraA02g039580.3C	BraA02g039580.3C:1000	989	1009	1000	-30.4	-22.8	0.75	5	1-14,1009-996;17-20,992-989	15-16,995-993[AILt]	((((...((((((((((((((&))))))))))))))-..))))	GGAUCAUUCAUCGCAACAUAA&UUGUGUUGUGAUGA-UAAUCC	3	56.373	2	0.625643	Output/No3/cleaveLand_result/t_plot/bra-MIR5719-p5_2ss2AT19AC_BraA02g039580.3C_1000_TPlot.pdf	GO:0004672(protein kinase activity);GO:0005515(protein binding);GO:0005524(ATP binding);GO:0005886(plasma membrane);GO:0006468(protein phosphorylation);GO:0009506(plasmodesma);GO:0016021(integral component of membrane);GO:0016301(kinase activity);GO:0031348(negative regulation of defense response);GO:0033612(receptor serine/threonine kinase binding);GO:0042742(defense response to bacterium);GO:00…	ko04075(Plant hormone signal transduction)
bra-miR5719-3p_1ss17AT	BraA02g039660.3C	BraA02g039660.3C:23	12	32	23	-29	-19.5	0.672414	8.5	1-12,32-21;14-17,18-15	13-13,20-19[AILt];18-20,14-12[UP3]	...((((..((((((((((((&))))))))))))-.))))...	GAAGGUGGGUGUGAUGGUGAU&AUUAUCAUCACA-ACACUAGA	1	18.791	4	0.999483	Output/No3/cleaveLand_result/t_plot/bra-MIR5719-p3_1ss17AT_BraA02g039660.3C_23_TPlot.pdf	GO:0005576(extracellular region);GO:0006869(lipid transport);GO:0008289(lipid binding)	NA
bra-miR9552a-5p_L-1R+1	BraA02g040390.3C	BraA02g040390.3C:64	53	73	64	-40.9	-26.8	0.655257	12.5	5-9,69-65;12-20,62-54	1-4,73-70[UP5];10-11,64-63[SIL];21-21,53-53[UP3]	.(((((((((..(((((....&....)))))..))))))))).	AGCUGGCCGAAGAGACCAAAG&UAUCGGUCUACUCGGUCAGCG	1	18.791	4	0.930721	Output/No3/cleaveLand_result/t_plot/bra-miR9552a-5p_L-1R+1_BraA02g040390.3C_64_TPlot.pdf	GO:0003677(DNA binding);GO:0003700(transcription factor activity, sequence-specific DNA binding);GO:0005515(protein binding);GO:0005634(nucleus);GO:0006351(transcription, DNA-templated);GO:0006355(regulation of transcription, DNA-templated);GO:0042802(identical protein binding);GO:0043565(sequence-specific DNA binding);GO:0046982(protein heterodimerization activity);GO:0071215(cellular response t…	ko03060(Protein export)
bra-miR9563b-3p_1ss7TC	BraA02g041540.3C	BraA02g041540.3C:546	533	555	546	-34.1	-22.8	0.668622	9	3-7,553-549;9-20,547-536	1-2,555-554[UP5];8-8,548-548[SIL];21-23,535-533[UP3]	...((((((((((((.(((((..&..))))).))))))))))))...	UUCCUGGAAAAGCUAUGAACCUC&CCGGUUCUUAGCUUUUUUAGUUA	5	93.9549	2	0.999997	Output/No3/cleaveLand_result/t_plot/bra-MIR9563b-p3_1ss7TC_BraA02g041540.3C_546_TPlot.pdf	GO:0005576(extracellular region);GO:0005768(endosome);GO:0005794(Golgi apparatus);GO:0005802(trans-Golgi network);GO:0009269(response to desiccation);GO:0009651(response to salt stress);GO:0009737(response to abscisic acid);GO:0045735(nutrient reservoir activity)	ko04144(Endocytosis)
bra-miR156b-3p	BraA02g041780.3C	BraA02g041780.3C:1127	1116	1137	1127	-38.1	-26.32	0.690814	9	1-7,1137-1131;11-12,1126-1125;14-21,1123-1116	8-10,1130-1127[AILt];13-13,1124-1124[SIL]	((((((((.((....(((((((&)))))))-...)).))))))))	GGUGACAGUAGCGGAAGAGAGC&GCUCUCU-AUACUUCUGUCACC	1	18.791	4	0.982848	Output/No3/cleaveLand_result/t_plot/bna-MIR156b-p3_BraA02g041780.3C_1127_TPlot.pdf	GO:0003677(DNA binding);GO:0003700(transcription factor activity, sequence-specific DNA binding);GO:0005515(protein binding);GO:0005634(nucleus);GO:0005829(cytosol);GO:0006355(regulation of transcription, DNA-templated);GO:0009416(response to light stimulus);GO:0009722(detection of cytokinin stimulus);GO:0071345(cellular response to cytokine stimulus)	NA
bra-miR9408-3p	BraA02g042490.3C	BraA02g042490.3C:1068	1056	1077	1068	-30.5	-19.9	0.652459	8.5	1-6,1077-1072;9-14,1069-1064;16-21,1062-1057	7-8,1071-1070[SIL];15-15,1063-1063[SIL];22-22,1056-1056[UP3]	.((((((.((((((..((((((&))))))..)))))).)))))).	UGCAGCACUCUCUAUUGUGAAG&UUUCAUCUUAGAGAAUGUUGUU	2	37.582	3	0.998113	Output/No3/cleaveLand_result/t_plot/bra-miR9408-3p_BraA02g042490.3C_1068_TPlot.pdf	GO:0004143(diacylglycerol kinase activity);GO:0005524(ATP binding);GO:0005739(mitochondrion);GO:0005886(plasma membrane);GO:0007205(protein kinase C-activating G-protein coupled receptor signaling pathway);GO:0016310(phosphorylation);GO:0017050(D-erythro-sphingosine kinase activity);GO:0030148(sphingolipid biosynthetic process)	ko00600(Sphingolipid metabolism)
bra-miR9555b-3p_1ss21AG	BraA02g042910.3C	BraA02g042910.3C:3928	3915	3937	3928	-40.7	-27.2	0.668305	7.5	2-14,3936-3924;16-21,3922-3917	1-1,3937-3937[UP5];15-15,3923-3923[SIL];22-23,3916-3915[UP3]	..((((((.(((((((((((((.&.))))))))))))).))))))..	UGUGGGAGCUCCAACUGGAAGUG&AACUUUCGGUUGGGUUUCCCGUA	1	18.791	4	0.988689	Output/No3/cleaveLand_result/t_plot/bra-MIR9555b-p3_1ss21AG_BraA02g042910.3C_3928_TPlot.pdf	GO:0005524(ATP binding);GO:0005634(nucleus);GO:0005794(Golgi apparatus);GO:0006307(DNA dealkylation involved in DNA repair);GO:0006351(transcription, DNA-templated);GO:0006355(regulation of transcription, DNA-templated);GO:0008283(cell proliferation);GO:0016020(membrane);GO:0032508(DNA duplex unwinding);GO:0043140(ATP-dependent 3'-5' DNA helicase activity);GO:0044822(poly(A) RNA binding)	ko03040(Spliceosome)
bra-miR164b-5p	BraA02g043100.3C	BraA02g043100.3C:643	632	652	643	-45.1	-39.2	0.86918	2.5	1-19,652-634	20-21,633-632[UP3]	..(((((((((((((((((((&)))))))))))))))))))..	UUUACGUGCCCUGCUUCUCCA&UGGAGAAGCAGGGCACGUGCG	20	375.82	0	0.00244935	Output/No3/cleaveLand_result/t_plot/bra-miR164b-5p_BraA02g043100.3C_643_TPlot.pdf	GO:0003677(DNA binding);GO:0003700(transcription factor activity, sequence-specific DNA binding);GO:0005634(nucleus);GO:0006351(transcription, DNA-templated);GO:0006355(regulation of transcription, DNA-templated);GO:0007275(multicellular organism development)	ko03018(RNA degradation)
bra-miR9563b-3p_1ss7TC	BraA02g043200.3C	BraA02g043200.3C:1380	1367	1393	1380	-34.1	-22.3	0.653959	15	3-5,1391-1389;6-23,1384-1367	1-2,1393-1392[UP5];x-x,1388-1385[BULt]	((((((((((((((((((....(((..&..)))----))))))))))))))))))	UGAUUGAGAAAGCUGAGGAACAACCAA&CCGGU----UCUUAGCUUUUUUAGUUA	2	37.582	3	1	Output/No3/cleaveLand_result/t_plot/bra-MIR9563b-p3_1ss7TC_BraA02g043200.3C_1380_TPlot.pdf	GO:0005509(calcium ion binding);GO:0005739(mitochondrion);GO:0005773(vacuole);GO:0005774(vacuolar membrane);GO:0005783(endoplasmic reticulum);GO:0005789(endoplasmic reticulum membrane);GO:0005794(Golgi apparatus);GO:0005886(plasma membrane);GO:0006457(protein folding);GO:0009505(plant-type cell wall);GO:0009506(plasmodesma);GO:0009507(chloroplast);GO:0016020(membrane);GO:0016021(integral componen…	ko04141(Protein processing in endoplasmic reticulum);ko04145(Phagosome)
bra-miR164e-3p	BraA02g043780.3C	BraA02g043780.3C:1344	1332	1363	1344	-45.5	-30	0.659341	25	1-7,1363-1357;8-16,1346-1338;17-18,1336-1335	x-x,1356-1347[BULt];x-x,1337-1337[BULt];19-21,1334-1332[UP3]	...((.(((((((((..........(((((((&)))))))----------)))))))))-))...	UAGGGAAGGAGGGGAAGAUGAGGCGGCGCGUG&CACGUGC----------UCCCCUCCU-CCAAC	2	37.582	3	0.993496	Output/No3/cleaveLand_result/t_plot/bra-miR164e-3p_BraA02g043780.3C_1344_TPlot.pdf	GO:0004842(ubiquitin-protein transferase activity);GO:0016567(protein ubiquitination);GO:0016874(ligase activity)	ko04140(Regulation of autophagy)
bra-miR9559-5p	BraA02g044190.3C	BraA02g044190.3C:809	798	818	809	-31.3	-22.3	0.71246	6	2-4,817-815;6-20,813-799	1-1,818-818[UP5];5-5,814-814[SIL];21-21,798-798[UP3]	.(((((((((((((((.(((.&.))).))))))))))))))).	UCCAAAGUUCAAGCCUUAUGU&UCAUUAGGUUUGGAUUUUGGU	1	18.791	4	0.994575	Output/No3/cleaveLand_result/t_plot/bra-MIR9559-p5_BraA02g044190.3C_809_TPlot.pdf	GO:0005737(cytoplasm);GO:0009416(response to light stimulus);GO:0009813(flavonoid biosynthetic process);GO:0045431(flavonol synthase activity);GO:0046872(metal ion binding);GO:0051555(flavonol biosynthetic process);GO:0055114(oxidation-reduction process)	ko00941(Flavonoid biosynthesis)
bra-miR9563b-3p_1ss7TC	BraA02g044260.3C	BraA02g044260.3C:230	218	239	230	-34.1	-23.5	0.68915	7.5	1-13,239-227;16-22,225-219	14-15,226-226[AILq];23-23,218-218[UP3]	.(((((((.-(((((((((((((&)))))))))))))..))))))).	CGGCUAGGU-GGUUAAGAAUCGG&CCGGUUCUUAGCUUUUUUAGUUA	1	18.791	4	0.999872	Output/No3/cleaveLand_result/t_plot/bra-MIR9563b-p3_1ss7TC_BraA02g044260.3C_230_TPlot.pdf	GO:0003746(translation elongation factor activity);GO:0005634(nucleus);GO:0006351(transcription, DNA-templated);GO:0006414(translational elongation);GO:0008270(zinc ion binding);GO:0032786(positive regulation of DNA-templated transcription, elongation)	NA
bra-miR5724	BraA02g044640.3C	BraA02g044640.3C:783	771	796	783	-36.3	-24.2	0.666667	12	2-8,795-789;9-15,784-778;17-21,775-771	1-1,796-796[UP5];x-x,788-785[BULt];16-16,777-776[AILt]	(((((..(((((((....(((((((.&.)))))))----)))))))-.)))))	GCUAUGCAUCAAACAUGGUGGCGGUA&AACCGCCG----GUUUGAU-AAUAGC	1	18.791	4	0.995648	Output/No3/cleaveLand_result/t_plot/bra-miR5724_BraA02g044640.3C_783_TPlot.pdf	GO:0003674(molecular_function);GO:0005634(nucleus)	NA
bra-miR9563b-3p_1ss7TC	BraA02g044810.3C	BraA02g044810.3C:1169	1156	1180	1169	-34.1	-23.9	0.70088	10	1-2,1180-1179;4-8,1177-1173;9-22,1170-1157	3-3,1178-1178[SIL];x-x,1172-1171[BULt];23-23,1156-1156[UP3]	.((((((((((((((..(((((.((&)).)))))--)))))))))))))).	AAACUAGAGAAGCUGCAAGAGCAGG&CCGGUUCU--UAGCUUUUUUAGUUA	13	244.283	3	0.98892	Output/No3/cleaveLand_result/t_plot/bra-MIR9563b-p3_1ss7TC_BraA02g044810.3C_1169_TPlot.pdf	GO:0005215(transporter activity);GO:0005524(ATP binding);GO:0005886(plasma membrane);GO:0006810(transport);GO:0009624(response to nematode);GO:0016887(ATPase activity)	ko02010(ABC transporters)
bra-miR5654a	BraA02g044810.3C	BraA02g044810.3C:795	784	804	795	-34.3	-24.1	0.702624	12	6-13,799-792;16-20,789-785	1-5,804-800[UP5];14-15,791-790[SIL];21-21,784-784[UP3]	.(((((..((((((((.....&.....))))))))..))))).	AGGAUGUCGCUUGGGAAGAUU&AUAAAUCCCAAGCAUCAUCCA	5	93.9549	3	0.820672	Output/No3/cleaveLand_result/t_plot/bra-miR5654a_BraA02g044810.3C_795_TPlot.pdf	GO:0005215(transporter activity);GO:0005524(ATP binding);GO:0005886(plasma membrane);GO:0006810(transport);GO:0009624(response to nematode);GO:0016887(ATPase activity)	ko02010(ABC transporters)
bra-miR5719-3p_1ss17AT	BraA02g044860.3C	BraA02g044860.3C:234	223	243	234	-29	-20.8	0.717241	10.5	2-11,242-233;14-20,229-223	1-1,243-243[UP5];12-13,232-230[AILt]	(((((((...((((((((((.&.))))))))))-..)))))))	UCUGGUGGUGGUGGUGGUGGC&AUUAUCAUCAC-AACACUAGA	1	18.791	4	0.92359	Output/No3/cleaveLand_result/t_plot/bra-MIR5719-p3_1ss17AT_BraA02g044860.3C_234_TPlot.pdf	GO:0003674(molecular_function);GO:0008150(biological_process);GO:0009507(chloroplast);GO:0009535(chloroplast thylakoid membrane);GO:0016021(integral component of membrane)	NA
bra-miR162-3p	BraA02g045720.3C	BraA02g045720.3C:826	815	833	826	-37.5	-25.18	0.671467	9	1-3,833-831;8-15,828-821;17-21,819-815	4-7,830-829[AILq];16-16,820-820[SIL]	(((((.((((((((..--(((&)))....)))))))).)))))	CUGGAGGCAGAGGUGA--CGA&UCGAUAAACCUCUGCAUCCAG	11	206.701	3	0.6892	Output/No3/cleaveLand_result/t_plot/bra-miR162-3p_BraA02g045720.3C_826_TPlot.pdf	GO:0005509(calcium ion binding);GO:0005515(protein binding);GO:0008266(poly(U) RNA binding);GO:0009507(chloroplast);GO:0009534(chloroplast thylakoid);GO:0009535(chloroplast thylakoid membrane);GO:0009543(chloroplast thylakoid lumen);GO:0009570(chloroplast stroma);GO:0009579(thylakoid);GO:0009654(photosystem II oxygen evolving complex);GO:0010205(photoinhibition);GO:0010207(photosystem II assembly…	ko00195(Photosynthesis)
bra-miR9555b-3p_1ss21AG	BraA02g045790.3C	BraA02g045790.3C:2259	2242	2267	2259	-40.7	-27.8	0.683047	14.5	1-5,2267-2263;7-11,2262-2258;12-22,2253-2243	6-6,x-x[BULq];x-x,2257-2254[BULt];23-23,2242-2242[UP3]	.(((((((((((....(((((-(((((&))))).)))))----))))))))))).	AACGGGAAGCCCCACAAGCUG-AGGUU&AACUUUCGGUU----GGGUUUCCCGUA	8	150.328	3	0.870628	Output/No3/cleaveLand_result/t_plot/bra-MIR9555b-p3_1ss21AG_BraA02g045790.3C_2259_TPlot.pdf	GO:0005634(nucleus);GO:0005737(cytoplasm);GO:0005886(plasma membrane);GO:0008150(biological_process)	ko00195(Photosynthesis)
bra-miR160a_L+2R-1	BraA02g045840.3C	BraA02g045840.3C:880	869	889	880	-47.5	-31.8	0.669474	10	3-7,887-883;9-18,881-872;20-22,871-869	1-2,889-888[UP5];8-8,882-882[SIL];19-19,x-x[BULq]	(((-((((((((((.(((((..&..))))).)))))))))).)))	GGU-UGCAGGGGGUGGGGCAGU&CAUGCCUGGCUCCCUGUAUGCC	8	150.328	2	0.681126	Output/No3/cleaveLand_result/t_plot/bna-miR160a_L+2R-1_BraA02g045840.3C_880_TPlot.pdf	GO:0003860(3-hydroxyisobutyryl-CoA hydrolase activity);GO:0005777(peroxisome);GO:0006574(valine catabolic process);GO:0006635(fatty acid beta-oxidation);GO:0009409(response to cold);GO:0009733(response to auxin);GO:0016836(hydro-lyase activity)	ko01200(Carbon metabolism);ko00640(Propanoate metabolism);ko00280(Valine, leucine and isoleucine degradation);ko00410(beta-Alanine metabolism)
bra-miR408-3p_L-1R+2	BraA02g045840.3C	BraA02g045840.3C:883	868	892	883	-46	-32.1	0.697826	8.5	2-11,891-882;12-18,880-874;19-22,871-868	1-1,892-892[UP5];x-x,881-881[BULt];x-x,873-872[BULt]	((((..(((((((.((((((((((.&.))))))))))-)))))))--))))	AGGUUGCAGGGGGUGGGGCAGUGCC&UGCACUGCCUC-UUCCCUG--GCUU	2	37.582	3	0.817564	Output/No3/cleaveLand_result/t_plot/ath-miR408-3p_L-1R+2_BraA02g045840.3C_883_TPlot.pdf	GO:0003860(3-hydroxyisobutyryl-CoA hydrolase activity);GO:0005777(peroxisome);GO:0006574(valine catabolic process);GO:0006635(fatty acid beta-oxidation);GO:0009409(response to cold);GO:0009733(response to auxin);GO:0016836(hydro-lyase activity)	ko01200(Carbon metabolism);ko00640(Propanoate metabolism);ko00280(Valine, leucine and isoleucine degradation);ko00410(beta-Alanine metabolism)
bra-miR400-3p	BraA03g000050.3C	BraA03g000050.3C:547	535	556	547	-29.9	-20.5	0.685619	9	2-10,555-547;11-19,545-537	1-1,556-556[UP5];x-x,546-546[BULt];20-21,536-535[UP3]	..(((((((((.(((((((((.&.)))))))))-)))))))))..	CACGUGAGGUCUGUUAUGGGUG&GACUUAUAAU-GAUCUCAUGAA	4	75.164	2	0.681126	Output/No3/cleaveLand_result/t_plot/bra-miR400-3p_BraA03g000050.3C_547_TPlot.pdf	GO:0005515(protein binding);GO:0005737(cytoplasm);GO:0005829(cytosol);GO:0005886(plasma membrane);GO:0006520(cellular amino acid metabolic process);GO:0006979(response to oxidative stress);GO:0006982(response to lipid hydroperoxide);GO:0008615(pyridoxine biosynthetic process);GO:0009651(response to salt stress);GO:0010224(response to UV-B);GO:0010335(response to non-ionic osmotic stress);GO:00125…	ko00750(Vitamin B6 metabolism)
bra-miR391-3p	BraA03g000140.3C	BraA03g000140.3C:1255	1244	1266	1255	-39.6	-28.9	0.729798	7	1-8,1266-1259;9-14,1256-1251;16-21,1249-1244	x-x,1258-1257[BULt];15-15,1250-1250[SIL]	((((((.((((((..((((((((&))))))))--)))))).))))))	GCUAUGGGGGAGAAUGGUACCGU&ACGGUAUC--UCUCCUACGUAGC	8	150.328	2	0.343669	Output/No3/cleaveLand_result/t_plot/bra-miR391-3p_BraA03g000140.3C_1255_TPlot.pdf	GO:0005515(protein binding);GO:0005622(intracellular);GO:0005623(cell);GO:0005634(nucleus);GO:0008565(protein transporter activity);GO:0009507(chloroplast);GO:0009536(plastid);GO:0009706(chloroplast inner membrane);GO:0009941(chloroplast envelope);GO:0045037(protein import into chloroplast stroma)	NA
bra-miR9552b-5p	BraA03g000140.3C	BraA03g000140.3C:1374	1361	1383	1374	-44.4	-30.7	0.691441	7.5	3-18,1381-1366;19-20,1364-1363;22-22,1361-1361	1-2,1383-1382[UP5];x-x,1365-1365[BULt];21-21,1362-1362[SIL]	(.((.((((((((((((((((..&..))))))))))))))))-)).)	UGCGAGUGGGGGAGAAGCUGGAG&CGCUAGCUUCUUCCUCAC-CGGA	13	244.283	2	0.9774	Output/No3/cleaveLand_result/t_plot/bra-MIR9552b-p5_BraA03g000140.3C_1374_TPlot.pdf	GO:0005515(protein binding);GO:0005622(intracellular);GO:0005623(cell);GO:0005634(nucleus);GO:0008565(protein transporter activity);GO:0009507(chloroplast);GO:0009536(plastid);GO:0009706(chloroplast inner membrane);GO:0009941(chloroplast envelope);GO:0045037(protein import into chloroplast stroma)	NA
bra-miR1885b-5p	BraA03g000230.3C	BraA03g000230.3C:1288	1277	1297	1288	-35.1	-25.28	0.720228	6	1-12,1297-1286;16-21,1282-1277	13-15,1285-1283[SIL]	((((((...((((((((((((&))))))))))))...))))))	GUGUGAGAGAGAGGGACUUUG&CAGAGUCUUUCUAAGUCACAC	1	18.791	4	0.520377	Output/No3/cleaveLand_result/t_plot/bra-MIR1885b-p5_BraA03g000230.3C_1288_TPlot.pdf	GO:0005737(cytoplasm);GO:0008757(S-adenosylmethionine-dependent methyltransferase activity);GO:0032259(methylation)	NA
bra-miR2111b-3p	BraA03g000250.3C	BraA03g000250.3C:108	97	117	108	-39.6	-29	0.732323	4.5	1-4,117-114;6-16,112-102;18-20,100-98	5-5,113-113[SIL];17-17,101-101[SIL];21-21,97-97[UP3]	.(((.(((((((((((.((((&)))).))))))))))).))).	UGUGCUCCGUAUCCCGUGGAU&AUCCUCGGGAUACGGAUUACC	1	18.791	4	0.217231	Output/No3/cleaveLand_result/t_plot/bra-miR2111b-3p_BraA03g000250.3C_108_TPlot.pdf	GO:0003674(molecular_function);GO:0009507(chloroplast)	NA
bra-miR156e-3p	BraA03g000750.3C	BraA03g000750.3C:686	673	695	686	-43	-30	0.697674	8.5	2-17,694-679;19-20,677-676	1-1,695-695[UP5];18-18,678-678[SIL];21-23,675-673[UP3]	...((.((((((((((((((((.&.)))))))))))))))).))...	AGAGGGAGAGGGAGAGGUGGGUU&UGCUCACCUCUCUUUCUGUCAGU	1	18.791	4	0.739994	Output/No3/cleaveLand_result/t_plot/bra-miR156e-3p_BraA03g000750.3C_686_TPlot.pdf	GO:0000166(nucleotide binding);GO:0003676(nucleic acid binding);GO:0003723(RNA binding);GO:0005515(protein binding);GO:0005654(nucleoplasm);GO:0051028(mRNA transport)	ko03040(Spliceosome);ko03013(RNA transport);ko03015(mRNA surveillance pathway)
bra-miR5654a-3p	BraA03g001040.3C	BraA03g001040.3C:450	439	459	450	-29.2	-19.1	0.65411	9	4-12,456-448;15-21,445-439	1-3,459-457[UP5];13-14,447-446[SIL]	(((((((..(((((((((...&...)))))))))..)))))))	UGCAAGAACAGUCCCAAGAAG&AUGCUUGGGAUUUAUUUUGUA	6	112.746	2	1	Output/No3/cleaveLand_result/t_plot/bra-MIR5654a-p3_BraA03g001040.3C_450_TPlot.pdf	GO:0000166(nucleotide binding);GO:0000398(mRNA splicing, via spliceosome);GO:0003676(nucleic acid binding);GO:0005634(nucleus);GO:0005681(spliceosomal complex);GO:0008270(zinc ion binding);GO:0008380(RNA splicing)	ko03040(Spliceosome)
bra-miR5717	BraA03g002110.3C	BraA03g002110.3C:1001	990	1010	1001	-36.4	-23.8	0.653846	6	1-13,1010-998;15-16,996-995;18-21,993-990	14-14,997-997[SIL];17-17,994-994[SIL]	((((.((.(((((((((((((&))))))))))))).)).))))	GUCAUGGGGAAUAGUUCAAAC&GUUUGGAUUGUUUGCCUUGGC	1	18.791	4	1	Output/No3/cleaveLand_result/t_plot/bra-miR5717_BraA03g002110.3C_1001_TPlot.pdf	GO:0005737(cytoplasm);GO:0005773(vacuole);GO:0005829(cytosol);GO:0006491(N-glycan processing);GO:0006517(protein deglycosylation);GO:0016798(hydrolase activity, acting on glycosyl bonds);GO:0033925(mannosyl-glycoprotein endo-beta-N-acetylglucosaminidase activity)	ko00511(Other glycan degradation)
bra-miR164e-3p	BraA03g002310.3C	BraA03g002310.3C:504	492	513	504	-45.5	-31.1	0.683516	9	3-10,511-504;11-17,502-496	1-2,513-512[UP5];x-x,503-503[BULt];18-21,495-492[UP3]	....(((((((.((((((((..&..))))))))-)))))))....	UCCCGAGGAGGAGGAGCACGAU&CACGUGCUCC-CCUCCUCCAAC	4	75.164	3	0.917246	Output/No3/cleaveLand_result/t_plot/bra-miR164e-3p_BraA03g002310.3C_504_TPlot.pdf	GO:0003677(DNA binding);GO:0005634(nucleus);GO:0006457(protein folding);GO:0051301(cell division)	ko04141(Protein processing in endoplasmic reticulum)
bra-miR156a-3p	BraA03g002310.3C	BraA03g002310.3C:557	545	566	557	-40.2	-26.9	0.669154	6	1-2,566-565;3-4,563-562;6-18,561-549;19-21,547-545	x-x,564-564[BULt];5-5,x-x[BULq];x-x,548-548[BULt]	(((.(((((((((((((-((.((&))-)).)))))))))))))-)))	GGUGGAUGGAGAGAGAG-AACGC&GC-UUACUCUCUCUCUGUC-ACC	2	37.582	3	0.999099	Output/No3/cleaveLand_result/t_plot/bra-miR156a-3p_BraA03g002310.3C_557_TPlot.pdf	GO:0003677(DNA binding);GO:0005634(nucleus);GO:0006457(protein folding);GO:0051301(cell division)	ko04141(Protein processing in endoplasmic reticulum)
bra-miR164e-3p	BraA03g002330.3C	BraA03g002330.3C:792	780	801	792	-45.5	-31.1	0.683516	9	3-10,799-792;11-17,790-784	1-2,801-800[UP5];x-x,791-791[BULt];18-21,783-780[UP3]	....(((((((.((((((((..&..))))))))-)))))))....	UCCCGAGGAGGAGGAGCACGAU&CACGUGCUCC-CCUCCUCCAAC	4	75.164	2	0.949599	Output/No3/cleaveLand_result/t_plot/bra-miR164e-3p_BraA03g002330.3C_792_TPlot.pdf	GO:0003677(DNA binding);GO:0005634(nucleus);GO:0006457(protein folding);GO:0051301(cell division)	NA
bra-miR5714-5p	BraA03g002410.3C	BraA03g002410.3C:1689	1678	1698	1689	-36.2	-24	0.662983	10	4-5,1695-1694;7-19,1692-1680	1-3,1698-1696[UP5];6-6,1693-1693[SIL];20-21,1679-1678[UP3]	..(((((((((((((.((...&...)).)))))))))))))..	UUUGACAAGGCUCUAGAGAGU&AUGCUGUAGAGUCUUGUCAUC	3	56.373	2	0.99972	Output/No3/cleaveLand_result/t_plot/bra-MIR5714-p5_BraA03g002410.3C_1689_TPlot.pdf	GO:0005739(mitochondrion);GO:0009507(chloroplast);GO:0009941(chloroplast envelope);GO:0016021(integral component of membrane)	NA
bra-miR9556-5p_R-2_1ss12AT	BraA03g002840.3C	BraA03g002840.3C:313	305	322	313	-29	-20.1	0.693103	6.5	1-3,322-320;6-13,317-310;15-18,309-306	4-5,319-318[SIL];14-14,x-x[BULq];19-19,305-305[UP3]	.((((-((((((((..(((&)))..)))))))).)))).	UCUAC-GACACCAAGGGAC&GUCAAUUGGUGUUAGUAGU	6	112.746	2	0.993862	Output/No3/cleaveLand_result/t_plot/bra-miR9556-5p_R-2_1ss12AT_BraA03g002840.3C_313_TPlot.pdf	GO:0003723(RNA binding);GO:0003735(structural constituent of ribosome);GO:0005737(cytoplasm);GO:0005774(vacuolar membrane);GO:0005794(Golgi apparatus);GO:0005829(cytosol);GO:0005840(ribosome);GO:0005886(plasma membrane);GO:0006412(translation);GO:0009507(chloroplast);GO:0019843(rRNA binding);GO:0022627(cytosolic small ribosomal subunit)	ko03010(Ribosome)
bra-miR9552b-5p	BraA03g003460.3C	BraA03g003460.3C:361	348	370	361	-44.4	-34.9	0.786036	6	1-16,370-355;18-20,352-350	17-17,354-353[AILt];21-22,349-348[UP3]	..(((..((((((((((((((((&))))))))))))))))-.)))..	AGCGGGGGAGGGAGAAGCUGGCG&CGCUAGCUUCUUCCUC-ACCGGA	3	56.373	2	0.113356	Output/No3/cleaveLand_result/t_plot/bra-MIR9552b-p5_BraA03g003460.3C_361_TPlot.pdf	GO:0003677(DNA binding);GO:0003700(transcription factor activity, sequence-specific DNA binding);GO:0005515(protein binding);GO:0005634(nucleus);GO:0006351(transcription, DNA-templated);GO:0006355(regulation of transcription, DNA-templated);GO:0042752(regulation of circadian rhythm);GO:0043433(negative regulation of sequence-specific DNA binding transcription factor activity);GO:0048511(rhythmic …	ko04712(Circadian rhythm - plant)
bra-miR9560a-3p	BraA03g003550.3C	BraA03g003550.3C:1497	1483	1506	1497	-39.3	-27.2	0.692112	10.5	1-2,1506-1505;4-19,1503-1488	3-3,1504-1504[SIL];20-24,1487-1483[UP3]	.....((((((((((((((((.((&)).)))))))))))))))).....	GUUCCGGAGGUGGAGCUGAUGGGA&UCAUAUUAGUUCUACCUCCUGUUG	2	37.582	3	0.37124	Output/No3/cleaveLand_result/t_plot/bra-miR9560a-3p_BraA03g003550.3C_1497_TPlot.pdf	GO:0009107(lipoate biosynthetic process);GO:0009249(protein lipoylation);GO:0009507(chloroplast);GO:0016992(lipoate synthase activity);GO:0046872(metal ion binding);GO:0051539(4 iron, 4 sulfur cluster binding)	ko00785(Lipoic acid metabolism)
bra-miR9561-5p_L-2R+1	BraA03g003570.3C	BraA03g003570.3C:1061	1049	1071	1061	-39.7	-26.2	0.65995	9	2-8,1070-1064;10-19,1061-1052	1-1,1071-1071[UP5];9-9,1063-1062[AILt];20-22,1051-1049[UP3]	...((((((((((..(((((((.&.)))))))-.))))))))))...	CGAGAGAGAUUGGAAGAGAGACA&AGUCUCUC-ACCAGUCUUUCACU	1	18.791	4	0.99934	Output/No3/cleaveLand_result/t_plot/bra-miR9561-5p_L-2R+1_BraA03g003570.3C_1061_TPlot.pdf	GO:0005515(protein binding);GO:0005634(nucleus);GO:0009737(response to abscisic acid);GO:0009845(seed germination);GO:0009908(flower development);GO:0016575(histone deacetylation);GO:0080186(developmental vegetative growth);GO:1902074(response to salt)	NA
bra-miR9556-5p_R-2_1ss12AT	BraA03g004290.3C	BraA03g004290.3C:2193	2184	2204	2193	-29	-19.2	0.662069	10	1-4,2204-2201;5-19,2198-2184	x-x,2200-2199[BULt]	(((((((((((((((..((((&))))--)))))))))))))))	ACUACUAAUGCUGGUUUUGGC&GUCA--AUUGGUGUUAGUAGU	2	37.582	3	0.999854	Output/No3/cleaveLand_result/t_plot/bra-miR9556-5p_R-2_1ss12AT_BraA03g004290.3C_2193_TPlot.pdf	GO:0003777(microtubule motor activity);GO:0005871(kinesin complex);GO:0007018(microtubule-based movement);GO:0016887(ATPase activity)	ko04144(Endocytosis)
bra-miR5654a-3p	BraA03g004300.3C	BraA03g004300.3C:620	609	629	620	-29.2	-21.8	0.746575	7.5	2-11,628-619;13-14,617-616;17-21,613-609	1-1,629-629[UP5];12-12,618-618[SIL];15-16,615-614[SIL]	(((((..((.((((((((((.&.)))))))))).))..)))))	UGCAAUCUAUGUCCCAGGCAG&AUGCUUGGGAUUUAUUUUGUA	4	75.164	2	0.763957	Output/No3/cleaveLand_result/t_plot/bra-MIR5654a-p3_BraA03g004300.3C_620_TPlot.pdf	GO:0005783(endoplasmic reticulum);GO:0016021(integral component of membrane);GO:0018812(3-hydroxyacyl-CoA dehydratase activity);GO:0019899(enzyme binding);GO:0030148(sphingolipid biosynthetic process);GO:0030497(fatty acid elongation);GO:0042761(very long-chain fatty acid biosynthetic process)	ko01212(Fatty acid metabolism);ko00062(Fatty acid elongation);ko01040(Biosynthesis of unsaturated fatty acids)
bra-miR5717	BraA03g004350.3C	BraA03g004350.3C:1035	1023	1044	1035	-36.4	-27.6	0.758242	5	1-9,1044-1036;11-12,1034-1033;14-18,1031-1027;19-21,1025-1023	10-10,1035-1035[SIL];13-13,1032-1032[SIL];x-x,1026-1026[BULt]	(((.(((((.((.(((((((((&))))))))).)).)))))-)))	GCCUAAGGCUAAGGAUCCAAAC&GUUUGGAUUGUUUGCCUU-GGC	4	75.164	2	0.661356	Output/No3/cleaveLand_result/t_plot/bra-miR5717_BraA03g004350.3C_1035_TPlot.pdf	GO:0003677(DNA binding);GO:0005634(nucleus);GO:0006351(transcription, DNA-templated);GO:0006355(regulation of transcription, DNA-templated);GO:0009294(DNA mediated transformation)	NA
bra-miR156a-3p	BraA03g004550.3C	BraA03g004550.3C:524	511	533	524	-40.2	-29.08	0.723383	8	1-14,533-520;17-21,515-511	15-16,519-516[AILt]	(((((....((((((((((((((&))))))))))))))--..)))))	GGUGGAGUUGAGGGAGAGUGGGU&GCUUACUCUCUCUC--UGUCACC	2	37.582	3	0.751426	Output/No3/cleaveLand_result/t_plot/bra-miR156a-3p_BraA03g004550.3C_524_TPlot.pdf	GO:0003674(molecular_function);GO:0005634(nucleus);GO:0008150(biological_process)	NA
bra-miR5719-5p_2ss2AT19AC	BraA03g004600.3C	BraA03g004600.3C:1116	1106	1125	1116	-30.4	-25.8	0.848684	1	1-12,1125-1114;14-20,1112-1106	13-13,1113-1113[SIL]	(((((((.((((((((((((&)))))))))))).)))))))	GGAUUAUAAUCACAACACAA&UUGUGUUGUGAUGAUAAUCC	5	93.9549	0	0.00611213	Output/No3/cleaveLand_result/t_plot/bra-MIR5719-p5_2ss2AT19AC_BraA03g004600.3C_1116_TPlot.pdf	GO:0006952(defense response);GO:0007165(signal transduction);GO:0043531(ADP binding);GO:0080135(regulation of cellular response to stress)	ko03040(Spliceosome);ko04141(Protein processing in endoplasmic reticulum);ko04144(Endocytosis)
bra-miR156e-3p	BraA03g004690.3C	BraA03g004690.3C:531	519	540	531	-43	-28.7	0.667442	6.5	1-4,540-537;7-17,534-524;19-23,523-519	5-6,536-535[SIL];18-18,x-x[BULq]	(((((-(((((((((((..((((&))))..))))))))))).)))))	GCUGG-AGAAGGAGAGGCAAGCA&UGCUCACCUCUCUUUCUGUCAGU	1	18.791	4	0.962443	Output/No3/cleaveLand_result/t_plot/bra-miR156e-3p_BraA03g004690.3C_531_TPlot.pdf	GO:0003674(molecular_function);GO:0005737(cytoplasm);GO:0008150(biological_process)	NA
bra-miR5719-5p_2ss2AT19AC	BraA03g005190.3C	BraA03g005190.3C:1059	1049	1068	1059	-30.4	-25.8	0.848684	1	1-12,1068-1057;14-20,1055-1049	13-13,1056-1056[SIL]	(((((((.((((((((((((&)))))))))))).)))))))	GGAUUAUAAUCACAACACAA&UUGUGUUGUGAUGAUAAUCC	23	432.193	0	0.00529934	Output/No3/cleaveLand_result/t_plot/bra-MIR5719-p5_2ss2AT19AC_BraA03g005190.3C_1059_TPlot.pdf	GO:0006952(defense response);GO:0007165(signal transduction);GO:0043531(ADP binding);GO:0080135(regulation of cellular response to stress)	ko03040(Spliceosome);ko04141(Protein processing in endoplasmic reticulum);ko04144(Endocytosis)
bra-miR5722-5p	BraA03g005350.3C	BraA03g005350.3C:4341	4331	4350	4341	-29.4	-20.6	0.70068	6	2-12,4349-4339;15-19,4337-4333	1-1,4350-4350[UP5];13-14,4338-4338[AILq];20-21,4332-4331[UP3]	..(((((.-(((((((((((.&.)))))))))))..)))))..	ACUCAAGU-AUGGUGAUUGGA&ACCAAUCAUCAUUUCUUGAUU	2	37.582	2	0.998043	Output/No3/cleaveLand_result/t_plot/bra-MIR5722-p5_BraA03g005350.3C_4341_TPlot.pdf	GO:0003677(DNA binding);GO:0005634(nucleus);GO:0006355(regulation of transcription, DNA-templated);GO:0008270(zinc ion binding)	NA
bra-miR403-5p	BraA03g005630.3C	BraA03g005630.3C:399	388	408	399	-31.5	-21	0.666667	9	4-14,405-395;16-22,394-388	1-3,408-406[UP5];15-15,x-x[BULq]	(((((((-(((((((((((...&...))))))))))).)))))))	GAUUGGA-UCAUGCACGAAUAU&UGUUUUGUGCGUGAAUCUAAUU	1	18.791	4	0.993561	Output/No3/cleaveLand_result/t_plot/bra-miR403-5p_BraA03g005630.3C_399_TPlot.pdf	GO:0003677(DNA binding);GO:0003700(transcription factor activity, sequence-specific DNA binding);GO:0005515(protein binding);GO:0005634(nucleus);GO:0006351(transcription, DNA-templated);GO:0007275(multicellular organism development);GO:0009651(response to salt stress);GO:0009737(response to abscisic acid);GO:0010089(xylem development);GO:0010150(leaf senescence);GO:0016032(viral process);GO:00458…	ko01200(Carbon metabolism);ko00010(Glycolysis / Gluconeogenesis);ko00020(Citrate cycle (TCA cycle));ko00620(Pyruvate metabolism)
bra-miR9563b-5p	BraA03g005710.3C	BraA03g005710.3C:1704	1689	1713	1704	-34.1	-25.9	0.759531	11	1-10,1713-1704;13-21,1700-1692	11-12,1703-1701[AILt];22-24,1691-1689[UP3]	...(((((((((...((((((((((&))))))))))-..)))))))))...	AGCGUUGAAGGUGUUAGAGGCGAGU&ACUCGUCUCU-UAACUUUUAACUAA	1	18.791	4	0.177934	Output/No3/cleaveLand_result/t_plot/bra-MIR9563b-p5_BraA03g005710.3C_1704_TPlot.pdf	GO:0005737(cytoplasm);GO:0005829(cytosol);GO:0009733(response to auxin)	ko04075(Plant hormone signal transduction)
bra-miR5725-3p	BraA03g005810.3C	BraA03g005810.3C:720	710	729	720	-38.3	-25	0.652742	5.5	1-11,729-719;15-18,716-713;20-21,711-710	12-14,718-717[AILq];19-19,712-712[SIL]	((.((((..-(((((((((((&)))))))))))...)))).))	GGAGCAGCA-AGAUUGUGCCA&UGGCACAAUCUGAUCUGCAUC	3	56.373	2	0.95158	Output/No3/cleaveLand_result/t_plot/bra-MIR5725-p3_BraA03g005810.3C_720_TPlot.pdf	GO:0005887(integral component of plasma membrane);GO:0008271(secondary active sulfate transmembrane transporter activity);GO:0015116(sulfate transmembrane transporter activity);GO:0015293(symporter activity);GO:0031969(chloroplast membrane)	NA
bra-miR9561-5p_L-2R+1	BraA03g005840.3C	BraA03g005840.3C:3040	3027	3050	3040	-39.7	-30.8	0.775819	6.5	2-8,3049-3043;9-16,3041-3034;17-22,3032-3027	1-1,3050-3050[UP5];x-x,3042-3042[BULt];x-x,3033-3033[BULt]	((((((.((((((((.(((((((.&.)))))))-))))))))-))))))	GGUGGACAGGCUGGUGGAGAGGCA&AGUCUCUC-ACCAGUCU-UUCACU	2	37.582	3	0.128451	Output/No3/cleaveLand_result/t_plot/bra-miR9561-5p_L-2R+1_BraA03g005840.3C_3040_TPlot.pdf	GO:0005524(ATP binding);GO:0005739(mitochondrion);GO:0009507(chloroplast);GO:0009570(chloroplast stroma);GO:0009706(chloroplast inner membrane);GO:0010007(magnesium chelatase complex);GO:0015979(photosynthesis);GO:0015995(chlorophyll biosynthetic process);GO:0016851(magnesium chelatase activity)	ko00860(Porphyrin and chlorophyll metabolism)
bra-miR395a-3p	BraA03g005840.3C	BraA03g005840.3C:3436	3425	3445	3436	-39.1	-28.2	0.721228	4.5	1-4,3445-3442;6-21,3440-3425	5-5,3441-3441[SIL]	((((((((((((((((.((((&)))).))))))))))))))))	GAGUUUUCUCAAACGCGUCAG&CUGAAGUGUUUGGGGGAACUC	9	169.119	2	0.394256	Output/No3/cleaveLand_result/t_plot/bra-miR395a-3p_BraA03g005840.3C_3436_TPlot.pdf	GO:0005524(ATP binding);GO:0005739(mitochondrion);GO:0009507(chloroplast);GO:0009570(chloroplast stroma);GO:0009706(chloroplast inner membrane);GO:0010007(magnesium chelatase complex);GO:0015979(photosynthesis);GO:0015995(chlorophyll biosynthetic process);GO:0016851(magnesium chelatase activity)	ko00860(Porphyrin and chlorophyll metabolism)
bra-miR9556-5p_R-2_1ss12AT	BraA03g006000.3C	BraA03g006000.3C:367	358	377	367	-29	-19.1	0.658621	10	1-3,377-375;6-19,371-358	4-5,374-372[AILt]	((((((((((((((...(((&)))-..))))))))))))))	GCUACUAACGCUGAGCCGAU&GUC-AAUUGGUGUUAGUAGU	2	37.582	3	0.999953	Output/No3/cleaveLand_result/t_plot/bra-miR9556-5p_R-2_1ss12AT_BraA03g006000.3C_367_TPlot.pdf	NA	NA
bra-miR156a-3p	BraA03g006030.3C	BraA03g006030.3C:2366	2349	2376	2366	-40.2	-27.1	0.674129	16	1-4,2376-2373;5-11,2371-2365;12-18,2359-2353;19-21,2351-2349	x-x,2372-2372[BULt];x-x,2364-2360[BULt];x-x,2352-2352[BULt]	(((.(((((((.....(((((((.((((&))))-)))))))-----)))))))-)))	GGUGGACAGAGCGAUUGGAGGGUCGAGC&GCUU-ACUCUCU-----CUCUGUC-ACC	1	18.791	4	0.999852	Output/No3/cleaveLand_result/t_plot/bra-miR156a-3p_BraA03g006030.3C_2366_TPlot.pdf	GO:0004559(alpha-mannosidase activity);GO:0005576(extracellular region);GO:0005618(cell wall);GO:0005773(vacuole);GO:0005774(vacuolar membrane);GO:0008270(zinc ion binding);GO:0009505(plant-type cell wall);GO:0030246(carbohydrate binding);GO:0048046(apoplast)	ko00511(Other glycan degradation)
bra-miR5654a-3p	BraA03g006420.3C	BraA03g006420.3C:968	958	978	968	-29.2	-19.5	0.667808	8.5	1-7,978-972;8-10,970-968;13-20,966-959	x-x,971-971[BULt];11-12,967-967[AILq];21-21,958-958[UP3]	.((((((((.-(((.(((((((&)))))))-)))..)))))))).	CACAAGAUAU-UCCACAAGCGU&AUGCUUG-GGAUUUAUUUUGUA	3	56.373	2	0.999999	Output/No3/cleaveLand_result/t_plot/bra-MIR5654a-p3_BraA03g006420.3C_968_TPlot.pdf	GO:0004672(protein kinase activity);GO:0004674(protein serine/threonine kinase activity);GO:0005524(ATP binding);GO:0005829(cytosol);GO:0006972(hyperosmotic response);GO:0009507(chloroplast);GO:0009651(response to salt stress);GO:0046777(protein autophosphorylation)	ko04075(Plant hormone signal transduction)
bra-miR9561-5p_L-2R+1	BraA03g006540.3C	BraA03g006540.3C:1059	1047	1077	1059	-39.7	-26	0.654912	23	2-9,1076-1069;10-21,1059-1048	1-1,1077-1077[UP5];x-x,1068-1060[BULt];22-22,1047-1047[UP3]	.((((((((((((.........((((((((.&.))))))))---------)))))))))))).	UGUGAGAGAUUGGGUGGAUCAAUGGGAGAUA&AGUCUCUCA---------CCAGUCUUUCACU	2	37.582	3	0.997979	Output/No3/cleaveLand_result/t_plot/bra-miR9561-5p_L-2R+1_BraA03g006540.3C_1059_TPlot.pdf	GO:0009507(chloroplast);GO:0016757(transferase activity, transferring glycosyl groups);GO:0016758(transferase activity, transferring hexosyl groups)	ko00908(Zeatin biosynthesis)
bra-miR156a-3p	BraA03g006710.3C	BraA03g006710.3C:1665	1651	1675	1665	-40.2	-26.2	0.651741	7	1-8,1675-1668;9-11,1666-1664;12-16,1662-1658;17-21,1655-1651	x-x,1667-1667[BULt];x-x,1663-1663[BULt];x-x,1657-1656[BULt]	(((((..(((((.(((.((((((((&))))))))-)))-)))))--)))))	GGUGAGGUGGAGAAGAGGAGUAAGC&GCUUACUC-UCU-CUCUG--UCACC	1	18.791	4	1	Output/No3/cleaveLand_result/t_plot/bra-miR156a-3p_BraA03g006710.3C_1665_TPlot.pdf	GO:0004527(exonuclease activity);GO:0005634(nucleus);GO:0006281(DNA repair);GO:0017005(3'-tyrosyl-DNA phosphodiesterase activity)	NA
bra-miR9408-3p	BraA03g007230.3C	BraA03g007230.3C:473	461	481	473	-30.5	-20.1	0.659016	6	1-8,481-474;10-15,473-468;18-21,465-462	9-9,x-x[BULq];16-17,467-466[SIL];22-22,461-461[UP3]	.((((..((((((-((((((((&)))))))).))))))..)))).	CACAAGCUUCUCU-AGAUGAGA&UUUCAUCUUAGAGAAUGUUGUU	2	37.582	3	0.995694	Output/No3/cleaveLand_result/t_plot/bra-miR9408-3p_BraA03g007230.3C_473_TPlot.pdf	GO:0003674(molecular_function);GO:0005737(cytoplasm);GO:0016021(integral component of membrane)	NA
bra-miR5714-5p	BraA03g007320.3C	BraA03g007320.3C:1487	1476	1502	1487	-36.2	-25	0.690608	15.5	1-5,1502-1498;6-20,1491-1477	x-x,1497-1492[BULt];21-21,1476-1476[UP3]	.(((((((((((((((......(((((&)))))------))))))))))))))).	UGUGAUAGGACUCUACUUCCUAAGCGU&AUGCU------GUAGAGUCUUGUCAUC	2	37.582	3	0.950582	Output/No3/cleaveLand_result/t_plot/bra-MIR5714-p5_BraA03g007320.3C_1487_TPlot.pdf	GO:0005351(sugar:proton symporter activity);GO:0005355(glucose transmembrane transporter activity);GO:0005886(plasma membrane);GO:0005887(integral component of plasma membrane);GO:0009706(chloroplast inner membrane);GO:0009941(chloroplast envelope);GO:0015144(carbohydrate transmembrane transporter activity);GO:0016020(membrane);GO:0035428(hexose transmembrane transport);GO:0046323(glucose import)	NA
bra-miR400-5p	BraA03g007910.3C	BraA03g007910.3C:621	608	630	621	-30	-19.56	0.652	8.5	1-13,630-618;17-21,612-608	14-16,617-613[AILt]	(((((.....(((((((((((((&)))))))))))))--...)))))	GUGGCAAGCUUGAUGCUUUCAUA&UAUGAGAGUAUUA--UAAGUCAC	1	18.791	4	0.9859	Output/No3/cleaveLand_result/t_plot/bra-miR400-5p_BraA03g007910.3C_621_TPlot.pdf	GO:0003983(UTP:glucose-1-phosphate uridylyltransferase activity);GO:0005737(cytoplasm);GO:0005829(cytosol);GO:0005886(plasma membrane);GO:0006011(UDP-glucose metabolic process);GO:0008152(metabolic process);GO:0009555(pollen development);GO:0009651(response to salt stress);GO:0019013(viral nucleocapsid);GO:0046686(response to cadmium ion);GO:0052543(callose deposition in cell wall);GO:0070569(uri…	ko00040(Pentose and glucuronate interconversions);ko00052(Galactose metabolism);ko00500(Starch and sucrose metabolism);ko00520(Amino sugar and nucleotide sugar metabolism)
bra-miR391-3p	BraA03g008290.3C	BraA03g008290.3C:109	97	117	109	-39.6	-26.5	0.669192	7.5	3-5,115-113;7-19,112-100;20-21,98-97	1-2,117-116[UP5];6-6,x-x[BULq];x-x,99-99[BULt]	((.(((((((((((((-(((..&..))).)))))))))))))-))	GUGUACGUAGGAGAGA-GCCAG&ACGGUAUCUCUCCUACGUA-GC	1	18.791	4	0.953181	Output/No3/cleaveLand_result/t_plot/bra-miR391-3p_BraA03g008290.3C_109_TPlot.pdf	GO:0003674(molecular_function);GO:0005739(mitochondrion);GO:0007275(multicellular organism development);GO:0009733(response to auxin);GO:0009734(auxin-activated signaling pathway);GO:0019897(extrinsic component of plasma membrane);GO:0030307(positive regulation of cell growth);GO:2000012(regulation of auxin polar transport)	ko04075(Plant hormone signal transduction)
bra-miR156b-3p	BraA03g008460.3C	BraA03g008460.3C:1241	1231	1249	1241	-38.1	-27.4	0.71916	4	2-9,1248-1241;11-12,1240-1239;14-21,1238-1231	1-1,1249-1249[UP5];10-10,x-x[BULq];13-13,x-x[BULq]	((((((((-((-((((((((.&.)))))))).)).))))))))	GGUGACAG-AG-AUAGAGAGA&GCUCUCUAUACUUCUGUCACC	2	37.582	3	0.719651	Output/No3/cleaveLand_result/t_plot/bna-MIR156b-p3_BraA03g008460.3C_1241_TPlot.pdf	GO:0004842(ubiquitin-protein transferase activity);GO:0005634(nucleus);GO:0016567(protein ubiquitination);GO:0016874(ligase activity)	ko04140(Regulation of autophagy)
bra-miR408-3p_L-1R+2	BraA03g008910.3C	BraA03g008910.3C:1868	1855	1876	1868	-46	-31.3	0.680435	7	1-7,1876-1870;10-15,1868-1863;16-22,1861-1855	8-9,1869-1869[AILq];x-x,1862-1862[BULt]	(((((((.((((((.-(((((((&)))))))..))))))-)))))))	GAGCCGGUGGAGGAA-CAGUGCA&UGCACUGCCUCUUCC-CUGGCUU	8	150.328	1	0.0497008	Output/No3/cleaveLand_result/t_plot/ath-miR408-3p_L-1R+2_BraA03g008910.3C_1868_TPlot.pdf	GO:0005634(nucleus);GO:0006355(regulation of transcription, DNA-templated);GO:0008270(zinc ion binding);GO:0009639(response to red or far red light)	NA
bra-miR156b-3p	BraA03g009310.3C	BraA03g009310.3C:281	270	292	281	-38.1	-26.9	0.706037	8	1-8,292-285;9-13,282-278;15-21,276-270	x-x,284-283[BULt];14-14,277-277[SIL]	(((((((.(((((..((((((((&))))))))--))))).)))))))	GGUGGCGCAAGUGGCUGGAGAGC&GCUCUCUA--UACUUCUGUCACC	1	18.791	4	0.934032	Output/No3/cleaveLand_result/t_plot/bna-MIR156b-p3_BraA03g009310.3C_281_TPlot.pdf	GO:0008150(biological_process);GO:0009507(chloroplast);GO:0009534(chloroplast thylakoid);GO:0009941(chloroplast envelope)	NA
bra-miR1885b-5p	BraA03g009350.3C	BraA03g009350.3C:1180	1169	1189	1180	-35.1	-24	0.683761	6	1-12,1189-1178;15-19,1175-1171	13-14,1177-1176[SIL];20-21,1170-1169[UP3]	..(((((..((((((((((((&))))))))))))..)))))..	ACGUGACACAGGAAGACUUUG&CAGAGUCUUUCUAAGUCACAC	1	18.791	4	0.886933	Output/No3/cleaveLand_result/t_plot/bra-MIR1885b-p5_BraA03g009350.3C_1180_TPlot.pdf	GO:0000502(proteasome complex);GO:0005524(ATP binding);GO:0005634(nucleus);GO:0005829(cytosol);GO:0005886(plasma membrane);GO:0006511(ubiquitin-dependent protein catabolic process);GO:0008540(proteasome regulatory particle, base subcomplex);GO:0016887(ATPase activity);GO:0017025(TBP-class protein binding);GO:0030433(ER-associated ubiquitin-dependent protein catabolic process);GO:0031595(nuclear p…	ko03050(Proteasome)
bra-miR9560b-3p	BraA03g009460.3C	BraA03g009460.3C:305	290	314	305	-41.7	-27.4	0.657074	10.5	2-3,313-312;5-10,310-305;11-20,303-294;22-23,292-291	1-1,314-314[UP5];4-4,311-311[SIL];x-x,304-304[BULt];21-21,293-293[SIL];24-24,290-290[UP3]	.((.((((((((((.((((((.((.&.)).))))))-)))))))))).)).	GAGGAGGAGGUGGAGGCUGGUUUGG&UCAUAUUAGU-UCUACCUCCUGCUG	6	112.746	2	0.821732	Output/No3/cleaveLand_result/t_plot/bra-miR9560b-3p_BraA03g009460.3C_305_TPlot.pdf	GO:0003674(molecular_function);GO:0008150(biological_process);GO:0009507(chloroplast)	NA
bra-miR156a-3p	BraA03g009510.3C	BraA03g009510.3C:365	355	373	365	-40.2	-27.1	0.674129	7	2-4,372-370;6-10,369-365;12-21,364-355	1-1,373-373[UP5];5-5,x-x[BULq];11-11,x-x[BULq]	((((((((((-(((((-(((.&.))).))))).))))))))))	GGUGGCGGAG-GAGGG-AAGA&GCUUACUCUCUCUCUGUCACC	1	18.791	4	0.999869	Output/No3/cleaveLand_result/t_plot/bra-miR156a-3p_BraA03g009510.3C_365_TPlot.pdf	GO:0008150(biological_process);GO:0009507(chloroplast)	NA
bra-miR5716-5p	BraA03g009570.3C	BraA03g009570.3C:363	352	371	363	-37.4	-27.6	0.737968	6.5	2-9,370-363;11-18,362-355	1-1,371-371[UP5];10-10,x-x[BULq];19-21,354-352[UP3]	...((((((((-((((((((.&.)))))))).))))))))...	UAUGGAGUCGA-GGUUGGUCG&UGACCAACCAUCGACUUCUAG	1	18.791	4	0.272683	Output/No3/cleaveLand_result/t_plot/bra-MIR5716-p5_BraA03g009570.3C_363_TPlot.pdf	GO:0000462(maturation of SSU-rRNA from tricistronic rRNA transcript (SSU-rRNA, 5.8S rRNA, LSU-rRNA));GO:0003735(structural constituent of ribosome);GO:0005618(cell wall);GO:0005730(nucleolus);GO:0005737(cytoplasm);GO:0005794(Golgi apparatus);GO:0005829(cytosol);GO:0005840(ribosome);GO:0005886(plasma membrane);GO:0006412(translation);GO:0006414(translational elongation);GO:0009506(plasmodesma);GO:…	ko03010(Ribosome)
bra-miR5719-5p_2ss2AT19AC	BraA03g009600.3C	BraA03g009600.3C:1152	1142	1161	1152	-30.4	-25.8	0.848684	2	1-12,1161-1150;14-20,1148-1142	13-13,1149-1149[SIL]	(((((((.((((((((((((&)))))))))))).)))))))	GGAUUAUAAUCACAGCACAA&UUGUGUUGUGAUGAUAAUCC	13	244.283	2	0.274454	Output/No3/cleaveLand_result/t_plot/bra-MIR5719-p5_2ss2AT19AC_BraA03g009600.3C_1152_TPlot.pdf	GO:0006952(defense response);GO:0007165(signal transduction);GO:0043531(ADP binding);GO:0080135(regulation of cellular response to stress)	ko03040(Spliceosome);ko04141(Protein processing in endoplasmic reticulum);ko04144(Endocytosis)
bra-miR162-5p	BraA03g009910.3C	BraA03g009910.3C:404	394	416	404	-43.1	-28.94	0.671462	11	2-6,415-411;8-15,406-399;17-21,398-394	1-1,416-416[UP5];7-7,410-407[AILt];16-16,x-x[BULq]	(((((-((((((((....(((((.&.)))))---.)))))))).)))))	GAUCG-UGAGCCGCCGCAGCCUCA&GGAGGC---AGCGGUUCAUCGAUC	4	75.164	2	0.957921	Output/No3/cleaveLand_result/t_plot/bra-miR162-5p_BraA03g009910.3C_404_TPlot.pdf	GO:0000209(protein polyubiquitination);GO:0004842(ubiquitin-protein transferase activity);GO:0005515(protein binding);GO:0005634(nucleus);GO:0005829(cytosol);GO:0008270(zinc ion binding);GO:0009737(response to abscisic acid);GO:0009738(abscisic acid-activated signaling pathway);GO:0009788(negative regulation of abscisic acid-activated signaling pathway);GO:0016567(protein ubiquitination);GO:00168…	NA
bra-miR391-3p	BraA03g010300.3C	BraA03g010300.3C:172	162	184	172	-39.6	-25.9	0.65404	12.5	2-7,183-178;8-17,174-165;19-21,164-162	1-1,184-184[UP5];x-x,177-175[BULt];18-18,x-x[BULq]	(((-((((((((((...((((((.&.))))))---)))))))))).)))	GCU-CGUGGGGGAGGAUGUGCUGC&ACGGUAU---CUCUCCUACGUAGC	1	18.791	4	0.989491	Output/No3/cleaveLand_result/t_plot/bra-miR391-3p_BraA03g010300.3C_172_TPlot.pdf	GO:0003674(molecular_function);GO:0008150(biological_process);GO:0009507(chloroplast);GO:0016021(integral component of membrane)	NA
bra-miR9563a-5p_2ss8AG20AT	BraA03g010740.3C	BraA03g010740.3C:1048	1037	1057	1048	-27.8	-19.3	0.694245	15	7-19,1051-1039	1-6,1057-1052[UP5];20-21,1038-1037[UP3]	..(((((((((((((......&......)))))))))))))..	CCCCGGUUCUUGAUUGUCACA&UAAAAAAGUUAAGAACCGGUU	3	56.373	3	0.906667	Output/No3/cleaveLand_result/t_plot/bra-MIR9563a-p5_2ss8AG20AT_BraA03g010740.3C_1048_TPlot.pdf	GO:0003746(translation elongation factor activity);GO:0005525(GTP binding);GO:0005730(nucleolus);GO:0005737(cytoplasm);GO:0005739(mitochondrion);GO:0005774(vacuolar membrane);GO:0005794(Golgi apparatus);GO:0005829(cytosol);GO:0005886(plasma membrane);GO:0006414(translational elongation);GO:0009506(plasmodesma);GO:0009507(chloroplast);GO:0016020(membrane);GO:0046686(response to cadmium ion)	ko03013(RNA transport)
bra-miR5721_L-1R+2_1ss13AG	BraA03g010740.3C	BraA03g010740.3C:711	699	720	711	-36.9	-26.2	0.710027	10.5	5-14,716-707;16-21,705-700	1-4,720-717[UP5];15-15,706-706[SIL];22-22,699-699[UP3]	.((((((.((((((((((....&....)))))))))).)))))).	CCUCCGUCUCCCACUUCAGGAU&AAAAUGGAGUGGGAAAUGGAGU	14	263.074	2	0.722885	Output/No3/cleaveLand_result/t_plot/bra-miR5721_L-1R+2_1ss13AG_BraA03g010740.3C_711_TPlot.pdf	GO:0003746(translation elongation factor activity);GO:0005525(GTP binding);GO:0005730(nucleolus);GO:0005737(cytoplasm);GO:0005739(mitochondrion);GO:0005774(vacuolar membrane);GO:0005794(Golgi apparatus);GO:0005829(cytosol);GO:0005886(plasma membrane);GO:0006414(translational elongation);GO:0009506(plasmodesma);GO:0009507(chloroplast);GO:0016020(membrane);GO:0046686(response to cadmium ion)	ko03013(RNA transport)
bra-miR9568-5p_1ss2AG	BraA03g011890.3C	BraA03g011890.3C:1688	1675	1697	1688	-36.2	-24.2	0.668508	11	1-15,1697-1683	16-23,1682-1675[UP3]	........(((((((((((((((&)))))))))))))))........	AGAGAGGAGCUGAGAACCUCGCU&GGUGAGGUUCUUAGUGUAAUAUA	5	93.9549	3	0.85902	Output/No3/cleaveLand_result/t_plot/bra-MIR9568-p5_1ss2AG_BraA03g011890.3C_1688_TPlot.pdf	GO:0000145(exocyst);GO:0005737(cytoplasm);GO:0005829(cytosol);GO:0005886(plasma membrane);GO:0006887(exocytosis);GO:0006904(vesicle docking involved in exocytosis);GO:0045335(phagocytic vesicle);GO:0070062(extracellular exosome)	NA
bra-miR161-3p	BraA03g011980.3C	BraA03g011980.3C:1958	1947	1970	1958	-34.2	-23.4	0.684211	10.5	1-4,1970-1967;5-19,1963-1949	x-x,1966-1964[BULt];20-21,1948-1947[UP3]	..(((((((((((((((...((((&))))---)))))))))))))))..	ACUUAACGCAUUGAAGGCACUGGC&GUCA---CUUUCAAUGCGUUGAUC	1	18.791	4	0.935628	Output/No3/cleaveLand_result/t_plot/bra-miR161-3p_BraA03g011980.3C_1958_TPlot.pdf	GO:0005215(transporter activity);GO:0005524(ATP binding);GO:0005739(mitochondrion);GO:0005743(mitochondrial inner membrane);GO:0006777(Mo-molybdopterin cofactor biosynthetic process);GO:0006811(ion transport);GO:0006879(cellular iron ion homeostasis);GO:0009507(chloroplast);GO:0009555(pollen development);GO:0009658(chloroplast organization);GO:0009941(chloroplast envelope);GO:0010288(response to …	ko02010(ABC transporters)
bra-miR168a-5p_R+2	BraA03g012120.3C	BraA03g012120.3C:1135	1121	1144	1135	-47.9	-32.4	0.676409	11	3-8,1142-1137;10-11,1135-1134;13-23,1131-1121	1-2,1144-1143[UP5];9-9,1136-1136[SIL];12-12,1133-1132[AILt]	(((((((((((..((.((((((..&..)))))).))-.)))))))))))	UGUUCCCGACCAAGUCCCAGGCUG&UCGCUUGGUGC-AGGUCGGGAACA	2	37.582	3	0.349253	Output/No3/cleaveLand_result/t_plot/ath-miR168a-5p_R+2_BraA03g012120.3C_1135_TPlot.pdf	GO:0003723(RNA binding);GO:0005634(nucleus);GO:0006351(transcription, DNA-templated);GO:0008022(protein C-terminus binding);GO:0008420(CTD phosphatase activity);GO:0009651(response to salt stress);GO:0016591(DNA-directed RNA polymerase II, holoenzyme);GO:0046872(metal ion binding);GO:0070940(dephosphorylation of RNA polymerase II C-terminal domain)	NA
bra-miR168a-5p_L+2R+1	BraA03g012120.3C	BraA03g012120.3C:1137	1122	1147	1137	-48.2	-31.7	0.657676	10	2-4,1146-1144;5-10,1142-1137;12-13,1135-1134;15-24,1131-1122	1-1,1147-1147[UP5];x-x,1143-1143[BULt];11-11,1136-1136[SIL];14-14,1133-1132[AILt]	((((((((((..((.((((((.(((.&.)))-)))))).))-.))))))))))	GUUCCCGACCAAGUCCCAGGCUGAGG&UUUC-GCUUGGUGC-AGGUCGGGAAC	2	37.582	3	0.497126	Output/No3/cleaveLand_result/t_plot/ath-miR168a-5p_L+2R+1_BraA03g012120.3C_1137_TPlot.pdf	GO:0003723(RNA binding);GO:0005634(nucleus);GO:0006351(transcription, DNA-templated);GO:0008022(protein C-terminus binding);GO:0008420(CTD phosphatase activity);GO:0009651(response to salt stress);GO:0016591(DNA-directed RNA polymerase II, holoenzyme);GO:0046872(metal ion binding);GO:0070940(dephosphorylation of RNA polymerase II C-terminal domain)	NA
bra-miR396-5p	BraA03g012840.3C	BraA03g012840.3C:1224	1210	1233	1224	-33.4	-24.1	0.721557	7	2-15,1232-1219;16-18,1216-1214;19-21,1212-1210	1-1,1233-1233[UP5];x-x,1218-1217[BULt];x-x,1213-1213[BULt]	(((.(((..((((((((((((((.&.))))))))))))))--)))-)))	GAGCUUCUUGAGGAAGCUGUGGGG&UUCCACAGCUUUCUU--GAA-CUU	3	56.373	3	0.996116	Output/No3/cleaveLand_result/t_plot/bra-miR396-5p_BraA03g012840.3C_1224_TPlot.pdf	GO:0003677(DNA binding);GO:0004816(asparagine-tRNA ligase activity);GO:0005524(ATP binding);GO:0005737(cytoplasm);GO:0005739(mitochondrion);GO:0005829(cytosol);GO:0006421(asparaginyl-tRNA aminoacylation);GO:0009507(chloroplast);GO:0009793(embryo development ending in seed dormancy);GO:0046686(response to cadmium ion)	ko00970(Aminoacyl-tRNA biosynthesis)
bra-miR156c-3p	BraA03g012860.3C	BraA03g012860.3C:40	20	49	40	-35.4	-23.7	0.669492	15.5	1-8,49-42;11-15,39-35;16-21,26-21	9-10,41-40[SIL];x-x,34-27[BULt];22-22,20-20[UP3]	.((((((........(((((..((((((((&))))))))..)))))--------)))))).	CGUUGGCACGUGCCGGGAAGGUUAGAGGGC&GCUCUCUAUACUUCU--------GUCAAUA	1	18.791	4	0.998812	Output/No3/cleaveLand_result/t_plot/bna-MIR156c-p3_BraA03g012860.3C_40_TPlot.pdf	GO:0003735(structural constituent of ribosome);GO:0005737(cytoplasm);GO:0005840(ribosome);GO:0006412(translation);GO:0022627(cytosolic small ribosomal subunit)	ko03010(Ribosome)
bra-miR5719-5p_2ss2AT19AC	BraA03g012890.3C	BraA03g012890.3C:204	193	214	204	-30.4	-20.8	0.684211	7.5	1-9,214-206;10-14,204-200;15-20,198-193	x-x,205-205[BULt];x-x,199-199[BULt]	((((((.(((((.(((((((((&)))))))))-)))))-))))))	GGAUUGUUCAUCAAUGGCGCAA&UUGUGUUGU-GAUGA-UAAUCC	3	56.373	2	0.98036	Output/No3/cleaveLand_result/t_plot/bra-MIR5719-p5_2ss2AT19AC_BraA03g012890.3C_204_TPlot.pdf	GO:0003779(actin binding);GO:0003785(actin monomer binding);GO:0005634(nucleus);GO:0005737(cytoplasm);GO:0005938(cell cortex);GO:0007010(cytoskeleton organization);GO:0009524(phragmoplast);GO:0015629(actin cytoskeleton);GO:0030036(actin cytoskeleton organization);GO:0042989(sequestering of actin monomers)	ko04130(SNARE interactions in vesicular transport)
bra-miR396-5p	BraA03g012970.3C	BraA03g012970.3C:1413	1402	1422	1413	-33.4	-28.4	0.850299	4.5	2-16,1421-1407;19-21,1404-1402	1-1,1422-1422[UP5];17-18,1406-1405[SIL]	(((..(((((((((((((((.&.)))))))))))))))..)))	GAGAGCAAGAAGGCUGUGGAG&UUCCACAGCUUUCUUGAACUU	2	37.582	3	0.41301	Output/No3/cleaveLand_result/t_plot/bra-miR396-5p_BraA03g012970.3C_1413_TPlot.pdf	GO:0005515(protein binding);GO:0005524(ATP binding);GO:0005730(nucleolus);GO:0005737(cytoplasm);GO:0005794(Golgi apparatus);GO:0005829(cytosol);GO:0005886(plasma membrane);GO:0006457(protein folding);GO:0009408(response to heat);GO:0016020(membrane);GO:0045087(innate immune response);GO:0051082(unfolded protein binding);GO:0051131(chaperone-mediated protein complex assembly);GO:0071277(cellular r…	ko04141(Protein processing in endoplasmic reticulum);ko04626(Plant-pathogen interaction)
bra-miR396-5p	BraA03g013140.3C	BraA03g013140.3C:1410	1399	1419	1410	-33.4	-28.4	0.850299	4.5	2-16,1418-1404;19-21,1401-1399	1-1,1419-1419[UP5];17-18,1403-1402[SIL]	(((..(((((((((((((((.&.)))))))))))))))..)))	GAGAGCAAGAAGGCUGUGGAG&UUCCACAGCUUUCUUGAACUU	15	281.865	2	0.440944	Output/No3/cleaveLand_result/t_plot/bra-miR396-5p_BraA03g013140.3C_1410_TPlot.pdf	GO:0005515(protein binding);GO:0005524(ATP binding);GO:0005730(nucleolus);GO:0005737(cytoplasm);GO:0005794(Golgi apparatus);GO:0005829(cytosol);GO:0005886(plasma membrane);GO:0006457(protein folding);GO:0009408(response to heat);GO:0016020(membrane);GO:0045087(innate immune response);GO:0051082(unfolded protein binding);GO:0051131(chaperone-mediated protein complex assembly);GO:0071277(cellular r…	ko04141(Protein processing in endoplasmic reticulum);ko04626(Plant-pathogen interaction)
bra-miR5719-5p_2ss2AT19AC	BraA03g013140.3C	BraA03g013140.3C:411	401	425	411	-30.4	-21	0.690789	13.5	1-7,425-419;8-19,413-402	x-x,418-414[BULt];20-20,401-401[UP3]	.((((((((((((.....(((((((&)))))))-----)))))))))))).	AGGUUAUCGUCACCACCAAGCACAA&UUGUGUU-----GUGAUGAUAAUCC	4	75.164	3	0.93714	Output/No3/cleaveLand_result/t_plot/bra-MIR5719-p5_2ss2AT19AC_BraA03g013140.3C_411_TPlot.pdf	GO:0005515(protein binding);GO:0005524(ATP binding);GO:0005730(nucleolus);GO:0005737(cytoplasm);GO:0005794(Golgi apparatus);GO:0005829(cytosol);GO:0005886(plasma membrane);GO:0006457(protein folding);GO:0009408(response to heat);GO:0016020(membrane);GO:0045087(innate immune response);GO:0051082(unfolded protein binding);GO:0051131(chaperone-mediated protein complex assembly);GO:0071277(cellular r…	ko04141(Protein processing in endoplasmic reticulum);ko04626(Plant-pathogen interaction)
bra-miR396-5p	BraA03g013170.3C	BraA03g013170.3C:1413	1402	1422	1413	-33.4	-28.4	0.850299	4.5	2-16,1421-1407;19-21,1404-1402	1-1,1422-1422[UP5];17-18,1406-1405[SIL]	(((..(((((((((((((((.&.)))))))))))))))..)))	GAGAGCAAGAAGGCUGUGGAG&UUCCACAGCUUUCUUGAACUU	11	206.701	2	0.452043	Output/No3/cleaveLand_result/t_plot/bra-miR396-5p_BraA03g013170.3C_1413_TPlot.pdf	GO:0005515(protein binding);GO:0005524(ATP binding);GO:0005730(nucleolus);GO:0005737(cytoplasm);GO:0005794(Golgi apparatus);GO:0005829(cytosol);GO:0005886(plasma membrane);GO:0006457(protein folding);GO:0009408(response to heat);GO:0016020(membrane);GO:0045087(innate immune response);GO:0051082(unfolded protein binding);GO:0051131(chaperone-mediated protein complex assembly);GO:0071277(cellular r…	ko04141(Protein processing in endoplasmic reticulum);ko04626(Plant-pathogen interaction)
bra-miR5722-5p	BraA03g013340.3C	BraA03g013340.3C:1414	1403	1423	1414	-29.4	-21.3	0.72449	7.5	1-15,1423-1409	16-21,1408-1403[UP3]	......(((((((((((((((&)))))))))))))))......	CAUGGUGGAAUGAUGGUUGGU&ACCAAUCAUCAUUUCUUGAUU	1	18.791	4	0.9859	Output/No3/cleaveLand_result/t_plot/bra-MIR5722-p5_BraA03g013340.3C_1414_TPlot.pdf	GO:0003677(DNA binding);GO:0003682(chromatin binding);GO:0005634(nucleus);GO:0008150(biological_process)	NA
bra-miR160a-3p	BraA03g013750.3C	BraA03g013750.3C:284	272	302	284	-40.1	-26.1	0.650873	23.5	1-8,302-295;9-15,285-279;16-18,277-275	x-x,294-286[BULt];x-x,278-278[BULt];19-21,274-272[UP3]	...(((.(((((((.........((((((((&))))))))---------)))))))-)))...	UUGGCGCUGGCUCCGCUGGUUUAUCAUGCGC&GCGUAUGA---------GGAGCCA-UGCAUA	1	18.791	4	0.995754	Output/No3/cleaveLand_result/t_plot/bra-miR160a-3p_BraA03g013750.3C_284_TPlot.pdf	GO:0005739(mitochondrion);GO:0006974(cellular response to DNA damage stimulus);GO:0008270(zinc ion binding);GO:0009228(thiamine biosynthetic process);GO:0009409(response to cold);GO:0009507(chloroplast);GO:0009570(chloroplast stroma);GO:0009579(thylakoid);GO:0009941(chloroplast envelope);GO:0010319(stromule);GO:0016491(oxidoreductase activity);GO:0018131(oxazole or thiazole biosynthetic process);…	ko00730(Thiamine metabolism)
bra-miR391-5p	BraA03g013920.3C	BraA03g013920.3C:174	156	183	174	-42.1	-27.96	0.664133	18.5	1-12,183-172;16-20,161-157	13-15,171-162[AILt];21-21,156-156[UP3]	.(((((..........((((((((((((&))))))))))))-------...))))).	CGGCGUCGCCAUCGACCUCUCCUGCGAA&UUCGCAGGAGAG-------AUAGCGCCA	1	18.791	4	0.976988	Output/No3/cleaveLand_result/t_plot/bra-miR391-5p_BraA03g013920.3C_174_TPlot.pdf	GO:0002238(response to molecule of fungal origin);GO:0003674(molecular_function);GO:0005634(nucleus);GO:0005829(cytosol);GO:0005886(plasma membrane);GO:0006950(response to stress)	NA
bra-miR161-3p	BraA03g014020.3C	BraA03g014020.3C:590	581	599	590	-34.2	-22.9	0.669591	7	1-15,599-585;18-20,584-582	16-17,x-x[BULq];21-21,581-581[UP3]	.(((--(((((((((((((((&)))))))))))))))..))).	AGUC--UGCGUUGGGAGUGAC&GUCACUUUCAAUGCGUUGAUC	3	56.373	2	0.975017	Output/No3/cleaveLand_result/t_plot/bra-miR161-3p_BraA03g014020.3C_590_TPlot.pdf	GO:0003674(molecular_function);GO:0008150(biological_process);GO:0009507(chloroplast);GO:0016021(integral component of membrane)	NA
bra-miR9559-5p	BraA03g014790.3C	BraA03g014790.3C:2018	2007	2027	2018	-31.3	-20.54	0.65623	8	1-13,2027-2015;19-21,2009-2007	14-18,2014-2010[SIL]	(((.....(((((((((((((&))))))))))))).....)))	GCUUAUGACCAAACCUGGUGA&UCAUUAGGUUUGGAUUUUGGU	1	18.791	4	1	Output/No3/cleaveLand_result/t_plot/bra-MIR9559-p5_BraA03g014790.3C_2018_TPlot.pdf	GO:0005524(ATP binding);GO:0005886(plasma membrane)	ko03013(RNA transport)
bra-miR164b-3p_1ss16AC	BraA03g015140.3C	BraA03g015140.3C:210	199	219	210	-42	-28.9	0.688095	8.5	1-3,219-217;6-8,214-212;11-21,209-199	4-5,216-215[SIL];9-10,211-210[SIL]	(((((((((((..(((..(((&)))..)))..)))))))))))	GAUGGGGAGGAGUGGCUGAUG&CAUGUGCCCAUCUUCCCCAUC	2	37.582	3	0.929105	Output/No3/cleaveLand_result/t_plot/ath-miR164b-3p_1ss16AC_BraA03g015140.3C_210_TPlot.pdf	GO:0005575(cellular_component);GO:0008150(biological_process)	NA
bra-miR400-3p	BraA03g015150.3C	BraA03g015150.3C:118	107	127	118	-29.9	-21.5	0.719064	6	1-4,127-124;6-8,122-120;10-19,118-109	5-5,123-123[SIL];9-9,119-119[SIL];20-21,108-107[UP3]	..((((((((((.(((.((((&)))).))).))))))))))..	ACCAUGAGAUCAGUAUUAGUC&GACUUAUAAUGAUCUCAUGAA	2	37.582	3	0.314823	Output/No3/cleaveLand_result/t_plot/bra-miR400-3p_BraA03g015150.3C_118_TPlot.pdf	GO:0005739(mitochondrion);GO:0051087(chaperone binding)	NA
bra-miR400-3p	BraA03g015200.3C	BraA03g015200.3C:555	544	564	555	-29.9	-19.7	0.658863	9.5	3-5,562-560;7-19,558-546	1-2,564-563[UP5];6-6,559-559[SIL];20-21,545-544[UP3]	..(((((((((((((.(((..&..))).)))))))))))))..	CGCAUGAGGUCGUUGAAAGGG&GACUUAUAAUGAUCUCAUGAA	2	37.582	3	0.877129	Output/No3/cleaveLand_result/t_plot/bra-miR400-3p_BraA03g015200.3C_555_TPlot.pdf	GO:0003676(nucleic acid binding);GO:0003700(transcription factor activity, sequence-specific DNA binding);GO:0006355(regulation of transcription, DNA-templated);GO:0008270(zinc ion binding);GO:0009507(chloroplast);GO:0046872(metal ion binding)	NA
bra-miR5719-5p_2ss2AT19AC	BraA03g015580.3C	BraA03g015580.3C:585	574	594	585	-30.4	-21	0.690789	8.5	4-14,591-581;15-20,579-574	1-3,594-592[UP5];x-x,580-580[BULt]	((((((.(((((((((((...&...)))))))))))-))))))	GGAUUGCUCAUCAUAGCAAGA&UUGUGUUGUGAUGA-UAAUCC	3	56.373	2	0.964158	Output/No3/cleaveLand_result/t_plot/bra-MIR5719-p5_2ss2AT19AC_BraA03g015580.3C_585_TPlot.pdf	GO:0005739(mitochondrion);GO:0009982(pseudouridine synthase activity);GO:0019239(deaminase activity);GO:0031119(tRNA pseudouridine synthesis)	NA
bra-miR164e-3p	BraA03g015620.3C	BraA03g015620.3C:169	156	178	169	-45.5	-32	0.703297	9.5	1-12,178-167;13-17,164-160	x-x,166-165[BULt];18-21,159-156[UP3]	....(((((..((((((((((((&))))))))))))--)))))....	UCUCGGGGACUGGGGGGCACGUG&CACGUGCUCCCC--UCCUCCAAC	1	18.791	4	0.894942	Output/No3/cleaveLand_result/t_plot/bra-miR164e-3p_BraA03g015620.3C_169_TPlot.pdf	GO:0006729(tetrahydrobiopterin biosynthetic process);GO:0008124(4-alpha-hydroxytetrahydrobiopterin dehydratase activity);GO:0009507(chloroplast)	NA
bra-miR164b-3p_1ss16AC	BraA03g015620.3C	BraA03g015620.3C:170	157	178	170	-42	-28.1	0.669048	9.5	1-9,178-170;11-13,169-167;14-18,164-160	10-10,x-x[BULq];x-x,166-165[BULt];19-21,159-157[UP3]	...(((((..(((-(((((((((&))))))))).)))--)))))...	CUCGGGGACUGGG-GGGCACGUG&CAUGUGCCCAUCU--UCCCCAUC	2	37.582	3	0.990175	Output/No3/cleaveLand_result/t_plot/ath-miR164b-3p_1ss16AC_BraA03g015620.3C_170_TPlot.pdf	GO:0006729(tetrahydrobiopterin biosynthetic process);GO:0008124(4-alpha-hydroxytetrahydrobiopterin dehydratase activity);GO:0009507(chloroplast)	NA
bra-miR158-5p	BraA03g015750.3C	BraA03g015750.3C:1657	1645	1666	1657	-32.4	-23.8	0.734568	8.5	1-8,1666-1659;10-18,1657-1649	9-9,1658-1658[SIL];19-22,1648-1645[UP3]	....(((((((((.((((((((&)))))))).)))))))))....	GCUAUCCAAGCGAAAGGCAAGG&CUUUGUCUAUCGUUUGGAAAAG	5	93.9549	3	0.337973	Output/No3/cleaveLand_result/t_plot/bra-miR158-5p_BraA03g015750.3C_1657_TPlot.pdf	GO:0004176(ATP-dependent peptidase activity);GO:0005524(ATP binding);GO:0005618(cell wall);GO:0005739(mitochondrion);GO:0005829(cytosol);GO:0009507(chloroplast);GO:0009532(plastid stroma);GO:0009535(chloroplast thylakoid membrane);GO:0009536(plastid);GO:0009570(chloroplast stroma);GO:0009658(chloroplast organization);GO:0009706(chloroplast inner membrane);GO:0009735(response to cytokinin);GO:0009…	NA
bra-miR156b-3p	BraA03g015750.3C	BraA03g015750.3C:2548	2535	2557	2548	-38.1	-25.7	0.674541	8	2-7,2556-2551;10-15,2548-2543;16-21,2540-2535	1-1,2557-2557[UP5];8-9,2550-2549[SIL];x-x,2542-2541[BULt]	((((((..((((((..((((((.&.))))))..))))))--))))))	GGUGACCGAGAGGUUCAGAGAGA&GCUCUCUAUACUUCU--GUCACC	26	488.566	2	0.99361	Output/No3/cleaveLand_result/t_plot/bna-MIR156b-p3_BraA03g015750.3C_2548_TPlot.pdf	GO:0004176(ATP-dependent peptidase activity);GO:0005524(ATP binding);GO:0005618(cell wall);GO:0005739(mitochondrion);GO:0005829(cytosol);GO:0009507(chloroplast);GO:0009532(plastid stroma);GO:0009535(chloroplast thylakoid membrane);GO:0009536(plastid);GO:0009570(chloroplast stroma);GO:0009658(chloroplast organization);GO:0009706(chloroplast inner membrane);GO:0009735(response to cytokinin);GO:0009…	NA
bra-miR156a-3p	BraA03g015750.3C	BraA03g015750.3C:2556	2535	2565	2556	-40.2	-27.1	0.674129	14	3-15,2563-2551;16-21,2540-2535	1-2,2565-2564[UP5];x-x,2550-2541[BULt]	((((((..........(((((((((((((..&..)))))))))))))----------))))))	GGUGACCGAGAGGUUCAGAGAGAGAGUAGUG&GCUUACUCUCUCUCU----------GUCACC	18	338.238	2	0.999296	Output/No3/cleaveLand_result/t_plot/bra-miR156a-3p_BraA03g015750.3C_2556_TPlot.pdf	GO:0004176(ATP-dependent peptidase activity);GO:0005524(ATP binding);GO:0005618(cell wall);GO:0005739(mitochondrion);GO:0005829(cytosol);GO:0009507(chloroplast);GO:0009532(plastid stroma);GO:0009535(chloroplast thylakoid membrane);GO:0009536(plastid);GO:0009570(chloroplast stroma);GO:0009658(chloroplast organization);GO:0009706(chloroplast inner membrane);GO:0009735(response to cytokinin);GO:0009…	NA
bra-miR9408-3p	BraA03g015810.3C	BraA03g015810.3C:750	738	759	750	-30.5	-20.2	0.662295	7	3-9,757-751;11-15,749-745;17-22,743-738	1-2,759-758[UP5];10-10,750-750[SIL];16-16,744-744[SIL]	((((((.(((((.(((((((..&..))))))).))))).))))))	AACAACUUUCUCGAAGAUGGUC&UUUCAUCUUAGAGAAUGUUGUU	2	37.582	3	0.992276	Output/No3/cleaveLand_result/t_plot/bra-miR9408-3p_BraA03g015810.3C_750_TPlot.pdf	GO:0004739(pyruvate dehydrogenase (acetyl-transferring) activity);GO:0005730(nucleolus);GO:0005739(mitochondrion);GO:0005759(mitochondrial matrix);GO:0005774(vacuolar membrane);GO:0005794(Golgi apparatus);GO:0005829(cytosol);GO:0006086(acetyl-CoA biosynthetic process from pyruvate);GO:0006096(glycolytic process);GO:0042742(defense response to bacterium);GO:0048046(apoplast);GO:0055114(oxidation-r…	ko01200(Carbon metabolism);ko00010(Glycolysis / Gluconeogenesis);ko00020(Citrate cycle (TCA cycle));ko00620(Pyruvate metabolism)
bra-miR156b-3p	BraA03g015880.3C	BraA03g015880.3C:275	264	284	275	-38.1	-26.3	0.690289	6.5	1-6,284-279;8-12,277-273;14-20,271-265	7-7,278-278[SIL];13-13,272-272[SIL];21-21,264-264[UP3]	.(((((((.(((((.((((((&)))))).))))).))))))).	AGUGACAGUGGUGUUGAGAGU&GCUCUCUAUACUUCUGUCACC	4	75.164	3	0.944265	Output/No3/cleaveLand_result/t_plot/bna-MIR156b-p3_BraA03g015880.3C_275_TPlot.pdf	GO:0005634(nucleus);GO:0005737(cytoplasm);GO:0005886(plasma membrane);GO:0046872(metal ion binding)	NA
bra-miR156e_L-1R+1	BraA03g015900.3C	BraA03g015900.3C:858	847	867	858	-37.7	-29.2	0.774536	3.5	1-10,867-858;12-18,856-850;20-21,848-847	11-11,857-857[SIL];19-19,849-849[SIL]	((.(((((((.((((((((((&)))))))))).))))))).))	UGCGCUCUCUCUCUUCUGUCA&UGACAGAAGAUAGAGAGCACG	16	300.656	0	0.00529934	Output/No3/cleaveLand_result/t_plot/mtr-miR156e_L-1R+1_BraA03g015900.3C_858_TPlot.pdf	GO:0003677(DNA binding);GO:0003700(transcription factor activity, sequence-specific DNA binding);GO:0005634(nucleus);GO:0006351(transcription, DNA-templated);GO:0006355(regulation of transcription, DNA-templated);GO:0046872(metal ion binding);GO:0048653(anther development)	ko04075(Plant hormone signal transduction)
bra-miR400-3p	BraA03g016800.3C	BraA03g016800.3C:409	398	418	409	-29.9	-20.5	0.685619	7.5	2-10,417-409;12-20,407-399	1-1,418-418[UP5];11-11,408-408[SIL];21-21,398-398[UP3]	.(((((((((.(((((((((.&.))))))))).))))))))).	GUUGUGAGGUGAUUGUGAGUG&GACUUAUAAUGAUCUCAUGAA	26	488.566	0	0.024624	Output/No3/cleaveLand_result/t_plot/bra-miR400-3p_BraA03g016800.3C_409_TPlot.pdf	GO:0003723(RNA binding);GO:0003735(structural constituent of ribosome);GO:0005737(cytoplasm);GO:0005794(Golgi apparatus);GO:0006412(translation);GO:0009506(plasmodesma);GO:0009651(response to salt stress);GO:0016020(membrane);GO:0022626(cytosolic ribosome);GO:0022627(cytosolic small ribosomal subunit)	ko03010(Ribosome)
bra-miR400-3p	BraA03g016870.3C	BraA03g016870.3C:409	398	418	409	-29.9	-22.1	0.73913	6.5	2-20,417-399	1-1,418-418[UP5];21-21,398-398[UP3]	.(((((((((((((((((((.&.))))))))))))))))))).	GUUGUGAGGUUAUUGUGAGUG&GACUUAUAAUGAUCUCAUGAA	4	75.164	2	0.229469	Output/No3/cleaveLand_result/t_plot/bra-miR400-3p_BraA03g016870.3C_409_TPlot.pdf	GO:0003723(RNA binding);GO:0003735(structural constituent of ribosome);GO:0005737(cytoplasm);GO:0005794(Golgi apparatus);GO:0006412(translation);GO:0009506(plasmodesma);GO:0009651(response to salt stress);GO:0016020(membrane);GO:0022626(cytosolic ribosome);GO:0022627(cytosolic small ribosomal subunit)	ko03010(Ribosome)
bra-miR9563a-5p_2ss8AG20AT	BraA03g016980.3C	BraA03g016980.3C:643	631	652	643	-27.8	-19.8	0.71223	10	4-12,649-641;13-19,639-633	1-3,652-650[UP5];x-x,640-640[BULt];20-21,632-631[UP3]	..(((((((.(((((((((...&...)))))))))-)))))))..	CUCCGGUUCUUUGACUUUUCUG&UAAAAAAGUUAA-GAACCGGUU	1	18.791	4	0.872203	Output/No3/cleaveLand_result/t_plot/bra-MIR9563a-p5_2ss8AG20AT_BraA03g016980.3C_643_TPlot.pdf	GO:0004674(protein serine/threonine kinase activity);GO:0004713(protein tyrosine kinase activity);GO:0004714(transmembrane receptor protein tyrosine kinase activity);GO:0005524(ATP binding);GO:0005886(plasma membrane);GO:0006468(protein phosphorylation);GO:0006952(defense response);GO:0007169(transmembrane receptor protein tyrosine kinase signaling pathway);GO:0010942(positive regulation of cell …	ko04075(Plant hormone signal transduction)
bra-miR156d-3p	BraA03g017090.3C	BraA03g017090.3C:1041	1029	1051	1041	-43.4	-28.9	0.665899	6.5	1-7,1051-1045;8-10,1043-1041;12-21,1039-1030	x-x,1044-1044[BULt];11-11,1040-1040[SIL];22-22,1029-1029[UP3]	.((((((((((.(((.(((((((&)))))))-))).)))))))))).	ACUGACAGAUACAGUGAGUGAGU&GCUCACU-GCUCUAUCUGUCAGG	1	18.791	4	0.862459	Output/No3/cleaveLand_result/t_plot/bna-MIR156d-p3_BraA03g017090.3C_1041_TPlot.pdf	GO:0003674(molecular_function);GO:0005737(cytoplasm);GO:0005829(cytosol);GO:0005886(plasma membrane);GO:0009737(response to abscisic acid);GO:0016021(integral component of membrane);GO:0046686(response to cadmium ion)	NA
bra-miR9552b-5p	BraA03g017180.3C	BraA03g017180.3C:5416	5403	5425	5416	-44.4	-31.4	0.707207	6	2-13,5424-5413;14-19,5411-5406	1-1,5425-5425[UP5];x-x,5412-5412[BULt];20-22,5405-5403[UP3]	...((((((.((((((((((((.&.))))))))))))-))))))...	AAGGGUGAGUGAAGAAGCUAGUU&CGCUAGCUUCUUC-CUCACCGGA	4	75.164	2	0.900338	Output/No3/cleaveLand_result/t_plot/bra-MIR9552b-p5_BraA03g017180.3C_5416_TPlot.pdf	GO:0004970(ionotropic glutamate receptor activity);GO:0005217(intracellular ligand-gated ion channel activity);GO:0005515(protein binding);GO:0005576(extracellular region);GO:0006874(cellular calcium ion homeostasis);GO:0009416(response to light stimulus);GO:0009506(plasmodesma);GO:0016021(integral component of membrane)	NA
bra-miR5718-3p	BraA03g017260.3C	BraA03g017260.3C:410	396	419	410	-36.8	-24.5	0.665761	15	4-11,416-409;12-21,405-396	1-3,419-417[UP5];x-x,408-406[BULt]	((((((((((...((((((((...&...))))))))---))))))))))	UGGUGGUGUAGGAGGCGGUGGCGG&UAUCUACUGCU---UAUGCCACCA	2	37.582	3	0.999631	Output/No3/cleaveLand_result/t_plot/bra-MIR5718-p3_BraA03g017260.3C_410_TPlot.pdf	GO:0009737(response to abscisic acid);GO:0009751(response to salicylic acid)	NA
bra-miR156a-3p	BraA03g017260.3C	BraA03g017260.3C:555	544	567	555	-40.2	-29	0.721393	14	1-3,567-565;6-6,562-562;7-21,558-544	4-5,564-563[SIL];x-x,561-559[BULt]	(((((((((((((((...(..(((&)))..)---)))))))))))))))	GGUGGCGGAGGGGGAUAUGGUGGC&GCUUAC---UCUCUCUCUGUCACC	2	37.582	3	0.76794	Output/No3/cleaveLand_result/t_plot/bra-miR156a-3p_BraA03g017260.3C_555_TPlot.pdf	GO:0009737(response to abscisic acid);GO:0009751(response to salicylic acid)	NA
bra-miR5717	BraA03g017270.3C	BraA03g017270.3C:2305	2291	2314	2305	-36.4	-23.8	0.653846	14.5	1-4,2314-2311;6-11,2309-2304;15-21,2297-2291	5-5,2310-2310[SIL];12-14,2303-2298[AILt]	(((((((......((((((.((((&)))).))))))---...)))))))	GCCAGGGGAUUCUGCAAUCGAAGC&GUUUGGAUUGU---UUGCCUUGGC	8	150.328	1	0.232861	Output/No3/cleaveLand_result/t_plot/bra-miR5717_BraA03g017270.3C_2305_TPlot.pdf	GO:0003700(transcription factor activity, sequence-specific DNA binding);GO:0005634(nucleus);GO:0009934(regulation of meristem structural organization);GO:0046872(metal ion binding);GO:0048444(floral organ morphogenesis);GO:0051302(regulation of cell division)	ko04120(Ubiquitin mediated proteolysis);ko04712(Circadian rhythm - plant)
bra-miR9556-5p_R-2_1ss12AT	BraA03g017640.3C	BraA03g017640.3C:469	460	479	469	-29	-18.9	0.651724	9	1-4,479-476;7-19,472-460	5-6,475-473[AILt]	(((((((((((((...((((&))))-..)))))))))))))	GCUGUUGACACCGUUGUGAC&GUCA-AUUGGUGUUAGUAGU	2	37.582	3	0.99999	Output/No3/cleaveLand_result/t_plot/bra-miR9556-5p_R-2_1ss12AT_BraA03g017640.3C_469_TPlot.pdf	GO:0005507(copper ion binding);GO:0005524(ATP binding);GO:0005737(cytoplasm);GO:0005739(mitochondrion);GO:0005774(vacuolar membrane);GO:0005886(plasma membrane);GO:0006954(inflammatory response);GO:0009507(chloroplast);GO:0009570(chloroplast stroma);GO:0009735(response to cytokinin);GO:0009941(chloroplast envelope);GO:0042026(protein refolding)	ko03018(RNA degradation)
bra-miR164b-3p_1ss16AC	BraA03g017880.3C	BraA03g017880.3C:311	301	319	311	-42	-27.3	0.65	8.5	1-3,319-317;5-9,315-311;12-20,310-302	4-4,316-316[SIL];10-11,x-x[BULq];21-21,301-301[UP3]	.(((((((((--(((((.(((&))).)))))..))))))))).	UAUGGGGAGG--GGGCGGAUG&CAUGUGCCCAUCUUCCCCAUC	2	37.582	0	0.169362	Output/No3/cleaveLand_result/t_plot/ath-miR164b-3p_1ss16AC_BraA03g017880.3C_311_TPlot.pdf	GO:0003674(molecular_function);GO:0005634(nucleus);GO:0008150(biological_process)	NA
bra-miR403-5p	BraA03g018080.3C	BraA03g018080.3C:460	448	469	460	-31.5	-22.7	0.720635	8.5	1-7,469-463;9-17,461-453	8-8,462-462[SIL];18-22,452-448[UP3]	.....(((((((((.(((((((&))))))).))))))))).....	AGCUUGGUUCACGCUCAAAGCA&UGUUUUGUGCGUGAAUCUAAUU	29	544.939	3	0.530533	Output/No3/cleaveLand_result/t_plot/bra-miR403-5p_BraA03g018080.3C_460_TPlot.pdf	GO:0005794(Golgi apparatus);GO:0009416(response to light stimulus);GO:0009507(chloroplast);GO:0009522(photosystem I);GO:0009534(chloroplast thylakoid);GO:0009535(chloroplast thylakoid membrane);GO:0009579(thylakoid);GO:0009768(photosynthesis, light harvesting in photosystem I);GO:0009769(photosynthesis, light harvesting in photosystem II);GO:0009941(chloroplast envelope);GO:0010287(plastoglobule)…	ko00196(Photosynthesis - antenna proteins)
bra-miR5722-5p	BraA03g018080.3C	BraA03g018080.3C:653	642	662	653	-29.4	-19.2	0.653061	8.5	2-7,661-656;9-10,654-653;13-21,650-642	1-1,662-662[UP5];8-8,655-655[SIL];11-12,652-651[SIL]	(((((((((..((.((((((.&.)))))).))..)))))))))	GAUCAAGAACGGAAGGUUGGC&ACCAAUCAUCAUUUCUUGAUU	166	3119.3	2	1	Output/No3/cleaveLand_result/t_plot/bra-MIR5722-p5_BraA03g018080.3C_653_TPlot.pdf	GO:0005794(Golgi apparatus);GO:0009416(response to light stimulus);GO:0009507(chloroplast);GO:0009522(photosystem I);GO:0009534(chloroplast thylakoid);GO:0009535(chloroplast thylakoid membrane);GO:0009579(thylakoid);GO:0009768(photosynthesis, light harvesting in photosystem I);GO:0009769(photosynthesis, light harvesting in photosystem II);GO:0009941(chloroplast envelope);GO:0010287(plastoglobule)…	ko00196(Photosynthesis - antenna proteins)
bra-miR396-5p	BraA03g019010.3C	BraA03g019010.3C:530	519	540	530	-33.4	-29.2	0.874251	4	1-8,540-533;9-19,531-521	x-x,532-532[BULt];20-21,520-519[UP3]	..(((((((((((.((((((((&))))))))-)))))))))))..	CCGUUCAAGAAAGCCUGUGGAA&UUCCACAG-CUUUCUUGAACUU	23	432.193	0	0.00570582	Output/No3/cleaveLand_result/t_plot/bra-miR396-5p_BraA03g019010.3C_530_TPlot.pdf	GO:0005524(ATP binding);GO:0005634(nucleus);GO:0006351(transcription, DNA-templated);GO:0006355(regulation of transcription, DNA-templated);GO:0008285(negative regulation of cell proliferation);GO:0009624(response to nematode);GO:0044212(transcription regulatory region DNA binding);GO:0048364(root development);GO:0048366(leaf development);GO:0061062(regulation of nematode larval development)	NA
bra-miR9552b-3p	BraA03g019380.3C	BraA03g019380.3C:101	90	110	101	-39.7	-27.6	0.695214	8	2-9,109-102;11-17,100-94	1-1,110-110[UP5];10-10,101-101[SIL];18-21,93-90[UP3]	....(((((((.((((((((.&.)))))))).)))))))....	CAAGAUCGGUCCGCUCGGUCU&UGACCGAGUAGACCGAUAGUC	14	263.074	2	0.316813	Output/No3/cleaveLand_result/t_plot/bra-miR9552b-3p_BraA03g019380.3C_101_TPlot.pdf	GO:0003735(structural constituent of ribosome);GO:0005634(nucleus);GO:0005730(nucleolus);GO:0005737(cytoplasm);GO:0005773(vacuole);GO:0005794(Golgi apparatus);GO:0005829(cytosol);GO:0005840(ribosome);GO:0006412(translation);GO:0008270(zinc ion binding);GO:0009409(response to cold);GO:0009506(plasmodesma);GO:0009507(chloroplast);GO:0019843(rRNA binding);GO:0022625(cytosolic large ribosomal subunit…	ko03010(Ribosome)
bra-miR161-3p	BraA03g019380.3C	BraA03g019380.3C:257	246	266	257	-34.2	-23.6	0.690058	9	5-14,262-253;16-21,251-246	1-4,266-263[UP5];15-15,252-252[SIL]	((((((.((((((((((....&....)))))))))).))))))	GAUCAAGGCGUUGAAAGAGCC&GUCACUUUCAAUGCGUUGAUC	2	37.582	3	0.790676	Output/No3/cleaveLand_result/t_plot/bra-miR161-3p_BraA03g019380.3C_257_TPlot.pdf	GO:0003735(structural constituent of ribosome);GO:0005634(nucleus);GO:0005730(nucleolus);GO:0005737(cytoplasm);GO:0005773(vacuole);GO:0005794(Golgi apparatus);GO:0005829(cytosol);GO:0005840(ribosome);GO:0006412(translation);GO:0008270(zinc ion binding);GO:0009409(response to cold);GO:0009506(plasmodesma);GO:0009507(chloroplast);GO:0019843(rRNA binding);GO:0022625(cytosolic large ribosomal subunit…	ko03010(Ribosome)
bra-miR5654a-3p	BraA03g019480.3C	BraA03g019480.3C:480	469	489	480	-29.2	-19	0.650685	8.5	4-12,486-478;15-21,475-469	1-3,489-487[UP5];13-14,477-476[SIL]	(((((((..(((((((((...&...)))))))))..)))))))	UGCAAAAACAGUCCCAAGAAG&AUGCUUGGGAUUUAUUUUGUA	1	18.791	4	1	Output/No3/cleaveLand_result/t_plot/bra-MIR5654a-p3_BraA03g019480.3C_480_TPlot.pdf	GO:0000166(nucleotide binding);GO:0000245(spliceosomal complex assembly);GO:0000398(mRNA splicing, via spliceosome);GO:0003676(nucleic acid binding);GO:0005515(protein binding);GO:0005634(nucleus);GO:0005681(spliceosomal complex);GO:0005829(cytosol);GO:0008270(zinc ion binding);GO:0008380(RNA splicing);GO:0016607(nuclear speck)	ko03040(Spliceosome)
bra-miR156e-3p	BraA03g019670.3C	BraA03g019670.3C:1247	1235	1256	1247	-43	-28.6	0.665116	4.5	2-14,1255-1243;16-16,1241-1241;18-18,1239-1239;20-23,1238-1235	1-1,1256-1256[UP5];15-15,1242-1242[SIL];17-17,1240-1240[SIL];19-19,x-x[BULq]	((((-(.(.(((((((((((((.&.))))))))))))).).).))))	ACUG-CCGCAGGAGAGGUGAGCU&UGCUCACCUCUCUUUCUGUCAGU	1	18.791	4	0.970602	Output/No3/cleaveLand_result/t_plot/bra-miR156e-3p_BraA03g019670.3C_1247_TPlot.pdf	GO:0004674(protein serine/threonine kinase activity);GO:0005524(ATP binding);GO:0005886(plasma membrane);GO:0006468(protein phosphorylation);GO:0009751(response to salicylic acid);GO:0016021(integral component of membrane);GO:0016301(kinase activity);GO:0030246(carbohydrate binding)	ko00500(Starch and sucrose metabolism)
bra-miR9408-3p	BraA03g019670.3C	BraA03g019670.3C:1444	1432	1453	1444	-30.5	-19.9	0.652459	7.5	2-8,1452-1446;10-10,1444-1444;12-22,1442-1432	1-1,1453-1453[UP5];9-9,1445-1445[SIL];11-11,1443-1443[SIL]	(((((((((((.(.(((((((.&.))))))).).)))))))))))	AGCAACGUUUUGUUAGAUGGAG&UUUCAUCUUAGAGAAUGUUGUU	4	75.164	2	0.999206	Output/No3/cleaveLand_result/t_plot/bra-miR9408-3p_BraA03g019670.3C_1444_TPlot.pdf	GO:0004674(protein serine/threonine kinase activity);GO:0005524(ATP binding);GO:0005886(plasma membrane);GO:0006468(protein phosphorylation);GO:0009751(response to salicylic acid);GO:0016021(integral component of membrane);GO:0016301(kinase activity);GO:0030246(carbohydrate binding)	ko00500(Starch and sucrose metabolism)
bra-miR5722-5p	BraA03g019670.3C	BraA03g019670.3C:976	964	985	976	-29.4	-20	0.680272	8	2-10,984-976;11-17,974-968	1-1,985-985[UP5];x-x,975-975[BULt];18-21,967-964[UP3]	....(((((((.(((((((((.&.)))))))))-)))))))....	GCGGAGGAGAUGGAUGAUUGGG&ACCAAUCAUC-AUUUCUUGAUU	2	37.582	3	0.999885	Output/No3/cleaveLand_result/t_plot/bra-MIR5722-p5_BraA03g019670.3C_976_TPlot.pdf	GO:0004674(protein serine/threonine kinase activity);GO:0005524(ATP binding);GO:0005886(plasma membrane);GO:0006468(protein phosphorylation);GO:0009751(response to salicylic acid);GO:0016021(integral component of membrane);GO:0016301(kinase activity);GO:0030246(carbohydrate binding)	ko00500(Starch and sucrose metabolism)
bra-miR396-5p	BraA03g019880.3C	BraA03g019880.3C:1692	1681	1701	1692	-33.4	-25	0.748503	4.5	2-11,1700-1691;13-18,1690-1685;19-21,1683-1681	1-1,1701-1701[UP5];12-12,x-x[BULq];x-x,1684-1684[BULt]	(((.((((((-((((((((((.&.)))))))))).))))))-)))	AGGUUUCAAG-AAGCUGUGGAC&UUCCACAGCUUUCUUGAA-CUU	4	75.164	2	0.967577	Output/No3/cleaveLand_result/t_plot/bra-miR396-5p_BraA03g019880.3C_1692_TPlot.pdf	GO:0003989(acetyl-CoA carboxylase activity);GO:0005524(ATP binding);GO:0006633(fatty acid biosynthetic process);GO:0009317(acetyl-CoA carboxylase complex);GO:0009507(chloroplast);GO:0009536(plastid);GO:0009570(chloroplast stroma);GO:0009706(chloroplast inner membrane);GO:0009941(chloroplast envelope);GO:0016020(membrane);GO:2001295(malonyl-CoA biosynthetic process)	ko01200(Carbon metabolism);ko01212(Fatty acid metabolism);ko00620(Pyruvate metabolism);ko00640(Propanoate metabolism);ko00061(Fatty acid biosynthesis);ko00253(Tetracycline biosynthesis)
bra-miR162-3p	BraA03g020310.3C	BraA03g020310.3C:1654	1642	1663	1654	-37.5	-24.6	0.656	8.5	1-5,1663-1659;8-15,1656-1649;16-20,1647-1643	6-7,1658-1657[SIL];x-x,1648-1648[BULt];21-21,1642-1642[UP3]	.(((((.((((((((..(((((&)))))..))))))))-))))).	AUGGGUGGUGGAGGUGAGUCGA&UCGAUAAACCUCUGC-AUCCAG	2	37.582	3	0.838242	Output/No3/cleaveLand_result/t_plot/bra-miR162-3p_BraA03g020310.3C_1654_TPlot.pdf	GO:0000139(Golgi membrane);GO:0005768(endosome);GO:0005794(Golgi apparatus);GO:0005802(trans-Golgi network);GO:0016021(integral component of membrane);GO:0016051(carbohydrate biosynthetic process);GO:0016757(transferase activity, transferring glycosyl groups);GO:0045489(pectin biosynthetic process);GO:0047262(polygalacturonate 4-alpha-galacturonosyltransferase activity);GO:0071555(cell wall organ…	ko00500(Starch and sucrose metabolism);ko00520(Amino sugar and nucleotide sugar metabolism)
bra-miR164b-3p_1ss16AC	BraA03g020350.3C	BraA03g020350.3C:2526	2515	2544	2526	-42	-28	0.666667	21.5	1-7,2544-2538;8-8,2536-2536;9-21,2527-2515	x-x,2537-2537[BULt];x-x,2535-2528[BULt]	(((((((((((((........(.(((((((&)))))))-)--------)))))))))))))	GGUGGGGAAGGUGAAGAGAAUGCGUACGUG&CAUGUGC-C--------CAUCUUCCCCAUC	2	37.582	3	0.992276	Output/No3/cleaveLand_result/t_plot/ath-miR164b-3p_1ss16AC_BraA03g020350.3C_2526_TPlot.pdf	GO:0003674(molecular_function);GO:0005737(cytoplasm);GO:0009733(response to auxin)	ko04075(Plant hormone signal transduction)
bra-miR396-5p	BraA03g020400.3C	BraA03g020400.3C:225	214	234	225	-33.4	-24.2	0.724551	8	4-18,231-217	1-3,234-232[UP5];19-21,216-214[UP3]	...(((((((((((((((...&...)))))))))))))))...	GAUUUCAAGAAAGCUGUGAUU&UUCCACAGCUUUCUUGAACUU	1	18.791	4	0.99907	Output/No3/cleaveLand_result/t_plot/bra-miR396-5p_BraA03g020400.3C_225_TPlot.pdf	GO:0005509(calcium ion binding);GO:0005544(calcium-dependent phospholipid binding);GO:0005773(vacuole);GO:0009408(response to heat);GO:0009409(response to cold);GO:0009414(response to water deprivation);GO:0009507(chloroplast);GO:0009651(response to salt stress);GO:0009986(cell surface)	NA
bra-miR156b-3p	BraA03g021010.3C	BraA03g021010.3C:900	889	910	900	-38.1	-25.3	0.664042	7.5	1-3,910-908;4-11,906-899;13-20,897-890	x-x,907-907[BULt];12-12,898-898[SIL];21-21,889-889[UP3]	.((((((((.((((((((.(((&)))-)))))))).)))))))).	CGUGACGGGCGUAUGGAGAAGU&GCU-CUCUAUACUUCUGUCACC	85	1597.23	2	0.999458	Output/No3/cleaveLand_result/t_plot/bna-MIR156b-p3_BraA03g021010.3C_900_TPlot.pdf	GO:0005524(ATP binding);GO:0005618(cell wall);GO:0005634(nucleus);GO:0009409(response to cold);GO:0009416(response to light stimulus);GO:0009507(chloroplast);GO:0009535(chloroplast thylakoid membrane);GO:0009570(chloroplast stroma);GO:0009579(thylakoid);GO:0009753(response to jasmonic acid);GO:0009941(chloroplast envelope);GO:0010150(leaf senescence);GO:0010287(plastoglobule);GO:0010319(stromule)…	ko00940(Phenylpropanoid biosynthesis)
bra-miR162-3p	BraA03g021170.3C	BraA03g021170.3C:987	976	996	987	-37.5	-24.7	0.658667	9	3-5,994-992;8-12,989-985;14-21,983-976	1-2,996-995[UP5];6-7,991-990[SIL];13-13,984-984[SIL]	((((((((.(((((..(((..&..)))..))))).))))))))	CUGGGUGUUGAGGUGGAUCCC&UCGAUAAACCUCUGCAUCCAG	1	18.791	4	0.9093	Output/No3/cleaveLand_result/t_plot/bra-miR162-3p_BraA03g021170.3C_987_TPlot.pdf	GO:0005515(protein binding);GO:0005737(cytoplasm);GO:0005739(mitochondrion);GO:0006979(response to oxidative stress);GO:0009751(response to salicylic acid);GO:0009816(defense response to bacterium, incompatible interaction)	NA
bra-miR5719-3p_1ss17AT	BraA03g021200.3C	BraA03g021200.3C:534	523	543	534	-29	-22.4	0.772414	5	1-10,543-534;11-18,532-525	x-x,533-533[BULt];19-20,524-523[UP3]	..((((((((.((((((((((&))))))))))-))))))))..	GAUAGUGUUGUUGAUGAUGAU&AUUAUCAUCA-CAACACUAGA	1	18.791	4	0.372081	Output/No3/cleaveLand_result/t_plot/bra-MIR5719-p3_1ss17AT_BraA03g021200.3C_534_TPlot.pdf	GO:0005634(nucleus);GO:0018024(histone-lysine N-methyltransferase activity)	NA
bra-miR172d-3p	BraA03g021490.3C	BraA03g021490.3C:372	361	381	372	-36	-27.8	0.772222	5	1-3,381-379;5-13,377-369;15-19,367-363	4-4,378-378[SIL];14-14,368-368[SIL];20-21,362-361[UP3]	..(((((.(((((((((.(((&))).))))))))).)))))..	CGGCAGCUUCAUCAAGAAUCC&GGAAUCUUGAUGAUGCUGCAU	3	56.373	2	0.356699	Output/No3/cleaveLand_result/t_plot/bra-miR172d-3p_BraA03g021490.3C_372_TPlot.pdf	GO:0003674(molecular_function)	NA
bra-miR156a-3p	BraA03g021570.3C	BraA03g021570.3C:866	854	875	866	-40.2	-26.9	0.669154	9	1-4,875-872;6-10,870-866;11-18,863-856;20-21,855-854	5-5,871-871[SIL];x-x,865-864[BULt];19-19,x-x[BULq]	((-((((((((..(((((.((((&)))).)))))--)))))))).))	GG-GACAGAGAAAGAGAGAGGGC&GCUUACUCUC--UCUCUGUCACC	2	37.582	3	0.999173	Output/No3/cleaveLand_result/t_plot/bra-miR156a-3p_BraA03g021570.3C_866_TPlot.pdf	GO:0005634(nucleus);GO:0006396(RNA processing);GO:0006397(mRNA processing);GO:0008380(RNA splicing)	ko03040(Spliceosome)
bra-miR408-3p_L-1R+2	BraA03g022560.3C	BraA03g022560.3C:599	586	609	599	-46	-31.8	0.691304	8	2-7,608-603;8-17,601-592;18-22,590-586	1-1,609-609[UP5];x-x,602-602[BULt];x-x,591-591[BULt]	(((((.((((((((((.((((((.&.))))))-))))))))))-)))))	GAGCUGAGGGAAGGGGAUAGUGUU&UGCACUG-CCUCUUCCCU-GGCUU	5	93.9549	2	0.920065	Output/No3/cleaveLand_result/t_plot/ath-miR408-3p_L-1R+2_BraA03g022560.3C_599_TPlot.pdf	GO:0003861(3-isopropylmalate dehydratase activity);GO:0005739(mitochondrion);GO:0008152(metabolic process);GO:0009098(leucine biosynthetic process);GO:0009507(chloroplast);GO:0009536(plastid);GO:0009570(chloroplast stroma);GO:0009651(response to salt stress);GO:0009658(chloroplast organization);GO:0016836(hydro-lyase activity);GO:0019761(glucosinolate biosynthetic process);GO:0048229(gametophyte …	ko01210(2-Oxocarboxylic acid metabolism);ko01230(Biosynthesis of amino acids);ko00660(C5-Branched dibasic acid metabolism);ko00290(Valine, leucine and isoleucine biosynthesis)
bra-miR5717	BraA03g023200.3C	BraA03g023200.3C:266	246	275	266	-36.4	-23.9	0.656593	24.5	1-10,275-266;11-20,256-247	x-x,265-257[BULt];21-21,246-246[UP3]	.((((((((((.........((((((((((&))))))))))---------)))))))))).	CCCAGGGCAAGGUGCUAAGCUAGUCCGAGC&GUUUGGAUUG---------UUUGCCUUGGC	3	56.373	3	0.999999	Output/No3/cleaveLand_result/t_plot/bra-miR5717_BraA03g023200.3C_266_TPlot.pdf	GO:0003735(structural constituent of ribosome);GO:0006412(translation);GO:0009507(chloroplast);GO:0015934(large ribosomal subunit)	ko03010(Ribosome)
bra-miR156a-3p	BraA03g023490.3C	BraA03g023490.3C:779	768	788	779	-40.2	-27	0.671642	7.5	1-3,788-786;6-17,783-772;20-21,769-768	4-5,785-784[SIL];18-19,771-770[SIL]	((..((((((((((((..(((&)))..))))))))))))..))	GGAAGCGGAGAGAGAGGAAGU&GCUUACUCUCUCUCUGUCACC	2	37.582	3	0.998729	Output/No3/cleaveLand_result/t_plot/bra-miR156a-3p_BraA03g023490.3C_779_TPlot.pdf	GO:0003677(DNA binding);GO:0005515(protein binding);GO:0005634(nucleus);GO:0008150(biological_process);GO:0010167(response to nitrate);GO:0015706(nitrate transport);GO:0071249(cellular response to nitrate);GO:0071705(nitrogen compound transport);GO:1901698(response to nitrogen compound)	NA
bra-miR5719-5p_2ss2AT19AC	BraA03g023490.3C	BraA03g023490.3C:820	807	829	820	-30.4	-20.04	0.659211	9	3-15,827-815;17-20,810-807	1-2,829-828[UP5];16-16,814-811[AILt]	((((....(((((((((((((..&..)))))))))))))---.))))	GGAUCACGAUCAUUACAGCACCA&UUGUGUUGUGAUGAU---AAUCC	2	37.582	3	0.998892	Output/No3/cleaveLand_result/t_plot/bra-MIR5719-p5_2ss2AT19AC_BraA03g023490.3C_820_TPlot.pdf	GO:0003677(DNA binding);GO:0005515(protein binding);GO:0005634(nucleus);GO:0008150(biological_process);GO:0010167(response to nitrate);GO:0015706(nitrate transport);GO:0071249(cellular response to nitrate);GO:0071705(nitrogen compound transport);GO:1901698(response to nitrogen compound)	NA
bra-miR5654a-3p	BraA03g023510.3C	BraA03g023510.3C:645	634	655	645	-29.2	-19	0.650685	9	2-8,654-648;11-21,644-634	1-1,655-655[UP5];9-10,647-645[AILt]	(((((((((((...(((((((.&.)))))))-..)))))))))))	UAUAAGAUAGAAAACCAAGCAG&AUGCUUGG-GAUUUAUUUUGUA	1	18.791	4	1	Output/No3/cleaveLand_result/t_plot/bra-MIR5654a-p3_BraA03g023510.3C_645_TPlot.pdf	GO:0003674(molecular_function);GO:0005634(nucleus);GO:0005739(mitochondrion);GO:0008150(biological_process)	NA
bra-miR9558-3p	BraA03g023940.3C	BraA03g023940.3C:322	306	331	322	-36.6	-23.86	0.651913	12	1-2,331-330;4-14,328-318;17-19,311-309	3-3,329-329[SIL];15-16,317-312[AILt];20-22,308-306[UP3]	...(((......(((((((((((.((&)).)))))))))))----..)))...	UUUGGAUCAAAUUGUCUGGCUUGGGA&UUGCAAGCCAGACA----UUUCCUUU	4	75.164	3	0.993383	Output/No3/cleaveLand_result/t_plot/bra-miR9558-3p_BraA03g023940.3C_322_TPlot.pdf	GO:0003674(molecular_function);GO:0005515(protein binding);GO:0005739(mitochondrion);GO:0005777(peroxisome);GO:0005778(peroxisomal membrane);GO:0005779(integral component of peroxisomal membrane);GO:0007031(peroxisome organization);GO:0009507(chloroplast);GO:0016559(peroxisome fission);GO:0042802(identical protein binding);GO:0044375(regulation of peroxisome size)	ko04146(Peroxisome)
bra-miR9556-5p_R-2_1ss12AT	BraA03g024000.3C	BraA03g024000.3C:592	583	601	592	-29	-20.6	0.710345	8	2-3,600-599;6-19,596-583	1-1,601-601[UP5];4-5,598-597[SIL]	((((((((((((((..((.&.))..))))))))))))))	GCUACUGACGCUAAGAGAA&GUCAAUUGGUGUUAGUAGU	4	75.164	2	0.943155	Output/No3/cleaveLand_result/t_plot/bra-miR9556-5p_R-2_1ss12AT_BraA03g024000.3C_592_TPlot.pdf	GO:0005739(mitochondrion);GO:0005773(vacuole);GO:0005886(plasma membrane);GO:0005887(integral component of plasma membrane);GO:0006810(transport);GO:0006833(water transport);GO:0009414(response to water deprivation);GO:0009506(plasmodesma);GO:0009941(chloroplast envelope);GO:0009992(cellular water homeostasis);GO:0015250(water channel activity);GO:0015254(glycerol channel activity);GO:0016020(mem…	ko00531(Glycosaminoglycan degradation)
bra-miR158-3p	BraA03g024020.3C	BraA03g024020.3C:5093	5082	5101	5093	-31.3	-20.9	0.667732	8	3-7,5099-5095;9-19,5094-5084	1-2,5101-5100[UP5];8-8,x-x[BULq];20-21,5083-5082[UP3]	..(((((((((((-(((((..&..))))).)))))))))))..	CUCUUUGUCUGCA-UUGGACA&UUUCCAAAUGUAGACAAAGCA	1	18.791	4	0.932397	Output/No3/cleaveLand_result/t_plot/bra-miR158-3p_BraA03g024020.3C_5093_TPlot.pdf	GO:0003677(DNA binding);GO:0003682(chromatin binding);GO:0004386(helicase activity);GO:0005515(protein binding);GO:0005524(ATP binding);GO:0005634(nucleus);GO:0005829(cytosol);GO:0006351(transcription, DNA-templated);GO:0006355(regulation of transcription, DNA-templated);GO:0008094(DNA-dependent ATPase activity);GO:0010199(organ boundary specification between lateral organs and the meristem);GO:0…	ko03420(Nucleotide excision repair)
bra-miR403-5p	BraA03g024060.3C	BraA03g024060.3C:696	684	705	696	-31.5	-21.3	0.67619	9.5	2-15,704-691;17-19,689-687	1-1,705-705[UP5];16-16,690-690[SIL];20-22,686-684[UP3]	...(((.((((((((((((((.&.)))))))))))))).)))...	UGAUGGUUUCACGUACGAGGCC&UGUUUUGUGCGUGAAUCUAAUU	2	37.582	3	0.936051	Output/No3/cleaveLand_result/t_plot/bra-miR403-5p_BraA03g024060.3C_696_TPlot.pdf	GO:0004842(ubiquitin-protein transferase activity);GO:0005634(nucleus);GO:0006950(response to stress);GO:0016567(protein ubiquitination);GO:0016874(ligase activity)	ko03010(Ribosome)
bra-miR164e-3p	BraA03g024070.3C	BraA03g024070.3C:69	58	80	69	-45.5	-29.78	0.654505	12	3-7,78-74;10-20,69-59	1-2,80-79[UP5];8-9,73-70[AILt];21-21,58-58[UP3]	.(((((((((((....(((((..&..)))))--..))))))))))).	CUUGGAGGAGGGUAUUGCACGAG&CACGUGC--UCCCCUCCUCCAAC	1	18.791	4	0.999806	Output/No3/cleaveLand_result/t_plot/bra-miR164e-3p_BraA03g024070.3C_69_TPlot.pdf	GO:0003735(structural constituent of ribosome);GO:0005739(mitochondrion);GO:0005762(mitochondrial large ribosomal subunit);GO:0008150(biological_process)	NA
bra-miR9563b-3p_1ss7TC	BraA03g024480.3C	BraA03g024480.3C:266	253	276	266	-34.1	-22.9	0.671554	9.5	1-1,276-276;2-5,274-271;7-19,269-257;21-22,255-254	x-x,275-275[BULt];6-6,270-270[SIL];20-20,256-256[SIL];23-23,253-253[UP3]	.((.(((((((((((((.((((.(&)-)))).))))))))))))).)).	GAGGUGGAGGAGCUGAGCGCCGCG&C-CGGUUCUUAGCUUUUUUAGUUA	4	75.164	3	0.999956	Output/No3/cleaveLand_result/t_plot/bra-MIR9563b-p3_1ss7TC_BraA03g024480.3C_266_TPlot.pdf	GO:0003674(molecular_function);GO:0009416(response to light stimulus);GO:0009507(chloroplast);GO:0009570(chloroplast stroma);GO:0009744(response to sucrose);GO:0009941(chloroplast envelope);GO:0019253(reductive pentose-phosphate cycle);GO:0034605(cellular response to heat);GO:0043234(protein complex);GO:0070417(cellular response to cold);GO:0071454(cellular response to anoxia);GO:0080153(negative…	NA
bra-miR164a	BraA03g024540.3C	BraA03g024540.3C:534	523	543	534	-44.3	-32.8	0.740406	4.5	2-15,542-529;17-19,527-525	1-1,543-543[UP5];16-16,528-528[SIL];20-21,524-523[UP3]	..(((.((((((((((((((.&.)))))))))))))).)))..	CUCGCUUGCCCUGCUUCUCCC&UGGAGAAGCAGGGCACGUGCA	7	131.537	2	0.316813	Output/No3/cleaveLand_result/t_plot/bra-miR164a_BraA03g024540.3C_534_TPlot.pdf	GO:0000139(Golgi membrane);GO:0003824(catalytic activity);GO:0005768(endosome);GO:0005794(Golgi apparatus);GO:0005802(trans-Golgi network);GO:0005829(cytosol);GO:0005886(plasma membrane);GO:0008460(dTDP-glucose 4,6-dehydratase activity);GO:0009225(nucleotide-sugar metabolic process);GO:0016020(membrane);GO:0016021(integral component of membrane);GO:0019305(dTDP-rhamnose biosynthetic process);GO:0…	ko00500(Starch and sucrose metabolism);ko00520(Amino sugar and nucleotide sugar metabolism)
bra-miR9552b-5p	BraA03g024620.3C	BraA03g024620.3C:1179	1155	1188	1179	-44.4	-30	0.675676	15	1-13,1188-1176;14-16,1164-1162;17-22,1160-1155	x-x,1175-1165[BULt];x-x,1161-1161[BULt]	((((((.(((...........(((((((((((((&)))))))))))))-----------)))-))))))	UCCGGUGGAGAAAGUGUUCUUGGAGAAGCUGGUG&CGCUAGCUUCUUC-----------CUC-ACCGGA	1	18.791	4	0.999136	Output/No3/cleaveLand_result/t_plot/bra-MIR9552b-p5_BraA03g024620.3C_1179_TPlot.pdf	GO:0003690(double-stranded DNA binding);GO:0005739(mitochondrion);GO:0006355(regulation of transcription, DNA-templated);GO:0009507(chloroplast);GO:0016020(membrane)	ko03013(RNA transport)
bra-miR9561-5p_L-2R+1	BraA03g024690.3C	BraA03g024690.3C:3553	3538	3562	3553	-39.7	-26.3	0.662469	7.5	1-11,3562-3552;12-13,3550-3549;14-15,3547-3546;16-21,3544-3539	x-x,3551-3551[BULt];x-x,3548-3548[BULt];x-x,3545-3545[BULt];22-22,3538-3538[UP3]	.((((((.((.((.(((((((((((&)))))))))))-))-))-)))))).	CGUGGGGUGAUCUCGGUGGGAGACU&AGUCUCUCACC-AG-UC-UUUCACU	3	56.373	2	0.996568	Output/No3/cleaveLand_result/t_plot/bra-miR9561-5p_L-2R+1_BraA03g024690.3C_3553_TPlot.pdf	GO:0000162(tryptophan biosynthetic process);GO:0004049(anthranilate synthase activity);GO:0005950(anthranilate synthase complex);GO:0009073(aromatic amino acid family biosynthetic process);GO:0009507(chloroplast)	ko01230(Biosynthesis of amino acids);ko00400(Phenylalanine, tyrosine and tryptophan biosynthesis)
bra-miR9408-3p	BraA03g024780.3C	BraA03g024780.3C:1089	1078	1098	1089	-30.5	-20.9	0.685246	6	2-12,1097-1087;15-22,1085-1078	1-1,1098-1098[UP5];13-14,1086-1086[AILq]	((((((((.-(((((((((((.&.)))))))))))..))))))))	GAUAACAUG-UCUGAGAUGAGU&UUUCAUCUUAGAGAAUGUUGUU	5	93.9549	2	0.967577	Output/No3/cleaveLand_result/t_plot/bra-miR9408-3p_BraA03g024780.3C_1089_TPlot.pdf	GO:0005737(cytoplasm);GO:0008270(zinc ion binding);GO:0016021(integral component of membrane);GO:0016567(protein ubiquitination);GO:0016874(ligase activity)	NA
bra-miR5717	BraA03g025670.3C	BraA03g025670.3C:327	316	336	327	-36.4	-23.9	0.656593	8	2-18,335-319;20-21,317-316	1-1,336-336[UP5];19-19,318-318[SIL]	((.(((((((((((((((((.&.))))))))))))))))).))	GUGAGGGCAAAUGGUCUAGAG&GUUUGGAUUGUUUGCCUUGGC	5	93.9549	2	1	Output/No3/cleaveLand_result/t_plot/bra-miR5717_BraA03g025670.3C_327_TPlot.pdf	NA	NA
bra-miR396-5p	BraA03g025790.3C	BraA03g025790.3C:710	699	720	710	-33.4	-29.2	0.874251	4	1-8,720-713;9-19,711-701	x-x,712-712[BULt];20-21,700-699[UP3]	..(((((((((((.((((((((&))))))))-)))))))))))..	UCGUUCAAGAAAGCCUGUGGAA&UUCCACAG-CUUUCUUGAACUU	132	2480.41	0	0.00692425	Output/No3/cleaveLand_result/t_plot/bra-miR396-5p_BraA03g025790.3C_710_TPlot.pdf	GO:0005515(protein binding);GO:0005524(ATP binding);GO:0005634(nucleus);GO:0006351(transcription, DNA-templated);GO:0006355(regulation of transcription, DNA-templated);GO:0009624(response to nematode);GO:0048364(root development);GO:0048366(leaf development);GO:0061062(regulation of nematode larval development)	NA
bra-miR5714-5p	BraA03g025900.3C	BraA03g025900.3C:1578	1566	1587	1578	-36.2	-23.8	0.657459	9.5	3-5,1585-1583;7-10,1581-1578;12-15,1576-1573;16-21,1571-1566	1-2,1587-1586[UP5];6-6,1582-1582[SIL];11-11,1577-1577[SIL];x-x,1572-1572[BULt]	((((((.((((.((((.(((..&..))).)))).))))-))))))	GGUGACAAAGAGUCUGGAGCUG&AUGCUGUAGAGUCUU-GUCAUC	1	18.791	4	0.999995	Output/No3/cleaveLand_result/t_plot/bra-MIR5714-p5_BraA03g025900.3C_1578_TPlot.pdf	GO:0003682(chromatin binding);GO:0005634(nucleus);GO:0005737(cytoplasm);GO:0007064(mitotic sister chromatid cohesion);GO:0010468(regulation of gene expression)	NA
bra-miR9556-5p_R-2_1ss12AT	BraA03g025990.3C	BraA03g025990.3C:1160	1152	1169	1160	-29	-19.7	0.67931	7	2-10,1168-1160;12-19,1159-1152	1-1,1169-1169[UP5];11-11,x-x[BULq]	((((((((-(((((((((.&.))))))))).))))))))	ACUGCUGA-GCCGGUUGAG&GUCAAUUGGUGUUAGUAGU	2	37.582	3	0.99684	Output/No3/cleaveLand_result/t_plot/bra-miR9556-5p_R-2_1ss12AT_BraA03g025990.3C_1160_TPlot.pdf	GO:0004553(hydrolase activity, hydrolyzing O-glycosyl compounds);GO:0005768(endosome);GO:0005769(early endosome);GO:0005794(Golgi apparatus);GO:0005802(trans-Golgi network);GO:0005886(plasma membrane);GO:0008810(cellulase activity);GO:0009504(cell plate);GO:0009735(response to cytokinin);GO:0009826(unidimensional cell growth);GO:0016021(integral component of membrane);GO:0030244(cellulose biosynt…	ko00500(Starch and sucrose metabolism)
bra-miR9556-5p_R-2_1ss12AT	BraA03g026470.3C	BraA03g026470.3C:544	535	553	544	-29	-19.4	0.668966	9.5	1-3,553-551;6-16,548-538	4-5,550-549[SIL];17-19,537-535[UP3]	...(((((((((((..(((&)))..)))))))))))...	UUCACUGGCACCAAGAGGC&GUCAAUUGGUGUUAGUAGU	4	75.164	2	0.999789	Output/No3/cleaveLand_result/t_plot/bra-miR9556-5p_R-2_1ss12AT_BraA03g026470.3C_544_TPlot.pdf	GO:0005634(nucleus);GO:0006869(lipid transport);GO:0007165(signal transduction);GO:0008142(oxysterol binding);GO:0008202(steroid metabolic process);GO:0008289(lipid binding);GO:0035091(phosphatidylinositol binding)	ko00500(Starch and sucrose metabolism);ko00520(Amino sugar and nucleotide sugar metabolism)
bra-miR161-3p	BraA03g026710.3C	BraA03g026710.3C:2813	2802	2822	2813	-34.2	-22.8	0.666667	7	1-10,2822-2813;12-16,2811-2807	11-11,2812-2812[SIL];17-21,2806-2802[UP3]	.....(((((.((((((((((&)))))))))).))))).....	AGCUUACGCAAUGAAAGUGAC&GUCACUUUCAAUGCGUUGAUC	6	112.746	2	0.98575	Output/No3/cleaveLand_result/t_plot/bra-miR161-3p_BraA03g026710.3C_2813_TPlot.pdf	GO:0004674(protein serine/threonine kinase activity);GO:0005515(protein binding);GO:0005524(ATP binding);GO:0005634(nucleus);GO:0005886(plasma membrane);GO:0006468(protein phosphorylation);GO:0009506(plasmodesma);GO:0010183(pollen tube guidance);GO:0016020(membrane);GO:0016021(integral component of membrane);GO:0016301(kinase activity);GO:0090406(pollen tube)	ko04075(Plant hormone signal transduction)
bra-miR9552a-5p_L-1R+1	BraA03g027010.3C	BraA03g027010.3C:471	458	480	471	-40.9	-26.6	0.650367	9	1-10,480-471;11-13,468-466;15-20,464-459	x-x,470-469[BULt];14-14,465-465[SIL];21-21,458-458[UP3]	.((((((.(((..((((((((((&))))))))))--))).)))))).	AGCUGGCGGAGGUUAGAUCGGUG&UAUCGGUCUA--CUCGGUCAGCG	1	18.791	4	0.956498	Output/No3/cleaveLand_result/t_plot/bra-miR9552a-5p_L-1R+1_BraA03g027010.3C_471_TPlot.pdf	GO:0009409(response to cold);GO:0009507(chloroplast);GO:0009534(chloroplast thylakoid);GO:0009535(chloroplast thylakoid membrane);GO:0009579(thylakoid);GO:0009735(response to cytokinin);GO:0009772(photosynthetic electron transport in photosystem II);GO:0009773(photosynthetic electron transport in photosystem I);GO:0009941(chloroplast envelope);GO:0010287(plastoglobule);GO:0010319(stromule);GO:001…	ko00190(Oxidative phosphorylation);ko00195(Photosynthesis)
bra-miR9559-5p	BraA03g027060.3C	BraA03g027060.3C:196	184	205	196	-31.3	-21.9	0.699681	7	1-10,205-196;11-11,194-194;13-21,192-184	x-x,195-195[BULt];12-12,193-193[SIL]	(((((((((.(.((((((((((&))))))))))-).)))))))))	GCUGAGAUCGACAACCUGAUGA&UCAUUAGGUU-UGGAUUUUGGU	8	150.328	2	0.995721	Output/No3/cleaveLand_result/t_plot/bra-MIR9559-p5_BraA03g027060.3C_196_TPlot.pdf	GO:0003735(structural constituent of ribosome);GO:0005618(cell wall);GO:0005737(cytoplasm);GO:0005774(vacuolar membrane);GO:0005794(Golgi apparatus);GO:0005829(cytosol);GO:0005840(ribosome);GO:0005886(plasma membrane);GO:0006412(translation);GO:0006413(translational initiation);GO:0009506(plasmodesma);GO:0015935(small ribosomal subunit);GO:0022627(cytosolic small ribosomal subunit);GO:0042254(rib…	ko03010(Ribosome)
bra-miR9552b-5p	BraA03g027750.3C	BraA03g027750.3C:205	193	217	205	-44.4	-29.5	0.664414	11	2-5,216-213;6-19,209-196;21-21,194-194	1-1,217-217[UP5];x-x,212-210[BULt];20-20,195-195[SIL];22-22,193-193[UP3]	.(.((((((((((((((...((((.&.))))---)))))))))))))).).	GUGGGUGGGGAAGAAGUUGAUAGCA&CGCUA---GCUUCUUCCUCACCGGA	1	18.791	4	0.999946	Output/No3/cleaveLand_result/t_plot/bra-MIR9552b-p5_BraA03g027750.3C_205_TPlot.pdf	GO:0003674(molecular_function);GO:0009507(chloroplast);GO:0009535(chloroplast thylakoid membrane);GO:0009773(photosynthetic electron transport in photosystem I);GO:0015979(photosynthesis);GO:0016021(integral component of membrane)	NA
bra-miR5722-5p	BraA03g027870.3C	BraA03g027870.3C:933	921	942	933	-29.4	-20.2	0.687075	6	1-12,942-931;14-16,929-927;17-19,925-923	13-13,930-930[SIL];x-x,926-926[BULt];20-21,922-921[UP3]	..(((.(((.((((((((((((&)))))))))))).)))-)))..	UCUCGCGGAUAUGGUGAUUGGU&ACCAAUCAUCAUUUCU-UGAUU	1	18.791	4	0.999983	Output/No3/cleaveLand_result/t_plot/bra-MIR5722-p5_BraA03g027870.3C_933_TPlot.pdf	GO:0005506(iron ion binding);GO:0005783(endoplasmic reticulum);GO:0009507(chloroplast);GO:0016020(membrane);GO:0016021(integral component of membrane);GO:0016709(oxidoreductase activity, acting on paired donors, with incorporation or reduction of molecular oxygen, NAD(P)H as one donor, and incorporation of one atom of oxygen);GO:0019825(oxygen binding);GO:0020037(heme binding);GO:0044550(secondar…	ko00941(Flavonoid biosynthesis);ko00944(Flavone and flavonol biosynthesis)
bra-miR9563b-3p_1ss7TC	BraA03g028120.3C	BraA03g028120.3C:1440	1427	1451	1440	-34.1	-22.3	0.653959	10	1-5,1451-1447;6-14,1444-1436;16-21,1434-1429	x-x,1446-1445[BULt];15-15,1435-1435[SIL];22-23,1428-1427[UP3]	..((((((.(((((((((..(((((&)))))--))))))))).))))))..	UUAUUGAAUGGGCUGAGAGAACCGG&CCGGU--UCUUAGCUUUUUUAGUUA	1	18.791	4	1	Output/No3/cleaveLand_result/t_plot/bra-MIR9563b-p3_1ss7TC_BraA03g028120.3C_1440_TPlot.pdf	GO:0002161(aminoacyl-tRNA editing activity);GO:0004812(aminoacyl-tRNA ligase activity);GO:0004823(leucine-tRNA ligase activity);GO:0005524(ATP binding);GO:0005737(cytoplasm);GO:0005739(mitochondrion);GO:0005829(cytosol);GO:0006418(tRNA aminoacylation for protein translation);GO:0006429(leucyl-tRNA aminoacylation);GO:0009507(chloroplast);GO:0009570(chloroplast stroma);GO:0009793(embryo development…	ko00970(Aminoacyl-tRNA biosynthesis)
bra-miR156b-3p	BraA03g028120.3C	BraA03g028120.3C:2429	2418	2439	2429	-38.1	-27.2	0.713911	11.5	1-6,2439-2434;11-21,2428-2418	7-10,2433-2429[AILt]	(((((((((((.....((((((&))))))-....)))))))))))	GGUGACAGAGGAAAUCGAGAGU&GCUCUC-UAUACUUCUGUCACC	1	18.791	4	0.872203	Output/No3/cleaveLand_result/t_plot/bna-MIR156b-p3_BraA03g028120.3C_2429_TPlot.pdf	GO:0002161(aminoacyl-tRNA editing activity);GO:0004812(aminoacyl-tRNA ligase activity);GO:0004823(leucine-tRNA ligase activity);GO:0005524(ATP binding);GO:0005737(cytoplasm);GO:0005739(mitochondrion);GO:0005829(cytosol);GO:0006418(tRNA aminoacylation for protein translation);GO:0006429(leucyl-tRNA aminoacylation);GO:0009507(chloroplast);GO:0009570(chloroplast stroma);GO:0009793(embryo development…	ko00970(Aminoacyl-tRNA biosynthesis)
bra-miR5722-5p	BraA03g028120.3C	BraA03g028120.3C:720	709	729	720	-29.4	-20.4	0.693878	7.5	2-4,728-726;6-17,724-713;19-21,711-709	1-1,729-729[UP5];5-5,725-725[SIL];18-18,712-712[SIL]	(((.((((((((((((.(((.&.))).)))))))))))).)))	AAUGAGGAAGUGGUGGAUGGG&ACCAAUCAUCAUUUCUUGAUU	2	37.582	3	0.998685	Output/No3/cleaveLand_result/t_plot/bra-MIR5722-p5_BraA03g028120.3C_720_TPlot.pdf	GO:0002161(aminoacyl-tRNA editing activity);GO:0004812(aminoacyl-tRNA ligase activity);GO:0004823(leucine-tRNA ligase activity);GO:0005524(ATP binding);GO:0005737(cytoplasm);GO:0005739(mitochondrion);GO:0005829(cytosol);GO:0006418(tRNA aminoacylation for protein translation);GO:0006429(leucyl-tRNA aminoacylation);GO:0009507(chloroplast);GO:0009570(chloroplast stroma);GO:0009793(embryo development…	ko00970(Aminoacyl-tRNA biosynthesis)
bra-miR9556-5p_R-2_1ss12AT	BraA03g028390.3C	BraA03g028390.3C:292	284	300	292	-29	-19.4	0.668966	5	1-6,300-295;8-15,294-287;17-19,286-284	7-7,x-x[BULq];16-16,x-x[BULq]	(((-((((((((-((((((&)))))).)))))))).)))	GCU-CUGACACU-AUUGAC&GUCAAUUGGUGUUAGUAGU	2	37.582	3	0.999403	Output/No3/cleaveLand_result/t_plot/bra-miR9556-5p_R-2_1ss12AT_BraA03g028390.3C_292_TPlot.pdf	GO:0005634(nucleus);GO:0005773(vacuole);GO:0006464(cellular protein modification process);GO:0006511(ubiquitin-dependent protein catabolic process)	ko03010(Ribosome)
bra-miR160a-5p_L+2R-1_1	BraA03g028710.3C	BraA03g028710.3C:204	191	214	204	-47.5	-30.9	0.650526	11	4-5,211-210;6-13,208-201;14-21,199-192	1-3,214-212[UP5];x-x,209-209[BULt];x-x,200-200[BULt];22-22,191-191[UP3]	.((((((((.((((((((.((...&...))-))))))))-)))))))).	UGCGUGCAGAGGAGCUAGAGCGGU&CAUGC-CUGGCUCC-CUGUAUGCC	5	93.9549	2	0.845077	Output/No3/cleaveLand_result/t_plot/ath-miR160a-5p_L+2R-1_1_BraA03g028710.3C_204_TPlot.pdf	GO:0005506(iron ion binding);GO:0016020(membrane);GO:0016709(oxidoreductase activity, acting on paired donors, with incorporation or reduction of molecular oxygen, NAD(P)H as one donor, and incorporation of one atom of oxygen);GO:0019825(oxygen binding);GO:0020037(heme binding);GO:0044550(secondary metabolite biosynthetic process);GO:0055114(oxidation-reduction process)	ko00903(Limonene and pinene degradation);ko00945(Stilbenoid, diarylheptanoid and gingerol biosynthesis)
bra-miR9556-5p_R-2_1ss12AT	BraA03g028720.3C	BraA03g028720.3C:1957	1948	1974	1957	-29	-18.9	0.651724	20.5	1-4,1974-1971;5-19,1962-1948	x-x,1970-1963[BULt]	(((((((((((((((........((((&))))--------)))))))))))))))	GCUGCUGAUAUCAAUGCCCUAUUUGGC&GUCA--------AUUGGUGUUAGUAGU	1	18.791	4	1	Output/No3/cleaveLand_result/t_plot/bra-miR9556-5p_R-2_1ss12AT_BraA03g028720.3C_1957_TPlot.pdf	GO:0004721(phosphoprotein phosphatase activity);GO:0004722(protein serine/threonine phosphatase activity);GO:0005515(protein binding);GO:0005634(nucleus);GO:0005829(cytosol);GO:0005886(plasma membrane);GO:0009742(brassinosteroid mediated signaling pathway);GO:0046872(metal ion binding)	ko04075(Plant hormone signal transduction)
bra-miR9559-5p	BraA03g028820.3C	BraA03g028820.3C:157	146	166	157	-31.3	-20.5	0.654952	13.5	7-17,160-150;19-21,148-146	1-6,166-161[UP5];18-18,149-149[SIL]	(((.(((((((((((......&......))))))))))).)))	ACCUGAAUCCAGACCACUUGG&UCAUUAGGUUUGGAUUUUGGU	1	18.791	4	1	Output/No3/cleaveLand_result/t_plot/bra-MIR9559-p5_BraA03g028820.3C_157_TPlot.pdf	GO:0003674(molecular_function);GO:0005739(mitochondrion);GO:0008150(biological_process)	NA
bra-miR9563b-3p_1ss7TC	BraA03g029080.3C	BraA03g029080.3C:246	233	253	246	-34.1	-22.6	0.662757	7.5	1-8,253-246;11-18,245-238;20-23,236-233	9-10,x-x[BULq];19-19,237-237[SIL]	((((.((((((((--((((((((&))))))))..)))))))).))))	UAAUAGAGAAAGC--AGAGCCGG&CCGGUUCUUAGCUUUUUUAGUUA	7	131.537	2	1	Output/No3/cleaveLand_result/t_plot/bra-MIR9563b-p3_1ss7TC_BraA03g029080.3C_246_TPlot.pdf	GO:0003674(molecular_function);GO:0005634(nucleus);GO:0005737(cytoplasm);GO:0005829(cytosol);GO:0005886(plasma membrane);GO:0009506(plasmodesma);GO:0010449(root meristem growth);GO:0010628(positive regulation of gene expression);GO:0080037(negative regulation of cytokinin-activated signaling pathway);GO:2000012(regulation of auxin polar transport)	ko00590(Arachidonic acid metabolism)
bra-miR164e-3p	BraA03g029510.3C	BraA03g029510.3C:787	775	798	787	-45.5	-29.9	0.657143	12	3-5,796-794;6-12,791-785;13-18,783-778	1-2,798-797[UP5];x-x,793-792[BULt];x-x,784-784[BULt];19-21,777-775[UP3]	...((((((.(((((((..(((..&..)))--)))))))-))))))...	UACGGAGGAUGGGGAGCUCACGGA&CACGU--GCUCCCC-UCCUCCAAC	1	18.791	4	0.999667	Output/No3/cleaveLand_result/t_plot/bra-miR164e-3p_BraA03g029510.3C_787_TPlot.pdf	GO:0004478(methionine adenosyltransferase activity);GO:0005507(copper ion binding);GO:0005515(protein binding);GO:0005524(ATP binding);GO:0005618(cell wall);GO:0005730(nucleolus);GO:0005737(cytoplasm);GO:0005829(cytosol);GO:0006556(S-adenosylmethionine biosynthetic process);GO:0006730(one-carbon metabolic process);GO:0009506(plasmodesma);GO:0009735(response to cytokinin);GO:0070062(extracellular …	ko01230(Biosynthesis of amino acids);ko00270(Cysteine and methionine metabolism)
bra-miR1885b-5p	BraA03g029520.3C	BraA03g029520.3C:1163	1151	1172	1163	-35.1	-23.3	0.663818	9.5	1-3,1172-1170;5-12,1168-1161;15-21,1157-1151	4-4,1169-1169[SIL];13-14,1160-1158[AILt]	(((((((...((((((((.(((&))).))))))))-..)))))))	GUGUGAUGCAGGGAAGACGUUG&CAGAGUCUUUCU-AAGUCACAC	2	37.582	3	0.922743	Output/No3/cleaveLand_result/t_plot/bra-MIR1885b-p5_BraA03g029520.3C_1163_TPlot.pdf	GO:0009306(protein secretion);GO:0015450(P-P-bond-hydrolysis-driven protein transmembrane transporter activity)	ko03060(Protein export)
bra-miR5718-3p	BraA03g029650.3C	BraA03g029650.3C:206	195	215	206	-36.8	-24	0.652174	12.5	4-11,212-205;14-21,202-195	1-3,215-213[UP5];12-13,204-203[SIL]	((((((((..((((((((...&...))))))))..))))))))	UGGUGGCGGUGGUGGUGGUGC&UAUCUACUGCUUAUGCCACCA	2	37.582	3	0.999982	Output/No3/cleaveLand_result/t_plot/bra-MIR5718-p3_BraA03g029650.3C_206_TPlot.pdf	GO:0003735(structural constituent of ribosome);GO:0005634(nucleus);GO:0005829(cytosol);GO:0005840(ribosome);GO:0006414(translational elongation);GO:0022626(cytosolic ribosome)	ko03010(Ribosome)
bra-miR391-3p	BraA03g029650.3C	BraA03g029650.3C:248	238	257	248	-39.6	-26	0.656566	8	2-11,256-247;13-15,245-243;17-21,242-238	1-1,257-257[UP5];12-12,246-246[SIL];16-16,x-x[BULq]	(((((-(((.((((((((((.&.)))))))))).))).)))))	GCUGC-UGGUGGAGGUGCCGC&ACGGUAUCUCUCCUACGUAGC	1	18.791	4	0.988121	Output/No3/cleaveLand_result/t_plot/bra-miR391-3p_BraA03g029650.3C_248_TPlot.pdf	GO:0003735(structural constituent of ribosome);GO:0005634(nucleus);GO:0005829(cytosol);GO:0005840(ribosome);GO:0006414(translational elongation);GO:0022626(cytosolic ribosome)	ko03010(Ribosome)
bra-miR5714-5p	BraA03g029900.3C	BraA03g029900.3C:544	532	554	544	-36.2	-25.8	0.712707	6.5	1-9,554-546;11-13,543-541;14-21,539-532	10-10,545-544[AILt];x-x,540-540[BULt]	((((((((.(((..(((((((((&)))))))))-.)))-))))))))	GAUGGCAACGGCAACUACAGCAU&AUGCUGUAG-AGUC-UUGUCAUC	4	75.164	3	0.779601	Output/No3/cleaveLand_result/t_plot/bra-MIR5714-p5_BraA03g029900.3C_544_TPlot.pdf	GO:0003735(structural constituent of ribosome);GO:0006412(translation);GO:0009507(chloroplast);GO:0009570(chloroplast stroma);GO:0009735(response to cytokinin);GO:0009941(chloroplast envelope);GO:0016020(membrane);GO:0019843(rRNA binding);GO:0022625(cytosolic large ribosomal subunit);GO:0022626(cytosolic ribosome)	ko03010(Ribosome)
bra-miR172d-3p	BraA03g030270.3C	BraA03g030270.3C:756	746	773	756	-36	-23.6	0.655556	20	1-7,773-767;8-10,758-756;12-19,755-748	x-x,766-759[BULt];11-11,x-x[BULq];20-21,747-746[UP3]	..((((((((-(((........(((((((&)))))))--------))).))))))))..	CAGCAGCAUC-UCAAGGAGACCAGAUUCC&GGAAUCU--------UGAUGAUGCUGCAU	1	18.791	4	0.999961	Output/No3/cleaveLand_result/t_plot/bra-miR172d-3p_BraA03g030270.3C_756_TPlot.pdf	GO:0005634(nucleus);GO:0005886(plasma membrane)	NA
bra-miR396-5p	BraA03g030290.3C	BraA03g030290.3C:48	37	57	48	-33.4	-23.7	0.709581	7.5	3-17,55-41	1-2,57-56[UP5];18-21,40-37[UP3]	....(((((((((((((((..&..)))))))))))))))....	AACCUUAAGAAAGCUGUGGCA&UUCCACAGCUUUCUUGAACUU	1	18.791	4	0.999963	Output/No3/cleaveLand_result/t_plot/bra-miR396-5p_BraA03g030290.3C_48_TPlot.pdf	GO:0003735(structural constituent of ribosome);GO:0006412(translation);GO:0009507(chloroplast);GO:0015934(large ribosomal subunit)	ko03010(Ribosome)
bra-miR9563b-3p_1ss7TC	BraA03g031110.3C	BraA03g031110.3C:2337	2323	2347	2337	-34.1	-23.6	0.692082	10	1-8,2347-2340;9-19,2338-2328;20-22,2326-2324	x-x,2339-2339[BULt];x-x,2327-2327[BULt];23-23,2323-2323[UP3]	.(((.(((((((((((.((((((((&))))))))-)))))))))))-))).	AAGCUUGGAGAAGCUGCGGAGCUGG&CCGGUUCU-UAGCUUUUUUA-GUUA	1	18.791	4	0.999531	Output/No3/cleaveLand_result/t_plot/bra-MIR9563b-p3_1ss7TC_BraA03g031110.3C_2337_TPlot.pdf	GO:0004821(histidine-tRNA ligase activity);GO:0005524(ATP binding);GO:0005829(cytosol);GO:0006427(histidyl-tRNA aminoacylation)	ko00970(Aminoacyl-tRNA biosynthesis)
bra-miR9556-5p_R-2_1ss12AT	BraA03g031880.3C	BraA03g031880.3C:427	418	436	427	-29	-19.2	0.662069	8	1-3,436-434;6-11,431-426;14-19,423-418	4-5,433-432[SIL];12-13,425-424[SIL]	((((((..((((((..(((&)))..))))))..))))))	AUUGCUUUCACCAAGAGAC&GUCAAUUGGUGUUAGUAGU	7	131.537	2	0.999981	Output/No3/cleaveLand_result/t_plot/bra-miR9556-5p_R-2_1ss12AT_BraA03g031880.3C_427_TPlot.pdf	GO:0003735(structural constituent of ribosome);GO:0005618(cell wall);GO:0005730(nucleolus);GO:0005737(cytoplasm);GO:0005794(Golgi apparatus);GO:0005829(cytosol);GO:0005886(plasma membrane);GO:0006412(translation);GO:0009506(plasmodesma);GO:0016020(membrane);GO:0022626(cytosolic ribosome);GO:0022627(cytosolic small ribosomal subunit)	ko03010(Ribosome)
bra-miR9561-5p_L-2R+1	BraA03g031990.3C	BraA03g031990.3C:802	790	810	802	-39.7	-26.3	0.662469	9	3-6,808-805;8-19,804-793	1-2,810-809[UP5];7-7,x-x[BULq];20-22,792-790[UP3]	...((((((((((((-((((..&..)))).))))))))))))...	CUCGAGAGGCUGGUG-GAGAAG&AGUCUCUCACCAGUCUUUCACU	7	131.537	2	0.997135	Output/No3/cleaveLand_result/t_plot/bra-miR9561-5p_L-2R+1_BraA03g031990.3C_802_TPlot.pdf	GO:0005575(cellular_component);GO:0008168(methyltransferase activity);GO:0032259(methylation)	NA
bra-miR5714-5p	BraA03g032140.3C	BraA03g032140.3C:699	688	712	699	-36.2	-24.14	0.666851	16	2-6,711-707;10-21,699-688	1-1,712-712[UP5];7-9,706-700[AILt]	((((((((((((.......(((((.&.)))))----...))))))))))))	GGUGGCAAGACUAUGGGCUCAGCAA&AUGCUG----UAGAGUCUUGUCAUC	1	18.791	4	0.99982	Output/No3/cleaveLand_result/t_plot/bra-MIR5714-p5_BraA03g032140.3C_699_TPlot.pdf	GO:0005739(mitochondrion);GO:0016746(transferase activity, transferring acyl groups)	ko00564(Glycerophospholipid metabolism)
bra-miR396-5p	BraA03g032970.3C	BraA03g032970.3C:1812	1801	1821	1812	-33.4	-22.5	0.673653	7.5	1-3,1821-1819;6-16,1816-1806;19-21,1803-1801	4-5,1818-1817[SIL];17-18,1805-1804[SIL]	(((..(((((((((((..(((&)))..)))))))))))..)))	GAGGACAAGAGAGCUGGUGAA&UUCCACAGCUUUCUUGAACUU	1	18.791	4	1	Output/No3/cleaveLand_result/t_plot/bra-miR396-5p_BraA03g032970.3C_1812_TPlot.pdf	GO:0004165(dodecenoyl-CoA delta-isomerase activity);GO:0004300(enoyl-CoA hydratase activity);GO:0006635(fatty acid beta-oxidation);GO:0008692(3-hydroxybutyryl-CoA epimerase activity);GO:0018812(3-hydroxyacyl-CoA dehydratase activity)	ko01212(Fatty acid metabolism);ko00071(Fatty acid degradation);ko00592(alpha-Linolenic acid metabolism)
bra-miR5722-5p	BraA03g033210.3C	BraA03g033210.3C:1207	1194	1216	1207	-29.4	-19.5	0.663265	10.5	1-12,1216-1205;13-19,1202-1196	x-x,1204-1203[BULt];20-21,1195-1194[UP3]	..(((((((..((((((((((((&))))))))))))--)))))))..	UCUUGAGGAUUGUGGUGGUUGGU&ACCAAUCAUCAU--UUCUUGAUU	3	56.373	2	1	Output/No3/cleaveLand_result/t_plot/bra-MIR5722-p5_BraA03g033210.3C_1207_TPlot.pdf	GO:0000139(Golgi membrane);GO:0005768(endosome);GO:0005794(Golgi apparatus);GO:0005802(trans-Golgi network);GO:0016021(integral component of membrane);GO:0016757(transferase activity, transferring glycosyl groups);GO:0016759(cellulose synthase activity);GO:0048868(pollen tube development);GO:0071555(cell wall organization)	NA
bra-miR396-5p	BraA03g033310.3C	BraA03g033310.3C:1824	1814	1833	1824	-33.4	-23.2	0.694611	5	1-3,1833-1831;6-17,1828-1817;19-21,1816-1814	4-5,1830-1829[SIL];18-18,x-x[BULq]	(((-((((((((((((..(((&)))..)))))))))))).)))	AAG-UCAAGAAAGCUGGAGAA&UUCCACAGCUUUCUUGAACUU	3	56.373	2	0.999977	Output/No3/cleaveLand_result/t_plot/bra-miR396-5p_BraA03g033310.3C_1824_TPlot.pdf	GO:0003779(actin binding);GO:0005886(plasma membrane);GO:0016021(integral component of membrane)	ko04626(Plant-pathogen interaction)
bra-miR160a-5p	BraA03g033620.3C	BraA03g033620.3C:603	590	612	603	-45.4	-30.92	0.681057	7	2-11,611-602;12-15,600-597;19-21,592-590	1-1,612-612[UP5];x-x,601-601[BULt];16-18,596-593[AILt]	(((....((((.((((((((((.&.))))))))))-))))-...)))	UGGAUCAACAGCGGAGCCAGGCC&UGCCUGGCUCC-CUGU-AUGCCA	2	37.582	2	0.802932	Output/No3/cleaveLand_result/t_plot/bra-miR160a-5p_BraA03g033620.3C_603_TPlot.pdf	GO:0005198(structural molecule activity);GO:0005515(protein binding);GO:0005773(vacuole);GO:0005774(vacuolar membrane);GO:0005794(Golgi apparatus);GO:0005829(cytosol);GO:0005886(plasma membrane);GO:0006886(intracellular protein transport);GO:0006897(endocytosis);GO:0009506(plasmodesma);GO:0030130(clathrin coat of trans-Golgi network vesicle);GO:0030132(clathrin coat of coated pit)	ko04144(Endocytosis)
bra-miR164b-3p_1ss16AC	BraA03g033720.3C	BraA03g033720.3C:2181	2169	2191	2181	-42	-29.7	0.707143	7	1-3,2191-2189;5-7,2187-2185;8-16,2183-2175;17-21,2173-2169	4-4,2188-2188[SIL];x-x,2184-2184[BULt];x-x,2174-2174[BULt]	(((((.(((((((((.(((.(((&))).)))-)))))))))-)))))	GAUGGAGGAAGAUGGAGUGGAUG&CAUGUGC-CCAUCUUCC-CCAUC	1	18.791	4	0.884129	Output/No3/cleaveLand_result/t_plot/ath-miR164b-3p_1ss16AC_BraA03g033720.3C_2181_TPlot.pdf	GO:0005515(protein binding);GO:0005524(ATP binding);GO:0005618(cell wall);GO:0005634(nucleus);GO:0005635(nuclear envelope);GO:0005730(nucleolus);GO:0005737(cytoplasm);GO:0005794(Golgi apparatus);GO:0005819(spindle);GO:0005829(cytosol);GO:0005886(plasma membrane);GO:0007049(cell cycle);GO:0009506(plasmodesma);GO:0009524(phragmoplast);GO:0009846(pollen germination);GO:0009860(pollen tube growth);GO…	ko04141(Protein processing in endoplasmic reticulum)
bra-miR5724	BraA03g033810.3C	BraA03g033810.3C:109	100	118	109	-36.3	-25	0.688705	7.5	2-10,117-109;13-15,108-106;18-21,103-100	1-1,118-118[UP5];11-12,x-x[BULq];16-17,105-104[SIL]	((((..(((--(((((((((.&.)))))))))..)))..))))	GCUAAAGUC--ACCGGCGGUG&AACCGCCGGUUUGAUAAUAGC	3	56.373	3	0.814401	Output/No3/cleaveLand_result/t_plot/bra-miR5724_BraA03g033810.3C_109_TPlot.pdf	GO:0003735(structural constituent of ribosome);GO:0005730(nucleolus);GO:0005737(cytoplasm);GO:0005794(Golgi apparatus);GO:0005840(ribosome);GO:0006412(translation);GO:0009506(plasmodesma);GO:0022625(cytosolic large ribosomal subunit);GO:0042254(ribosome biogenesis)	ko03010(Ribosome)
bra-miR5718-3p	BraA03g034070.3C	BraA03g034070.3C:740	729	749	740	-36.8	-25.1	0.682065	8.5	3-5,747-745;7-11,743-739;14-21,736-729	1-2,749-748[UP5];6-6,744-744[SIL];12-13,738-737[SIL]	((((((((..(((((.(((..&..))).)))))..))))))))	UGGUGGUAGUAGCAGCAGAGC&UAUCUACUGCUUAUGCCACCA	1	18.791	4	0.999356	Output/No3/cleaveLand_result/t_plot/bra-MIR5718-p3_BraA03g034070.3C_740_TPlot.pdf	GO:0005524(ATP binding);GO:0006468(protein phosphorylation);GO:0016301(kinase activity);GO:0016310(phosphorylation)	ko04626(Plant-pathogen interaction)
bra-miR5721_L-1R+2_1ss13AG	BraA03g034210.3C	BraA03g034210.3C:589	577	598	589	-36.9	-24.98	0.676965	12	6-14,593-585;18-22,581-577	1-5,598-594[UP5];15-17,584-582[SIL]	(((((...(((((((((.....&.....)))))))))...)))))	ACUCCCACUCCCACUCCCACUC&AAAAUGGAGUGGGAAAUGGAGU	2	37.582	3	0.96115	Output/No3/cleaveLand_result/t_plot/bra-miR5721_L-1R+2_1ss13AG_BraA03g034210.3C_589_TPlot.pdf	GO:0005634(nucleus);GO:0006979(response to oxidative stress)	NA
bra-miR9568-5p_1ss2AG	BraA03g034250.3C	BraA03g034250.3C:414	401	423	414	-36.2	-24.5	0.676796	9.5	1-2,423-422;4-17,420-407	3-3,421-421[SIL];18-23,406-401[UP3]	......((((((((((((((.((&)).))))))))))))))......	CCUACGACGCUAAGAAUCUCUCC&GGUGAGGUUCUUAGUGUAAUAUA	1	18.791	4	0.886933	Output/No3/cleaveLand_result/t_plot/bra-MIR9568-p5_1ss2AG_BraA03g034250.3C_414_TPlot.pdf	GO:0003674(molecular_function);GO:0005739(mitochondrion);GO:0005886(plasma membrane);GO:0008150(biological_process);GO:0016021(integral component of membrane)	NA
bra-miR396-5p	BraA03g034380.3C	BraA03g034380.3C:867	856	876	867	-33.4	-24.5	0.733533	9	4-9,873-868;12-21,865-856	1-3,876-874[UP5];10-11,867-866[SIL]	((((((((((..((((((...&...))))))..))))))))))	AAGUUCAAGAUCGCUGUGACU&UUCCACAGCUUUCUUGAACUU	5	93.9549	2	0.990647	Output/No3/cleaveLand_result/t_plot/bra-miR396-5p_BraA03g034380.3C_867_TPlot.pdf	GO:0005507(copper ion binding);GO:0005737(cytoplasm);GO:0005829(cytosol);GO:0006790(sulfur compound metabolic process);GO:0009409(response to cold);GO:0009507(chloroplast);GO:0009536(plastid);GO:0009570(chloroplast stroma);GO:0009651(response to salt stress);GO:0009941(chloroplast envelope);GO:0010319(stromule);GO:0016002(sulfite reductase activity);GO:0016020(membrane);GO:0019419(sulfate reducti…	ko00920(Sulfur metabolism)
bra-miR408-3p_L-1R+2	BraA03g034660.3C	BraA03g034660.3C:5034	5019	5043	5034	-46	-30.2	0.656522	12.5	4-12,5040-5032;13-19,5029-5023;20-22,5021-5019	1-3,5043-5041[UP5];x-x,5031-5030[BULt];x-x,5022-5022[BULt]	(((.(((((((..(((((((((...&...)))))))))--)))))))-)))	AGGUCCAGGGAUGGGAGGCGGUUAU&UGCACUGCCUCU--UCCCUGG-CUU	6	112.746	2	0.999174	Output/No3/cleaveLand_result/t_plot/ath-miR408-3p_L-1R+2_BraA03g034660.3C_5034_TPlot.pdf	GO:0005198(structural molecule activity);GO:0005515(protein binding);GO:0005773(vacuole);GO:0005774(vacuolar membrane);GO:0005794(Golgi apparatus);GO:0005829(cytosol);GO:0005886(plasma membrane);GO:0006886(intracellular protein transport);GO:0006897(endocytosis);GO:0009506(plasmodesma);GO:0030130(clathrin coat of trans-Golgi network vesicle);GO:0030132(clathrin coat of coated pit)	ko04144(Endocytosis)
bra-miR5717	BraA03g035010.3C	BraA03g035010.3C:1590	1579	1600	1590	-36.4	-25.3	0.695055	7	1-6,1600-1595;7-19,1593-1581	x-x,1594-1594[BULt];20-21,1580-1579[UP3]	..(((((((((((((.((((((&))))))-)))))))))))))..	AACAAGGCAAACAAUGCUGAGC&GUUUGG-AUUGUUUGCCUUGGC	4	75.164	2	0.995077	Output/No3/cleaveLand_result/t_plot/bra-miR5717_BraA03g035010.3C_1590_TPlot.pdf	GO:0004843(thiol-dependent ubiquitin-specific protease activity);GO:0005634(nucleus);GO:0005829(cytosol);GO:0006511(ubiquitin-dependent protein catabolic process);GO:0009506(plasmodesma);GO:0016579(protein deubiquitination);GO:0036459(thiol-dependent ubiquitinyl hydrolase activity)	NA
bra-miR5719-3p_1ss17AT	BraA03g035040.3C	BraA03g035040.3C:410	400	419	410	-29	-20.1	0.693103	10.5	5-6,415-414;8-19,412-401	1-4,419-416[UP5];7-7,413-413[SIL];20-20,400-400[UP3]	.((((((((((((.((....&....)).)))))))))))).	GCUGGUGUUGUGAGGAGGCA&AUUAUCAUCACAACACUAGA	2	37.582	3	0.960476	Output/No3/cleaveLand_result/t_plot/bra-MIR5719-p3_1ss17AT_BraA03g035040.3C_410_TPlot.pdf	GO:0000028(ribosomal small subunit assembly);GO:0003729(mRNA binding);GO:0003735(structural constituent of ribosome);GO:0005618(cell wall);GO:0005774(vacuolar membrane);GO:0005829(cytosol);GO:0005840(ribosome);GO:0005886(plasma membrane);GO:0006412(translation);GO:0009506(plasmodesma);GO:0009507(chloroplast);GO:0009735(response to cytokinin);GO:0016020(membrane);GO:0019843(rRNA binding);GO:002262…	ko03010(Ribosome)
bra-miR5718-3p	BraA03g035160.3C	BraA03g035160.3C:385	375	394	385	-36.8	-27.6	0.75	5.5	1-5,394-390;7-11,388-384;13-20,383-376	6-6,389-389[SIL];12-12,x-x[BULq];21-21,375-375[UP3]	.((((((((-(((((.(((((&))))).))))).)))))))).	CGGUGGCAU-AGCAGGAGAUG&UAUCUACUGCUUAUGCCACCA	1	18.791	4	0.769961	Output/No3/cleaveLand_result/t_plot/bra-MIR5718-p3_BraA03g035160.3C_385_TPlot.pdf	GO:0005515(protein binding);GO:0005634(nucleus);GO:0010228(vegetative to reproductive phase transition of meristem);GO:0050832(defense response to fungus)	NA
bra-miR5718-3p	BraA03g035290.3C	BraA03g035290.3C:428	417	437	428	-36.8	-24.6	0.668478	9	3-12,435-426;14-19,424-419	1-2,437-436[UP5];13-13,425-425[SIL];20-21,418-417[UP3]	..((((((.((((((((((..&..)))))))))).))))))..	CAGUGGCAGGGGUAGUAGAGG&UAUCUACUGCUUAUGCCACCA	1	18.791	4	0.999972	Output/No3/cleaveLand_result/t_plot/bra-MIR5718-p3_BraA03g035290.3C_428_TPlot.pdf	GO:0003677(DNA binding);GO:0003700(transcription factor activity, sequence-specific DNA binding);GO:0005634(nucleus);GO:0005829(cytosol);GO:0006355(regulation of transcription, DNA-templated);GO:0046982(protein heterodimerization activity)	NA
bra-miR2111b-3p	BraA03g035360.3C	BraA03g035360.3C:1259	1251	1268	1259	-39.6	-26.2	0.661616	5.5	2-11,1267-1258;13-16,1257-1254;19-21,1253-1251	1-1,1268-1268[UP5];12-12,x-x[BULq];17-18,x-x[BULq]	(((--((((-((((((((((.&.)))))))))).))))..)))	GGU--UCUG-AUCCCGAGGAA&AUCCUCGGGAUACGGAUUACC	11	206.701	2	0.83214	Output/No3/cleaveLand_result/t_plot/bra-miR2111b-3p_BraA03g035360.3C_1259_TPlot.pdf	GO:0005524(ATP binding);GO:0005618(cell wall);GO:0005634(nucleus);GO:0005739(mitochondrion);GO:0005774(vacuolar membrane);GO:0005794(Golgi apparatus);GO:0005829(cytosol);GO:0005886(plasma membrane);GO:0006351(transcription, DNA-templated);GO:0006355(regulation of transcription, DNA-templated);GO:0006457(protein folding);GO:0009266(response to temperature stimulus);GO:0009408(response to heat);GO:…	ko03040(Spliceosome);ko04141(Protein processing in endoplasmic reticulum);ko04144(Endocytosis)
bra-miR172d-3p	BraA03g035490.3C	BraA03g035490.3C:896	884	906	896	-36	-24.3	0.675	10	1-6,906-901;7-8,899-898;10-15,896-891;16-20,889-885	x-x,900-900[BULt];9-9,897-897[SIL];x-x,890-890[BULt];21-21,884-884[UP3]	.(((((.((((((.((.((((((&))))))-)).))))))-))))).	UUGCAGCCAUCGUGGGUGGUUCC&GGAAUC-UUGAUGAUG-CUGCAU	6	112.746	3	0.984104	Output/No3/cleaveLand_result/t_plot/bra-miR172d-3p_BraA03g035490.3C_896_TPlot.pdf	GO:0004618(phosphoglycerate kinase activity);GO:0005524(ATP binding);GO:0005618(cell wall);GO:0005634(nucleus);GO:0005737(cytoplasm);GO:0005739(mitochondrion);GO:0005829(cytosol);GO:0006096(glycolytic process);GO:0009409(response to cold);GO:0009507(chloroplast);GO:0009570(chloroplast stroma);GO:0009579(thylakoid);GO:0009941(chloroplast envelope);GO:0010319(stromule);GO:0016020(membrane);GO:00192…	ko01200(Carbon metabolism);ko01230(Biosynthesis of amino acids);ko00010(Glycolysis / Gluconeogenesis);ko00710(Carbon fixation in photosynthetic organisms)
bra-miR396-5p	BraA03g035670.3C	BraA03g035670.3C:944	932	956	944	-33.4	-21.8	0.652695	11.5	2-5,955-952;6-14,948-940;15-21,938-932	1-1,956-956[UP5];x-x,951-949[BULt];x-x,939-939[BULt]	(((((((.(((((((((...((((.&.))))---)))))))))-)))))))	GAGUUCGUGGGAAGCUGAGCUGGGC&UUCCA---CAGCUUUCU-UGAACUU	2	37.582	3	1	Output/No3/cleaveLand_result/t_plot/bra-miR396-5p_BraA03g035670.3C_944_TPlot.pdf	GO:0003700(transcription factor activity, sequence-specific DNA binding);GO:0005634(nucleus);GO:0005773(vacuole);GO:0006355(regulation of transcription, DNA-templated)	NA
bra-miR319-3p	BraA03g035760.3C	BraA03g035760.3C:1620	1607	1630	1620	-43.2	-30.5	0.706019	9	1-3,1630-1628;4-11,1626-1619;12-21,1616-1607	x-x,1627-1627[BULt];x-x,1618-1617[BULt]	((((((((((..((((((((.(((&)))-))))))))--))))))))))	GGGGAGCUCCUACUUUGGUCUCAG&UUG-GACUGAAG--GGAGCUCCCU	1	18.791	4	0.836737	Output/No3/cleaveLand_result/t_plot/bra-miR319-3p_BraA03g035760.3C_1620_TPlot.pdf	GO:0000325(plant-type vacuole);GO:0005524(ATP binding);GO:0005773(vacuole);GO:0005774(vacuolar membrane);GO:0005886(plasma membrane);GO:0008559(xenobiotic-transporting ATPase activity);GO:0009506(plasmodesma);GO:0010290(chlorophyll catabolite transmembrane transporter activity);GO:0015431(glutathione S-conjugate-exporting ATPase activity);GO:0016021(integral component of membrane);GO:0042626(ATPa…	ko02010(ABC transporters)
bra-miR5716-5p	BraA03g035780.3C	BraA03g035780.3C:815	798	824	815	-37.4	-25.9	0.692513	16	2-12,823-813;13-18,806-801	1-1,824-824[UP5];x-x,812-807[BULt];19-21,800-798[UP3]	...((((((......(((((((((((.&.)))))))))))------))))))...	GGUGAAGUCAGAAGAGAUGGUUGGUCU&UGACCAACCAUC------GACUUCUAG	2	37.582	3	0.488409	Output/No3/cleaveLand_result/t_plot/bra-MIR5716-p5_BraA03g035780.3C_815_TPlot.pdf	GO:0005739(mitochondrion);GO:0008150(biological_process);GO:0016020(membrane)	NA
bra-miR5717	BraA03g035860.3C	BraA03g035860.3C:5106	5095	5117	5106	-36.4	-24.1	0.662088	7.5	2-9,5116-5109;10-18,5106-5098;20-21,5096-5095	1-1,5117-5117[UP5];x-x,5108-5107[BULt];19-19,5097-5097[SIL]	((.(((((((((..((((((((.&.))))))))--))))))))).))	GCAGAGGCAAACUCGAUCCAAAG&GUUUGGAUU--GUUUGCCUUGGC	1	18.791	4	1	Output/No3/cleaveLand_result/t_plot/bra-miR5717_BraA03g035860.3C_5106_TPlot.pdf	GO:0005634(nucleus);GO:0005829(cytosol);GO:0006281(DNA repair);GO:0006974(cellular response to DNA damage stimulus);GO:0010499(proteasomal ubiquitin-independent protein catabolic process);GO:0016504(peptidase activator activity);GO:0035093(spermatogenesis, exchange of chromosomal proteins);GO:0070577(lysine-acetylated histone binding);GO:1990111(spermatoproteasome complex)	ko03050(Proteasome)
bra-miR9556-5p_R-2_1ss12AT	BraA03g035930.3C	BraA03g035930.3C:1478	1469	1485	1478	-29	-19.2	0.662069	8	1-3,1485-1483;6-8,1482-1480;10-19,1478-1469	4-5,x-x[BULq];9-9,1479-1479[SIL]	((((((((((.(((--(((&)))..))).))))))))))	ACUGCUGGCAGCAA--GAC&GUCAAUUGGUGUUAGUAGU	2	37.582	3	0.999887	Output/No3/cleaveLand_result/t_plot/bra-miR9556-5p_R-2_1ss12AT_BraA03g035930.3C_1478_TPlot.pdf	GO:0003723(RNA binding);GO:0005515(protein binding);GO:0005634(nucleus);GO:0005737(cytoplasm);GO:0005829(cytosol)	ko04141(Protein processing in endoplasmic reticulum)
bra-miR396-5p	BraA03g036250.3C	BraA03g036250.3C:675	664	684	675	-33.4	-23.9	0.715569	6.5	1-5,684-680;7-9,678-676;12-21,673-664	6-6,679-679[SIL];10-11,675-674[SIL]	((((((((((..(((.(((((&))))).)))..))))))))))	GAGUUCAAGAUCGCUUUGGAA&UUCCACAGCUUUCUUGAACUU	50	939.549	0	0.134355	Output/No3/cleaveLand_result/t_plot/bra-miR396-5p_BraA03g036250.3C_675_TPlot.pdf	NA	NA
bra-miR9552b-5p	BraA03g037290.3C	BraA03g037290.3C:1504	1492	1513	1504	-44.4	-29.36	0.661261	12	1-8,1513-1506;13-20,1501-1494	9-12,1505-1502[SIL];21-22,1493-1492[UP3]	..((((((((....((((((((&))))))))....))))))))..	AACGGUGAGGUUUUGGCUAGUG&CGCUAGCUUCUUCCUCACCGGA	5	93.9549	3	0.999498	Output/No3/cleaveLand_result/t_plot/bra-MIR9552b-p5_BraA03g037290.3C_1504_TPlot.pdf	GO:0003677(DNA binding);GO:0005634(nucleus);GO:0009507(chloroplast);GO:0009534(chloroplast thylakoid);GO:0009535(chloroplast thylakoid membrane);GO:0016363(nuclear matrix);GO:0042646(plastid nucleoid)	NA
bra-miR9563a-5p_2ss8AG20AT	BraA03g037400.3C	BraA03g037400.3C:882	871	892	882	-27.8	-18.7	0.672662	10.5	1-5,892-888;7-10,885-882;13-20,879-872	6-6,887-886[AILt];11-12,881-880[SIL];21-21,871-871[UP3]	.((((((((..((((..(((((&)))))-.))))..)))))))).	CGCCGGUUCAAGACUGGUUUUA&UAAAA-AAGUUAAGAACCGGUU	1	18.791	4	0.994575	Output/No3/cleaveLand_result/t_plot/bra-MIR9563a-p5_2ss8AG20AT_BraA03g037400.3C_882_TPlot.pdf	GO:0003735(structural constituent of ribosome);GO:0005737(cytoplasm);GO:0005840(ribosome);GO:0006412(translation);GO:0019843(rRNA binding);GO:0022626(cytosolic ribosome);GO:0042254(ribosome biogenesis);GO:0046872(metal ion binding)	ko03010(Ribosome)
bra-miR398-5p	BraA03g037900.3C	BraA03g037900.3C:577	566	586	577	-39	-26.9	0.689744	6	1-7,586-580;9-17,578-570	8-8,579-579[SIL];18-21,569-566[UP3]	....(((((((((.(((((((&))))))).)))))))))....	ACACUGUUCUCAUCUCGACCC&GGGUCGACAUGAGAACACAUG	4	75.164	2	0.213862	Output/No3/cleaveLand_result/t_plot/bra-miR398-5p_BraA03g037900.3C_577_TPlot.pdf	GO:0004478(methionine adenosyltransferase activity);GO:0005524(ATP binding);GO:0005618(cell wall);GO:0005730(nucleolus);GO:0005737(cytoplasm);GO:0005829(cytosol);GO:0005886(plasma membrane);GO:0006555(methionine metabolic process);GO:0006556(S-adenosylmethionine biosynthetic process);GO:0006730(one-carbon metabolic process);GO:0009409(response to cold);GO:0009506(plasmodesma);GO:0009809(lignin bi…	ko01230(Biosynthesis of amino acids);ko00270(Cysteine and methionine metabolism)
bra-miR9555b-3p_1ss21AG	BraA03g037900.3C	BraA03g037900.3C:826	811	834	826	-40.7	-27.1	0.665848	9.5	2-6,833-829;8-16,828-820;17-21,817-813	1-1,834-834[UP5];7-7,x-x[BULq];x-x,819-818[BULt];22-23,812-811[UP3]	..(((((..(((((((((-(((((.&.))))).)))))))))--)))))..	UCCGGGAAGGACCCGACC-AAGGUC&AACUUUCGGUUGGGUU--UCCCGUA	3	56.373	3	0.971486	Output/No3/cleaveLand_result/t_plot/bra-MIR9555b-p3_1ss21AG_BraA03g037900.3C_826_TPlot.pdf	GO:0004478(methionine adenosyltransferase activity);GO:0005524(ATP binding);GO:0005618(cell wall);GO:0005730(nucleolus);GO:0005737(cytoplasm);GO:0005829(cytosol);GO:0005886(plasma membrane);GO:0006555(methionine metabolic process);GO:0006556(S-adenosylmethionine biosynthetic process);GO:0006730(one-carbon metabolic process);GO:0009409(response to cold);GO:0009506(plasmodesma);GO:0009809(lignin bi…	ko01230(Biosynthesis of amino acids);ko00270(Cysteine and methionine metabolism)
bra-miR156c-3p	BraA03g038060.3C	BraA03g038060.3C:1784	1772	1794	1784	-35.4	-23.42	0.661582	10.5	1-9,1794-1786;13-15,1781-1779;17-22,1777-1772	10-12,1785-1782[AILt];16-16,1778-1778[SIL]	((((((.(((....(((((((((&)))))))))-...))).))))))	UAUUGAGAGGUAAGAUGGAGAGC&GCUCUCUAU-ACUUCUGUCAAUA	6	112.746	3	0.997149	Output/No3/cleaveLand_result/t_plot/bna-MIR156c-p3_BraA03g038060.3C_1784_TPlot.pdf	GO:0005216(ion channel activity);GO:0005249(voltage-gated potassium channel activity);GO:0005516(calmodulin binding);GO:0005886(plasma membrane);GO:0005887(integral component of plasma membrane);GO:0009535(chloroplast thylakoid membrane);GO:0009624(response to nematode);GO:0030551(cyclic nucleotide binding);GO:0030552(cAMP binding);GO:0030553(cGMP binding);GO:0042391(regulation of membrane potent…	ko04626(Plant-pathogen interaction)
bra-miR156a-3p	BraA03g038330.3C	BraA03g038330.3C:1207	1194	1218	1207	-40.2	-28.6	0.711443	8.5	1-5,1218-1214;6-11,1211-1206;12-15,1204-1201;16-21,1199-1194	x-x,1213-1212[BULt];x-x,1205-1205[BULt];x-x,1200-1200[BULt]	((((((.((((.((((((..(((((&)))))--))))))-))))-))))))	GGUGACUGGAGAAGAGAGGUUAGGC&GCUUA--CUCUCU-CUCU-GUCACC	1	18.791	4	0.94577	Output/No3/cleaveLand_result/t_plot/bra-miR156a-3p_BraA03g038330.3C_1207_TPlot.pdf	GO:0003723(RNA binding);GO:0009507(chloroplast);GO:0009737(response to abscisic acid);GO:0009793(embryo development ending in seed dormancy)	ko03018(RNA degradation)
bra-miR9559-5p	BraA03g038780.3C	BraA03g038780.3C:2875	2864	2884	2875	-31.3	-22.4	0.715655	7	1-3,2884-2882;5-16,2880-2869;18-21,2867-2864	4-4,2881-2881[SIL];17-17,2868-2868[SIL]	((((.((((((((((((.(((&))).)))))))))))).))))	ACCGUGAUCCGAACUUGUUGA&UCAUUAGGUUUGGAUUUUGGU	1	18.791	4	0.990702	Output/No3/cleaveLand_result/t_plot/bra-MIR9559-p5_BraA03g038780.3C_2875_TPlot.pdf	GO:0004222(metalloendopeptidase activity);GO:0005515(protein binding);GO:0005739(mitochondrion);GO:0005759(mitochondrial matrix);GO:0006508(proteolysis);GO:0008237(metallopeptidase activity);GO:0008270(zinc ion binding);GO:0009507(chloroplast);GO:0009570(chloroplast stroma);GO:0009941(chloroplast envelope);GO:0016485(protein processing);GO:0046686(response to cadmium ion);GO:0046872(metal ion bin…	NA
bra-miR9556-5p_R-2_1ss12AT	BraA03g038870.3C	BraA03g038870.3C:424	415	431	424	-29	-20.18	0.695862	9.5	1-4,431-428;9-19,425-415	5-8,427-426[AILq]	(((((((((((..--((((&))))....)))))))))))	ACUGCUAACACGG--UGGC&GUCAAUUGGUGUUAGUAGU	2	37.582	3	0.982377	Output/No3/cleaveLand_result/t_plot/bra-miR9556-5p_R-2_1ss12AT_BraA03g038870.3C_424_TPlot.pdf	GO:0004617(phosphoglycerate dehydrogenase activity);GO:0005739(mitochondrion);GO:0006564(L-serine biosynthetic process);GO:0009070(serine family amino acid biosynthetic process);GO:0009507(chloroplast);GO:0009570(chloroplast stroma);GO:0016597(amino acid binding);GO:0051287(NAD binding);GO:0055114(oxidation-reduction process)	ko01200(Carbon metabolism);ko01230(Biosynthesis of amino acids);ko00260(Glycine, serine and threonine metabolism)
bra-miR9552b-5p	BraA03g039160.3C	BraA03g039160.3C:685	673	700	685	-44.4	-29.5	0.664414	18	1-9,700-692;10-19,685-676;21-22,674-673	x-x,691-686[BULt];20-20,675-675[SIL]	((.((((((((((......(((((((((&)))))))))------)))))))))).))	UUGGGUGGGGAAGUUUUUUGGGCUGGUG&CGCUAGCUU------CUUCCUCACCGGA	2	37.582	3	0.999129	Output/No3/cleaveLand_result/t_plot/bra-MIR9552b-p5_BraA03g039160.3C_685_TPlot.pdf	GO:0005515(protein binding);GO:0005739(mitochondrion);GO:0005741(mitochondrial outer membrane);GO:0005742(mitochondrial outer membrane translocase complex);GO:0005743(mitochondrial inner membrane);GO:0005774(vacuolar membrane);GO:0006626(protein targeting to mitochondrion);GO:0006811(ion transport);GO:0006820(anion transport);GO:0008308(voltage-gated anion channel activity);GO:0015266(protein cha…	NA
bra-miR156b-3p	BraA03g039410.3C	BraA03g039410.3C:111	100	120	111	-38.1	-26.5	0.695538	4	2-7,119-114;9-15,112-106;17-21,104-100	1-1,120-120[UP5];8-8,113-113[SIL];16-16,105-105[SIL]	(((((.(((((((.((((((.&.)))))).))))))).)))))	GGUGAAAGAAGUAGAGAGAGA&GCUCUCUAUACUUCUGUCACC	3	56.373	2	0.946474	Output/No3/cleaveLand_result/t_plot/bna-MIR156b-p3_BraA03g039410.3C_111_TPlot.pdf	GO:0003674(molecular_function);GO:0003723(RNA binding);GO:0005515(protein binding);GO:0005634(nucleus);GO:0005829(cytosol);GO:0008283(cell proliferation);GO:0009507(chloroplast);GO:0035196(production of miRNAs involved in gene silencing by miRNA);GO:0048638(regulation of developmental growth)	ko04141(Protein processing in endoplasmic reticulum)
bra-miR5717	BraA03g039570.3C	BraA03g039570.3C:228	217	244	228	-36.4	-23.8	0.653846	20.5	1-6,244-239;8-16,230-222;18-21,220-217	7-7,238-231[AILt];17-17,221-221[SIL]	((((.(((((((((........((((((&))))))-------.))))))))).))))	GCCAUGGCGGACGAGGAGGAGCCCAAGC&GUUUGG-------AUUGUUUGCCUUGGC	21	394.611	3	1	Output/No3/cleaveLand_result/t_plot/bra-miR5717_BraA03g039570.3C_228_TPlot.pdf	GO:0003674(molecular_function);GO:0009507(chloroplast);GO:0009523(photosystem II);GO:0009535(chloroplast thylakoid membrane);GO:0009543(chloroplast thylakoid lumen);GO:0015979(photosynthesis);GO:0030095(chloroplast photosystem II)	NA
bra-miR5654a-3p	BraA03g039570.3C	BraA03g039570.3C:237	226	246	237	-29.2	-19.4	0.664384	8	1-9,246-238;11-13,236-234;15-20,232-227	10-10,237-237[SIL];14-14,233-233[SIL];21-21,226-226[UP3]	.((((((.(((.(((((((((&))))))))).))).)))))).	GACGAGGAGGAGCCCAAGCGU&AUGCUUGGGAUUUAUUUUGUA	6	112.746	3	0.999997	Output/No3/cleaveLand_result/t_plot/bra-MIR5654a-p3_BraA03g039570.3C_237_TPlot.pdf	GO:0003674(molecular_function);GO:0009507(chloroplast);GO:0009523(photosystem II);GO:0009535(chloroplast thylakoid membrane);GO:0009543(chloroplast thylakoid lumen);GO:0015979(photosynthesis);GO:0030095(chloroplast photosystem II)	NA
bra-miR9552b-5p	BraA03g040010.3C	BraA03g040010.3C:1185	1170	1194	1185	-44.4	-28.9	0.650901	10.5	1-10,1194-1185;11-16,1182-1177;17-20,1175-1172	x-x,1184-1183[BULt];x-x,1176-1176[BULt];21-22,1171-1170[UP3]	..((((.((((((..((((((((((&))))))))))--))))))-))))..	GAUGGUGGAGGAGAUGGGGCUAGCG&CGCUAGCUUC--UUCCUC-ACCGGA	7	131.537	2	0.999992	Output/No3/cleaveLand_result/t_plot/bra-MIR9552b-p5_BraA03g040010.3C_1185_TPlot.pdf	GO:0008194(UDP-glycosyltransferase activity);GO:0009813(flavonoid biosynthetic process);GO:0016757(transferase activity, transferring glycosyl groups);GO:0043231(intracellular membrane-bounded organelle);GO:0052696(flavonoid glucuronidation);GO:0080043(quercetin 3-O-glucosyltransferase activity);GO:0080044(quercetin 7-O-glucosyltransferase activity)	ko00942(Anthocyanin biosynthesis)
bra-miR9557-3p	BraA03g040590.3C	BraA03g040590.3C:780	769	789	780	-36.1	-24.4	0.6759	6	2-12,788-778;14-18,776-772	1-1,789-789[UP5];13-13,777-777[SIL];19-21,771-769[UP3]	...(((((.(((((((((((.&.))))))))))).)))))...	GUCUUUGCUUUCCAGCUCAGG&GCUGAGUUGGAACGCAAAAUC	1	18.791	4	0.726941	Output/No3/cleaveLand_result/t_plot/bra-miR9557-3p_BraA03g040590.3C_780_TPlot.pdf	GO:0000103(sulfate assimilation);GO:0001887(selenium compound metabolic process);GO:0004781(sulfate adenylyltransferase (ATP) activity);GO:0005524(ATP binding);GO:0005829(cytosol);GO:0005886(plasma membrane);GO:0009507(chloroplast);GO:0009570(chloroplast stroma);GO:0009735(response to cytokinin);GO:0046686(response to cadmium ion);GO:0070814(hydrogen sulfide biosynthetic process)	ko00920(Sulfur metabolism);ko00230(Purine metabolism);ko00450(Selenocompound metabolism);ko00261(Monobactam biosynthesis)
bra-miR408-3p_L-1R+2	BraA03g040980.3C	BraA03g040980.3C:108	96	117	108	-46	-30.2	0.656522	9	2-9,116-109;11-16,107-102;19-21,99-97	1-1,117-117[UP5];10-10,108-108[SIL];17-18,101-100[SIL];22-22,96-96[UP3]	.(((..((((((.((((((((.&.)))))))).))))))..))).	CGGCGCGGGGAGCGGCGGUGUU&UGCACUGCCUCUUCCCUGGCUU	2	37.582	3	0.997293	Output/No3/cleaveLand_result/t_plot/ath-miR408-3p_L-1R+2_BraA03g040980.3C_108_TPlot.pdf	GO:0004362(glutathione-disulfide reductase activity);GO:0005737(cytoplasm);GO:0005777(peroxisome);GO:0005829(cytosol);GO:0006749(glutathione metabolic process);GO:0045454(cell redox homeostasis);GO:0050660(flavin adenine dinucleotide binding);GO:0050661(NADP binding);GO:0055114(oxidation-reduction process)	ko00480(Glutathione metabolism)
bra-miR5721_L-1R+2_1ss13AG	BraA03g041310.3C	BraA03g041310.3C:145	136	154	145	-36.9	-25.4	0.688347	10	5-13,150-142;17-22,141-136	1-4,154-151[UP5];14-16,x-x[BULq]	((((((---(((((((((....&....)))))))))...))))))	ACUCCA---CCCACUCCAACCC&AAAAUGGAGUGGGAAAUGGAGU	5	93.9549	2	0.942004	Output/No3/cleaveLand_result/t_plot/bra-miR5721_L-1R+2_1ss13AG_BraA03g041310.3C_145_TPlot.pdf	NA	NA
bra-miR5714-5p	BraA03g041470.3C	BraA03g041470.3C:74	58	82	74	-36.2	-23.6	0.651934	11	3-7,80-76;9-14,75-70;15-21,64-58	1-2,82-81[UP5];8-8,x-x[BULq];x-x,69-65[BULt]	(((((((.....((((((-(((((..&..))))).))))))-----)))))))	GGUGGCAGAAUCAGACUC-ACAGCUU&AUGCUGUAGAGUCU-----UGUCAUC	1	18.791	4	0.999999	Output/No3/cleaveLand_result/t_plot/bra-MIR5714-p5_BraA03g041470.3C_74_TPlot.pdf	GO:0000139(Golgi membrane);GO:0005739(mitochondrion);GO:0005768(endosome);GO:0005794(Golgi apparatus);GO:0005802(trans-Golgi network);GO:0007155(cell adhesion);GO:0010289(homogalacturonan biosynthetic process);GO:0016021(integral component of membrane);GO:0016051(carbohydrate biosynthetic process);GO:0016757(transferase activity, transferring glycosyl groups);GO:0016758(transferase activity, tran…	ko00500(Starch and sucrose metabolism);ko00520(Amino sugar and nucleotide sugar metabolism)
bra-miR161-3p	BraA03g041520.3C	BraA03g041520.3C:1340	1328	1349	1340	-34.2	-23.2	0.678363	7.5	1-14,1349-1336;16-18,1333-1331	15-15,1335-1334[AILt];19-21,1330-1328[UP3]	...(((..((((((((((((((&))))))))))))))-.)))...	AAGCGAAAGCGUUGAAAGUGGC&GUCACUUUCAAUGC-GUUGAUC	1	18.791	4	0.97399	Output/No3/cleaveLand_result/t_plot/bra-miR161-3p_BraA03g041520.3C_1340_TPlot.pdf	GO:0003755(peptidyl-prolyl cis-trans isomerase activity);GO:0005528(FK506 binding);GO:0005789(endoplasmic reticulum membrane);GO:0061077(chaperone-mediated protein folding)	ko03030(DNA replication);ko03420(Nucleotide excision repair);ko03430(Mismatch repair);ko03440(Homologous recombination)
bra-miR1885b-3p	BraA03g041520.3C	BraA03g041520.3C:426	413	435	426	-35.7	-27.8	0.778711	5	2-13,434-423;14-21,420-413	1-1,435-435[UP5];x-x,422-421[BULt]	((((((((..((((((((((((.&.))))))))))))--))))))))	AUGUGGAGUUGCUUUCUUGGUCG&UGACUAAGAAAGC--CUCUACGU	3	56.373	3	0.0502497	Output/No3/cleaveLand_result/t_plot/bra-MIR1885b-p3_BraA03g041520.3C_426_TPlot.pdf	GO:0003755(peptidyl-prolyl cis-trans isomerase activity);GO:0005528(FK506 binding);GO:0005789(endoplasmic reticulum membrane);GO:0061077(chaperone-mediated protein folding)	ko03030(DNA replication);ko03420(Nucleotide excision repair);ko03430(Mismatch repair);ko03440(Homologous recombination)
bra-miR396-5p	BraA03g041570.3C	BraA03g041570.3C:799	789	808	799	-33.4	-22.32	0.668263	7.5	2-13,807-796;18-20,792-790	1-1,808-808[UP5];14-17,795-793[AILq];21-21,789-789[UP3]	.(((...-((((((((((((.&.))))))))))))....))).	UGGUGUU-GAGAGCUGUGGAU&UUCCACAGCUUUCUUGAACUU	1	18.791	4	1	Output/No3/cleaveLand_result/t_plot/bra-miR396-5p_BraA03g041570.3C_799_TPlot.pdf	GO:0003723(RNA binding);GO:0008168(methyltransferase activity);GO:0032259(methylation)	NA
bra-miR156b-3p	BraA03g041690.3C	BraA03g041690.3C:397	386	406	397	-38.1	-29.8	0.782152	5.5	2-10,405-397;12-21,395-386	1-1,406-406[UP5];11-11,396-396[SIL]	((((((((((.(((((((((.&.))))))))).))))))))))	GGUGGCAGAGCUAUGGAGAGG&GCUCUCUAUACUUCUGUCACC	1	18.791	4	0.272683	Output/No3/cleaveLand_result/t_plot/bna-MIR156b-p3_BraA03g041690.3C_397_TPlot.pdf	GO:0004467(long-chain fatty acid-CoA ligase activity);GO:0005524(ATP binding);GO:0005783(endoplasmic reticulum);GO:0005794(Golgi apparatus);GO:0006631(fatty acid metabolic process);GO:0006633(fatty acid biosynthetic process);GO:0009507(chloroplast);GO:0009941(chloroplast envelope)	ko01212(Fatty acid metabolism);ko00061(Fatty acid biosynthesis);ko00071(Fatty acid degradation);ko04146(Peroxisome)
bra-miR5654a-3p	BraA03g041750.3C	BraA03g041750.3C:917	906	926	917	-29.2	-22.7	0.777397	7.5	2-6,925-921;8-21,919-906	1-1,926-926[UP5];7-7,920-920[SIL]	((((((((((((((.(((((.&.))))).))))))))))))))	UGCAAAGUGGAUUCGGAGCAA&AUGCUUGGGAUUUAUUUUGUA	1	18.791	4	0.615257	Output/No3/cleaveLand_result/t_plot/bra-MIR5654a-p3_BraA03g041750.3C_917_TPlot.pdf	GO:0005634(nucleus);GO:0008033(tRNA processing);GO:0009507(chloroplast);GO:0034414(tRNA 3'-trailer cleavage, endonucleolytic);GO:0042780(tRNA 3'-end processing);GO:0042781(3'-tRNA processing endoribonuclease activity);GO:0046872(metal ion binding)	ko03013(RNA transport)
bra-miR403-5p	BraA03g041940.3C	BraA03g041940.3C:460	448	469	460	-31.5	-22.6	0.71746	8	1-13,469-457;15-17,455-453	14-14,456-456[SIL];18-22,452-448[UP3]	.....(((.(((((((((((((&))))))))))))).))).....	AACUUGAUCCACGCGCAAAGCA&UGUUUUGUGCGUGAAUCUAAUU	41	770.431	2	0.654497	Output/No3/cleaveLand_result/t_plot/bra-miR403-5p_BraA03g041940.3C_460_TPlot.pdf	GO:0005794(Golgi apparatus);GO:0009507(chloroplast);GO:0009522(photosystem I);GO:0009535(chloroplast thylakoid membrane);GO:0009579(thylakoid);GO:0009637(response to blue light);GO:0009768(photosynthesis, light harvesting in photosystem I);GO:0009941(chloroplast envelope);GO:0010114(response to red light);GO:0010218(response to far red light);GO:0010287(plastoglobule);GO:0015979(photosynthesis);G…	ko00196(Photosynthesis - antenna proteins)
bra-miR158-5p	BraA03g041950.3C	BraA03g041950.3C:3362	3350	3371	3362	-32.4	-21.2	0.654321	5.5	2-6,3370-3366;8-19,3364-3353;21-22,3351-3350	1-1,3371-3371[UP5];7-7,3365-3365[SIL];20-20,3352-3352[SIL]	((.((((((((((((.(((((.&.))))).)))))))))))).))	CUCUUCCAAGCGAUGAACAAAC&CUUUGUCUAUCGUUUGGAAAAG	4	75.164	2	0.992499	Output/No3/cleaveLand_result/t_plot/bra-miR158-5p_BraA03g041950.3C_3362_TPlot.pdf	GO:0005515(protein binding);GO:0005634(nucleus);GO:0009507(chloroplast);GO:0051028(mRNA transport)	ko03013(RNA transport)
bra-miR164e-3p	BraA03g042010.3C	BraA03g042010.3C:262	250	271	262	-45.5	-33	0.725275	8	1-4,271-268;7-10,265-262;11-19,260-252	5-6,267-266[SIL];x-x,261-261[BULt];20-21,251-250[UP3]	..(((((((((.((((..((((&))))..))))-)))))))))..	CAUGGAGGAGGAGGAGGCCGUG&CACGUGCUCC-CCUCCUCCAAC	4	75.164	3	0.538532	Output/No3/cleaveLand_result/t_plot/bra-miR164e-3p_BraA03g042010.3C_262_TPlot.pdf	GO:0003674(molecular_function);GO:0005576(extracellular region);GO:0008150(biological_process)	NA
bra-miR5724	BraA03g042100.3C	BraA03g042100.3C:1839	1828	1850	1839	-36.3	-25.5	0.702479	8.5	2-3,1849-1848;4-6,1846-1844;7-21,1842-1828	1-1,1850-1850[UP5];x-x,1847-1847[BULt];x-x,1843-1843[BULt]	(((((((((((((((.(((.((.&.))-)))-)))))))))))))))	GCUAUUGUCAGACUGAGUGAGUC&AAC-CGC-CGGUUUGAUAAUAGC	1	18.791	4	0.796475	Output/No3/cleaveLand_result/t_plot/bra-miR5724_BraA03g042100.3C_1839_TPlot.pdf	GO:0000347(THO complex);GO:0003677(DNA binding);GO:0003678(DNA helicase activity);GO:0003682(chromatin binding);GO:0003688(DNA replication origin binding);GO:0005515(protein binding);GO:0005524(ATP binding);GO:0005634(nucleus);GO:0005737(cytoplasm);GO:0006268(DNA unwinding involved in DNA replication);GO:0006270(DNA replication initiation);GO:0007049(cell cycle);GO:0008094(DNA-dependent ATPase ac…	ko03030(DNA replication)
bra-miR5654a-3p	BraA03g042150.3C	BraA03g042150.3C:330	319	339	330	-29.2	-19.3	0.660959	10	3-20,337-320	1-2,339-338[UP5];21-21,319-319[UP3]	.((((((((((((((((((..&..)))))))))))))))))).	GACGAGAUAGAUUUCGAGUUU&AUGCUUGGGAUUUAUUUUGUA	1	18.791	4	1	Output/No3/cleaveLand_result/t_plot/bra-MIR5654a-p3_BraA03g042150.3C_330_TPlot.pdf	GO:0004553(hydrolase activity, hydrolyzing O-glycosyl compounds);GO:0005576(extracellular region);GO:0005618(cell wall);GO:0005737(cytoplasm);GO:0009505(plant-type cell wall);GO:0009506(plasmodesma);GO:0009507(chloroplast);GO:0009612(response to mechanical stimulus);GO:0009645(response to low light intensity stimulus);GO:0009733(response to auxin);GO:0009826(unidimensional cell growth);GO:0010411…	ko04075(Plant hormone signal transduction)
bra-miR9563b-3p_1ss7TC	BraA03g042170.3C	BraA03g042170.3C:2609	2596	2619	2609	-34.1	-24.8	0.727273	7	1-8,2619-2612;9-17,2610-2602;20-22,2599-2597	x-x,2611-2611[BULt];18-19,2601-2600[SIL];23-23,2596-2596[UP3]	.(((..(((((((((.((((((((&))))))))-)))))))))..))).	GAGCGCGAGGAGCUACAGAACCGG&CCGGUUCU-UAGCUUUUUUAGUUA	4	75.164	3	0.900026	Output/No3/cleaveLand_result/t_plot/bra-MIR9563b-p3_1ss7TC_BraA03g042170.3C_2609_TPlot.pdf	GO:0000993(RNA polymerase II core binding);GO:0005634(nucleus);GO:0006351(transcription, DNA-templated);GO:0009908(flower development);GO:0009910(negative regulation of flower development);GO:0016020(membrane);GO:0016571(histone methylation);GO:0016593(Cdc73/Paf1 complex);GO:0045893(positive regulation of transcription, DNA-templated);GO:0051569(regulation of histone H3-K4 methylation)	NA
bra-miR160a_L+2R-1	BraA03g042420.3C	BraA03g042420.3C:565	553	579	565	-47.5	-31.4	0.661053	18.5	1-7,579-573;10-22,565-553	8-9,572-566[AILt]	(((((((((((((.......(((((((&)))))))-----..)))))))))))))	GGUGUGCAGGGAGGGUCUUGGGGUGUG&CAUGCCU-----GGCUCCCUGUAUGCC	3	56.373	2	0.749321	Output/No3/cleaveLand_result/t_plot/bna-miR160a_L+2R-1_BraA03g042420.3C_565_TPlot.pdf	GO:0004672(protein kinase activity);GO:0004702(receptor signaling protein serine/threonine kinase activity);GO:0005524(ATP binding);GO:0005634(nucleus);GO:0005737(cytoplasm);GO:0006468(protein phosphorylation);GO:0016301(kinase activity)	ko04626(Plant-pathogen interaction)
bra-miR9561-5p_L-2R+1	BraA03g043380.3C	BraA03g043380.3C:972	960	990	972	-39.7	-27	0.680101	21	1-9,990-982;10-22,972-960	x-x,981-973[BULt]	(((((((((((((.........(((((((((&)))))))))---------)))))))))))))	AGUGAGAGAUUGGGUGGACCAGUGGGAGAUU&AGUCUCUCA---------CCAGUCUUUCACU	1	18.791	4	0.980133	Output/No3/cleaveLand_result/t_plot/bra-miR9561-5p_L-2R+1_BraA03g043380.3C_972_TPlot.pdf	GO:0008194(UDP-glycosyltransferase activity);GO:0009507(chloroplast);GO:0016757(transferase activity, transferring glycosyl groups);GO:0016758(transferase activity, transferring hexosyl groups)	ko00908(Zeatin biosynthesis)
bra-miR164b-3p	BraA03g043680.3C	BraA03g043680.3C:1887	1876	1895	1887	-36.6	-24.3	0.663934	8	3-7,1893-1889;9-19,1888-1878	1-2,1895-1894[UP5];8-8,x-x[BULq];20-21,1877-1876[UP3]	..(((((((((((-(((((..&..))))).)))))))))))..	ACUGGAGUAGUAG-ACAUGAA&CACGUGUUCUACUACUCCAAC	2	37.582	3	0.930313	Output/No3/cleaveLand_result/t_plot/bra-miR164b-3p_BraA03g043680.3C_1887_TPlot.pdf	GO:0003723(RNA binding);GO:0005515(protein binding);GO:0005634(nucleus);GO:0006396(RNA processing);GO:0006397(mRNA processing);GO:0009734(auxin-activated signaling pathway);GO:0009926(auxin polar transport);GO:0010087(phloem or xylem histogenesis);GO:0016607(nuclear speck);GO:0030422(production of siRNA involved in RNA interference);GO:0035196(production of miRNAs involved in gene silencing by mi…	NA
bra-miR164b-3p_1ss16AC	BraA03g043930.3C	BraA03g043930.3C:1298	1287	1307	1298	-42	-28.8	0.685714	9	4-7,1304-1301;9-21,1299-1287	1-3,1307-1305[UP5];8-8,1300-1300[SIL]	(((((((((((((.((((...&...)))).)))))))))))))	GAUGGGGAAGAUGUGUGCGAA&CAUGUGCCCAUCUUCCCCAUC	1	18.791	4	0.983263	Output/No3/cleaveLand_result/t_plot/ath-miR164b-3p_1ss16AC_BraA03g043930.3C_1298_TPlot.pdf	GO:0003723(RNA binding);GO:0005515(protein binding);GO:0005634(nucleus);GO:0005739(mitochondrion);GO:0005759(mitochondrial matrix);GO:0006351(transcription, DNA-templated);GO:0006355(regulation of transcription, DNA-templated);GO:0006417(regulation of translation)	NA
bra-miR391-3p	BraA03g043930.3C	BraA03g043930.3C:1355	1345	1367	1355	-39.6	-28.2	0.712121	10.5	1-5,1367-1363;6-14,1359-1351;16-21,1350-1345	x-x,1362-1360[BULt];15-15,x-x[BULq]	((((((-(((((((((...(((((&)))))---))))))))).))))))	GCUGCG-AGGAGAGGUGUUGCUGU&ACGGU---AUCUCUCCUACGUAGC	1	18.791	4	0.554354	Output/No3/cleaveLand_result/t_plot/bra-miR391-3p_BraA03g043930.3C_1355_TPlot.pdf	GO:0003723(RNA binding);GO:0005515(protein binding);GO:0005634(nucleus);GO:0005739(mitochondrion);GO:0005759(mitochondrial matrix);GO:0006351(transcription, DNA-templated);GO:0006355(regulation of transcription, DNA-templated);GO:0006417(regulation of translation)	NA
bra-miR164b-5p	BraA03g044390.3C	BraA03g044390.3C:643	632	652	643	-45.1	-39.2	0.86918	2.5	1-19,652-634	20-21,633-632[UP3]	..(((((((((((((((((((&)))))))))))))))))))..	UUUACGUGCCCUGCUUCUCCA&UGGAGAAGCAGGGCACGUGCG	1	18.791	4	0.197823	Output/No3/cleaveLand_result/t_plot/bra-miR164b-5p_BraA03g044390.3C_643_TPlot.pdf	GO:0003677(DNA binding);GO:0003700(transcription factor activity, sequence-specific DNA binding);GO:0005634(nucleus);GO:0006351(transcription, DNA-templated);GO:0006355(regulation of transcription, DNA-templated);GO:0007275(multicellular organism development)	ko03018(RNA degradation)
bra-miR9563a-5p_2ss8AG20AT	BraA03g044620.3C	BraA03g044620.3C:175	164	184	175	-27.8	-19.6	0.705036	16	8-20,177-165	1-7,184-178[UP5];21-21,164-164[UP3]	.(((((((((((((.......&.......))))))))))))).	CACCGGUUCUUGAUCCAGAUU&UAAAAAAGUUAAGAACCGGUU	2	37.582	3	0.814401	Output/No3/cleaveLand_result/t_plot/bra-MIR9563a-p5_2ss8AG20AT_BraA03g044620.3C_175_TPlot.pdf	GO:0000976(transcription regulatory region sequence-specific DNA binding);GO:0003677(DNA binding);GO:0003700(transcription factor activity, sequence-specific DNA binding);GO:0005634(nucleus);GO:0006351(transcription, DNA-templated);GO:0006355(regulation of transcription, DNA-templated);GO:0009414(response to water deprivation);GO:0009873(ethylene-activated signaling pathway);GO:0044212(transcript…	ko00970(Aminoacyl-tRNA biosynthesis)
bra-miR156c-3p_L+1R-1	BraA03g045210.3C	BraA03g045210.3C:40	28	48	40	-41.7	-27.6	0.661871	8	2-5,47-44;7-13,43-37;15-20,35-30	1-1,48-48[UP5];6-6,x-x[BULq];14-14,36-36[SIL];21-22,29-28[UP3]	..((((((.(((((((-((((.&.)))).))))))).))))))..	GCGGCGGGAGGAGCAG-GAGCG&UGCUCACUGCUCUAUCUGUCAG	2	37.582	3	0.872832	Output/No3/cleaveLand_result/t_plot/bra-miR156c-3p_L+1R-1_BraA03g045210.3C_40_TPlot.pdf	GO:0003677(DNA binding);GO:0005634(nucleus);GO:0005773(vacuole);GO:0006351(transcription, DNA-templated);GO:0006355(regulation of transcription, DNA-templated)	ko04075(Plant hormone signal transduction)
bra-miR5654a	BraA03g045310.3C	BraA03g045310.3C:634	623	643	634	-34.3	-23.9	0.696793	10	5-18,639-626	1-4,643-640[UP5];19-21,625-623[UP3]	...((((((((((((((....&....))))))))))))))...	UUUAUGAUGCUUGGGAUGAAC&AUAAAUCCCAAGCAUCAUCCA	1	18.791	4	0.947082	Output/No3/cleaveLand_result/t_plot/bra-miR5654a_BraA03g045310.3C_634_TPlot.pdf	GO:0003674(molecular_function);GO:0005634(nucleus);GO:0008150(biological_process);GO:0016021(integral component of membrane)	NA
bra-miR5722-5p	BraA03g045610.3C	BraA03g045610.3C:1042	1031	1051	1042	-29.4	-20.6	0.70068	8	2-15,1050-1037	1-1,1051-1051[UP5];16-21,1036-1031[UP3]	......((((((((((((((.&.))))))))))))))......	AGGGUUGGGAUGAUGAUUGGG&ACCAAUCAUCAUUUCUUGAUU	1	18.791	4	0.999483	Output/No3/cleaveLand_result/t_plot/bra-MIR5722-p5_BraA03g045610.3C_1042_TPlot.pdf	NA	NA
bra-miR9559-5p	BraA03g045980.3C	BraA03g045980.3C:178	167	188	178	-31.3	-20.8	0.664537	7.5	1-3,188-186;5-9,184-180;10-13,178-175;15-21,173-167	4-4,185-185[SIL];x-x,179-179[BULt];14-14,174-174[SIL]	(((((((.((((.(((((.(((&))).)))))-)))).)))))))	GCCAGGAGCCAGAACCUAUUGA&UCAUUAGGU-UUGGAUUUUGGU	2	37.582	3	0.999988	Output/No3/cleaveLand_result/t_plot/bra-MIR9559-p5_BraA03g045980.3C_178_TPlot.pdf	GO:0000276(mitochondrial proton-transporting ATP synthase complex, coupling factor F(o));GO:0005507(copper ion binding);GO:0005730(nucleolus);GO:0005739(mitochondrion);GO:0005753(mitochondrial proton-transporting ATP synthase complex);GO:0005774(vacuolar membrane);GO:0005794(Golgi apparatus);GO:0008270(zinc ion binding);GO:0009507(chloroplast);GO:0009535(chloroplast thylakoid membrane);GO:0009579…	ko00190(Oxidative phosphorylation)
bra-miR156a-3p	BraA03g046010.3C	BraA03g046010.3C:564	546	572	564	-40.2	-26.4	0.656716	11.5	1-4,572-569;6-17,568-557;18-21,549-546	5-5,x-x[BULq];x-x,556-550[BULt]	((((.......((((((((((((-((((&)))).))))))))))))-------))))	GGUGCCUAGAGGCGGAGAGAGGG-AAGU&GCUUACUCUCUCUCUGU-------CACC	2	37.582	3	0.999951	Output/No3/cleaveLand_result/t_plot/bra-miR156a-3p_BraA03g046010.3C_564_TPlot.pdf	GO:0000166(nucleotide binding);GO:0003723(RNA binding);GO:0006397(mRNA processing);GO:0009507(chloroplast);GO:0009570(chloroplast stroma);GO:0009579(thylakoid);GO:0030529(intracellular ribonucleoprotein complex)	ko03013(RNA transport);ko03015(mRNA surveillance pathway);ko03018(RNA degradation)
bra-miR168a-3p	BraA03g046480.3C	BraA03g046480.3C:1984	1973	1993	1984	-37	-24.7	0.667568	9	5-19,1989-1975	1-4,1993-1990[UP5];20-21,1974-1973[UP3]	..(((((((((((((((....&....)))))))))))))))..	UAUCACUUGAUACAAGGACAC&CCCGCCUUGUAUCAAGUGAAU	3	56.373	2	0.798941	Output/No3/cleaveLand_result/t_plot/bra-miR168a-3p_BraA03g046480.3C_1984_TPlot.pdf	GO:0004842(ubiquitin-protein transferase activity);GO:0031463(Cul3-RING ubiquitin ligase complex)	NA
bra-miR9408-3p	BraA03g046880.3C	BraA03g046880.3C:1008	997	1017	1008	-30.5	-21.7	0.711475	5.5	2-14,1016-1004;16-20,1003-999	1-1,1017-1017[UP5];15-15,x-x[BULq];21-22,998-997[UP3]	..(((((-(((((((((((((.&.))))))))))))).)))))..	CCUAACA-UCUCUAAGAUGGAU&UUUCAUCUUAGAGAAUGUUGUU	2	37.582	3	0.763917	Output/No3/cleaveLand_result/t_plot/bra-miR9408-3p_BraA03g046880.3C_1008_TPlot.pdf	GO:0003677(DNA binding);GO:0003700(transcription factor activity, sequence-specific DNA binding);GO:0005634(nucleus);GO:0006351(transcription, DNA-templated);GO:0006355(regulation of transcription, DNA-templated);GO:0046983(protein dimerization activity)	ko04075(Plant hormone signal transduction)
bra-miR156a-3p	BraA03g047230.3C	BraA03g047230.3C:3990	3979	4002	3990	-40.2	-28.2	0.701493	13	1-4,4002-3999;8-20,3992-3980	5-7,3998-3993[AILt];21-21,3979-3979[UP3]	.(((((((((((((......((((&))))---...))))))))))))).	AGUGACAGAGAGAGUGGAAGAAGC&GCUU---ACUCUCUCUCUGUCACC	3	56.373	2	0.960378	Output/No3/cleaveLand_result/t_plot/bra-miR156a-3p_BraA03g047230.3C_3990_TPlot.pdf	GO:0000166(nucleotide binding);GO:0005515(protein binding);GO:0005524(ATP binding);GO:0006952(defense response);GO:0007165(signal transduction);GO:0009817(defense response to fungus, incompatible interaction);GO:0043531(ADP binding)	ko03040(Spliceosome);ko04141(Protein processing in endoplasmic reticulum);ko04144(Endocytosis)
bra-miR5719-3p_1ss17AT	BraA03g048280.3C	BraA03g048280.3C:341	331	350	341	-29	-20.5	0.706897	4.5	1-12,350-339;14-17,337-334	13-13,338-338[SIL];18-20,333-331[UP3]	...((((.((((((((((((&)))))))))))).))))...	AUCGGUGGUGUGAUGAUAAU&AUUAUCAUCACAACACUAGA	1	18.791	4	0.973345	Output/No3/cleaveLand_result/t_plot/bra-MIR5719-p3_1ss17AT_BraA03g048280.3C_341_TPlot.pdf	GO:0005524(ATP binding);GO:0005618(cell wall);GO:0009507(chloroplast);GO:0009570(chloroplast stroma);GO:0009735(response to cytokinin);GO:0010007(magnesium chelatase complex);GO:0015979(photosynthesis);GO:0015995(chlorophyll biosynthetic process);GO:0016851(magnesium chelatase activity);GO:0016887(ATPase activity)	ko00860(Porphyrin and chlorophyll metabolism)
bra-miR396-3p	BraA03g048660.3C	BraA03g048660.3C:719	708	726	719	-37.5	-24.6	0.656	7	1-3,726-724;6-14,723-715;16-20,713-709	4-5,x-x[BULq];15-15,714-714[SIL];21-21,708-708[UP3]	.(((((.(((((((((--(((&)))..))))))))).))))).	AUUCCCCCAGCUUUCU--GGC&GCUCAAGAAAGCUGUGGGAAA	1	18.791	4	0.992898	Output/No3/cleaveLand_result/t_plot/bra-miR396-3p_BraA03g048660.3C_719_TPlot.pdf	GO:0004674(protein serine/threonine kinase activity);GO:0005524(ATP binding);GO:0005634(nucleus);GO:0005737(cytoplasm);GO:0006468(protein phosphorylation);GO:0016301(kinase activity);GO:0016310(phosphorylation)	ko03022(Basal transcription factors);ko03420(Nucleotide excision repair)
bra-miR396-5p	BraA03g049270.3C	BraA03g049270.3C:655	644	663	655	-33.4	-22.4	0.670659	6.5	2-8,662-656;10-15,655-650;17-21,648-644	1-1,663-663[UP5];9-9,x-x[BULq];16-16,649-649[SIL]	(((((.((((((-(((((((.&.))))))).)))))).)))))	AGGUUGGGGAGA-CUGUGGAU&UUCCACAGCUUUCUUGAACUU	15	281.865	3	1	Output/No3/cleaveLand_result/t_plot/bra-miR396-5p_BraA03g049270.3C_655_TPlot.pdf	GO:0003746(translation elongation factor activity);GO:0003924(GTPase activity);GO:0005515(protein binding);GO:0005525(GTP binding);GO:0005634(nucleus);GO:0005730(nucleolus);GO:0005739(mitochondrion);GO:0005829(cytosol);GO:0009295(nucleoid);GO:0009507(chloroplast);GO:0009534(chloroplast thylakoid);GO:0009535(chloroplast thylakoid membrane);GO:0009536(plastid);GO:0009570(chloroplast stroma);GO:0009…	ko03013(RNA transport)
bra-miR9552b-5p	BraA03g051240.3C	BraA03g051240.3C:316	304	325	316	-44.4	-29.36	0.661261	12	1-8,325-318;13-20,313-306	9-12,317-314[SIL];21-22,305-304[UP3]	..((((((((....((((((((&))))))))....))))))))..	AACGGUGAGGUUUUGGCUAGUG&CGCUAGCUUCUUCCUCACCGGA	6	112.746	3	0.999506	Output/No3/cleaveLand_result/t_plot/bra-MIR9552b-p5_BraA03g051240.3C_316_TPlot.pdf	GO:0003677(DNA binding);GO:0005634(nucleus);GO:0009507(chloroplast);GO:0009534(chloroplast thylakoid);GO:0009535(chloroplast thylakoid membrane);GO:0016363(nuclear matrix);GO:0042646(plastid nucleoid)	NA
bra-miR396-5p	BraA03g051680.3C	BraA03g051680.3C:635	624	645	635	-33.4	-29.2	0.874251	4	1-7,645-639;8-19,637-626	x-x,638-638[BULt];20-21,625-624[UP3]	..((((((((((((.(((((((&)))))))-))))))))))))..	UCGUUCAAGAAAGCAUGUGGAA&UUCCACA-GCUUUCUUGAACUU	13	244.283	0	0.00407891	Output/No3/cleaveLand_result/t_plot/bra-miR396-5p_BraA03g051680.3C_635_TPlot.pdf	GO:0005524(ATP binding);GO:0005634(nucleus);GO:0006351(transcription, DNA-templated);GO:0006355(regulation of transcription, DNA-templated);GO:0009941(chloroplast envelope);GO:0048366(leaf development)	NA
bra-miR5722-5p	BraA03g051830.3C	BraA03g051830.3C:1980	1969	1992	1980	-29.4	-21.7	0.738095	10	1-7,1992-1986;8-18,1982-1972	x-x,1985-1983[BULt];19-21,1971-1969[UP3]	...(((((((((((...(((((((&)))))))---)))))))))))...	AACCAAGAAGUGAUGCAGAUUGGU&ACCAAUC---AUCAUUUCUUGAUU	49	920.758	2	0.90802	Output/No3/cleaveLand_result/t_plot/bra-MIR5722-p5_BraA03g051830.3C_1980_TPlot.pdf	GO:0005515(protein binding);GO:0005524(ATP binding);GO:0005622(intracellular);GO:0005623(cell);GO:0005634(nucleus);GO:0005739(mitochondrion);GO:0006457(protein folding);GO:0009408(response to heat);GO:0009409(response to cold);GO:0009507(chloroplast);GO:0009532(plastid stroma);GO:0009570(chloroplast stroma);GO:0009579(thylakoid);GO:0009941(chloroplast envelope);GO:0016032(viral process);GO:004503…	ko03040(Spliceosome);ko04141(Protein processing in endoplasmic reticulum);ko04144(Endocytosis)
bra-miR396-5p	BraA03g051930.3C	BraA03g051930.3C:555	544	564	555	-33.4	-25.1	0.751497	6	2-15,563-550;17-19,548-546	1-1,564-564[UP5];16-16,549-549[SIL];20-21,545-544[UP3]	..(((.((((((((((((((.&.)))))))))))))).)))..	GCGUUAAAGGAGGCUGUGGAG&UUCCACAGCUUUCUUGAACUU	2	37.582	3	0.933814	Output/No3/cleaveLand_result/t_plot/bra-miR396-5p_BraA03g051930.3C_555_TPlot.pdf	GO:0000060(protein import into nucleus, translocation);GO:0003700(transcription factor activity, sequence-specific DNA binding);GO:0005515(protein binding);GO:0005634(nucleus);GO:0005737(cytoplasm);GO:0006351(transcription, DNA-templated);GO:0009739(response to gibberellin);GO:0010076(maintenance of floral meristem identity);GO:0010077(maintenance of inflorescence meristem identity);GO:0010220(po…	NA
bra-miR162-3p	BraA03g052230.3C	BraA03g052230.3C:466	452	478	466	-37.5	-24.5	0.653333	14	1-4,478-475;5-10,471-466;11-21,462-452	x-x,474-472[BULt];x-x,465-463[BULt]	(((((((((((...((((((...((((&))))---))))))---)))))))))))	CUGGAUGUGGAACCGGUUUGCUCUCGA&UCGA---UAAACC---UCUGCAUCCAG	3	56.373	3	0.851561	Output/No3/cleaveLand_result/t_plot/bra-miR162-3p_BraA03g052230.3C_466_TPlot.pdf	GO:0005737(cytoplasm);GO:0009507(chloroplast);GO:0009534(chloroplast thylakoid);GO:0009535(chloroplast thylakoid membrane);GO:0009941(chloroplast envelope);GO:0015995(chlorophyll biosynthetic process);GO:0031969(chloroplast membrane);GO:0032259(methylation);GO:0046406(magnesium protoporphyrin IX methyltransferase activity)	ko00860(Porphyrin and chlorophyll metabolism)
bra-miR156b-3p	BraA03g052420.3C	BraA03g052420.3C:370	358	379	370	-38.1	-25.6	0.671916	6	1-8,379-372;10-13,370-367;15-21,364-358	9-9,371-371[SIL];14-14,366-365[AILt]	(((((((..((((.((((((((&)))))))).))))-.)))))))	GGUGACACUGAGUCUGGAGAGU&GCUCUCUAUACUU-CUGUCACC	1	18.791	4	0.999177	Output/No3/cleaveLand_result/t_plot/bna-MIR156b-p3_BraA03g052420.3C_370_TPlot.pdf	GO:0000412(histone peptidyl-prolyl isomerization);GO:0003755(peptidyl-prolyl cis-trans isomerase activity);GO:0005528(FK506 binding);GO:0005634(nucleus);GO:0005730(nucleolus);GO:0005789(endoplasmic reticulum membrane);GO:0005829(cytosol);GO:0006334(nucleosome assembly);GO:0006457(protein folding);GO:0016020(membrane);GO:0018208(peptidyl-proline modification);GO:0042393(histone binding);GO:0061077…	ko03030(DNA replication);ko03420(Nucleotide excision repair);ko03430(Mismatch repair);ko03440(Homologous recombination)
bra-miR390-5p	BraA03g053520.3C	BraA03g053520.3C:217	205	226	217	-44.3	-29.4	0.663657	5	1-5,226-222;7-13,220-214;15-21,211-205	6-6,221-221[SIL];14-14,213-212[AILt]	(((((((..(((((((.(((((&))))).)))))))-.)))))))	GGUGCUAGCUCCUCCUCAGCUU&AAGCUCAGGAGGG-AUAGCGCC	1	18.791	4	0.973345	Output/No3/cleaveLand_result/t_plot/bra-miR390-5p_BraA03g053520.3C_217_TPlot.pdf	GO:0005783(endoplasmic reticulum)	NA
bra-miR9559-5p	BraA03g053730.3C	BraA03g053730.3C:269	259	278	269	-31.3	-20.5	0.654952	6	2-13,277-266;15-21,265-259	1-1,278-278[UP5];14-14,x-x[BULq]	(((((((-((((((((((((.&.)))))))))))).)))))))	AUCAAAG-CCAAGCUUGAUGU&UCAUUAGGUUUGGAUUUUGGU	2	37.582	3	0.999999	Output/No3/cleaveLand_result/t_plot/bra-MIR9559-p5_BraA03g053730.3C_269_TPlot.pdf	GO:0005515(protein binding);GO:0005737(cytoplasm);GO:0005783(endoplasmic reticulum);GO:0005789(endoplasmic reticulum membrane);GO:0005829(cytosol);GO:0005886(plasma membrane);GO:0009506(plasmodesma);GO:0010155(regulation of proton transport);GO:0016021(integral component of membrane)	NA
bra-miR9563b-5p	BraA03g053780.3C	BraA03g053780.3C:686	672	696	686	-34.1	-22.2	0.651026	10.5	2-4,695-693;5-18,691-678	1-1,696-696[UP5];x-x,692-692[BULt];19-24,677-672[UP3]	......((((((((((((((.(((.&.)))-))))))))))))))......	AGAAAGAGAAGUUGAGAGACUGAGA&ACUC-GUCUCUUAACUUUUAACUAA	2	37.582	3	0.968389	Output/No3/cleaveLand_result/t_plot/bra-MIR9563b-p5_BraA03g053780.3C_686_TPlot.pdf	GO:0003674(molecular_function);GO:0008150(biological_process);GO:0016021(integral component of membrane)	NA
bra-miR5654a-3p	BraA03g054130.3C	BraA03g054130.3C:3429	3416	3438	3429	-29.2	-19.2	0.657534	12	3-10,3436-3429;12-20,3425-3417	1-2,3438-3437[UP5];11-11,3428-3426[AILt];21-21,3416-3416[UP3]	.(((((((((...((((((((..&..))))))))--.))))))))).	CACGAAAUGGUACUCCCAAGCCA&AUGCUUGGGA--UUUAUUUUGUA	1	18.791	4	1	Output/No3/cleaveLand_result/t_plot/bra-MIR5654a-p3_BraA03g054130.3C_3429_TPlot.pdf	GO:0005634(nucleus);GO:0005737(cytoplasm);GO:0005829(cytosol)	ko01200(Carbon metabolism);ko01210(2-Oxocarboxylic acid metabolism);ko01230(Biosynthesis of amino acids);ko00020(Citrate cycle (TCA cycle));ko00630(Glyoxylate and dicarboxylate metabolism)
bra-miR156b-3p	BraA03g054290.3C	BraA03g054290.3C:159	148	170	159	-38.1	-30.1	0.790026	7.5	1-4,170-167;5-9,165-161;11-21,158-148	x-x,166-166[BULt];10-10,160-159[AILt]	(((((((((((..(((((.((((&))))-)))))-.)))))))))))	GGUGACGGAAGCGAUGGAGGAGC&GCUC-UCUAU-ACUUCUGUCACC	2	37.582	2	0.181694	Output/No3/cleaveLand_result/t_plot/bna-MIR156b-p3_BraA03g054290.3C_159_TPlot.pdf	GO:0005576(extracellular region);GO:0005618(cell wall);GO:0006949(syncytium formation);GO:0009506(plasmodesma);GO:0009664(plant-type cell wall organization);GO:0009826(unidimensional cell growth);GO:0009828(plant-type cell wall loosening);GO:0016020(membrane);GO:0019953(sexual reproduction);GO:0071555(cell wall organization)	NA
bra-miR5717	BraA03g054310.3C	BraA03g054310.3C:512	498	521	512	-36.4	-23.9	0.656593	12.5	1-5,521-517;7-12,515-510;13-21,506-498	6-6,516-516[SIL];x-x,509-507[BULt]	(((((((((...((((((.(((((&))))).))))))---)))))))))	GUUAAGGCGUCGGACAAUGCAGGC&GUUUGGAUUGUU---UGCCUUGGC	2	37.582	3	0.999999	Output/No3/cleaveLand_result/t_plot/bra-miR5717_BraA03g054310.3C_512_TPlot.pdf	GO:0004842(ubiquitin-protein transferase activity);GO:0005515(protein binding);GO:0005634(nucleus);GO:0005783(endoplasmic reticulum);GO:0005789(endoplasmic reticulum membrane);GO:0008270(zinc ion binding);GO:0016021(integral component of membrane);GO:0016567(protein ubiquitination);GO:0016874(ligase activity)	ko04141(Protein processing in endoplasmic reticulum)
bra-miR168a-3p	BraA03g054380.3C	BraA03g054380.3C:409	398	417	409	-37	-24.2	0.654054	7.5	1-8,417-410;10-17,409-402	9-9,x-x[BULq];18-21,401-398[UP3]	....((((((((-((((((((&)))))))).))))))))....	UCAAGCUUGGUA-AAGGCGGG&CCCGCCUUGUAUCAAGUGAAU	2	37.582	3	0.88128	Output/No3/cleaveLand_result/t_plot/bra-miR168a-3p_BraA03g054380.3C_409_TPlot.pdf	GO:0004722(protein serine/threonine phosphatase activity);GO:0005575(cellular_component);GO:0006470(protein dephosphorylation);GO:0046872(metal ion binding)	NA
bra-miR400-5p	BraA03g055090.3C	BraA03g055090.3C:795	782	804	795	-30	-19.58	0.652667	8	2-11,803-794;13-14,792-791;17-21,786-782	1-1,804-804[UP5];12-12,793-793[SIL];15-16,790-787[AILt]	(((((....((.((((((((((.&.)))))))))).))--..)))))	GUGACGCAGAUCAUGCUCUCAUU&UAUGAGAGUAUUAU--AAGUCAC	1	18.791	4	0.98555	Output/No3/cleaveLand_result/t_plot/bra-miR400-5p_BraA03g055090.3C_795_TPlot.pdf	GO:0009507(chloroplast)	NA
bra-miR395a-3p	BraA03g055590.3C	BraA03g055590.3C:230	219	239	230	-39.1	-25.6	0.654731	7.5	2-4,238-236;6-17,234-223;19-20,221-220	1-1,239-239[UP5];5-5,235-235[SIL];18-18,222-222[SIL];21-21,219-219[UP3]	.((.((((((((((((.(((.&.))).)))))))))))).)).	CGGCUCCCCCAAACGCGUCGA&CUGAAGUGUUUGGGGGAACUC	5	93.9549	2	0.976475	Output/No3/cleaveLand_result/t_plot/bra-miR395a-3p_BraA03g055590.3C_230_TPlot.pdf	GO:0030586([methionine synthase] reductase activity)	ko00920(Sulfur metabolism)
bra-miR5721_L-1R+2_1ss13AG	BraA03g056400.3C	BraA03g056400.3C:1553	1543	1562	1553	-36.9	-24.2	0.655827	5.5	1-8,1562-1555;10-15,1553-1548;18-22,1547-1543	9-9,1554-1554[SIL];16-17,x-x[BULq]	(((((--((((((.((((((((&)))))))).))))))..)))))	GCUCC--UUCCCAAUCCGUUUU&AAAAUGGAGUGGGAAAUGGAGU	2	37.582	2	0.999337	Output/No3/cleaveLand_result/t_plot/bra-miR5721_L-1R+2_1ss13AG_BraA03g056400.3C_1553_TPlot.pdf	GO:0005634(nucleus);GO:0005737(cytoplasm);GO:0005829(cytosol);GO:0006351(transcription, DNA-templated);GO:0006355(regulation of transcription, DNA-templated);GO:0008276(protein methyltransferase activity);GO:0008469(histone-arginine N-methyltransferase activity);GO:0009909(regulation of flower development);GO:0010220(positive regulation of vernalization response);GO:0019918(peptidyl-arginine meth…	ko03013(RNA transport)
bra-miR164b-3p_1ss16AC	BraA03g056950.3C	BraA03g056950.3C:1259	1245	1268	1259	-42	-29.3	0.697619	7	1-11,1268-1258;12-12,1256-1256;13-16,1254-1251;17-21,1249-1245	x-x,1257-1257[BULt];x-x,1255-1255[BULt];x-x,1250-1250[BULt]	(((((.((((.(.(((((((((((&)))))))))))-)-))))-)))))	GAUGGAGGAAUGCAUGGGUGCAUG&CAUGUGCCCAU-C-UUCC-CCAUC	24	450.984	2	0.902317	Output/No3/cleaveLand_result/t_plot/ath-miR164b-3p_1ss16AC_BraA03g056950.3C_1259_TPlot.pdf	GO:0008194(UDP-glycosyltransferase activity);GO:0009247(glycolipid biosynthetic process);GO:0009507(chloroplast);GO:0009536(plastid);GO:0009706(chloroplast inner membrane);GO:0009793(embryo development ending in seed dormancy);GO:0009941(chloroplast envelope);GO:0010027(thylakoid membrane organization);GO:0016757(transferase activity, transferring glycosyl groups);GO:0019375(galactolipid biosynth…	ko00561(Glycerolipid metabolism)
bra-miR5722-5p	BraA03g058930.3C	BraA03g058930.3C:1375	1364	1383	1375	-29.4	-19.6	0.666667	9	1-4,1383-1380;6-11,1379-1374;14-19,1371-1366	5-5,x-x[BULq];12-13,1373-1372[SIL];20-21,1365-1364[UP3]	..((((((..((((((-((((&)))).))))))..))))))..	UUUCAAGAUUUGGUGG-UGGU&ACCAAUCAUCAUUUCUUGAUU	1	18.791	4	1	Output/No3/cleaveLand_result/t_plot/bra-MIR5722-p5_BraA03g058930.3C_1375_TPlot.pdf	GO:0003677(DNA binding);GO:0003700(transcription factor activity, sequence-specific DNA binding);GO:0005634(nucleus);GO:0006351(transcription, DNA-templated);GO:0006355(regulation of transcription, DNA-templated);GO:0044212(transcription regulatory region DNA binding)	NA
bra-miR5718-3p	BraA03g059740.3C	BraA03g059740.3C:1370	1359	1380	1370	-36.8	-24.1	0.654891	9	4-5,1377-1376;6-12,1374-1368;15-21,1365-1359	1-3,1380-1378[UP5];x-x,1375-1375[BULt];13-14,1367-1366[SIL]	(((((((..(((((((.((...&...))-)))))))..)))))))	UGGUGGCUCAAGCAGUCAGCUG&UAUCU-ACUGCUUAUGCCACCA	5	93.9549	2	0.999996	Output/No3/cleaveLand_result/t_plot/bra-MIR5718-p3_BraA03g059740.3C_1370_TPlot.pdf	GO:0003723(RNA binding);GO:0005737(cytoplasm);GO:0009507(chloroplast);GO:0009737(response to abscisic acid);GO:0009738(abscisic acid-activated signaling pathway);GO:0009751(response to salicylic acid);GO:0009753(response to jasmonic acid);GO:0010150(leaf senescence)	NA
bra-miR5719-5p_2ss2AT19AC	BraA03g060530.3C	BraA03g060530.3C:1128	1112	1137	1128	-30.4	-25.7	0.845395	6	1-17,1137-1121;18-20,1114-1112	x-x,1120-1115[BULt]	(((......(((((((((((((((((&)))))))))))))))))------)))	GGAGUCGAAUUAUCAUCACAACACAA&UUGUGUUGUGAUGAUAA------UCC	2	37.582	2	0.288858	Output/No3/cleaveLand_result/t_plot/bra-MIR5719-p5_2ss2AT19AC_BraA03g060530.3C_1128_TPlot.pdf	GO:0005524(ATP binding);GO:0005737(cytoplasm);GO:0006952(defense response);GO:0007165(signal transduction);GO:0016021(integral component of membrane);GO:0043531(ADP binding)	ko03040(Spliceosome);ko04141(Protein processing in endoplasmic reticulum);ko04144(Endocytosis)
bra-miR396-5p	BraA03g061010.3C	BraA03g061010.3C:704	693	714	704	-33.4	-29.2	0.874251	4	1-7,714-708;8-19,706-695	x-x,707-707[BULt];20-21,694-693[UP3]	..((((((((((((.(((((((&)))))))-))))))))))))..	CCGUUCAAGAAAGCUUGUGGAA&UUCCACA-GCUUUCUUGAACUU	15	281.865	0	0.00367177	Output/No3/cleaveLand_result/t_plot/bra-miR396-5p_BraA03g061010.3C_704_TPlot.pdf	GO:0005524(ATP binding);GO:0005634(nucleus);GO:0006351(transcription, DNA-templated);GO:0006355(regulation of transcription, DNA-templated);GO:0008285(negative regulation of cell proliferation);GO:0048364(root development);GO:0048366(leaf development)	NA
bra-miR9556-5p_R-2_1ss12AT	BraA03g061080.3C	BraA03g061080.3C:755	745	764	755	-29	-18.9	0.651724	4.5	1-11,764-754;13-14,752-751;15-17,749-747;19-19,745-745	12-12,753-753[SIL];x-x,750-750[BULt];18-18,746-746[SIL]	(.(((.((.(((((((((((&))))))))))).))-))).)	AGUGCGUACCACCAAUUGAC&GUCAAUUGGUGUUA-GUAGU	3	56.373	2	0.999999	Output/No3/cleaveLand_result/t_plot/bra-miR9556-5p_R-2_1ss12AT_BraA03g061080.3C_755_TPlot.pdf	GO:0004553(hydrolase activity, hydrolyzing O-glycosyl compounds);GO:0005576(extracellular region);GO:0005618(cell wall);GO:0010411(xyloglucan metabolic process);GO:0016762(xyloglucan:xyloglucosyl transferase activity);GO:0016798(hydrolase activity, acting on glycosyl bonds);GO:0042546(cell wall biogenesis);GO:0048046(apoplast);GO:0071555(cell wall organization)	ko04075(Plant hormone signal transduction)
bra-miR400-3p	BraA03g061620.3C	BraA03g061620.3C:1804	1789	1813	1804	-29.9	-21.4	0.715719	9	3-17,1811-1797;18-21,1792-1789	1-2,1813-1812[UP5];x-x,1796-1793[BULt]	((((....(((((((((((((((..&..)))))))))))))))----))))	UUCAACACUGAGAUCAUUGUGAGAG&GACUUAUAAUGAUCUCA----UGAA	1	18.791	4	0.496298	Output/No3/cleaveLand_result/t_plot/bra-miR400-3p_BraA03g061620.3C_1804_TPlot.pdf	GO:0004519(endonuclease activity);GO:0005739(mitochondrion);GO:0006397(mRNA processing);GO:0008270(zinc ion binding);GO:0009507(chloroplast);GO:0016556(mRNA modification)	ko00240(Pyrimidine metabolism)
bra-miR5721_L-1R+2_1ss13AG	BraA03g063610.3C	BraA03g063610.3C:641	628	650	641	-36.9	-24	0.650407	10	3-12,648-639;17-21,633-629	1-2,650-649[UP5];13-16,638-634[AILt];22-22,628-628[UP3]	.(((((.....((((((((((..&..))))))))))-....))))).	CCUCCACUCAACCACUCCAUUGU&AAAAUGGAGUGG-GAAAUGGAGU	2	37.582	3	0.999173	Output/No3/cleaveLand_result/t_plot/bra-miR5721_L-1R+2_1ss13AG_BraA03g063610.3C_641_TPlot.pdf	GO:0005507(copper ion binding);GO:0005618(cell wall);GO:0005737(cytoplasm);GO:0005783(endoplasmic reticulum);GO:0005794(Golgi apparatus);GO:0005829(cytosol);GO:0005886(plasma membrane);GO:0006952(defense response);GO:0009506(plasmodesma);GO:0009651(response to salt stress);GO:0009693(ethylene biosynthetic process);GO:0009727(detection of ethylene stimulus);GO:0009735(response to cytokinin);GO:000…	ko00270(Cysteine and methionine metabolism)
bra-miR5721_L-1R+2_1ss13AG	BraA04g000390.3C	BraA04g000390.3C:114	102	123	114	-36.9	-24.1	0.653117	11.5	5-8,119-116;10-14,114-110;17-22,107-102	1-4,123-120[UP5];9-9,115-115[SIL];15-16,109-108[SIL]	((((((..(((((.((((....&....)))).)))))..))))))	GCUCCAGAUCCCAAUCCAGAAC&AAAAUGGAGUGGGAAAUGGAGU	2	37.582	3	0.998751	Output/No3/cleaveLand_result/t_plot/bra-miR5721_L-1R+2_1ss13AG_BraA04g000390.3C_114_TPlot.pdf	GO:0005634(nucleus);GO:0005737(cytoplasm);GO:0005829(cytosol);GO:0006511(ubiquitin-dependent protein catabolic process);GO:0031625(ubiquitin protein ligase binding);GO:0043130(ubiquitin binding);GO:0043161(proteasome-mediated ubiquitin-dependent protein catabolic process)	ko04141(Protein processing in endoplasmic reticulum)
bra-miR390-5p	BraA04g000590.3C	BraA04g000590.3C:585	574	595	585	-44.3	-29	0.654628	10.5	2-6,594-590;9-20,586-575	1-1,595-595[UP5];7-8,589-587[AILt];21-21,574-574[UP3]	.((((((((((((...(((((.&.)))))-..)))))))))))).	UGCGCUGUCUCUCAGGGGGCUG&AAGCUC-AGGAGGGAUAGCGCC	1	18.791	4	0.992356	Output/No3/cleaveLand_result/t_plot/bra-miR390-5p_BraA04g000590.3C_585_TPlot.pdf	GO:0000045(autophagosome assembly);GO:0000422(mitophagy);GO:0005515(protein binding);GO:0005634(nucleus);GO:0005774(vacuolar membrane);GO:0005829(cytosol);GO:0006497(protein lipidation);GO:0006914(autophagy);GO:0006970(response to osmotic stress);GO:0006979(response to oxidative stress);GO:0009414(response to water deprivation);GO:0009651(response to salt stress);GO:0010150(leaf senescence);GO:00…	ko03060(Protein export);ko04141(Protein processing in endoplasmic reticulum)
bra-miR5719-3p_1ss17AT	BraA04g000960.3C	BraA04g000960.3C:411	401	420	411	-29	-20.1	0.693103	11	5-17,416-404	1-4,420-417[UP5];18-20,403-401[UP3]	...(((((((((((((....&....)))))))))))))...	AAGAGUGUUGUGGUGAACAA&AUUAUCAUCACAACACUAGA	2	37.582	3	0.961812	Output/No3/cleaveLand_result/t_plot/bra-MIR5719-p3_1ss17AT_BraA04g000960.3C_411_TPlot.pdf	GO:0003700(transcription factor activity, sequence-specific DNA binding);GO:0005634(nucleus);GO:0006351(transcription, DNA-templated);GO:0006355(regulation of transcription, DNA-templated);GO:0006970(response to osmotic stress);GO:0007275(multicellular organism development);GO:0009414(response to water deprivation);GO:0009615(response to virus);GO:0009651(response to salt stress);GO:0009737(respo…	ko00750(Vitamin B6 metabolism)
bra-miR5722-5p	BraA04g001140.3C	BraA04g001140.3C:635	624	644	635	-29.4	-19.2	0.653061	8.5	2-7,643-638;9-10,636-635;13-21,632-624	1-1,644-644[UP5];8-8,637-637[SIL];11-12,634-633[SIL]	(((((((((..((.((((((.&.)))))).))..)))))))))	GAUCAAGAACGGAAGGUUGGC&ACCAAUCAUCAUUUCUUGAUU	3	56.373	3	1	Output/No3/cleaveLand_result/t_plot/bra-MIR5722-p5_BraA04g001140.3C_635_TPlot.pdf	GO:0005515(protein binding);GO:0009409(response to cold);GO:0009507(chloroplast);GO:0009522(photosystem I);GO:0009534(chloroplast thylakoid);GO:0009535(chloroplast thylakoid membrane);GO:0009579(thylakoid);GO:0009644(response to high light intensity);GO:0009645(response to low light intensity stimulus);GO:0009768(photosynthesis, light harvesting in photosystem I);GO:0009782(photosystem I antenna …	ko00196(Photosynthesis - antenna proteins)
bra-miR5654a-3p	BraA04g001550.3C	BraA04g001550.3C:1736	1723	1746	1736	-29.2	-19.58	0.670548	11.5	1-8,1746-1739;9-11,1737-1735;14-21,1730-1723	x-x,1738-1738[BULt];12-13,1734-1731[AILt]	((((((((....(((.((((((((&))))))))-)))--..))))))))	UACAAGAUCGCUGUCACCAAGCGU&AUGCUUGG-GAU--UUAUUUUGUA	3	56.373	3	0.999991	Output/No3/cleaveLand_result/t_plot/bra-MIR5654a-p3_BraA04g001550.3C_1736_TPlot.pdf	GO:0004802(transketolase activity);GO:0005829(cytosol);GO:0008152(metabolic process);GO:0009507(chloroplast);GO:0009535(chloroplast thylakoid membrane);GO:0009536(plastid);GO:0009570(chloroplast stroma);GO:0009651(response to salt stress);GO:0009941(chloroplast envelope);GO:0019253(reductive pentose-phosphate cycle);GO:0046686(response to cadmium ion);GO:0046872(metal ion binding)	ko01200(Carbon metabolism);ko01230(Biosynthesis of amino acids);ko00030(Pentose phosphate pathway);ko00710(Carbon fixation in photosynthetic organisms);ko01051(Biosynthesis of ansamycins)
bra-miR9408-3p	BraA04g001550.3C	BraA04g001550.3C:334	321	343	334	-30.5	-21.3	0.698361	6.5	1-7,343-337;9-18,335-326;20-22,323-321	8-8,336-336[SIL];19-19,325-324[AILt]	(((..((((((((((.(((((((&))))))).))))))))))-.)))	GGCUCACAUUCUCUACGAUGAGG&UUUCAUCUUAGAGAAUGU-UGUU	1	18.791	4	0.947082	Output/No3/cleaveLand_result/t_plot/bra-miR9408-3p_BraA04g001550.3C_334_TPlot.pdf	GO:0004802(transketolase activity);GO:0005829(cytosol);GO:0008152(metabolic process);GO:0009507(chloroplast);GO:0009535(chloroplast thylakoid membrane);GO:0009536(plastid);GO:0009570(chloroplast stroma);GO:0009651(response to salt stress);GO:0009941(chloroplast envelope);GO:0019253(reductive pentose-phosphate cycle);GO:0046686(response to cadmium ion);GO:0046872(metal ion binding)	ko01200(Carbon metabolism);ko01230(Biosynthesis of amino acids);ko00030(Pentose phosphate pathway);ko00710(Carbon fixation in photosynthetic organisms);ko01051(Biosynthesis of ansamycins)
bra-miR5717	BraA04g001740.3C	BraA04g001740.3C:312	301	321	312	-36.4	-25.5	0.700549	7	2-8,320-314;10-21,312-301	1-1,321-321[UP5];9-9,313-313[SIL]	((((((((((((.(((((((.&.))))))).))))))))))))	GUCAGGGCAAGCUAUUCAGAA&GUUUGGAUUGUUUGCCUUGGC	3	56.373	2	0.992499	Output/No3/cleaveLand_result/t_plot/bra-miR5717_BraA04g001740.3C_312_TPlot.pdf	GO:0005886(plasma membrane);GO:0008150(biological_process);GO:0016021(integral component of membrane)	NA
bra-miR5717	BraA04g002000.3C	BraA04g002000.3C:1675	1664	1684	1675	-36.4	-24.3	0.667582	6	1-6,1684-1679;8-14,1677-1671;16-21,1669-1664	7-7,1678-1678[SIL];15-15,1670-1670[SIL]	((((((.(((((((.((((((&)))))).))))))).))))))	GCCAGGUUAGACAAGCCAAGC&GUUUGGAUUGUUUGCCUUGGC	2	37.582	3	0.999941	Output/No3/cleaveLand_result/t_plot/bra-miR5717_BraA04g002000.3C_1675_TPlot.pdf	GO:0003924(GTPase activity);GO:0005525(GTP binding);GO:0005737(cytoplasm);GO:0005739(mitochondrion);GO:0005773(vacuole);GO:0005774(vacuolar membrane);GO:0005874(microtubule);GO:0005886(plasma membrane);GO:0007049(cell cycle);GO:0009506(plasmodesma);GO:0009524(phragmoplast);GO:0016192(vesicle-mediated transport);GO:0046686(response to cadmium ion);GO:0050832(defense response to fungus);GO:0051301(…	ko04144(Endocytosis)
bra-miR5654a-3p	BraA04g002170.3C	BraA04g002170.3C:459	448	469	459	-29.2	-20.2	0.691781	7.5	2-3,468-467;4-13,465-456;15-20,454-449	1-1,469-469[UP5];x-x,466-466[BULt];14-14,455-455[SIL];21-21,448-448[UP3]	.((((((.((((((((((.((.&.))-)))))))))).)))))).	GACGAGAAGGAUCCCAAGACAC&AUG-CUUGGGAUUUAUUUUGUA	1	18.791	4	0.999824	Output/No3/cleaveLand_result/t_plot/bra-MIR5654a-p3_BraA04g002170.3C_459_TPlot.pdf	GO:0005093(Rab GDP-dissociation inhibitor activity);GO:0005096(GTPase activator activity);GO:0005737(cytoplasm);GO:0005829(cytosol);GO:0009506(plasmodesma);GO:0015031(protein transport);GO:0016491(oxidoreductase activity);GO:0048046(apoplast);GO:0055114(oxidation-reduction process)	NA
bra-miR156e_L-1R+1	BraA04g003010.3C	BraA04g003010.3C:585	574	594	585	-37.7	-31	0.822281	3	1-10,594-585;12-21,583-574	11-11,584-584[SIL]	((((((((((.((((((((((&)))))))))).))))))))))	UGUGUUCUCUCUCUUCUGUCA&UGACAGAAGAUAGAGAGCACG	1	18.791	4	0.25465	Output/No3/cleaveLand_result/t_plot/mtr-miR156e_L-1R+1_BraA04g003010.3C_585_TPlot.pdf	GO:0003677(DNA binding);GO:0003700(transcription factor activity, sequence-specific DNA binding);GO:0005634(nucleus);GO:0006351(transcription, DNA-templated);GO:0006355(regulation of transcription, DNA-templated);GO:0008361(regulation of cell size);GO:0010228(vegetative to reproductive phase transition of meristem);GO:0042127(regulation of cell proliferation);GO:0046872(metal ion binding);GO:0048…	NA
bra-miR9563a-5p_2ss8AG20AT	BraA04g003210.3C	BraA04g003210.3C:586	575	595	586	-27.8	-19.5	0.701439	13.5	7-11,589-585;13-21,583-575	1-6,595-590[UP5];12-12,584-584[SIL]	(((((((((.(((((......&......))))).)))))))))	GACCGGUUCCUAACUCGGACC&UAAAAAAGUUAAGAACCGGUU	6	112.746	2	0.865366	Output/No3/cleaveLand_result/t_plot/bra-MIR9563a-p5_2ss8AG20AT_BraA04g003210.3C_586_TPlot.pdf	GO:0003991(acetylglutamate kinase activity);GO:0005515(protein binding);GO:0005524(ATP binding);GO:0006526(arginine biosynthetic process);GO:0006561(proline biosynthetic process);GO:0009507(chloroplast);GO:0009534(chloroplast thylakoid);GO:0009570(chloroplast stroma);GO:0016310(phosphorylation);GO:0034618(arginine binding);GO:0042450(arginine biosynthetic process via ornithine)	ko01210(2-Oxocarboxylic acid metabolism);ko01230(Biosynthesis of amino acids);ko00220(Arginine biosynthesis)
bra-miR9563b-5p	BraA04g003370.3C	BraA04g003370.3C:828	814	837	828	-34.1	-22.4	0.656891	12.5	1-11,837-827;14-18,824-820	12-13,826-825[SIL];19-24,819-814[UP3]	......(((((..(((((((((((&)))))))))))..)))))......	ACGCAGGGAGGGGAGGAGGCGAGU&ACUCGUCUCUUAACUUUUAACUAA	1	18.791	4	0.980133	Output/No3/cleaveLand_result/t_plot/bra-MIR9563b-p5_BraA04g003370.3C_828_TPlot.pdf	GO:0004338(glucan exo-1,3-beta-glucosidase activity);GO:0004553(hydrolase activity, hydrolyzing O-glycosyl compounds);GO:0005515(protein binding);GO:0005618(cell wall);GO:0005773(vacuole);GO:0005783(endoplasmic reticulum);GO:0005975(carbohydrate metabolic process);GO:0008810(cellulase activity);GO:0009409(response to cold);GO:0009507(chloroplast);GO:0009627(systemic acquired resistance);GO:003024…	ko00500(Starch and sucrose metabolism)
bra-miR9558-3p	BraA04g003700.3C	BraA04g003700.3C:341	329	350	341	-36.6	-24.8	0.677596	6	1-4,350-347;6-13,345-338;15-22,336-329	5-5,346-346[SIL];14-14,337-337[SIL]	((((((((.((((((((.((((&)))).)))))))).))))))))	GGAGGAAACGUCUGGUUCGUAA&UUGCAAGCCAGACAUUUCCUUU	15	281.865	2	0.947536	Output/No3/cleaveLand_result/t_plot/bra-miR9558-3p_BraA04g003700.3C_341_TPlot.pdf	GO:0003674(molecular_function);GO:0005840(ribosome);GO:0009507(chloroplast);GO:0009535(chloroplast thylakoid membrane);GO:0009579(thylakoid);GO:0009941(chloroplast envelope);GO:0032544(plastid translation);GO:0080158(chloroplast ribulose bisphosphate carboxylase complex biogenesis)	NA
bra-miR164e-3p	BraA04g004070.3C	BraA04g004070.3C:31	19	41	31	-45.5	-30.6	0.672527	11	3-8,39-34;9-10,32-31;11-18,29-22	1-2,41-40[UP5];x-x,33-33[BULt];x-x,30-30[BULt];19-21,21-19[UP3]	...((((((((.((.((((((..&..))))))-))-))))))))...	GGAGGAGGAGGAGGAAGCGCGAG&CACGUGCU-CC-CCUCCUCCAAC	7	131.537	3	0.968389	Output/No3/cleaveLand_result/t_plot/bra-miR164e-3p_BraA04g004070.3C_31_TPlot.pdf	GO:0003674(molecular_function);GO:0008150(biological_process);GO:0009536(plastid)	NA
bra-miR164b-3p_1ss16AC	BraA04g004070.3C	BraA04g004070.3C:483	472	497	483	-42	-29.2	0.695238	14.5	1-7,497-491;8-8,489-489;9-20,484-473	x-x,490-490[BULt];x-x,488-485[BULt];21-21,472-472[UP3]	.((((((((((((....(.(((((((&)))))))-)----)))))))))))).	UGUGGGGAAGGUGCAACGAGCGCGUG&CAUGUGC-C----CAUCUUCCCCAUC	20	375.82	2	0.921652	Output/No3/cleaveLand_result/t_plot/ath-miR164b-3p_1ss16AC_BraA04g004070.3C_483_TPlot.pdf	GO:0003674(molecular_function);GO:0008150(biological_process);GO:0009536(plastid)	NA
bra-miR398-5p	BraA04g004830.3C	BraA04g004830.3C:129	112	139	129	-39	-26.4	0.676923	11	1-9,139-131;11-17,128-122;18-21,115-112	10-10,130-129[AILt];x-x,121-116[BULt]	((((......(((((((..(((((((((&)))))))))-.)))))))------))))	CAUGGUGGUUUGUUCUCCUUGUCGAUCC&GGGUCGACA-UGAGAACA------CAUG	1	18.791	4	0.483809	Output/No3/cleaveLand_result/t_plot/bra-miR398-5p_BraA04g004830.3C_129_TPlot.pdf	GO:0003674(molecular_function);GO:0005634(nucleus);GO:0005739(mitochondrion);GO:0008150(biological_process);GO:0009507(chloroplast);GO:0009570(chloroplast stroma);GO:0009941(chloroplast envelope)	NA
bra-miR9556-5p_R-2_1ss12AT	BraA04g005160.3C	BraA04g005160.3C:2020	2011	2030	2020	-29	-19.6	0.675862	8.5	1-4,2030-2027;5-17,2025-2013;19-19,2011-2011	x-x,2026-2026[BULt];18-18,2012-2012[SIL]	(.(((((((((((((.((((&))))-))))))))))))).)	GGUGCUGAUGCCGAUGUGGC&GUCA-AUUGGUGUUAGUAGU	1	18.791	4	0.999866	Output/No3/cleaveLand_result/t_plot/bra-miR9556-5p_R-2_1ss12AT_BraA04g005160.3C_2020_TPlot.pdf	GO:0000166(nucleotide binding);GO:0005634(nucleus);GO:0005829(cytosol);GO:0005886(plasma membrane);GO:0008150(biological_process)	NA
bra-miR9556-5p_R-2_1ss12AT	BraA04g005180.3C	BraA04g005180.3C:1978	1969	1988	1978	-29	-19.6	0.675862	8.5	1-4,1988-1985;5-17,1983-1971;19-19,1969-1969	x-x,1984-1984[BULt];18-18,1970-1970[SIL]	(.(((((((((((((.((((&))))-))))))))))))).)	GGUGCUGAUGCCGAUGUGGC&GUCA-AUUGGUGUUAGUAGU	1	18.791	4	0.999884	Output/No3/cleaveLand_result/t_plot/bra-miR9556-5p_R-2_1ss12AT_BraA04g005180.3C_1978_TPlot.pdf	GO:0000166(nucleotide binding);GO:0005634(nucleus);GO:0005829(cytosol);GO:0005886(plasma membrane);GO:0008150(biological_process)	NA
bra-miR162-5p	BraA04g005480.3C	BraA04g005480.3C:311	300	320	311	-43.1	-29.5	0.684455	6.5	1-5,320-316;8-18,313-303;20-21,301-300	6-7,315-314[SIL];19-19,302-302[SIL]	((.(((((((((((..(((((&)))))..))))))))))).))	GAACGAUGAGCCGCACCCUCU&GGAGGCAGCGGUUCAUCGAUC	1	18.791	4	0.932397	Output/No3/cleaveLand_result/t_plot/bra-miR162-5p_BraA04g005480.3C_311_TPlot.pdf	GO:0000149(SNARE binding);GO:0005484(SNAP receptor activity);GO:0005768(endosome);GO:0006623(protein targeting to vacuole);GO:0006887(exocytosis);GO:0006906(vesicle fusion);GO:0007033(vacuole organization);GO:0016020(membrane);GO:0016021(integral component of membrane);GO:0031201(SNARE complex);GO:0031901(early endosome membrane)	ko04130(SNARE interactions in vesicular transport)
bra-miR5717	BraA04g006230.3C	BraA04g006230.3C:149	139	157	149	-36.4	-23.7	0.651099	6	2-6,156-152;8-13,151-146;15-21,145-139	1-1,157-157[UP5];7-7,x-x[BULq];14-14,x-x[BULq]	(((((((-((((((-(((((.&.))))).)))))).)))))))	GCCAAGG-AGACAG-CCAAAG&GUUUGGAUUGUUUGCCUUGGC	4	75.164	3	1	Output/No3/cleaveLand_result/t_plot/bra-miR5717_BraA04g006230.3C_149_TPlot.pdf	GO:0003735(structural constituent of ribosome);GO:0005515(protein binding);GO:0005737(cytoplasm);GO:0005794(Golgi apparatus);GO:0005829(cytosol);GO:0005840(ribosome);GO:0006412(translation);GO:0016020(membrane);GO:0019843(rRNA binding);GO:0022625(cytosolic large ribosomal subunit);GO:0042254(ribosome biogenesis)	ko03010(Ribosome)
bra-miR5722-5p	BraA04g006360.3C	BraA04g006360.3C:1777	1766	1786	1777	-29.4	-19.9	0.676871	6.5	2-13,1785-1774;16-19,1771-1768	1-1,1786-1786[UP5];14-15,1773-1772[SIL];20-21,1767-1766[UP3]	..((((..((((((((((((.&.))))))))))))..))))..	AUUCAACCGAUGAUGGUUGGG&ACCAAUCAUCAUUUCUUGAUU	1	18.791	4	1	Output/No3/cleaveLand_result/t_plot/bra-MIR5722-p5_BraA04g006360.3C_1777_TPlot.pdf	GO:0000151(ubiquitin ligase complex);GO:0004842(ubiquitin-protein transferase activity);GO:0005622(intracellular);GO:0005634(nucleus);GO:0005737(cytoplasm);GO:0006464(cellular protein modification process);GO:0016567(protein ubiquitination);GO:0016874(ligase activity);GO:0042787(protein ubiquitination involved in ubiquitin-dependent protein catabolic process)	ko04120(Ubiquitin mediated proteolysis)
bra-miR156b-3p	BraA04g006490.3C	BraA04g006490.3C:286	273	293	286	-38.1	-24.8	0.650919	8	1-7,293-287;11-16,285-280;17-21,277-273	8-10,286-286[AILq];x-x,279-278[BULt]	(((((..((((((.--(((((((&)))))))...))))))--)))))	GGUGAUUCAGAAGA--AGAGAGC&GCUCUCUAUACUUCUG--UCACC	1	18.791	4	0.999998	Output/No3/cleaveLand_result/t_plot/bna-MIR156b-p3_BraA04g006490.3C_286_TPlot.pdf	GO:0000027(ribosomal large subunit assembly);GO:0003735(structural constituent of ribosome);GO:0005730(nucleolus);GO:0005737(cytoplasm);GO:0005829(cytosol);GO:0005840(ribosome);GO:0006412(translation);GO:0009734(auxin-activated signaling pathway);GO:0022625(cytosolic large ribosomal subunit);GO:0042254(ribosome biogenesis);GO:0048467(gynoecium development);GO:1902626(assembly of large subunit pre…	ko03010(Ribosome)
bra-miR156a-3p	BraA04g007010.3C	BraA04g007010.3C:555	537	563	555	-40.2	-27.6	0.686567	10.5	1-4,563-560;6-17,559-548;18-21,540-537	5-5,x-x[BULq];x-x,547-541[BULt]	((((.......((((((((((((-((((&)))).))))))))))))-------))))	GGUGCCAAGAGGCGGAGAGAGAG-AAGU&GCUUACUCUCUCUCUGU-------CACC	2	37.582	3	0.986382	Output/No3/cleaveLand_result/t_plot/bra-miR156a-3p_BraA04g007010.3C_555_TPlot.pdf	GO:0000166(nucleotide binding);GO:0003723(RNA binding);GO:0006397(mRNA processing);GO:0009507(chloroplast);GO:0009570(chloroplast stroma);GO:0009579(thylakoid);GO:0030529(intracellular ribonucleoprotein complex)	ko03013(RNA transport);ko03015(mRNA surveillance pathway);ko03018(RNA degradation)
bra-miR156c-3p	BraA04g007010.3C	BraA04g007010.3C:563	551	572	563	-35.4	-24.6	0.694915	7	1-6,572-567;8-15,565-558;17-18,556-555	7-7,566-566[SIL];16-16,557-557[SIL];19-22,554-551[UP3]	....((.((((((((.((((((&)))))).)))))))).))....	GAGAGAGAGAAGUAUUGAGAGC&GCUCUCUAUACUUCUGUCAAUA	3	56.373	3	0.879222	Output/No3/cleaveLand_result/t_plot/bna-MIR156c-p3_BraA04g007010.3C_563_TPlot.pdf	GO:0000166(nucleotide binding);GO:0003723(RNA binding);GO:0006397(mRNA processing);GO:0009507(chloroplast);GO:0009570(chloroplast stroma);GO:0009579(thylakoid);GO:0030529(intracellular ribonucleoprotein complex)	ko03013(RNA transport);ko03015(mRNA surveillance pathway);ko03018(RNA degradation)
bra-miR5654a-3p	BraA04g007060.3C	BraA04g007060.3C:1275	1261	1284	1275	-29.2	-20.1	0.688356	13	3-10,1282-1275;11-20,1271-1262	1-2,1284-1283[UP5];x-x,1274-1272[BULt];21-21,1261-1261[UP3]	.((((((((((...((((((((..&..))))))))---)))))))))).	AGCAAGAUAAGACCUCCCAAGUCA&AUGCUUGGGA---UUUAUUUUGUA	3	56.373	2	0.999877	Output/No3/cleaveLand_result/t_plot/bra-MIR5654a-p3_BraA04g007060.3C_1275_TPlot.pdf	GO:0005886(plasma membrane);GO:0016021(integral component of membrane);GO:0042626(ATPase activity, coupled to transmembrane movement of substances)	ko02010(ABC transporters)
bra-miR9559-5p	BraA04g007150.3C	BraA04g007150.3C:3751	3740	3760	3751	-31.3	-20.7	0.661342	9.5	2-15,3759-3746	1-1,3760-3760[UP5];16-21,3745-3740[UP3]	......((((((((((((((.&.))))))))))))))......	AGGCACGUCCAGACCUGAUGC&UCAUUAGGUUUGGAUUUUGGU	2	37.582	3	0.999996	Output/No3/cleaveLand_result/t_plot/bra-MIR9559-p5_BraA04g007150.3C_3751_TPlot.pdf	GO:0003729(mRNA binding);GO:0005737(cytoplasm);GO:0007005(mitochondrion organization);GO:0048312(intracellular distribution of mitochondria)	NA
bra-miR408-3p_L-1R+2	BraA04g007260.3C	BraA04g007260.3C:200	181	209	200	-46	-30.7	0.667391	15.5	3-12,207-198;13-16,193-190;17-21,186-182	1-2,209-208[UP5];x-x,197-194[BULt];x-x,189-187[BULt];22-22,181-181[UP3]	.(((((...((((....((((((((((..&..))))))))))----))))---))))).	CGGCCAUGUGGGAACAGAGAGGCAGUGAG&UGCACUGCCUCU----UCCC---UGGCUU	1	18.791	4	0.998013	Output/No3/cleaveLand_result/t_plot/ath-miR408-3p_L-1R+2_BraA04g007260.3C_200_TPlot.pdf	GO:0003677(DNA binding);GO:0003700(transcription factor activity, sequence-specific DNA binding);GO:0005515(protein binding);GO:0005634(nucleus);GO:0005737(cytoplasm);GO:0006351(transcription, DNA-templated);GO:0006355(regulation of transcription, DNA-templated);GO:0006970(response to osmotic stress);GO:0009409(response to cold);GO:0009651(response to salt stress);GO:0042538(hyperosmotic salinity…	NA
bra-miR5722-5p	BraA04g007310.3C	BraA04g007310.3C:156	145	165	156	-29.4	-19.5	0.663265	11.5	6-19,160-147	1-5,165-161[UP5];20-21,146-145[UP3]	..((((((((((((((.....&.....))))))))))))))..	CUUCAAGAGAUGAUGAGCCAU&ACCAAUCAUCAUUUCUUGAUU	17	319.447	2	1	Output/No3/cleaveLand_result/t_plot/bra-MIR5722-p5_BraA04g007310.3C_156_TPlot.pdf	GO:0005509(calcium ion binding);GO:0005513(detection of calcium ion);GO:0005515(protein binding);GO:0005634(nucleus);GO:0005829(cytosol);GO:0005886(plasma membrane);GO:0009414(response to water deprivation);GO:0009651(response to salt stress);GO:0009737(response to abscisic acid);GO:0019722(calcium-mediated signaling)	ko04626(Plant-pathogen interaction)
bra-miR9567-5p	BraA04g007440.3C	BraA04g007440.3C:1252	1240	1261	1252	-35.5	-27.7	0.780282	4.5	1-2,1261-1260;4-17,1258-1245;18-21,1243-1240	3-3,1259-1259[SIL];x-x,1244-1244[BULt]	((((.((((((((((((((.((&)).))))))))))))))-))))	CGCCUCUGCAAGCUAUAUGAGU&ACACAUAUAGUUUGCAG-GGUG	2	37.582	2	0.0583822	Output/No3/cleaveLand_result/t_plot/bra-MIR9567-p5_BraA04g007440.3C_1252_TPlot.pdf	GO:0000062(fatty-acyl-CoA binding);GO:0003995(acyl-CoA dehydrogenase activity);GO:0003997(acyl-CoA oxidase activity);GO:0005739(mitochondrion);GO:0005777(peroxisome);GO:0005829(cytosol);GO:0006635(fatty acid beta-oxidation);GO:0009055(electron carrier activity);GO:0009514(glyoxysome);GO:0009793(embryo development ending in seed dormancy);GO:0016491(oxidoreductase activity);GO:0033539(fatty acid b…	ko01212(Fatty acid metabolism);ko00071(Fatty acid degradation);ko00592(alpha-Linolenic acid metabolism);ko01040(Biosynthesis of unsaturated fatty acids);ko04146(Peroxisome)
bra-miR5654a-3p	BraA04g007520.3C	BraA04g007520.3C:411	400	420	411	-29.2	-20.3	0.695205	11	3-20,418-401	1-2,420-419[UP5];21-21,400-400[UP3]	.((((((((((((((((((..&..)))))))))))))))))).	AGCGAAGUGGAUCUUGGGCUG&AUGCUUGGGAUUUAUUUUGUA	3	56.373	2	0.998003	Output/No3/cleaveLand_result/t_plot/bra-MIR5654a-p3_BraA04g007520.3C_411_TPlot.pdf	GO:0003824(catalytic activity);GO:0004165(dodecenoyl-CoA delta-isomerase activity);GO:0005634(nucleus);GO:0005737(cytoplasm);GO:0005777(peroxisome);GO:0005829(cytosol);GO:0006635(fatty acid beta-oxidation);GO:0008809(carnitine racemase activity);GO:0009062(fatty acid catabolic process);GO:0080167(response to karrikin)	ko00062(Fatty acid elongation);ko04626(Plant-pathogen interaction)
bra-miR9559-5p	BraA04g008220.3C	BraA04g008220.3C:147	136	156	147	-31.3	-22.5	0.71885	13.5	7-21,150-136	1-6,156-151[UP5]	(((((((((((((((......&......)))))))))))))))	ACCGGGAUCCAAGCCCGUCUC&UCAUUAGGUUUGGAUUUUGGU	1	18.791	4	0.989993	Output/No3/cleaveLand_result/t_plot/bra-MIR9559-p5_BraA04g008220.3C_147_TPlot.pdf	GO:0005515(protein binding);GO:0005634(nucleus);GO:0006457(protein folding);GO:0009507(chloroplast);GO:0010322(regulation of isopentenyl diphosphate biosynthetic process, methylerythritol 4-phosphate pathway);GO:0061077(chaperone-mediated protein folding);GO:1902395(regulation of 1-deoxy-D-xylulose-5-phosphate synthase activity)	ko04141(Protein processing in endoplasmic reticulum)
bra-miR400-3p	BraA04g008330.3C	BraA04g008330.3C:608	596	619	608	-29.9	-19.68	0.658194	10	1-6,619-614;9-14,609-604;15-20,602-597	7-8,613-610[AILt];x-x,603-603[BULt];21-21,596-596[UP3]	.((((((.((((((....((((((&))))))--..))))))-)))))).	CUCAUGAGGAUCAUCCCUUAAGUC&GACUUA--UAAUGAUC-UCAUGAA	2	37.582	3	0.892912	Output/No3/cleaveLand_result/t_plot/bra-miR400-3p_BraA04g008330.3C_608_TPlot.pdf	GO:0005634(nucleus)	NA
bra-miR9556-5p_R-2_1ss12AT	BraA04g008510.3C	BraA04g008510.3C:98	88	107	98	-29	-19.6	0.675862	8	1-7,107-101;9-10,99-98;11-17,96-90	8-8,100-100[SIL];x-x,97-97[BULt];18-19,89-88[UP3]	..(((((((.((.(((((((&))))))).))-)))))))..	AAUGCUGACGACGGAUUGAC&GUCAAUUGGU-GUUAGUAGU	2	37.582	3	0.998438	Output/No3/cleaveLand_result/t_plot/bra-miR9556-5p_R-2_1ss12AT_BraA04g008510.3C_98_TPlot.pdf	NA	NA
bra-miR9563b-3p_1ss7TC	BraA04g008580.3C	BraA04g008580.3C:2214	2201	2224	2214	-34.1	-22.7	0.665689	11	1-3,2224-2222;4-8,2220-2216;11-21,2213-2203	x-x,2221-2221[BULt];9-10,2215-2214[SIL];22-23,2202-2201[UP3]	..(((((((((((..(((((.(((&)))-)))))..)))))))))))..	CCGCUGGAGAAGUGCAGAACACGG&CCG-GUUCUUAGCUUUUUUAGUUA	2	37.582	3	0.999993	Output/No3/cleaveLand_result/t_plot/bra-MIR9563b-p3_1ss7TC_BraA04g008580.3C_2214_TPlot.pdf	GO:0004806(triglyceride lipase activity);GO:0005576(extracellular region);GO:0006629(lipid metabolic process);GO:0009507(chloroplast);GO:0016787(hydrolase activity)	ko03013(RNA transport)
bra-miR160a-3p	BraA04g009000.3C	BraA04g009000.3C:850	838	859	850	-40.1	-27.3	0.680798	10.5	1-9,859-851;11-12,849-848;13-18,846-841	10-10,850-850[SIL];x-x,847-847[BULt];19-21,840-838[UP3]	...((((((.((.(((((((((&))))))))).))-))))))...	CGAGCGUGGCCUGUUCGUGCGC&GCGUAUGAGGAG-CCAUGCAUA	1	18.791	4	0.886933	Output/No3/cleaveLand_result/t_plot/bra-miR160a-3p_BraA04g009000.3C_850_TPlot.pdf	GO:0004185(serine-type carboxypeptidase activity);GO:0005576(extracellular region);GO:0005773(vacuole);GO:0005777(peroxisome);GO:0006508(proteolysis);GO:0016747(transferase activity, transferring acyl groups other than amino-acyl groups);GO:0019748(secondary metabolic process);GO:0051603(proteolysis involved in cellular protein catabolic process)	ko00940(Phenylpropanoid biosynthesis)
bra-miR156b	BraA04g010810.3C	BraA04g010810.3C:858	847	867	858	-36.3	-24.7	0.680441	8	1-2,867-866;5-8,863-860;10-13,858-855;15-21,853-847	3-4,865-864[SIL];9-9,859-859[SIL];14-14,854-854[SIL]	(((((((.((((.((((..((&))..)))).)))).)))))))	GUGCUCUGUAUCAUCUGGAGA&UUGACAGAAGAUAGAGAGCAC	2	37.582	3	0.694496	Output/No3/cleaveLand_result/t_plot/bna-miR156b_BraA04g010810.3C_858_TPlot.pdf	GO:0004674(protein serine/threonine kinase activity);GO:0005524(ATP binding);GO:0005886(plasma membrane);GO:0007166(cell surface receptor signaling pathway);GO:0016021(integral component of membrane);GO:0046777(protein autophosphorylation)	ko04626(Plant-pathogen interaction)
bra-miR156a-3p	BraA04g011120.3C	BraA04g011120.3C:545	530	554	545	-40.2	-26.8	0.666667	10	2-15,553-540;17-19,538-536;20-21,531-530	1-1,554-554[UP5];16-16,539-539[SIL];x-x,535-532[BULt]	((....(((.((((((((((((((.&.)))))))))))))).)))----))	GGAUGAUGAGAGAGGGAGGGUGGGG&GCUUACUCUCUCUCUGUCA----CC	1	18.791	4	0.999976	Output/No3/cleaveLand_result/t_plot/bra-miR156a-3p_BraA04g011120.3C_545_TPlot.pdf	GO:0000373(Group II intron splicing);GO:0003723(RNA binding);GO:0009507(chloroplast);GO:0009658(chloroplast organization)	NA
bra-miR5722-5p	BraA04g011910.3C	BraA04g011910.3C:429	418	438	429	-29.4	-20.2	0.687075	5.5	3-14,436-425;16-21,423-418	1-2,438-437[UP5];15-15,424-424[SIL]	((((((.((((((((((((..&..)))))))))))).))))))	AGUCGAAGAAUGAUGAUUGAG&ACCAAUCAUCAUUUCUUGAUU	11	206.701	0	0.168683	Output/No3/cleaveLand_result/t_plot/bra-MIR5722-p5_BraA04g011910.3C_429_TPlot.pdf	GO:0000149(SNARE binding);GO:0000325(plant-type vacuole);GO:0004872(receptor activity);GO:0005484(SNAP receptor activity);GO:0005515(protein binding);GO:0005770(late endosome);GO:0005773(vacuole);GO:0005774(vacuolar membrane);GO:0005789(endoplasmic reticulum membrane);GO:0005802(trans-Golgi network);GO:0005829(cytosol);GO:0006623(protein targeting to vacuole);GO:0006888(ER to Golgi vesicle-mediat…	ko04130(SNARE interactions in vesicular transport)
bra-miR9557-5p	BraA04g011950.3C	BraA04g011950.3C:709	698	718	709	-35.8	-24.3	0.678771	9	2-10,717-709;13-17,706-702;19-21,700-698	1-1,718-718[UP5];11-12,708-707[SIL];18-18,701-701[SIL]	(((.(((((..(((((((((.&.)))))))))..))))).)))	GGAGCGAGUAUGAGCGCAAGC&UUUUGCGUUUCAACUCGGUCC	11	206.701	2	0.943155	Output/No3/cleaveLand_result/t_plot/bra-miR9557-5p_BraA04g011950.3C_709_TPlot.pdf	GO:0003674(molecular_function);GO:0005886(plasma membrane);GO:0008150(biological_process)	NA
bra-miR400-5p	BraA04g012090.3C	BraA04g012090.3C:1248	1237	1257	1248	-30	-26.5	0.883333	4	2-3,1256-1255;5-21,1253-1237	1-1,1257-1257[UP5];4-4,1254-1254[SIL]	(((((((((((((((((.((.&.)).)))))))))))))))))	GUGACUUAUAAUGCUCUGAUU&UAUGAGAGUAUUAUAAGUCAC	6	112.746	1	0.00308483	Output/No3/cleaveLand_result/t_plot/bra-miR400-5p_BraA04g012090.3C_1248_TPlot.pdf	GO:0005739(mitochondrion);GO:0009793(embryo development ending in seed dormancy)	NA
bra-miR5722-5p	BraA04g012090.3C	BraA04g012090.3C:1415	1404	1425	1415	-29.4	-20.6	0.70068	9.5	2-9,1424-1417;12-21,1413-1404	1-1,1425-1425[UP5];10-11,1416-1414[AILt]	((((((((((...((((((((.&.))))))))-..))))))))))	AGUCAAGAAGGAAAUGGUUGGG&ACCAAUCAU-CAUUUCUUGAUU	3	56.373	2	0.998551	Output/No3/cleaveLand_result/t_plot/bra-MIR5722-p5_BraA04g012090.3C_1415_TPlot.pdf	GO:0005739(mitochondrion);GO:0009793(embryo development ending in seed dormancy)	NA
bra-miR9557-5p	BraA04g012640.3C	BraA04g012640.3C:1132	1121	1142	1132	-35.8	-23.8	0.664804	11.5	4-6,1139-1137;7-7,1135-1135;10-21,1132-1121	1-3,1142-1140[UP5];x-x,1136-1136[BULt];8-9,1134-1133[SIL]	((((((((((((..(.(((...&...)))-)..))))))))))))	GGACUGAGUUGACUCGGCACGA&UUUUGC-GUUUCAACUCGGUCC	1	18.791	4	0.995316	Output/No3/cleaveLand_result/t_plot/bra-miR9557-5p_BraA04g012640.3C_1132_TPlot.pdf	GO:0004842(ubiquitin-protein transferase activity);GO:0005737(cytoplasm);GO:0016567(protein ubiquitination);GO:0016874(ligase activity)	ko04120(Ubiquitin mediated proteolysis)
bra-miR9555b-5p_L+1R+2_2ss11GC21GA	BraA04g013120.3C	BraA04g013120.3C:725	711	735	725	-38.2	-26.7	0.698953	11	1-4,735-732;6-18,729-717;21-23,714-712	5-5,731-730[AILt];19-20,716-715[SIL];24-24,711-711[UP3]	.(((..(((((((((((((..((((&))))-.)))))))))))))..))).	UGGUGGAGGACCCGGCGGUGGAUAU&AUGU-AAUUGCCGGGUUCUAAACUU	2	37.582	3	0.0979744	Output/No3/cleaveLand_result/t_plot/bra-miR9555b-5p_L+1R+2_2ss11GC21GA_BraA04g013120.3C_725_TPlot.pdf	GO:0000166(nucleotide binding);GO:0003723(RNA binding);GO:0003730(mRNA 3'-UTR binding);GO:0005829(cytosol);GO:0006378(mRNA polyadenylation);GO:0019013(viral nucleocapsid);GO:0030529(intracellular ribonucleoprotein complex);GO:0048576(positive regulation of short-day photoperiodism, flowering);GO:0048578(positive regulation of long-day photoperiodism, flowering);GO:0097157(pre-mRNA intronic bindin…	ko03040(Spliceosome)
bra-miR5718-3p	BraA04g013120.3C	BraA04g013120.3C:833	819	842	833	-36.8	-24.7	0.671196	10.5	1-11,842-832;12-17,829-824;19-21,821-819	x-x,831-830[BULt];18-18,823-822[AILt]	(((..((((((..(((((((((((&)))))))))))--))))))-.)))	UGGCGGGUAUGGCGGCGGUGGAUA&UAUCUACUGCU--UAUGCC-ACCA	3	56.373	3	0.998911	Output/No3/cleaveLand_result/t_plot/bra-MIR5718-p3_BraA04g013120.3C_833_TPlot.pdf	GO:0000166(nucleotide binding);GO:0003723(RNA binding);GO:0003730(mRNA 3'-UTR binding);GO:0005829(cytosol);GO:0006378(mRNA polyadenylation);GO:0019013(viral nucleocapsid);GO:0030529(intracellular ribonucleoprotein complex);GO:0048576(positive regulation of short-day photoperiodism, flowering);GO:0048578(positive regulation of long-day photoperiodism, flowering);GO:0097157(pre-mRNA intronic bindin…	ko03040(Spliceosome)
bra-miR9556-5p_R-2_1ss12AT	BraA04g013940.3C	BraA04g013940.3C:2092	2083	2102	2092	-29	-19	0.655172	9	2-3,2101-2100;4-18,2098-2084	1-1,2102-2102[UP5];x-x,2099-2099[BULt];19-19,2083-2083[UP3]	.(((((((((((((((.((.&.))-))))))))))))))).	CCUGCUGAUGCCGGUUCGAG&GUC-AAUUGGUGUUAGUAGU	4	75.164	2	0.999995	Output/No3/cleaveLand_result/t_plot/bra-miR9556-5p_R-2_1ss12AT_BraA04g013940.3C_2092_TPlot.pdf	GO:0003677(DNA binding);GO:0004003(ATP-dependent DNA helicase activity);GO:0005524(ATP binding);GO:0005634(nucleus);GO:0005737(cytoplasm);GO:0006289(nucleotide-excision repair);GO:0006355(regulation of transcription, DNA-templated);GO:0006367(transcription initiation from RNA polymerase II promoter);GO:0008026(ATP-dependent helicase activity);GO:0009411(response to UV);GO:0009636(response to toxi…	ko03022(Basal transcription factors);ko03420(Nucleotide excision repair)
bra-miR9567-5p	BraA04g014030.3C	BraA04g014030.3C:1263	1252	1272	1263	-35.5	-26.2	0.738028	12	7-21,1266-1252	1-6,1272-1267[UP5]	(((((((((((((((......&......)))))))))))))))	CACCCUGCAGACUAUUACUAU&ACACAUAUAGUUUGCAGGGUG	1	18.791	4	0.157551	Output/No3/cleaveLand_result/t_plot/bra-MIR9567-p5_BraA04g014030.3C_1263_TPlot.pdf	GO:0005524(ATP binding);GO:0006952(defense response);GO:0007165(signal transduction);GO:0016021(integral component of membrane);GO:0043531(ADP binding)	NA
bra-miR171e-3p_2ss1AT13GA	BraA04g014030.3C	BraA04g014030.3C:1495	1482	1507	1495	-37.5	-24.5	0.653333	10.5	1-5,1507-1503;6-14,1499-1491;15-19,1489-1485;20-21,1483-1482	x-x,1502-1500[BULt];x-x,1490-1490[BULt];x-x,1484-1484[BULt]	((.(((((.(((((((((...(((((&)))))---)))))))))-)))))-))	GAUUGUUGAGUGCGGCUUACAGAUCA&UGAUU---GAGCCGCAC-CAAUA-UC	6	112.746	2	0.971823	Output/No3/cleaveLand_result/t_plot/mtr-miR171e-3p_2ss1AT13GA_BraA04g014030.3C_1495_TPlot.pdf	GO:0005524(ATP binding);GO:0006952(defense response);GO:0007165(signal transduction);GO:0016021(integral component of membrane);GO:0043531(ADP binding)	NA
bra-miR9552a-5p_L-1R+1	BraA04g014950.3C	BraA04g014950.3C:924	912	933	924	-40.9	-26.8	0.655257	10	5-15,929-919;16-18,917-915;20-20,913-913	1-4,933-930[UP5];x-x,918-918[BULt];19-19,914-914[SIL];21-21,912-912[UP3]	.(.(((.(((((((((((....&....)))))))))))-))).).	AGGUGACCCGAGUAGACCAAUC&UAUCGGUCUACUCGG-UCAGCG	2	37.582	3	0.85409	Output/No3/cleaveLand_result/t_plot/bra-miR9552a-5p_L-1R+1_BraA04g014950.3C_924_TPlot.pdf	GO:0005737(cytoplasm);GO:0005829(cytosol);GO:0009636(response to toxic substance);GO:0016740(transferase activity);GO:0050736(O-malonyltransferase activity)	ko00330(Arginine and proline metabolism)
bra-miR5724	BraA04g015600.3C	BraA04g015600.3C:357	346	367	357	-36.3	-24.3	0.669421	8	2-4,366-364;5-9,362-358;11-21,356-346	1-1,367-367[UP5];x-x,363-363[BULt];10-10,357-357[SIL]	(((((((((((.(((((.(((.&.)))-))))).)))))))))))	GCUGUUGUCAACUUGGCUGGUC&AACC-GCCGGUUUGAUAAUAGC	1	18.791	4	0.99307	Output/No3/cleaveLand_result/t_plot/bra-miR5724_BraA04g015600.3C_357_TPlot.pdf	GO:0009507(chloroplast);GO:0009536(plastid);GO:0009706(chloroplast inner membrane);GO:0009941(chloroplast envelope);GO:0010020(chloroplast fission);GO:0016491(oxidoreductase activity);GO:0042803(protein homodimerization activity);GO:0050662(coenzyme binding);GO:0055114(oxidation-reduction process)	ko00941(Flavonoid biosynthesis)
bra-miR5654a-3p	BraA04g015630.3C	BraA04g015630.3C:849	838	858	849	-29.2	-19.06	0.65274	10	2-10,857-849;15-20,844-839	1-1,858-858[UP5];11-14,848-845[SIL];21-21,838-838[UP3]	.((((((....(((((((((.&.)))))))))....)))))).	GACAGAGCUACUCCCGAGCAA&AUGCUUGGGAUUUAUUUUGUA	6	112.746	2	1	Output/No3/cleaveLand_result/t_plot/bra-MIR5654a-p3_BraA04g015630.3C_849_TPlot.pdf	GO:0004332(fructose-bisphosphate aldolase activity);GO:0006096(glycolytic process);GO:0006098(pentose-phosphate shunt);GO:0009507(chloroplast);GO:0009534(chloroplast thylakoid);GO:0009570(chloroplast stroma);GO:0009579(thylakoid);GO:0009941(chloroplast envelope);GO:0010287(plastoglobule);GO:0022626(cytosolic ribosome);GO:0031977(thylakoid lumen);GO:0046686(response to cadmium ion);GO:0048046(apop…	ko01200(Carbon metabolism);ko01230(Biosynthesis of amino acids);ko00010(Glycolysis / Gluconeogenesis);ko00030(Pentose phosphate pathway);ko00051(Fructose and mannose metabolism);ko00710(Carbon fixation in photosynthetic organisms)
bra-miR5722-5p	BraA04g016220.3C	BraA04g016220.3C:899	887	909	899	-29.4	-19.5	0.663265	8	1-8,909-902;10-11,899-898;12-20,896-888	9-9,901-900[AILt];x-x,897-897[BULt];21-21,887-887[UP3]	.(((((((((.((..((((((((&))))))))-.))-))))))))).	UAUCGAGGAACUGCUUGAUUGGU&ACCAAUCA-UCA-UUUCUUGAUU	6	112.746	2	1	Output/No3/cleaveLand_result/t_plot/bra-MIR5722-p5_BraA04g016220.3C_899_TPlot.pdf	GO:0004512(inositol-3-phosphate synthase activity);GO:0005515(protein binding);GO:0005737(cytoplasm);GO:0006021(inositol biosynthetic process);GO:0008654(phospholipid biosynthetic process);GO:0009408(response to heat);GO:0009644(response to high light intensity);GO:0009733(response to auxin);GO:0009793(embryo development ending in seed dormancy);GO:0010264(myo-inositol hexakisphosphate biosynthet…	ko00562(Inositol phosphate metabolism)
[truncated: 1,062 more rows]
