# Supplementary material for: Genome-wide analysis of changes in miRNA and target gene expression reveals key roles in heterosis for Chinese cabbage biomass
Source: Hortic Res. 2021 Mar 1;8:39. doi: 10.1038/s41438-021-00474-6 (PMC7917107; doi:10.1038/s41438-021-00474-6)
Supplement: Supplementary file 12 — Supplementary Table S5 [file 41438_2021_474_MOESM12_ESM.xlsx]

## Sheet: S-MPV-DEM target
miR_name	MPV-S-ReadsMean	F1-S-ReadsMean	log2Ratio(F1-S/MPV-S) normalized	Target gene	Target gene site ID	P1-S_meanFPKM	P2-S_meanFPKM	F1-S_meanFPKM	MPV-S	F1-S/MPV-S	Nr	Nt	Swissprot	KEGG	GO
bra-miR164b-5p	3735.67	8247.33	0.65	BraA01g000200.3C	BraA01g000200.3C:1055	470.677	1004.15	905.523	737.416	1.22797	gi|685256031|ref|XP_009142782.1|/0/PREDICTED: probable fructose-bisphosphate aldolase 2, chloroplastic [Brassica rapa] &gt;gi|923503323|ref|XP_013736002.1| PREDICTED: probable fructose-bisphosphate aldolase 2, chloroplastic [Brassica napus] &gt;gi|923762541|ref|XP_013677439.1| PREDICTED: probable fructose-bisphosphate aldolase 2, chloroplastic [Brassica napus]	gi|685256030|ref|XM_009144534.1|/0.0/PREDICTED: Brassica rapa probable fructose-bisphosphate aldolase 2, chloroplastic (LOC103866271), mRNA	sp|Q944G9|ALFC2_ARATH/0.0/Probable fructose-bisphosphate aldolase 2, chloroplastic OS=Arabidopsis thaliana GN=FBA2 PE=1 SV=2	brp:103866271/0.0/probable fructose-bisphosphate aldolase 2, chloroplastic; K01623 fructose-bisphosphate aldolase, class I [EC:4.1.2.13]	molecular_function:GO:0003824//catalytic activity;
bra-miR9561-5p	12.67	10.67	-0.74	BraA01g000840.3C	BraA01g000840.3C:1483	157.83	95.95	170.73	126.89	1.3455	gi|674870882|emb|CDY63891.1|/0/BnaA01g34580D [Brassica napus]	gi|685256194|ref|XM_009131003.1|/0.0/PREDICTED: Brassica rapa dnaJ homolog 1, mitochondrial (LOC103854064), transcript variant X1, mRNA	sp|Q9SJZ7|DNJA6_ARATH/0.0/Chaperone protein dnaJ A6, chloroplastic OS=Arabidopsis thaliana GN=DJA6 PE=2 SV=2	brp:103854064/0.0/dnaJ homolog 1, mitochondrial; K03686 molecular chaperone DnaJ	biological_process:GO:0006457//protein folding;GO:0009408//response to heat;molecular_function:GO:0005524//ATP binding;GO:0005515//protein binding;GO:0051082//unfolded protein binding;GO:0031072//heat shock protein binding;
bra-miR156a-5p	21315.5	17783.3	-0.76	BraA01g000850.3C	BraA01g000850.3C:1170	85.08	129.88	145.89	107.48	1.35737	gi|923929549|ref|XP_013733571.1|/0/PREDICTED: phospho-2-dehydro-3-deoxyheptonate aldolase 1, chloroplastic-like isoform X1 [Brassica napus] &gt;gi|923929552|ref|XP_013733572.1| PREDICTED: phospho-2-dehydro-3-deoxyheptonate aldolase 1, chloroplastic-like isoform X2 [Brassica napus] &gt;gi|923929554|ref|XP_013733573.1| PREDICTED: phospho-2-dehydro-3-deoxyheptonate aldolase 1, chloroplastic-like [Br…	gi|685256199|ref|XM_009131224.1|/0.0/PREDICTED: Brassica rapa phospho-2-dehydro-3-deoxyheptonate aldolase 1, chloroplastic (LOC103854257), mRNA	sp|P29976|AROF_ARATH/0.0/Phospho-2-dehydro-3-deoxyheptonate aldolase 1, chloroplastic OS=Arabidopsis thaliana GN=DHS1 PE=2 SV=2	brp:103854257/0.0/phospho-2-dehydro-3-deoxyheptonate aldolase 1, chloroplastic; K01626 3-deoxy-7-phosphoheptulonate synthase [EC:2.5.1.54]	molecular_function:GO:0003824//catalytic activity;
bra-miR396-5p	1275	1011.67	-0.83	BraA01g001250.3C	BraA01g001250.3C:659	0.433333	0.03	0.47	0.231667	2.02878	gi|685256286|ref|XP_009133704.1|/0/PREDICTED: growth-regulating factor 2 [Brassica rapa]	gi|685256285|ref|XM_009135456.1|/0.0/PREDICTED: Brassica rapa growth-regulating factor 2 (LOC103858126), mRNA	sp|Q8L8A8|GRF2_ARATH/0.0/Growth-regulating factor 2 OS=Arabidopsis thaliana GN=GRF2 PE=1 SV=1	sbi:SORBI_01g035540/2e-06/SORBIDRAFT_01g035540, Sb01g035540; hypothetical protein; K15601 lysine-specific demethylase 3 [EC:1.14.11.-]	biological_process:GO:0032502//developmental process;GO:0006351//transcription, DNA-templated;cellular_component:GO:0005634//nucleus;
bra-miR391-3p	960.83	296.33	-2.19	BraA01g001320.3C	BraA01g001320.3C:842	48.2533	40.49	41.48	44.3717	0.934831	gi|685256302|ref|XP_009134560.1|/0/PREDICTED: putative formamidase C869.04 [Brassica rapa]	gi|685256301|ref|XM_009136312.1|/0.0/PREDICTED: Brassica rapa putative formamidase C869.04 (LOC103858845), mRNA	NA	brp:103858845/0.0/putative formamidase C869.04; K01455 formamidase [EC:3.5.1.49]	molecular_function:GO:0016811//hydrolase activity, acting on carbon-nitrogen (but not peptide) bonds, in linear amides;
bra-miR5724	346.5	304	-0.69	BraA01g001740.3C	BraA01g001740.3C:615	71.45	148.72	52.8167	110.085	0.479781	gi|685256385|ref|XP_009138768.1|/0/PREDICTED: heat stress transcription factor B-1 [Brassica rapa] &gt;gi|674853815|emb|CDY71121.1| BnaAnng36200D [Brassica napus]	gi|685256384|ref|XM_009140520.1|/0.0/PREDICTED: Brassica rapa heat stress transcription factor B-1 (LOC103862791), mRNA	sp|Q96320|HSFB1_ARATH/6e-168/Heat stress transcription factor B-1 OS=Arabidopsis thaliana GN=HSFB1 PE=2 SV=2	brp:103862791/0.0/heat stress transcription factor B-1; K09419 heat shock transcription factor, other eukaryote	biological_process:GO:0006355//regulation of transcription, DNA-templated;cellular_component:GO:0005634//nucleus;molecular_function:GO:0003700//transcription factor activity, sequence-specific DNA binding;GO:0043565//sequence-specific DNA binding;
bra-miR156b-5p	21315.5	17783	-0.76	BraA01g002160.3C	BraA01g002160.3C:1626	15.6233	11.635	11.93	13.6292	0.875329	gi|685256479|ref|XP_009143008.1|/0/PREDICTED: acidic leucine-rich nuclear phosphoprotein 32-related protein [Brassica rapa]	gi|685256478|ref|XM_009144760.1|/0.0/PREDICTED: Brassica rapa acidic leucine-rich nuclear phosphoprotein 32-related protein (LOC103866748), mRNA	sp|Q9SCQ7|AN32_ARATH/3e-108/Acidic leucine-rich nuclear phosphoprotein 32-related protein OS=Arabidopsis thaliana GN=At3g50690 PE=2 SV=1	pxb:103960813/9e-120/acidic leucine-rich nuclear phosphoprotein 32-related protein-like; K18647 acidic leucine-rich nuclear phosphoprotein 32 family member B	molecular_function:GO:0017025//TBP-class protein binding;GO:0005515//protein binding;
bra-miR408-5p	1	0.33	-2.08	BraA01g002340.3C	BraA01g002340.3C:1050	65.0633	79.125	115.73	72.0942	1.60526	gi|685256518|ref|XP_009144913.1|/0/PREDICTED: CDK5RAP1-like protein [Brassica rapa]	gi|685256517|ref|XM_009146665.1|/0.0/PREDICTED: Brassica rapa CDK5RAP1-like protein (LOC103868546), mRNA	sp|Q8H0V1|CK5P1_ARATH/0.0/CDK5RAP1-like protein OS=Arabidopsis thaliana GN=At4g36390 PE=2 SV=1	gsl:Gasu_36360/4e-42/hypothetical protein; K14441 ribosomal protein S12 methylthiotransferase [EC:2.8.4.4]	biological_process:GO:0006400//tRNA modification;cellular_component:GO:0005737//cytoplasm;molecular_function:GO:0051536//iron-sulfur cluster binding;GO:0051539//4 iron, 4 sulfur cluster binding;GO:0003824//catalytic activity;GO:0016740//transferase activity;
bra-miR164e-5p	22218.7	53422	0.77	BraA01g002340.3C	BraA01g002340.3C:1053	65.0633	79.125	115.73	72.0942	1.60526	gi|685256518|ref|XP_009144913.1|/0/PREDICTED: CDK5RAP1-like protein [Brassica rapa]	gi|685256517|ref|XM_009146665.1|/0.0/PREDICTED: Brassica rapa CDK5RAP1-like protein (LOC103868546), mRNA	sp|Q8H0V1|CK5P1_ARATH/0.0/CDK5RAP1-like protein OS=Arabidopsis thaliana GN=At4g36390 PE=2 SV=1	gsl:Gasu_36360/4e-42/hypothetical protein; K14441 ribosomal protein S12 methylthiotransferase [EC:2.8.4.4]	biological_process:GO:0006400//tRNA modification;cellular_component:GO:0005737//cytoplasm;molecular_function:GO:0051536//iron-sulfur cluster binding;GO:0051539//4 iron, 4 sulfur cluster binding;GO:0003824//catalytic activity;GO:0016740//transferase activity;
bra-miR396-5p	1275	1011.67	-0.83	BraA01g002340.3C	BraA01g002340.3C:953	65.0633	79.125	115.73	72.0942	1.60526	gi|685256518|ref|XP_009144913.1|/0/PREDICTED: CDK5RAP1-like protein [Brassica rapa]	gi|685256517|ref|XM_009146665.1|/0.0/PREDICTED: Brassica rapa CDK5RAP1-like protein (LOC103868546), mRNA	sp|Q8H0V1|CK5P1_ARATH/0.0/CDK5RAP1-like protein OS=Arabidopsis thaliana GN=At4g36390 PE=2 SV=1	gsl:Gasu_36360/4e-42/hypothetical protein; K14441 ribosomal protein S12 methylthiotransferase [EC:2.8.4.4]	biological_process:GO:0006400//tRNA modification;cellular_component:GO:0005737//cytoplasm;molecular_function:GO:0051536//iron-sulfur cluster binding;GO:0051539//4 iron, 4 sulfur cluster binding;GO:0003824//catalytic activity;GO:0016740//transferase activity;
bra-miR164e-5p	22218.7	53422	0.77	BraA01g002390.3C	BraA01g002390.3C:1243	3.56	7.73	4.34	5.645	0.768822	gi|685256536|ref|XP_009145598.1|/0/PREDICTED: aldehyde dehydrogenase family 3 member F1 [Brassica rapa] &gt;gi|923504507|ref|XP_013645610.1| PREDICTED: aldehyde dehydrogenase family 3 member F1-like [Brassica napus]	gi|923504506|ref|XM_013790156.1|/0.0/PREDICTED: Brassica napus aldehyde dehydrogenase family 3 member F1-like (LOC106350219), mRNA	sp|Q70E96|AL3F1_ARATH/0.0/Aldehyde dehydrogenase family 3 member F1 OS=Arabidopsis thaliana GN=ALDH3F1 PE=2 SV=2	brp:103869258/0.0/aldehyde dehydrogenase family 3 member F1; K00128 aldehyde dehydrogenase (NAD+) [EC:1.2.1.3]	biological_process:GO:0055114//oxidation-reduction process;GO:0008152//metabolic process;GO:0006081//cellular aldehyde metabolic process;molecular_function:GO:0004030//aldehyde dehydrogenase [NAD(P)+] activity;GO:0016491//oxidoreductase activity;
bra-miR390-3p	1484.67	4789.33	1.19	BraA01g002570.3C	BraA01g002570.3C:433	18.4433	105.995	19.0633	62.2192	0.30639	gi|685256580|ref|XP_009147799.1|/9.63026e-115/PREDICTED: chaperone protein dnaJ 11, chloroplastic [Brassica rapa]	gi|685256579|ref|XM_009149551.1|/0.0/PREDICTED: Brassica rapa chaperone protein dnaJ 11, chloroplastic (LOC103871280), mRNA	sp|Q9FYB5|DNJ11_ARATH/3e-103/Chaperone protein dnaJ 11, chloroplastic OS=Arabidopsis thaliana GN=ATJ11 PE=1 SV=2	ppp:PHYPADRAFT_108109/8e-13/hypothetical protein; K03686 molecular chaperone DnaJ	NA
bra-miR396-5p	1275	1011.67	-0.83	BraA01g002630.3C	BraA01g002630.3C:78	6.37667	8.55	6.09333	7.46333	0.816436	gi|685256596|ref|XP_009148617.1|/0/PREDICTED: histone-lysine N-methyltransferase, H3 lysine-79 specific-like [Brassica rapa]	gi|685256595|ref|XM_009150369.1|/0.0/PREDICTED: Brassica rapa histone-lysine N-methyltransferase, H3 lysine-79 specific-like (LOC103871997), mRNA	sp|F4IQK5|VCL21_ARATH/2e-06/Vicilin-like seed storage protein At2g18540 OS=Arabidopsis thaliana GN=At2g18540 PE=3 SV=1	tcc:TCM_042754/6e-08/Dead box ATP-dependent RNA helicase, putative isoform 2; K12811 ATP-dependent RNA helicase DDX46/PRP5 [EC:3.6.4.13]	NA
bra-miR161-3p	74.5	162	0.62	BraA01g003490.3C	BraA01g003490.3C:2236	48.7833	37.355	58.6233	43.0692	1.36114	gi|685256836|ref|XP_009108450.1|/0/PREDICTED: pentatricopeptide repeat-containing protein MRL1, chloroplastic isoform X1 [Brassica rapa]	gi|685256835|ref|XM_009110202.1|/0.0/PREDICTED: Brassica rapa pentatricopeptide repeat-containing protein MRL1, chloroplastic (LOC103834109), transcript variant X1, mRNA	sp|Q0WLC6|PP349_ARATH/0.0/Pentatricopeptide repeat-containing protein MRL1, chloroplastic OS=Arabidopsis thaliana GN=MRL1 PE=2 SV=2	gmx:102663208/2e-43/pentatricopeptide repeat-containing protein At1g12300, mitochondrial-like; K17710 pentatricopeptide repeat domain-containing protein 1	NA
bra-miR9552b-3p	88	30.33	-2.03	BraA01g004060.3C	BraA01g004060.3C:232	10.5	11.195	10.9033	10.8475	1.00515	gi|685256986|ref|XP_009115453.1|/0/PREDICTED: probable carbohydrate esterase At4g34215 [Brassica rapa]	gi|685256985|ref|XM_009117205.1|/0.0/PREDICTED: Brassica rapa probable carbohydrate esterase At4g34215 (LOC103840660), mRNA	sp|Q8L9J9|CAES_ARATH/1e-159/Probable carbohydrate esterase At4g34215 OS=Arabidopsis thaliana GN=At4g34215 PE=1 SV=2	NA	NA
bra-miR5722	29.17	14	-1.56	BraA01g004150.3C	BraA01g004150.3C:1332	18.91	45.675	11.76	32.2925	0.364171	gi|685257008|ref|XP_009116435.1|/0/PREDICTED: UDP-glycosyltransferase 73B1 [Brassica rapa] &gt;gi|685257012|ref|XP_009116653.1| PREDICTED: UDP-glycosyltransferase 73B1-like [Brassica rapa]	gi|685257007|ref|XM_009118187.1|/0.0/PREDICTED: Brassica rapa UDP-glycosyltransferase 73B1 (LOC103841605), mRNA >gi|685257011|ref|XM_009118405.1| PREDICTED: Brassica rapa UDP-glycosyltransferase 73B1-like (LOC103841799), mRNA	sp|Q8VZE9|U73B1_ARATH/0.0/UDP-glycosyltransferase 73B1 OS=Arabidopsis thaliana GN=UGT73B1 PE=2 SV=1	atr:18422858/1e-137/scopoletin glucosyltransferase; K13496 UDP-glucosyl transferase 73C [EC:2.4.1.-]	NA
bra-miR396-5p	1275	1011.67	-0.83	BraA01g004500.3C	BraA01g004500.3C:1930	3.45	4.035	1.55333	3.7425	0.415052	gi|685257101|ref|XP_009120836.1|/0/PREDICTED: probable ubiquitin-like-specific protease 2A [Brassica rapa]	gi|685257100|ref|XM_009122588.1|/0.0/PREDICTED: Brassica rapa probable ubiquitin-like-specific protease 2A (LOC103845672), mRNA	sp|Q0WKV8|ULP2A_ARATH/0.0/Probable ubiquitin-like-specific protease 2A OS=Arabidopsis thaliana GN=ULP2A PE=2 SV=2	brp:103845672/0.0/probable ubiquitin-like-specific protease 2A; K08596 sentrin-specific protease 7 [EC:3.4.22.68]	biological_process:GO:0006508//proteolysis;molecular_function:GO:0008234//cysteine-type peptidase activity;
bra-miR164b-5p	3735.67	8247.33	0.65	BraA01g004670.3C	BraA01g004670.3C:518	6.37667	8.55	6.50333	7.46333	0.871371	gi|674957955|emb|CDX75347.1|/0/BnaA01g03550D [Brassica napus]	gi|685257146|ref|XM_009124824.1|/0.0/PREDICTED: Brassica rapa protein WEAK CHLOROPLAST MOVEMENT UNDER BLUE LIGHT-like 1 (LOC103847656), transcript variant X2, mRNA	sp|Q9SZB6|WEL1_ARATH/0.0/Protein WEAK CHLOROPLAST MOVEMENT UNDER BLUE LIGHT-like 1 OS=Arabidopsis thaliana GN=WEL1 PE=2 SV=1	mdm:103408222/2e-23/myosin-10-like; K10352 myosin heavy chain	NA
bra-miR396-5p	1275	1011.67	-0.83	BraA01g005100.3C	BraA01g005100.3C:459	34.74	41.15	38.2433	37.945	1.00786	gi|685257264|ref|XP_009125229.1|/0/PREDICTED: vacuolar-processing enzyme gamma-isozyme [Brassica rapa]	gi|685257263|ref|XM_009126981.1|/0.0/PREDICTED: Brassica rapa vacuolar-processing enzyme gamma-isozyme (LOC103850260), mRNA	sp|Q39119|VPEG_ARATH/0.0/Vacuolar-processing enzyme gamma-isozyme OS=Arabidopsis thaliana GN=At4g32940 PE=2 SV=2	brp:103850260/0.0/vacuolar-processing enzyme gamma-isozyme; K01369 legumain [EC:3.4.22.34]	biological_process:GO:0006508//proteolysis;molecular_function:GO:0008233//peptidase activity;
bra-miR396-5p	1275	1011.67	-0.83	BraA01g005570.3C	BraA01g005570.3C:1425	30.4167	12.055	30.17	21.2358	1.42071	gi|674957858|emb|CDX75250.1|/0/BnaA01g04520D [Brassica napus]	gi|685257404|ref|XM_009127674.1|/0.0/PREDICTED: Brassica rapa probable boron transporter 7 (LOC103850870), transcript variant X2, mRNA	sp|Q9SUU1|BOR7_ARATH/0.0/Probable boron transporter 7 OS=Arabidopsis thaliana GN=BOR7 PE=2 SV=3	brp:103850860/0.0/serine hydroxymethyltransferase 3, chloroplastic; K00600 glycine hydroxymethyltransferase [EC:2.1.2.1]	molecular_function:GO:0003824//catalytic activity;
bra-miR5717	18.33	15.67	-0.72	BraA01g005740.3C	BraA01g005740.3C:366	2.02333	3.995	1.10333	3.00917	0.366657	gi|923505154|ref|XP_013665094.1|/0/PREDICTED: G-type lectin S-receptor-like serine/threonine-protein kinase SD2-5 [Brassica napus]	gi|199579999|gb|AC232479.1|/0.0/Brassica rapa subsp. pekinensis clone KBrB035P03, complete sequence	sp|Q8RWZ5|SD25_ARATH/0.0/G-type lectin S-receptor-like serine/threonine-protein kinase SD2-5 OS=Arabidopsis thaliana GN=SD25 PE=1 SV=1	jcu:105648826/2e-116/G-type lectin S-receptor-like serine/threonine-protein kinase At5g24080; K04730 interleukin-1 receptor-associated kinase 1 [EC:2.7.11.1]	biological_process:GO:0006468//protein phosphorylation;molecular_function:GO:0004672//protein kinase activity;GO:0005524//ATP binding;
bra-miR9552b-3p	88	30.33	-2.03	BraA01g005820.3C	BraA01g005820.3C:375	2.78667	5.585	1.22	4.18583	0.291459	gi|685257481|ref|XP_009126300.1|/2.25882e-107/PREDICTED: ATP synthase subunit b&apos;, chloroplastic [Brassica rapa] &gt;gi|674957836|emb|CDX75228.1| BnaA01g04740D [Brassica napus]	gi|199579999|gb|AC232479.1|/0.0/Brassica rapa subsp. pekinensis clone KBrB035P03, complete sequence	sp|P31853|ATPX_SPIOL/3e-52/ATP synthase subunit b', chloroplastic OS=Spinacia oleracea GN=ATPG PE=1 SV=2	brp:103851204/2e-108/ATP synthase subunit b', chloroplastic; K02109 F-type H+-transporting ATPase subunit b	biological_process:GO:0015986//ATP synthesis coupled proton transport;cellular_component:GO:0045263//proton-transporting ATP synthase complex, coupling factor F(o);molecular_function:GO:0015078//hydrogen ion transmembrane transporter activity;
bra-miR164b-5p	3735.67	8247.33	0.65	BraA01g006090.3C	BraA01g006090.3C:1038	1.14	0.455	1.4	0.7975	1.75549	gi|685258267|ref|XP_009130054.1|/0/PREDICTED: pentatricopeptide repeat-containing protein At4g31850, chloroplastic-like [Brassica rapa]	gi|685258266|ref|XM_009131806.1|/0.0/PREDICTED: Brassica rapa pentatricopeptide repeat-containing protein At4g31850, chloroplastic-like (LOC103854849), mRNA	sp|Q9SZ52|PP344_ARATH/0.0/Pentatricopeptide repeat-containing protein At4g31850, chloroplastic OS=Arabidopsis thaliana GN=PGR3 PE=1 SV=1	atr:18427192/4e-89/pentatricopeptide repeat-containing protein At4g31850, chloroplastic; K17710 pentatricopeptide repeat domain-containing protein 1	NA
bra-miR162-5p	56.17	150.33	0.92	BraA01g006730.3C	BraA01g006730.3C:224	94.0567	55.59	107.453	74.8233	1.43609	gi|685257682|ref|XP_009127292.1|/0/PREDICTED: chloroplast envelope membrane protein [Brassica rapa]	gi|685257681|ref|XM_009129044.1|/0.0/PREDICTED: Brassica rapa chloroplast envelope membrane protein (LOC103852137), mRNA	sp|O78470|CEMA_GUITH/9e-44/Chloroplast envelope membrane protein OS=Guillardia theta GN=cemA PE=3 SV=1	pop:POPTR_0006s07980g/0.0/POPTRDRAFT_801911; proton extrusion family protein; K17787 altered inheritance of mitochondria protein 5	cellular_component:GO:0016021//integral component of membrane;
bra-miR9552b-3p	88	30.33	-2.03	BraA01g006860.3C	BraA01g006860.3C:1241	2.18667	1.685	3.31333	1.93583	1.71158	gi|674904830|emb|CDY28224.1|/0/BnaA01g06250D [Brassica napus]	gi|685257711|ref|XM_009129183.1|/0.0/PREDICTED: Brassica rapa ubiquitin carboxyl-terminal hydrolase 24 (LOC103852268), mRNA	sp|Q9FPS3|UBP24_ARATH/0.0/Ubiquitin carboxyl-terminal hydrolase 24 OS=Arabidopsis thaliana GN=UBP24 PE=1 SV=1	brp:103852268/0.0/ubiquitin carboxyl-terminal hydrolase 24; K11841 ubiquitin carboxyl-terminal hydrolase 10 [EC:3.4.19.12]	biological_process:GO:0006511//ubiquitin-dependent protein catabolic process;GO:0016579//protein deubiquitination;molecular_function:GO:0036459//thiol-dependent ubiquitinyl hydrolase activity;
bra-miR156a-5p	21315.5	17783.3	-0.76	BraA01g006910.3C	BraA01g006910.3C:2517	6.35	7.39	9.80667	6.87	1.42746	gi|685257726|ref|XP_009127486.1|/0/PREDICTED: pentatricopeptide repeat-containing protein At4g30825, chloroplastic [Brassica rapa]	gi|685257725|ref|XM_009129238.1|/0.0/PREDICTED: Brassica rapa pentatricopeptide repeat-containing protein At4g30825, chloroplastic (LOC103852325), mRNA	sp|O65567|PP342_ARATH/0.0/Pentatricopeptide repeat-containing protein At4g30825, chloroplastic OS=Arabidopsis thaliana GN=At4g30825 PE=2 SV=2	pda:103707812/4e-60/pentatricopeptide repeat-containing protein At5g61990, mitochondrial-like; K17964 leucine-rich PPR motif-containing protein, mitochondrial	molecular_function:GO:0005515//protein binding;
bra-miR5722	29.17	14	-1.56	BraA01g007390.3C	BraA01g007390.3C:1348	6.00667	7.435	2.98333	6.72083	0.443893	gi|685257808|ref|XP_009127899.1|/0/PREDICTED: diacylglycerol kinase 7 [Brassica rapa] &gt;gi|923505925|ref|XP_013688631.1| PREDICTED: diacylglycerol kinase 7 [Brassica napus] &gt;gi|674904785|emb|CDY28179.1| BnaA01g06700D [Brassica napus]	gi|923505924|ref|XM_013833177.1|/0.0/PREDICTED: Brassica napus diacylglycerol kinase 7 (LOC106392327), mRNA	sp|F4JQ95|DGK7_ARATH/0.0/Diacylglycerol kinase 7 OS=Arabidopsis thaliana GN=DGK7 PE=1 SV=1	brp:103852752/0.0/diacylglycerol kinase 7; K00901 diacylglycerol kinase (ATP) [EC:2.7.1.107]	biological_process:GO:0008152//metabolic process;molecular_function:GO:0016301//kinase activity;GO:0003951//NAD+ kinase activity;
bra-miR5719	6.67	5.33	-0.82	BraA01g007730.3C	BraA01g007730.3C:1026	2.56	5.515	3.54333	4.0375	0.877606	gi|685257872|ref|XP_009128222.1|/0/PREDICTED: pathogenesis-related homeodomain protein-like isoform X1 [Brassica rapa]	gi|685257873|ref|XM_009129980.1|/0.0/PREDICTED: Brassica rapa pathogenesis-related homeodomain protein-like (LOC103853065), transcript variant X2, mRNA	sp|P48785|PRH_ARATH/0.0/Pathogenesis-related homeodomain protein OS=Arabidopsis thaliana GN=PRH PE=2 SV=1	zma:542440/1e-63/hox3, Hox2a; homeobox3; K11657 remodeling and spacing factor 1	molecular_function:GO:0003677//DNA binding;
bra-miR172d-3p	29.17	27	-0.61	BraA01g007830.3C	BraA01g007830.3C:3035	12.95	23.035	9.64333	17.9925	0.535964	gi|685257908|ref|XP_009128358.1|/0/PREDICTED: calcium-transporting ATPase 10, plasma membrane-type-like isoform X2 [Brassica rapa]	gi|685257907|ref|XM_009130110.1|/0.0/PREDICTED: Brassica rapa calcium-transporting ATPase 10, plasma membrane-type-like (LOC103853180), transcript variant X3, mRNA	sp|Q9SZR1|ACA10_ARATH/0.0/Calcium-transporting ATPase 10, plasma membrane-type OS=Arabidopsis thaliana GN=ACA10 PE=1 SV=2	brp:103853180/0.0/calcium-transporting ATPase 10, plasma membrane-type-like; K01537 Ca2+-transporting ATPase [EC:3.6.3.8]	molecular_function:GO:0005516//calmodulin binding;
bra-miR403-5p	142.17	108.67	-0.88	BraA01g008320.3C	BraA01g008320.3C:624	5.61333	6.065	4.30333	5.83917	0.736977	gi|923506063|ref|XP_013692690.1|/0/PREDICTED: uncharacterized protein LOC106396728 [Brassica napus] &gt;gi|674883874|emb|CDY48610.1| BnaA01g07550D [Brassica napus]	gi|923506062|ref|XM_013837236.1|/0.0/PREDICTED: Brassica napus uncharacterized LOC106396728 (LOC106396728), mRNA	NA	sbi:SORBI_06g024940/2e-06/SORBIDRAFT_06g024940, Sb06g024940; hypothetical protein; K12662 U4/U6 small nuclear ribonucleoprotein PRP4	NA
bra-miR9555b-5p	9.67	6	-1.19	BraA01g008420.3C	BraA01g008420.3C:29	53.3967	57.3	40.77	55.3483	0.736608	gi|685258058|ref|XP_009128967.1|/4.44094e-146/PREDICTED: vacuolar protein sorting-associated protein 32 homolog 2-like [Brassica rapa] &gt;gi|923708243|ref|XP_013661677.1| PREDICTED: vacuolar protein sorting-associated protein 32 homolog 2-like [Brassica napus]	gi|685258057|ref|XM_009130719.1|/0.0/PREDICTED: Brassica rapa vacuolar protein sorting-associated protein 32 homolog 2-like (LOC103853808), mRNA	sp|Q9SZE4|VP322_ARATH/3e-129/Vacuolar protein sorting-associated protein 32 homolog 2 OS=Arabidopsis thaliana GN=VPS32.2 PE=1 SV=1	brp:103853808/5e-147/vacuolar protein sorting-associated protein 32 homolog 2-like; K12194 charged multivesicular body protein 4	biological_process:GO:0007034//vacuolar transport;
bra-miR5719	6.67	5.33	-0.82	BraA01g008470.3C	BraA01g008470.3C:2193	73.2233	87.13	107.48	80.1767	1.34054	gi|685258074|ref|XP_009129019.1|/0/PREDICTED: altered inheritance of mitochondria protein 21 [Brassica rapa]	gi|685258073|ref|XM_009130771.1|/0.0/PREDICTED: Brassica rapa altered inheritance of mitochondria protein 21 (LOC103853867), mRNA	sp|Q8H104|SYDC1_ARATH/0.0/Aspartate--tRNA ligase 1, cytoplasmic OS=Arabidopsis thaliana GN=At4g26870 PE=2 SV=1	brp:103853867/0.0/altered inheritance of mitochondria protein 21; K02357 elongation factor Ts	biological_process:GO:0006418//tRNA aminoacylation for protein translation;molecular_function:GO:0003676//nucleic acid binding;GO:0000166//nucleotide binding;GO:0005515//protein binding;GO:0005524//ATP binding;GO:0004812//aminoacyl-tRNA ligase activity;
bra-miR9563a-3p	5.17	3.67	-0.99	BraA01g009000.3C	BraA01g009000.3C:1648	11.4233	12.72	3.45333	12.0717	0.286069	gi|685258200|ref|XP_009129583.1|/0/PREDICTED: receptor-like protein kinase 5 [Brassica rapa]	gi|685258199|ref|XM_009131335.1|/0.0/PREDICTED: Brassica rapa receptor-like protein kinase 5 (LOC103854398), mRNA	sp|P47735|RLK5_ARATH/0.0/Receptor-like protein kinase 5 OS=Arabidopsis thaliana GN=RLK5 PE=1 SV=1	aly:ARALYDRAFT_491919/0.0/hypothetical protein; K08286 protein-serine/threonine kinase [EC:2.7.11.-]	biological_process:GO:0006468//protein phosphorylation;molecular_function:GO:0004672//protein kinase activity;GO:0005524//ATP binding;GO:0005515//protein binding;
bra-miR5717	18.33	15.67	-0.72	BraA01g009120.3C	BraA01g009120.3C:498	2.33	4.87	0.866667	3.6	0.240741	gi|674869916|emb|CDY64966.1|/0/BnaA01g34910D [Brassica napus]	gi|685258353|ref|XM_009132407.1|/0.0/PREDICTED: Brassica rapa ethylene-responsive transcription factor 6-like (LOC103855420), mRNA	sp|Q8VZ91|EF103_ARATH/4e-139/Ethylene-responsive transcription factor 6 OS=Arabidopsis thaliana GN=ERF6 PE=2 SV=2	brp:103855420/0.0/ethylene-responsive transcription factor 6-like; K09286 EREBP-like factor	biological_process:GO:0006355//regulation of transcription, DNA-templated;molecular_function:GO:0003700//transcription factor activity, sequence-specific DNA binding;GO:0003677//DNA binding;
bra-miR164e-5p	22218.7	53422	0.77	BraA01g009150.3C	BraA01g009150.3C:184	100.643	52.135	155.133	76.3892	2.03083	gi|685258362|ref|XP_009130695.1|/0/PREDICTED: intracellular hyaluronan-binding protein 4-like [Brassica rapa]	gi|685258361|ref|XM_009132447.1|/0.0/PREDICTED: Brassica rapa intracellular hyaluronan-binding protein 4-like (LOC103855456), mRNA	sp|Q99069|GRP1_SORBI/6e-09/Glycine-rich RNA-binding protein 1 (Fragment) OS=Sorghum bicolor GN=GRP1 PE=2 SV=1	brp:103855456/0.0/intracellular hyaluronan-binding protein 4-like; K13199 plasminogen activator inhibitor 1 RNA-binding protein	NA
bra-miR408-5p	1	0.33	-2.08	BraA01g009150.3C	BraA01g009150.3C:210	100.643	52.135	155.133	76.3892	2.03083	gi|685258362|ref|XP_009130695.1|/0/PREDICTED: intracellular hyaluronan-binding protein 4-like [Brassica rapa]	gi|685258361|ref|XM_009132447.1|/0.0/PREDICTED: Brassica rapa intracellular hyaluronan-binding protein 4-like (LOC103855456), mRNA	sp|Q99069|GRP1_SORBI/6e-09/Glycine-rich RNA-binding protein 1 (Fragment) OS=Sorghum bicolor GN=GRP1 PE=2 SV=1	brp:103855456/0.0/intracellular hyaluronan-binding protein 4-like; K13199 plasminogen activator inhibitor 1 RNA-binding protein	NA
bra-miR5722	29.17	14	-1.56	BraA01g009250.3C	BraA01g009250.3C:42	24.5933	23.13	16.5733	23.8617	0.694559	gi|685258391|ref|XP_009130842.1|/0/PREDICTED: casein kinase II subunit beta&apos;-like [Brassica rapa]	gi|685258390|ref|XM_009132594.1|/0.0/PREDICTED: Brassica rapa casein kinase II subunit beta'-like (LOC103855586), mRNA	sp|P40229|CSK2C_ARATH/5e-172/Casein kinase II subunit beta' OS=Arabidopsis thaliana GN=CKB2 PE=1 SV=1	brp:103855586/0.0/casein kinase II subunit beta'-like; K03115 casein kinase II subunit beta	NA
bra-miR396-5p	1275	1011.67	-0.83	BraA01g009420.3C	BraA01g009420.3C:131	148.317	206.57	134.4	177.443	0.757425	gi|685258426|ref|XP_009131074.1|/0/PREDICTED: uncharacterized protein LOC103855787 [Brassica rapa]	gi|685258425|ref|XM_009132826.1|/0.0/PREDICTED: Brassica rapa uncharacterized LOC103855787 (LOC103855787), mRNA	sp|Q9C660|PEK10_ARATH/9e-06/Proline-rich receptor-like protein kinase PERK10 OS=Arabidopsis thaliana GN=PERK10 PE=2 SV=2	brp:103844710/5e-22/cysteine--tRNA ligase, cytoplasmic-like; K01883 cysteinyl-tRNA synthetase [EC:6.1.1.16]	NA
bra-miR162-5p	56.17	150.33	0.92	BraA01g009520.3C	BraA01g009520.3C:164	3.60333	8.71	3.45	6.15667	0.560368	gi|685258450|ref|XP_009131195.1|/1.69914e-140/PREDICTED: uncharacterized protein LOC103855897 [Brassica rapa]	gi|685258449|ref|XM_009132947.1|/0.0/PREDICTED: Brassica rapa uncharacterized LOC103855897 (LOC103855897), mRNA	NA	NA	molecular_function:GO:0005515//protein binding;
bra-miR172d-3p	29.17	27	-0.61	BraA01g009860.3C	BraA01g009860.3C:152	79.7367	38.78	52.3333	59.2583	0.883139	gi|685258544|ref|XP_009131656.1|/0/PREDICTED: F-box protein At4g18380 [Brassica rapa]	gi|685258543|ref|XM_009133408.1|/0.0/PREDICTED: Brassica rapa F-box protein At4g18380 (LOC103856300), mRNA	sp|O49508|FB237_ARATH/0.0/F-box protein At4g18380 OS=Arabidopsis thaliana GN=At4g18380 PE=2 SV=1	ppp:PHYPADRAFT_173475/9e-09/hypothetical protein; K03006 DNA-directed RNA polymerase II subunit RPB1 [EC:2.7.7.6]	molecular_function:GO:0005515//protein binding;
bra-miR156a-5p	21315.5	17783.3	-0.76	BraA01g009960.3C	BraA01g009960.3C:488	191.793	336	272.367	263.897	1.0321	gi|685258573|ref|XP_009131778.1|/0/PREDICTED: magnesium-chelatase subunit ChlI-1, chloroplastic [Brassica rapa] &gt;gi|923507063|ref|XP_013721197.1| PREDICTED: magnesium-chelatase subunit ChlI-1, chloroplastic-like [Brassica napus]	gi|685258572|ref|XM_009133530.1|/0.0/PREDICTED: Brassica rapa magnesium-chelatase subunit ChlI-1, chloroplastic (LOC103856423), mRNA	sp|P16127|CHLI1_ARATH/0.0/Magnesium-chelatase subunit ChlI-1, chloroplastic OS=Arabidopsis thaliana GN=CHLI1 PE=1 SV=1	brp:103856423/0.0/magnesium-chelatase subunit ChlI-1, chloroplastic; K03405 magnesium chelatase subunit I [EC:6.6.1.1]	NA
bra-miR156c-5p	21327	17798	-0.76	BraA01g010590.3C	BraA01g010590.3C:1584	7.29667	7.485	7.21667	7.39083	0.976435	gi|685258772|ref|XP_009132627.1|/0/PREDICTED: uncharacterized zinc finger CCHC domain-containing protein At4g19190 [Brassica rapa]	gi|685258771|ref|XM_009134379.1|/0.0/PREDICTED: Brassica rapa uncharacterized zinc finger CCHC domain-containing protein At4g19190 (LOC103857198), mRNA	sp|Q8VZ67|Y4919_ARATH/0.0/Uncharacterized zinc finger CCHC domain-containing protein At4g19190 OS=Arabidopsis thaliana GN=At4g19190 PE=2 SV=1	tcc:TCM_016691/0.0/Zinc knuckle family protein isoform 1; K06066 CBF1 interacting corepressor	molecular_function:GO:0008270//zinc ion binding;GO:0003676//nucleic acid binding;
bra-miR9563b-5p	27.33	20.67	-0.9	BraA01g011040.3C	BraA01g011040.3C:2511	22.3267	29.69	30.54	26.0083	1.17424	gi|685258909|ref|XP_009133206.1|/0/PREDICTED: bifunctional aspartokinase/homoserine dehydrogenase 2, chloroplastic [Brassica rapa]	gi|685258908|ref|XM_009134958.1|/0.0/PREDICTED: Brassica rapa bifunctional aspartokinase/homoserine dehydrogenase 2, chloroplastic (LOC103857732), mRNA	sp|O81852|AKH2_ARATH/0.0/Bifunctional aspartokinase/homoserine dehydrogenase 2, chloroplastic OS=Arabidopsis thaliana GN=AKHSDH2 PE=1 SV=1	brp:103857732/0.0/bifunctional aspartokinase/homoserine dehydrogenase 2, chloroplastic; K12524 bifunctional aspartokinase / homoserine dehydrogenase 1 [EC:2.7.2.4 1.1.1.3]	biological_process:GO:0055114//oxidation-reduction process;molecular_function:GO:0016491//oxidoreductase activity;GO:0050661//NADP binding;
bra-miR5722	29.17	14	-1.56	BraA01g011950.3C	BraA01g011950.3C:1689	9.88	9.38	8.23667	9.63	0.855313	gi|685259205|ref|XP_009134514.1|/0/PREDICTED: translocation protein SEC63 homolog [Brassica rapa] &gt;gi|685259207|ref|XP_009134520.1| PREDICTED: translocation protein SEC63 homolog [Brassica rapa]	gi|685259206|ref|XM_009136272.1|/0.0/PREDICTED: Brassica rapa translocation protein SEC63 homolog (LOC103858834), transcript variant X2, mRNA	sp|F4JIN3|DNJ29_ARATH/0.0/DnaJ protein ERDJ2B OS=Arabidopsis thaliana GN=ERDJ2B PE=1 SV=1	brp:103858834/0.0/translocation protein SEC63 homolog; K09540 translocation protein SEC63	NA
bra-miR396-5p	1275	1011.67	-0.83	BraA01g012090.3C	BraA01g012090.3C:822	5.69667	5.7	8.65667	5.69833	1.51916	gi|685259239|ref|XP_009134680.1|/0/PREDICTED: U-box domain-containing protein 8 [Brassica rapa]	gi|685259238|ref|XM_009136432.1|/0.0/PREDICTED: Brassica rapa U-box domain-containing protein 8 (LOC103858963), mRNA	sp|O81902|PUB8_ARATH/0.0/U-box domain-containing protein 8 OS=Arabidopsis thaliana GN=PUB8 PE=2 SV=1	smo:SELMODRAFT_61948/3e-57/hypothetical protein; K08332 vacuolar protein 8	biological_process:GO:0016567//protein ubiquitination;molecular_function:GO:0005515//protein binding;GO:0005488//binding;GO:0004842//ubiquitin-protein transferase activity;
bra-miR164b-5p	3735.67	8247.33	0.65	BraA01g012710.3C	BraA01g012710.3C:122	27.2233	12.8	21.6433	20.0117	1.08154	gi|685259420|ref|XP_009135519.1|/2.44729e-94/PREDICTED: uncharacterized protein LOC103859696 [Brassica rapa] &gt;gi|923646283|ref|XP_013642944.1| PREDICTED: uncharacterized protein LOC106347878 [Brassica napus] &gt;gi|923646285|ref|XP_013642945.1| PREDICTED: uncharacterized protein LOC106347878 [Brassica napus] &gt;gi|674954646|emb|CDX79119.1| BnaA01g11860D [Brassica napus]	gi|685259419|ref|XM_009137271.1|/0.0/PREDICTED: Brassica rapa uncharacterized LOC103859696 (LOC103859696), mRNA	NA	NA	NA
bra-miR396-5p	1275	1011.67	-0.83	BraA01g014480.3C	BraA01g014480.3C:144	2.75667	0.935	2.07667	1.84583	1.12506	gi|685259842|ref|XP_009137390.1|/0/PREDICTED: high mobility group B protein 6 [Brassica rapa]	gi|685259841|ref|XM_009139142.1|/0.0/PREDICTED: Brassica rapa high mobility group B protein 6 (LOC103861435), mRNA	sp|Q9SUP7|HMGB6_ARATH/0.0/High mobility group B protein 6 OS=Arabidopsis thaliana GN=HMGB6 PE=2 SV=1	brp:103861435/0.0/high mobility group B protein 6; K09273 upstream-binding transcription factor	NA
bra-miR396-5p	1275	1011.67	-0.83	BraA01g014880.3C	BraA01g014880.3C:659	0.24	0	0	0.12	0	gi|923741855|ref|XP_013671506.1|/0/PREDICTED: growth-regulating factor 8-like isoform X1 [Brassica napus] &gt;gi|923741857|ref|XP_013671507.1| PREDICTED: growth-regulating factor 8-like isoform X1 [Brassica napus] &gt;gi|923741864|ref|XP_013671510.1| PREDICTED: growth-regulating factor 8-like isoform X1 [Brassica napus]	gi|685260545|ref|XM_009142384.1|/0.0/PREDICTED: Brassica rapa growth-regulating factor 8 (LOC103864615), mRNA	sp|Q9SU44|GRF8_ARATH/0.0/Growth-regulating factor 8 OS=Arabidopsis thaliana GN=GRF8 PE=2 SV=1	cic:CICLE_v10000178mg/6e-07/hypothetical protein; K15601 lysine-specific demethylase 3 [EC:1.14.11.-]	biological_process:GO:0006351//transcription, DNA-templated;GO:0032502//developmental process;cellular_component:GO:0005634//nucleus;
bra-miR5722	29.17	14	-1.56	BraA01g015440.3C	BraA01g015440.3C:1747	10.91	16.065	10.38	13.4875	0.769601	gi|685260081|ref|XP_009138387.1|/0/PREDICTED: protein MODIFIER OF SNC1 1 isoform X2 [Brassica rapa] &gt;gi|685260083|ref|XP_009138390.1| PREDICTED: protein MODIFIER OF SNC1 1 isoform X2 [Brassica rapa] &gt;gi|685260085|ref|XP_009138397.1| PREDICTED: protein MODIFIER OF SNC1 1 isoform X2 [Brassica rapa] &gt;gi|685260087|ref|XP_009138404.1| PREDICTED: protein MODIFIER OF SNC1 1 isoform X2 [Brassica…	gi|685260088|ref|XM_009140164.1|/0.0/PREDICTED: Brassica rapa protein MODIFIER OF SNC1 1 (LOC103862399), transcript variant X10, mRNA	sp|Q9SB63|MOS1_ARATH/0.0/Protein MODIFIER OF SNC1 1 OS=Arabidopsis thaliana GN=MOS1 PE=1 SV=2	bvg:104885038/9e-23/filaggrin-like; K12472 epidermal growth factor receptor substrate 15	NA
bra-miR9552b-3p	88	30.33	-2.03	BraA01g015790.3C	BraA01g015790.3C:2484	66.1067	77.26	94.2467	71.6833	1.31476	gi|685260191|ref|XP_009138807.1|/0/PREDICTED: triadin isoform X1 [Brassica rapa]	gi|685260196|ref|XR_631831.1|/0.0/PREDICTED: Brassica rapa triadin (LOC103862852), transcript variant X3, misc_RNA	sp|Q9SW18|CHLM_ARATH/0.0/Magnesium protoporphyrin IX methyltransferase, chloroplastic OS=Arabidopsis thaliana GN=CHLM PE=1 SV=1	brp:103862873/0.0/magnesium protoporphyrin IX methyltransferase, chloroplastic-like; K03428 magnesium-protoporphyrin O-methyltransferase [EC:2.1.1.11]	NA
bra-miR158-5p	569.33	373.67	-1.1	BraA01g015790.3C	BraA01g015790.3C:2562	66.1067	77.26	94.2467	71.6833	1.31476	gi|685260191|ref|XP_009138807.1|/0/PREDICTED: triadin isoform X1 [Brassica rapa]	gi|685260196|ref|XR_631831.1|/0.0/PREDICTED: Brassica rapa triadin (LOC103862852), transcript variant X3, misc_RNA	sp|Q9SW18|CHLM_ARATH/0.0/Magnesium protoporphyrin IX methyltransferase, chloroplastic OS=Arabidopsis thaliana GN=CHLM PE=1 SV=1	brp:103862873/0.0/magnesium protoporphyrin IX methyltransferase, chloroplastic-like; K03428 magnesium-protoporphyrin O-methyltransferase [EC:2.1.1.11]	NA
bra-miR158-5p	569.33	373.67	-1.1	BraA01g016250.3C	BraA01g016250.3C:246	49.8767	32.945	37.8267	41.4108	0.913449	gi|685260291|ref|XP_009139275.1|/0/PREDICTED: serine/arginine-rich splicing factor RS40-like isoform X1 [Brassica rapa] &gt;gi|685260293|ref|XP_009139283.1| PREDICTED: serine/arginine-rich splicing factor RS40-like isoform X1 [Brassica rapa]	gi|685260294|ref|XM_009141043.1|/0.0/PREDICTED: Brassica rapa serine/arginine-rich splicing factor RS40-like (LOC103863268), transcript variant X3, mRNA	sp|P92965|RS40_ARATH/0.0/Serine/arginine-rich splicing factor RS40 OS=Arabidopsis thaliana GN=RS40 PE=1 SV=2	brp:103863268/0.0/serine/arginine-rich splicing factor RS40-like; K12893 splicing factor, arginine/serine-rich 4/5/6	biological_process:GO:0000398//mRNA splicing, via spliceosome;cellular_component:GO:0005681//spliceosomal complex;molecular_function:GO:0003676//nucleic acid binding;
bra-miR161-3p	74.5	162	0.62	BraA01g016350.3C	BraA01g016350.3C:1014	21.96	26.165	15.5367	24.0625	0.64568	gi|923509414|ref|XP_013740040.1|/0/PREDICTED: uncharacterized protein LOC106442961 [Brassica napus] &gt;gi|923703924|ref|XP_013660433.1| PREDICTED: uncharacterized protein LOC106365554 [Brassica napus]	gi|685260313|ref|XM_009141114.1|/0.0/PREDICTED: Brassica rapa uncharacterized LOC103863361 (LOC103863361), mRNA	sp|Q9SRE5|Y1666_ARATH/6e-35/Uncharacterized protein At1g76660 OS=Arabidopsis thaliana GN=At1g76660 PE=2 SV=1	sly:101253501/3e-07/protein transport protein Sec24-like CEF; K14007 protein transport protein SEC24	NA
bra-miR5714	27.5	16.67	-1.22	BraA01g016880.3C	BraA01g016880.3C:631	4.49667	2.085	9.89667	3.29083	3.00734	gi|685260451|ref|XP_009139926.1|/0/PREDICTED: uncharacterized protein LOC103863917 [Brassica rapa]	gi|685260450|ref|XM_009141678.1|/0.0/PREDICTED: Brassica rapa uncharacterized LOC103863917 (LOC103863917), mRNA	NA	NA	NA
bra-miR390-3p	1484.67	4789.33	1.19	BraA01g017930.3C	BraA01g017930.3C:382	3.81	0	0	1.905	0	gi|685261370|ref|XP_009144927.1|/1.56328e-124/PREDICTED: uncharacterized protein LOC103868589 [Brassica rapa]	gi|923510199|ref|XR_001288547.1|/0.0/PREDICTED: Brassica napus disease resistance protein At4g27190-like (LOC106445715), transcript variant X7, misc_RNA	NA	NA	NA
bra-miR5722	29.17	14	-1.56	BraA01g017950.3C	BraA01g017950.3C:2256	5.71	9.96	5.72667	7.835	0.730908	gi|685261003|ref|XP_009143203.1|/0/PREDICTED: disease resistance protein At4g27190 [Brassica rapa] &gt;gi|685261005|ref|XP_009143211.1| PREDICTED: disease resistance protein At4g27190 [Brassica rapa]	gi|685261004|ref|XM_009144963.1|/0.0/PREDICTED: Brassica rapa disease resistance protein At4g27190 (LOC103866941), transcript variant X2, mRNA	sp|Q9T048|DRL27_ARATH/0.0/Disease resistance protein At4g27190 OS=Arabidopsis thaliana GN=At4g27190 PE=2 SV=1	vvi:100252193/0.0/disease resistance protein At4g27190-like; K13459 disease resistance protein RPS2	NA
bra-miR390-3p	1484.67	4789.33	1.19	BraA01g018400.3C	BraA01g018400.3C:748	14.52	16.065	16.0467	15.2925	1.04932	gi|674879104|emb|CDY52991.1|/0/BnaAnng11850D [Brassica napus]	gi|685261096|ref|XM_009145437.1|/0.0/PREDICTED: Brassica rapa uncharacterized LOC103867353 (LOC103867353), transcript variant X4, mRNA	NA	NA	NA
bra-miR156c-5p	21327	17798	-0.76	BraA01g018590.3C	BraA01g018590.3C:205	169.4	198.315	221.823	183.857	1.2065	gi|923506254|ref|XP_013698844.1|/6.03951e-160/PREDICTED: rhodanese-like domain-containing protein 14, chloroplastic [Brassica napus]	gi|685261130|ref|XM_009145619.1|/0.0/PREDICTED: Brassica rapa rhodanese-like domain-containing protein 14, chloroplastic (LOC103867537), mRNA	sp|Q94A65|STR14_ARATH/3e-136/Rhodanese-like domain-containing protein 14, chloroplastic OS=Arabidopsis thaliana GN=At4g27700 PE=2 SV=1	jcu:105629434/9e-10/receptor homology region, transmembrane domain- and RING domain-containing protein 1; K15692 E3 ubiquitin-protein ligase RNF13 [EC:2.3.2.27]	NA
bra-miR9555b-5p	9.67	6	-1.19	BraA01g018910.3C	BraA01g018910.3C:200	48.36	39.08	55.5567	43.72	1.27074	gi|685261208|ref|XP_009144190.1|/0/PREDICTED: uncharacterized GPI-anchored protein At4g28100 [Brassica rapa]	gi|685261207|ref|XM_009145942.1|/0.0/PREDICTED: Brassica rapa uncharacterized GPI-anchored protein At4g28100 (LOC103867858), mRNA	sp|Q9SUC9|UGPI7_ARATH/0.0/Uncharacterized GPI-anchored protein At4g28100 OS=Arabidopsis thaliana GN=At4g28100 PE=1 SV=1	cam:101506267/7e-31/uncharacterized LOC101506267; K17964 leucine-rich PPR motif-containing protein, mitochondrial	NA
bra-miR9563b-5p	27.33	20.67	-0.9	BraA01g019560.3C	BraA01g019560.3C:372	18.5	13.25	21.4233	15.875	1.3495	gi|685261427|ref|XP_009145275.1|/7.34012e-104/PREDICTED: uncharacterized protein LOC103868982 [Brassica rapa] &gt;gi|685261429|ref|XP_009145281.1| PREDICTED: uncharacterized protein LOC103868982 [Brassica rapa]	gi|685261428|ref|XM_009147033.1|/0.0/PREDICTED: Brassica rapa uncharacterized LOC103868982 (LOC103868982), transcript variant X2, mRNA	NA	NA	NA
bra-miR396-5p	1275	1011.67	-0.83	BraA01g019650.3C	BraA01g019650.3C:828	36.3967	22.55	38.27	29.4733	1.29846	gi|685261448|ref|XP_009145362.1|/0/PREDICTED: plasminogen activator inhibitor 1 RNA-binding protein isoform X1 [Brassica rapa] &gt;gi|685261450|ref|XP_009145369.1| PREDICTED: plasminogen activator inhibitor 1 RNA-binding protein isoform X1 [Brassica rapa] &gt;gi|923902576|ref|XP_013721555.1| PREDICTED: plasminogen activator inhibitor 1 RNA-binding protein-like isoform X1 [Brassica napus] &gt;gi|9…	gi|923929924|ref|XM_013878293.1|/0.0/PREDICTED: Brassica napus plasminogen activator inhibitor 1 RNA-binding protein-like (LOC106437395), transcript variant X2, mRNA	sp|Q03251|RBG8_ARATH/3e-11/Glycine-rich RNA-binding protein 8 OS=Arabidopsis thaliana GN=RBG8 PE=1 SV=1	brp:103869063/0.0/plasminogen activator inhibitor 1 RNA-binding protein; K13199 plasminogen activator inhibitor 1 RNA-binding protein	NA
bra-miR860-5p	41.5	22	-1.41	BraA01g020560.3C	BraA01g020560.3C:1943	11.46	29.655	29.13	20.5575	1.417	gi|685261613|ref|XP_009146314.1|/0/PREDICTED: ABC transporter D family member 2, chloroplastic [Brassica rapa]	gi|685261612|ref|XM_009148066.1|/0.0/PREDICTED: Brassica rapa ABC transporter D family member 2, chloroplastic (LOC103869976), mRNA	sp|Q6NLC1|AB2D_ARATH/0.0/ABC transporter D family member 2, chloroplastic OS=Arabidopsis thaliana GN=ABCC2 PE=1 SV=1	olu:OSTLU_10028/1e-52/ABC(ABCD) family transporter: long-chain fatty acid; K05677 ATP-binding cassette, subfamily D (ALD), member 3	biological_process:GO:0055085//transmembrane transport;GO:0006810//transport;cellular_component:GO:0016021//integral component of membrane;molecular_function:GO:0005524//ATP binding;GO:0016887//ATPase activity;GO:0042626//ATPase activity, coupled to transmembrane movement of substances;
bra-miR156a-5p	21315.5	17783.3	-0.76	BraA01g020570.3C	BraA01g020570.3C:755	4.42333	13.115	4.87	8.76917	0.555355	gi|685261616|ref|XP_009146327.1|/0/PREDICTED: ubiquitin-conjugating enzyme E2 32-like [Brassica rapa] &gt;gi|923510457|ref|XP_013743780.1| PREDICTED: ubiquitin-conjugating enzyme E2 32-like [Brassica napus] &gt;gi|674900706|emb|CDY32228.1| BnaA01g17560D [Brassica napus]	gi|685261615|ref|XM_009148079.1|/0.0/PREDICTED: Brassica rapa ubiquitin-conjugating enzyme E2 32-like (LOC103869994), mRNA	sp|Q9LSP7|UBC32_ARATH/2e-149/Ubiquitin-conjugating enzyme E2 32 OS=Arabidopsis thaliana GN=UBC32 PE=2 SV=1	brp:103869994/0.0/ubiquitin-conjugating enzyme E2 32-like; K10578 ubiquitin-conjugating enzyme E2 J1 [EC:2.3.2.23]	NA
bra-miR9552b-3p	88	30.33	-2.03	BraA01g020570.3C	BraA01g020570.3C:756	4.42333	13.115	4.87	8.76917	0.555355	gi|685261616|ref|XP_009146327.1|/0/PREDICTED: ubiquitin-conjugating enzyme E2 32-like [Brassica rapa] &gt;gi|923510457|ref|XP_013743780.1| PREDICTED: ubiquitin-conjugating enzyme E2 32-like [Brassica napus] &gt;gi|674900706|emb|CDY32228.1| BnaA01g17560D [Brassica napus]	gi|685261615|ref|XM_009148079.1|/0.0/PREDICTED: Brassica rapa ubiquitin-conjugating enzyme E2 32-like (LOC103869994), mRNA	sp|Q9LSP7|UBC32_ARATH/2e-149/Ubiquitin-conjugating enzyme E2 32 OS=Arabidopsis thaliana GN=UBC32 PE=2 SV=1	brp:103869994/0.0/ubiquitin-conjugating enzyme E2 32-like; K10578 ubiquitin-conjugating enzyme E2 J1 [EC:2.3.2.23]	NA
bra-miR5717	18.33	15.67	-0.72	BraA01g021140.3C	BraA01g021140.3C:1156	105.093	89.54	94.6467	97.3167	0.972564	gi|674870149|emb|CDY64791.1|/0/BnaA01g35430D [Brassica napus]	gi|685261721|ref|XM_009148665.1|/0.0/PREDICTED: Brassica rapa 1-deoxy-D-xylulose-5-phosphate synthase, chloroplastic-like (LOC103870527), mRNA	sp|Q38854|DXS_ARATH/0.0/1-deoxy-D-xylulose-5-phosphate synthase, chloroplastic OS=Arabidopsis thaliana GN=DXS PE=1 SV=2	brp:103870527/0.0/1-deoxy-D-xylulose-5-phosphate synthase, chloroplastic-like; K01662 1-deoxy-D-xylulose-5-phosphate synthase [EC:2.2.1.7]	biological_process:GO:0008152//metabolic process;molecular_function:GO:0003824//catalytic activity;
bra-miR9561-5p	12.67	10.67	-0.74	BraA01g022350.3C	BraA01g022350.3C:136	118.903	184.815	231.58	151.859	1.52497	gi|685262122|ref|XP_009148954.1|/3.99214e-122/PREDICTED: uncharacterized protein LOC103872349 [Brassica rapa] &gt;gi|923544395|ref|XP_013734400.1| PREDICTED: uncharacterized protein LOC106437925 [Brassica napus] &gt;gi|674899644|emb|CDY33273.1| BnaA01g19400D [Brassica napus]	gi|923544394|ref|XM_013878946.1|/0.0/PREDICTED: Brassica napus uncharacterized LOC106437925 (LOC106437925), mRNA	NA	NA	NA
bra-miR396-5p	1275	1011.67	-0.83	BraA01g022780.3C	BraA01g022780.3C:573	388.2	410.595	331.313	399.397	0.829533	gi|685262208|ref|XP_009149414.1|/0/PREDICTED: oxygen-evolving enhancer protein 1-2, chloroplastic [Brassica rapa]	gi|685262207|ref|XM_009151166.1|/0.0/PREDICTED: Brassica rapa oxygen-evolving enhancer protein 1-2, chloroplastic (LOC103872730), mRNA	sp|Q9S841|PSBO2_ARATH/0.0/Oxygen-evolving enhancer protein 1-2, chloroplastic OS=Arabidopsis thaliana GN=PSBO2 PE=1 SV=1	brp:103872730/0.0/oxygen-evolving enhancer protein 1-2, chloroplastic; K02716 photosystem II oxygen-evolving enhancer protein 1	biological_process:GO:0042549//photosystem II stabilization;GO:0015979//photosynthesis;cellular_component:GO:0009523//photosystem II;GO:0019898//extrinsic component of membrane;GO:0009654//photosystem II oxygen evolving complex;GO:0016021//integral component of membrane;molecular_function:GO:0005509//calcium ion binding;
bra-miR9558-3p	150.33	130.33	-0.7	BraA01g023260.3C	BraA01g023260.3C:1106	23.6733	23.16	22.6467	23.4167	0.967117	gi|685262854|ref|XP_009101674.1|/0/PREDICTED: F-box/LRR-repeat protein 16 [Brassica rapa] &gt;gi|923510977|ref|XP_013745400.1| PREDICTED: F-box/LRR-repeat protein 16-like isoform X1 [Brassica napus] &gt;gi|923510979|ref|XP_013745404.1| PREDICTED: F-box/LRR-repeat protein 16-like isoform X2 [Brassica napus]	gi|685262853|ref|XM_009103426.1|/0.0/PREDICTED: Brassica rapa F-box/LRR-repeat protein 16 (LOC103827866), mRNA	sp|Q9SN10|FBL16_ARATH/0.0/F-box/LRR-repeat protein 16 OS=Arabidopsis thaliana GN=FBL16 PE=2 SV=1	pxb:103957116/0.0/F-box protein SKIP2; K10268 F-box and leucine-rich repeat protein 2/20	molecular_function:GO:0005515//protein binding;
bra-miR396-5p	1275	1011.67	-0.83	BraA01g023790.3C	BraA01g023790.3C:1011	16.4767	11.655	18.7767	14.0658	1.33491	gi|685262690|ref|XP_009151924.1|/0/PREDICTED: pentatricopeptide repeat-containing protein At3g49240-like [Brassica rapa] &gt;gi|923510847|ref|XP_013745104.1| PREDICTED: pentatricopeptide repeat-containing protein At3g49240-like isoform X1 [Brassica napus] &gt;gi|923510851|ref|XP_013745113.1| PREDICTED: pentatricopeptide repeat-containing protein At3g49240-like isoform X2 [Brassica napus]	gi|923510850|ref|XM_013889659.1|/0.0/PREDICTED: Brassica napus pentatricopeptide repeat-containing protein At3g49240-like (LOC106447671), transcript variant X2, mRNA	sp|Q9M3A8|PP273_ARATH/0.0/Pentatricopeptide repeat-containing protein At3g49240 OS=Arabidopsis thaliana GN=EMB1796 PE=2 SV=1	smo:SELMODRAFT_103638/2e-45/hypothetical protein; K17710 pentatricopeptide repeat domain-containing protein 1	molecular_function:GO:0005515//protein binding;
bra-miR9559-5p	5.17	1.33	-2.45	BraA01g023930.3C	BraA01g023930.3C:398	110.437	89.575	196.807	100.006	1.96795	gi|685262636|ref|XP_009151668.1|/8.3677e-148/PREDICTED: 60S ribosomal protein L13-1 [Brassica rapa]	gi|685262635|ref|XM_009153420.1|/0.0/PREDICTED: Brassica rapa 60S ribosomal protein L13-1 (LOC103874976), mRNA	sp|P41128|RL131_BRANA/1e-147/60S ribosomal protein L13-1 OS=Brassica napus PE=2 SV=1	brp:103874976/9e-149/60S ribosomal protein L13-1; K02873 large subunit ribosomal protein L13e	NA
bra-miR9555b-5p	9.67	6	-1.19	BraA01g024210.3C	BraA01g024210.3C:1780	115.827	139.52	128.143	127.673	1.00368	gi|685262574|ref|XP_009151430.1|/0/PREDICTED: acetolactate synthase 3, chloroplastic [Brassica rapa] &gt;gi|124370|sp|P27819.1|ILVB3_BRANA RecName: Full=Acetolactate synthase 3, chloroplastic; AltName: Full=ALS III; AltName: Full=Acetohydroxy-acid synthase III; AltName: Full=Acetolactate synthase III; Flags: Precursor &gt;gi|17776|emb|CAA77615.1| acetohydroxyacid synthase III [Brassica napus] &gt…	gi|749502977|gb|KM816822.1|/0.0/Brassica juncea cultivar Weiyuandahuangjie acetolactate synthetase (ALS3) gene, complete cds >gi|749502979|gb|KM816824.1| Brassica juncea cultivar Jiecaiyeshengxing acetolactate synthetase (ALS3) gene, complete cds >gi|749502983|gb|KM816828.1| Brassica rapa cultivar Jinqiu 66 acetolactate synthetase (ALS3) gene, complete cds	sp|P27819|ILVB3_BRANA/0.0/Acetolactate synthase 3, chloroplastic OS=Brassica napus PE=3 SV=1	brp:103874743/0.0/acetolactate synthase 3, chloroplastic; K01652 acetolactate synthase I/II/III large subunit [EC:2.2.1.6]	molecular_function:GO:0000287//magnesium ion binding;GO:0003824//catalytic activity;GO:0030976//thiamine pyrophosphate binding;
bra-miR9555b-5p	9.67	6	-1.19	BraA01g025810.3C	BraA01g025810.3C:1318	21.08	20.995	21.7267	21.0375	1.03276	gi|685262273|ref|XP_009149814.1|/0/PREDICTED: uncharacterized protein LOC103873136 [Brassica rapa]	gi|685262272|ref|XM_009151566.1|/0.0/PREDICTED: Brassica rapa uncharacterized LOC103873136 (LOC103873136), mRNA	sp|O04244|Y4200_ARATH/6e-12/Uncharacterized protein At4g02000 OS=Arabidopsis thaliana GN=At4g02000 PE=2 SV=1	egr:104417918/2e-09/wall-associated receptor kinase 1-like; K04730 interleukin-1 receptor-associated kinase 1 [EC:2.7.11.1]	NA
bra-miR9563b-5p	27.33	20.67	-0.9	BraA01g026180.3C	BraA01g026180.3C:762	65.1533	97.02	52.2267	81.0867	0.644085	gi|685380619|ref|XP_009122982.1|/0/PREDICTED: calreticulin-1 [Brassica rapa]	gi|685380618|ref|XM_009124734.1|/0.0/PREDICTED: Brassica rapa calreticulin-1 (LOC103847648), mRNA	sp|O04151|CALR1_ARATH/0.0/Calreticulin-1 OS=Arabidopsis thaliana GN=CRT1 PE=1 SV=1	brp:103847648/0.0/calreticulin-1; K08057 calreticulin	biological_process:GO:0006457//protein folding;cellular_component:GO:0005783//endoplasmic reticulum;molecular_function:GO:0051082//unfolded protein binding;GO:0005509//calcium ion binding;GO:0005515//protein binding;
bra-miR171e	33791.8	84473.3	0.82	BraA01g026810.3C	BraA01g026810.3C:180	20.26	22.265	23.95	21.2625	1.1264	gi|685266363|ref|XP_009119333.1|/1.64934e-133/PREDICTED: non-specific lipid transfer protein GPI-anchored 2 [Brassica rapa]	gi|685266362|ref|XM_009121085.1|/0.0/PREDICTED: Brassica rapa non-specific lipid transfer protein GPI-anchored 2 (LOC103844285), mRNA	sp|Q9LZH5|LTPG2_ARATH/3e-102/Non-specific lipid transfer protein GPI-anchored 2 OS=Arabidopsis thaliana GN=LTPG2 PE=2 SV=1	NA	NA
bra-miR5717	18.33	15.67	-0.72	BraA01g027190.3C	BraA01g027190.3C:871	11.0967	9.25	9.34333	10.1733	0.918414	gi|685263017|ref|XP_009102588.1|/0/PREDICTED: bromodomain-containing protein 4 [Brassica rapa]	gi|685263016|ref|XM_009104340.1|/0.0/PREDICTED: Brassica rapa bromodomain-containing protein 4 (LOC103828710), mRNA	sp|Q84XV2|GTE1_ARATH/4e-13/Transcription factor GTE1 OS=Arabidopsis thaliana GN=GTE1 PE=2 SV=1	ccp:CHC_T00009270001/2e-13/probable histone acetyltransferase GCN5; K06062 histone acetyltransferase [EC:2.3.1.48]	molecular_function:GO:0005515//protein binding;
bra-miR5717	18.33	15.67	-0.72	BraA01g027910.3C	BraA01g027910.3C:156	16.99	20.045	14.7	18.5175	0.793844	gi|685263190|ref|XP_009103311.1|/9.34144e-123/PREDICTED: uncharacterized protein LOC103829391 [Brassica rapa] &gt;gi|923511676|ref|XP_013747275.1| PREDICTED: uncharacterized protein LOC106450164 [Brassica napus] &gt;gi|674908554|emb|CDY24507.1| BnaA01g22110D [Brassica napus]	gi|923511675|ref|XM_013891821.1|/0.0/PREDICTED: Brassica napus uncharacterized LOC106450164 (LOC106450164), mRNA	NA	NA	NA
bra-miR5717	18.33	15.67	-0.72	BraA01g028090.3C	BraA01g028090.3C:2047	28.6333	24.925	30.3133	26.7792	1.13197	gi|674877144|emb|CDY54954.1|/0/BnaC01g43090D [Brassica napus]	gi|685263240|ref|XM_009105410.1|/0.0/PREDICTED: Brassica rapa putative potassium transporter 12 (LOC103829716), mRNA	sp|O80739|POT12_ARATH/0.0/Putative potassium transporter 12 OS=Arabidopsis thaliana GN=POT12 PE=1 SV=2	brp:103829716/0.0/putative potassium transporter 12; K03549 KUP system potassium uptake protein	biological_process:GO:0071805//potassium ion transmembrane transport;cellular_component:GO:0016020//membrane;molecular_function:GO:0015079//potassium ion transmembrane transporter activity;
bra-miR9563b-5p	27.33	20.67	-0.9	BraA01g028200.3C	BraA01g028200.3C:1383	17.91	35.285	17.6633	26.5975	0.664098	gi|685263257|ref|XP_009103743.1|/0/PREDICTED: probable nucleoredoxin 1 [Brassica rapa]	gi|685263256|ref|XM_009105495.1|/0.0/PREDICTED: Brassica rapa probable nucleoredoxin 1 (LOC103829793), mRNA	sp|O80763|NRX1_ARATH/0.0/Probable nucleoredoxin 1 OS=Arabidopsis thaliana GN=At1g60420 PE=1 SV=1	brp:103829793/0.0/probable nucleoredoxin 1; K17609 nucleoredoxin [EC:1.8.1.8]	biological_process:GO:0045454//cell redox homeostasis;
bra-miR396-5p	1275	1011.67	-0.83	BraA01g028360.3C	BraA01g028360.3C:834	19.89	9.665	24.5233	14.7775	1.6595	gi|685263286|ref|XP_009103842.1|/0/PREDICTED: 1,4-dihydroxy-2-naphthoate polyprenyltransferase, chloroplastic [Brassica rapa] &gt;gi|685263288|ref|XP_009103846.1| PREDICTED: 1,4-dihydroxy-2-naphthoate polyprenyltransferase, chloroplastic [Brassica rapa]	gi|685263287|ref|XM_009105598.1|/0.0/PREDICTED: Brassica rapa 1,4-dihydroxy-2-naphthoate polyprenyltransferase, chloroplastic (LOC103829906), transcript variant X2, mRNA	sp|Q0WUA3|MENA_ARATH/0.0/2-carboxy-1,4-naphthoquinone phytyltransferase, chloroplastic OS=Arabidopsis thaliana GN=ABC4 PE=1 SV=2	brp:103829906/0.0/1,4-dihydroxy-2-naphthoate polyprenyltransferase, chloroplastic; K02548 1,4-dihydroxy-2-naphthoate octaprenyltransferase [EC:2.5.1.74 2.5.1.-]	cellular_component:GO:0016021//integral component of membrane;molecular_function:GO:0016765//transferase activity, transferring alkyl or aryl (other than methyl) groups;
bra-miR158-5p	569.33	373.67	-1.1	BraA01g028750.3C	BraA01g028750.3C:1155	12.6267	12.075	14.5667	12.3508	1.17941	gi|685263390|ref|XP_009104315.1|/0/PREDICTED: RNA polymerase-associated protein RTF1 homolog [Brassica rapa] &gt;gi|685263392|ref|XP_009104324.1| PREDICTED: RNA polymerase-associated protein RTF1 homolog [Brassica rapa]	gi|685263391|ref|XM_009106076.1|/0.0/PREDICTED: Brassica rapa RNA polymerase-associated protein RTF1 homolog (LOC103830303), transcript variant X2, mRNA	sp|Q9C950|VIP5_ARATH/0.0/Protein RTF1 homolog OS=Arabidopsis thaliana GN=VIP5 PE=1 SV=1	brp:103830303/0.0/RNA polymerase-associated protein RTF1 homolog; K15178 RNA polymerase-associated protein RTF1	NA
bra-miR5721	10.33	9.67	-0.59	BraA01g029550.3C	BraA01g029550.3C:196	1.48667	11.835	4.9	6.66083	0.735644	gi|685263580|ref|XP_009105208.1|/0/PREDICTED: probable dolichyl-diphosphooligosaccharide--protein glycosyltransferase subunit 3B [Brassica rapa] &gt;gi|685263583|ref|XP_009105227.1| PREDICTED: probable dolichyl-diphosphooligosaccharide--protein glycosyltransferase subunit 3B [Brassica rapa]	gi|685263582|ref|XM_009106979.1|/0.0/PREDICTED: Brassica rapa probable dolichyl-diphosphooligosaccharide--protein glycosyltransferase subunit 3B (LOC103831124), mRNA	sp|Q9SYB5|OST3B_ARATH/0.0/Probable dolichyl-diphosphooligosaccharide--protein glycosyltransferase subunit 3B OS=Arabidopsis thaliana GN=OST3B PE=2 SV=1	brp:103831124/0.0/probable dolichyl-diphosphooligosaccharide--protein glycosyltransferase subunit 3B; K12669 oligosaccharyltransferase complex subunit gamma	NA
bra-miR5721	10.33	9.67	-0.59	BraA01g029560.3C	BraA01g029560.3C:196	1.48667	11.835	4.9	6.66083	0.735644	gi|685263580|ref|XP_009105208.1|/0/PREDICTED: probable dolichyl-diphosphooligosaccharide--protein glycosyltransferase subunit 3B [Brassica rapa] &gt;gi|685263583|ref|XP_009105227.1| PREDICTED: probable dolichyl-diphosphooligosaccharide--protein glycosyltransferase subunit 3B [Brassica rapa]	gi|685263582|ref|XM_009106979.1|/0.0/PREDICTED: Brassica rapa probable dolichyl-diphosphooligosaccharide--protein glycosyltransferase subunit 3B (LOC103831124), mRNA	sp|Q9SYB5|OST3B_ARATH/0.0/Probable dolichyl-diphosphooligosaccharide--protein glycosyltransferase subunit 3B OS=Arabidopsis thaliana GN=OST3B PE=2 SV=1	brp:103831124/0.0/probable dolichyl-diphosphooligosaccharide--protein glycosyltransferase subunit 3B; K12669 oligosaccharyltransferase complex subunit gamma	NA
bra-miR164b-5p	3735.67	8247.33	0.65	BraA01g029840.3C	BraA01g029840.3C:1135	1.6	3.18	0.776667	2.39	0.324965	gi|685263706|ref|XP_009106012.1|/0/PREDICTED: LOW QUALITY PROTEIN: ammonium transporter 1 member 3-like [Brassica rapa]	gi|685263705|ref|XM_009107764.1|/0.0/PREDICTED: Brassica rapa ammonium transporter 1 member 3-like (LOC103831827), mRNA	sp|Q9SQH9|AMT13_ARATH/0.0/Ammonium transporter 1 member 3 OS=Arabidopsis thaliana GN=AMT1-3 PE=2 SV=2	brp:103831827/0.0/ammonium transporter 1 member 3-like; K03320 ammonium transporter, Amt family	biological_process:GO:0072488//ammonium transmembrane transport;GO:0015696//ammonium transport;cellular_component:GO:0016020//membrane;molecular_function:GO:0008519//ammonium transmembrane transporter activity;
bra-miR5719	6.67	5.33	-0.82	BraA01g029860.3C	BraA01g029860.3C:1179	21.2333	8.865	24.5767	15.0492	1.63309	gi|685263709|ref|XP_009106030.1|/0/PREDICTED: putative dihydroxy-acid dehydratase, mitochondrial [Brassica rapa]	gi|685263708|ref|XM_009107782.1|/0.0/PREDICTED: Brassica rapa putative dihydroxy-acid dehydratase, mitochondrial (LOC103831845), mRNA	sp|Q9LIR4|ILVD_ARATH/0.0/Dihydroxy-acid dehydratase, chloroplastic OS=Arabidopsis thaliana GN=DHAD PE=1 SV=1	brp:103831845/0.0/putative dihydroxy-acid dehydratase, mitochondrial; K01687 dihydroxy-acid dehydratase [EC:4.2.1.9]	NA
bra-miR9563a-3p	5.17	3.67	-0.99	BraA01g030470.3C	BraA01g030470.3C:2869	19.7267	16.695	13.59	18.2108	0.746259	gi|685263831|ref|XP_009106642.1|/0/PREDICTED: non-lysosomal glucosylceramidase-like [Brassica rapa]	gi|685263830|ref|XM_009108394.1|/0.0/PREDICTED: Brassica rapa non-lysosomal glucosylceramidase-like (LOC103832395), mRNA	sp|Q9ZT66|E134_MAIZE/6e-38/Endo-1,3;1,4-beta-D-glucanase OS=Zea mays PE=1 SV=1	brp:103832395/0.0/non-lysosomal glucosylceramidase-like; K17108 non-lysosomal glucosylceramidase [EC:3.2.1.45]	molecular_function:GO:0003824//catalytic activity;GO:0016787//hydrolase activity;
bra-miR164b-5p	3735.67	8247.33	0.65	BraA01g030580.3C	BraA01g030580.3C:349	0.193333	0.495	1.48	0.344167	4.30024	gi|685264089|ref|XP_009107989.1|/0/PREDICTED: glycine-rich cell wall structural protein [Brassica rapa]	gi|685264088|ref|XM_009109741.1|/0.0/PREDICTED: Brassica rapa glycine-rich cell wall structural protein (LOC103833665), mRNA	sp|P09789|GRP1_PETHY/3e-147/Glycine-rich cell wall structural protein 1 OS=Petunia hybrida GN=GRP-1 PE=1 SV=1	sot:102593556/9e-122/formin-like protein 20-like; K02184 formin 2	NA
bra-miR9561-5p	12.67	10.67	-0.74	BraA01g030580.3C	BraA01g030580.3C:476	0.193333	0.495	1.48	0.344167	4.30024	gi|685264089|ref|XP_009107989.1|/0/PREDICTED: glycine-rich cell wall structural protein [Brassica rapa]	gi|685264088|ref|XM_009109741.1|/0.0/PREDICTED: Brassica rapa glycine-rich cell wall structural protein (LOC103833665), mRNA	sp|P09789|GRP1_PETHY/3e-147/Glycine-rich cell wall structural protein 1 OS=Petunia hybrida GN=GRP-1 PE=1 SV=1	sot:102593556/9e-122/formin-like protein 20-like; K02184 formin 2	NA
bra-miR9558-3p	150.33	130.33	-0.7	BraA01g031080.3C	BraA01g031080.3C:1181	32.7267	37.515	35.29	35.1208	1.00482	gi|685264150|ref|XP_009108264.1|/0/PREDICTED: uncharacterized protein LOC103833968 isoform X1 [Brassica rapa]	gi|685264149|ref|XM_009110016.1|/0.0/PREDICTED: Brassica rapa uncharacterized LOC103833968 (LOC103833968), transcript variant X1, mRNA	NA	NA	molecular_function:GO:0008289//lipid binding;
bra-miR156a-5p	21315.5	17783.3	-0.76	BraA01g032570.3C	BraA01g032570.3C:394	16.5433	10.52	10.4867	13.5317	0.774972	gi|685264492|ref|XP_009109937.1|/0/PREDICTED: retinoblastoma-binding protein 5 homolog isoform X1 [Brassica rapa] &gt;gi|685264494|ref|XP_009109944.1| PREDICTED: retinoblastoma-binding protein 5 homolog isoform X1 [Brassica rapa]	gi|685264493|ref|XM_009111696.1|/0.0/PREDICTED: Brassica rapa retinoblastoma-binding protein 5 homolog (LOC103835503), transcript variant X2, mRNA	sp|Q5E915|RBBP_ARATH/0.0/Protein RBL OS=Arabidopsis thaliana GN=RBL PE=1 SV=1	brp:103835503/0.0/retinoblastoma-binding protein 5 homolog; K14961 COMPASS component SWD1	molecular_function:GO:0005515//protein binding;
bra-miR5724	346.5	304	-0.69	BraA01g032580.3C	BraA01g032580.3C:61	354.107	612.99	546.067	483.548	1.12929	gi|685264500|ref|XP_009109966.1|/4.1626e-68/PREDICTED: photosystem II 5 kDa protein, chloroplastic [Brassica rapa]	gi|685264499|ref|XM_009111718.1|/6.80e-167/PREDICTED: Brassica rapa photosystem II 5 kDa protein, chloroplastic (LOC103835533), mRNA	sp|Q39195|PST2_ARATH/2e-59/Photosystem II 5 kDa protein, chloroplastic OS=Arabidopsis thaliana GN=PSBT PE=3 SV=2	NA	NA
bra-miR9555b-5p	9.67	6	-1.19	BraA01g033520.3C	BraA01g033520.3C:539	18.7967	24.8	18.1867	21.7983	0.834315	gi|685264783|ref|XP_009111603.1|/0/PREDICTED: uncharacterized protein LOC103837023 [Brassica rapa]	gi|685264782|ref|XM_009113355.1|/0.0/PREDICTED: Brassica rapa uncharacterized LOC103837023 (LOC103837023), mRNA	NA	NA	NA
bra-miR396-5p	1275	1011.67	-0.83	BraA01g034680.3C	BraA01g034680.3C:1362	13.5767	19.98	17.8167	16.7783	1.06189	gi|685265155|ref|XP_009113523.1|/0/PREDICTED: beta-glucosidase 44 [Brassica rapa] &gt;gi|674914610|emb|CDY18495.1| BnaA01g27000D [Brassica napus]	gi|685265154|ref|XM_009115275.1|/0.0/PREDICTED: Brassica rapa beta-glucosidase 44 (LOC103838824), mRNA	sp|Q9LV33|BGL44_ARATH/0.0/Beta-glucosidase 44 OS=Arabidopsis thaliana GN=BGLU44 PE=2 SV=1	brp:103838824/0.0/beta-glucosidase 44; K05350 beta-glucosidase [EC:3.2.1.21]	biological_process:GO:0005975//carbohydrate metabolic process;molecular_function:GO:0004553//hydrolase activity, hydrolyzing O-glycosyl compounds;
bra-miR5721	10.33	9.67	-0.59	BraA01g035420.3C	BraA01g035420.3C:226	33.09	30.655	49.8133	31.8725	1.56289	gi|685265352|ref|XP_009114415.1|/0/PREDICTED: nucleolar transcription factor 1-A-like [Brassica rapa] &gt;gi|685265355|ref|XP_009114421.1| PREDICTED: nucleolar transcription factor 1-A [Brassica rapa]	gi|685265351|ref|XM_009116167.1|/0.0/PREDICTED: Brassica rapa nucleolar transcription factor 1-A-like (LOC103839669), mRNA >gi|685265354|ref|XM_009116173.1| PREDICTED: Brassica rapa nucleolar transcription factor 1-A (LOC103839677), mRNA	sp|Q6YSF3|AN321_ORYSJ/6e-07/Acidic leucine-rich nuclear phosphoprotein 32-related protein 1 OS=Oryza sativa subsp. japonica GN=Os07g0607800 PE=2 SV=1	vcn:VOLCADRAFT_121342/5e-11/hypothetical protein; K11323 histone arginine demethylase JMJD6 [EC:1.14.11.-]	biological_process:GO:0006412//translation;cellular_component:GO:0005840//ribosome;molecular_function:GO:0019843//rRNA binding;GO:0003735//structural constituent of ribosome;
bra-miR164e-5p	22218.7	53422	0.77	BraA01g035870.3C	BraA01g035870.3C:392	1068.13	539.305	832.403	803.719	1.03569	gi|685265408|ref|XP_009114653.1|/8.34476e-117/PREDICTED: translationally-controlled tumor protein homolog [Brassica rapa] &gt;gi|923527234|ref|XP_013686825.1| PREDICTED: translationally-controlled tumor protein homolog isoform X1 [Brassica napus] &gt;gi|923527237|ref|XP_013686833.1| PREDICTED: translationally-controlled tumor protein homolog isoform X2 [Brassica napus] &gt;gi|674897902|emb|CDY349…	gi|685265407|ref|XM_009116405.1|/0.0/PREDICTED: Brassica rapa translationally-controlled tumor protein homolog (LOC103839914), mRNA	sp|Q944W6|TCTP_BRAOL/2e-117/Translationally-controlled tumor protein homolog OS=Brassica oleracea GN=TCTP PE=2 SV=1	NA	NA
bra-miR396-5p	1275	1011.67	-0.83	BraA01g036040.3C	BraA01g036040.3C:477	11.63	10.405	3.65333	11.0175	0.331594	gi|674870944|emb|CDY63820.1|/0/BnaC01g44570D [Brassica napus]	gi|685265458|ref|XM_009116591.1|/0.0/PREDICTED: Brassica rapa uncharacterized LOC103840113 (LOC103840113), mRNA	NA	brp:103840113/0.0/uncharacterized LOC103840113; K18666 activating signal cointegrator complex subunit 1	NA
bra-miR164b-5p	3735.67	8247.33	0.65	BraA01g036550.3C	BraA01g036550.3C:57	38.0867	43.4	37.9333	40.7433	0.931032	gi|685265577|ref|XP_009115358.1|/1.05208e-128/PREDICTED: cytochrome c oxidase subunit 5b-1, mitochondrial isoform X1 [Brassica rapa] &gt;gi|923515027|ref|XP_013645032.1| PREDICTED: cytochrome c oxidase subunit 5b-1, mitochondrial isoform X1 [Brassica napus]	gi|685265576|ref|XM_009117110.1|/0.0/PREDICTED: Brassica rapa cytochrome c oxidase subunit 5b-1, mitochondrial (LOC103840609), transcript variant X1, mRNA	sp|Q9LW15|CX5B1_ARATH/6e-116/Cytochrome c oxidase subunit 5b-1, mitochondrial OS=Arabidopsis thaliana GN=COX5B-1 PE=2 SV=1	brp:103840609/1e-129/cytochrome c oxidase subunit 5b-1, mitochondrial; K02265 cytochrome c oxidase subunit 5b	NA
bra-miR9563b-5p	27.33	20.67	-0.9	BraA01g036570.3C	BraA01g036570.3C:1746	0.32	0.39	0.326667	0.355	0.920188	gi|685265587|ref|XP_009115407.1|/0/PREDICTED: trichohyalin-like [Brassica rapa]	gi|685265586|ref|XM_009117159.1|/0.0/PREDICTED: Brassica rapa trichohyalin-like (LOC103840643), mRNA	sp|F4IQK5|VCL21_ARATH/8e-10/Vicilin-like seed storage protein At2g18540 OS=Arabidopsis thaliana GN=At2g18540 PE=3 SV=1	vvi:100251875/1e-09/nuclear-pore anchor; K09291 nucleoprotein TPR	NA
bra-miR158-5p	569.33	373.67	-1.1	BraA01g036880.3C	BraA01g036880.3C:439	65.8133	116.595	149.393	91.2042	1.63801	gi|685265746|ref|XP_009116457.1|/3.83226e-136/PREDICTED: 30S ribosomal protein S20, chloroplastic-like [Brassica rapa] &gt;gi|923514953|ref|XP_013644820.1| PREDICTED: 30S ribosomal protein S20, chloroplastic-like [Brassica napus] &gt;gi|674912986|emb|CDY20104.1| BnaA01g28980D [Brassica napus]	gi|923514952|ref|XM_013789366.1|/0.0/PREDICTED: Brassica napus 30S ribosomal protein S20, chloroplastic-like (LOC106349409), mRNA	sp|Q9ASV6|RR20_ARATH/9e-107/30S ribosomal protein S20, chloroplastic OS=Arabidopsis thaliana GN=RPS20 PE=2 SV=1	brp:103841657/4e-137/30S ribosomal protein S20, chloroplastic-like; K02968 small subunit ribosomal protein S20	biological_process:GO:0006412//translation;cellular_component:GO:0005622//intracellular;GO:0005840//ribosome;molecular_function:GO:0003735//structural constituent of ribosome;GO:0003723//RNA binding;
bra-miR158-5p	569.33	373.67	-1.1	BraA01g037290.3C	BraA01g037290.3C:293	910.597	1073.68	997.86	992.141	1.00576	gi|685265829|ref|XP_009116903.1|/0/PREDICTED: peroxisomal (S)-2-hydroxy-acid oxidase GLO1 isoform X1 [Brassica rapa] &gt;gi|922418805|ref|XP_013610420.1| PREDICTED: peroxisomal (S)-2-hydroxy-acid oxidase GLO1 isoform X1 [Brassica oleracea var. oleracea] &gt;gi|923885653|ref|XP_013714252.1| PREDICTED: peroxisomal (S)-2-hydroxy-acid oxidase GLO1-like isoform X1 [Brassica napus] &gt;gi|674893729|emb…	gi|685265828|ref|XM_009118655.1|/0.0/PREDICTED: Brassica rapa peroxisomal (S)-2-hydroxy-acid oxidase GLO1 (LOC103842047), transcript variant X1, mRNA	sp|Q9LRR9|GLO1_ARATH/0.0/Peroxisomal (S)-2-hydroxy-acid oxidase GLO1 OS=Arabidopsis thaliana GN=GLO1 PE=1 SV=1	brp:103842047/0.0/peroxisomal (S)-2-hydroxy-acid oxidase GLO1; K11517 (S)-2-hydroxy-acid oxidase [EC:1.1.3.15]	biological_process:GO:0055114//oxidation-reduction process;molecular_function:GO:0003824//catalytic activity;GO:0016491//oxidoreductase activity;GO:0010181//FMN binding;
bra-miR5719	6.67	5.33	-0.82	BraA01g037290.3C	BraA01g037290.3C:822	910.597	1073.68	997.86	992.141	1.00576	gi|685265829|ref|XP_009116903.1|/0/PREDICTED: peroxisomal (S)-2-hydroxy-acid oxidase GLO1 isoform X1 [Brassica rapa] &gt;gi|922418805|ref|XP_013610420.1| PREDICTED: peroxisomal (S)-2-hydroxy-acid oxidase GLO1 isoform X1 [Brassica oleracea var. oleracea] &gt;gi|923885653|ref|XP_013714252.1| PREDICTED: peroxisomal (S)-2-hydroxy-acid oxidase GLO1-like isoform X1 [Brassica napus] &gt;gi|674893729|emb…	gi|685265828|ref|XM_009118655.1|/0.0/PREDICTED: Brassica rapa peroxisomal (S)-2-hydroxy-acid oxidase GLO1 (LOC103842047), transcript variant X1, mRNA	sp|Q9LRR9|GLO1_ARATH/0.0/Peroxisomal (S)-2-hydroxy-acid oxidase GLO1 OS=Arabidopsis thaliana GN=GLO1 PE=1 SV=1	brp:103842047/0.0/peroxisomal (S)-2-hydroxy-acid oxidase GLO1; K11517 (S)-2-hydroxy-acid oxidase [EC:1.1.3.15]	biological_process:GO:0055114//oxidation-reduction process;molecular_function:GO:0003824//catalytic activity;GO:0016491//oxidoreductase activity;GO:0010181//FMN binding;
bra-miR5719	6.67	5.33	-0.82	BraA01g037300.3C	BraA01g037300.3C:822	140.373	89.81	108.383	115.092	0.941713	gi|923514755|ref|XP_013644181.1|/0/PREDICTED: peroxisomal (S)-2-hydroxy-acid oxidase GLO2 isoform X1 [Brassica napus] &gt;gi|923514761|ref|XP_013644202.1| PREDICTED: peroxisomal (S)-2-hydroxy-acid oxidase GLO2 isoform X1 [Brassica napus] &gt;gi|923885657|ref|XP_013714254.1| PREDICTED: peroxisomal (S)-2-hydroxy-acid oxidase GLO2 isoform X1 [Brassica napus] &gt;gi|674899688|emb|CDY33221.1| BnaC01g3…	gi|923885656|ref|XM_013858800.1|/0.0/PREDICTED: Brassica napus peroxisomal (S)-2-hydroxy-acid oxidase GLO2 (LOC106418145), transcript variant X1, mRNA	sp|Q9LRS0|GLO2_ARATH/0.0/Peroxisomal (S)-2-hydroxy-acid oxidase GLO2 OS=Arabidopsis thaliana GN=GLO2 PE=1 SV=1	eus:EUTSA_v10020982mg/0.0/hypothetical protein; K11517 (S)-2-hydroxy-acid oxidase [EC:1.1.3.15]	biological_process:GO:0055114//oxidation-reduction process;molecular_function:GO:0010181//FMN binding;GO:0016491//oxidoreductase activity;GO:0003824//catalytic activity;
bra-miR9559-5p	5.17	1.33	-2.45	BraA01g037450.3C	BraA01g037450.3C:323	105.05	79.64	54.29	92.345	0.587904	gi|685265871|ref|XP_009117104.1|/4.46641e-165/PREDICTED: dnaJ homolog subfamily B member 8-like [Brassica rapa]	gi|685265870|ref|XM_009118856.1|/0.0/PREDICTED: Brassica rapa dnaJ homolog subfamily B member 8-like (LOC103842232), mRNA	sp|Q9FL54|DNAJ6_ARATH/2e-14/Chaperone protein dnaJ 6 OS=Arabidopsis thaliana GN=ATJ6 PE=2 SV=1	vvi:100251506/7e-73/dnaJ homolog subfamily B member 6-A; K09512 DnaJ homolog subfamily B member 6	NA
bra-miR9559-5p	5.17	1.33	-2.45	BraA01g037500.3C	BraA01g037500.3C:1554	15.22	5.28	11.6333	10.25	1.13496	gi|685265883|ref|XP_009117162.1|/0/PREDICTED: peroxisomal (S)-2-hydroxy-acid oxidase GLO4 [Brassica rapa]	gi|685265882|ref|XM_009118914.1|/0.0/PREDICTED: Brassica rapa peroxisomal (S)-2-hydroxy-acid oxidase GLO4 (LOC103842288), mRNA	sp|Q9LJH5|GLO4_ARATH/0.0/Peroxisomal (S)-2-hydroxy-acid oxidase GLO4 OS=Arabidopsis thaliana GN=GLO4 PE=2 SV=1	brp:103842288/0.0/peroxisomal (S)-2-hydroxy-acid oxidase GLO4; K11517 (S)-2-hydroxy-acid oxidase [EC:1.1.3.15]	biological_process:GO:0055114//oxidation-reduction process;molecular_function:GO:0010181//FMN binding;GO:0003824//catalytic activity;GO:0016491//oxidoreductase activity;
bra-miR168a-3p	9192.67	7382	-0.81	BraA01g037530.3C	BraA01g037530.3C:1211	7.09	0.685	3.77	3.8875	0.969775	gi|685265890|ref|XP_009117180.1|/0/PREDICTED: uncharacterized protein LOC103842317 [Brassica rapa]	gi|685265889|ref|XM_009118932.1|/0.0/PREDICTED: Brassica rapa uncharacterized LOC103842317 (LOC103842317), mRNA	NA	gmx:100815501/2e-60/sn1-specific diacylglycerol lipase beta-like; K13806 sn1-specific diacylglycerol lipase [EC:3.1.1.-]	biological_process:GO:0016042//lipid catabolic process;
bra-miR168a-3p	9192.67	7382	-0.81	BraA01g038810.3C	BraA01g038810.3C:1418	497.98	656.26	299.467	577.12	0.518898	gi|685266568|ref|XP_009120551.1|/0/PREDICTED: probable mediator of RNA polymerase II transcription subunit 37c [Brassica rapa]	gi|685266567|ref|XM_009122303.1|/0.0/PREDICTED: Brassica rapa probable mediator of RNA polymerase II transcription subunit 37c (LOC103845440), mRNA	sp|Q9LHA8|MD37C_ARATH/0.0/Probable mediator of RNA polymerase II transcription subunit 37c OS=Arabidopsis thaliana GN=MED37C PE=1 SV=1	brp:103845440/0.0/probable mediator of RNA polymerase II transcription subunit 37c; K03283 heat shock 70kDa protein 1/8; K06758 L1 cell adhesion molecule like protein	NA
bra-miR9563b-5p	27.33	20.67	-0.9	BraA01g038840.3C	BraA01g038840.3C:1547	43.9933	26.175	18.3933	35.0842	0.524263	gi|685266574|ref|XP_009120582.1|/0/PREDICTED: telomere repeat-binding protein 3 isoform X2 [Brassica rapa]	gi|685266573|ref|XM_009122334.1|/0.0/PREDICTED: Brassica rapa telomere repeat-binding protein 3 (LOC103845457), transcript variant X2, mRNA	sp|Q9C7B1|TRP3_ARATH/0.0/Telomere repeat-binding protein 3 OS=Arabidopsis thaliana GN=TRP3 PE=1 SV=1	smo:SELMODRAFT_442478/1e-62/hypothetical protein; K03255 protein TIF31	molecular_function:GO:0005515//protein binding;GO:0003677//DNA binding;
bra-miR1885b	2084.67	1614	-0.87	BraA01g038840.3C	BraA01g038840.3C:1632	43.9933	26.175	18.3933	35.0842	0.524263	gi|685266574|ref|XP_009120582.1|/0/PREDICTED: telomere repeat-binding protein 3 isoform X2 [Brassica rapa]	gi|685266573|ref|XM_009122334.1|/0.0/PREDICTED: Brassica rapa telomere repeat-binding protein 3 (LOC103845457), transcript variant X2, mRNA	sp|Q9C7B1|TRP3_ARATH/0.0/Telomere repeat-binding protein 3 OS=Arabidopsis thaliana GN=TRP3 PE=1 SV=1	smo:SELMODRAFT_442478/1e-62/hypothetical protein; K03255 protein TIF31	molecular_function:GO:0005515//protein binding;GO:0003677//DNA binding;
bra-miR156a-5p	21315.5	17783.3	-0.76	BraA01g038890.3C	BraA01g038890.3C:444	8.82	8.285	6.19667	8.5525	0.724544	gi|685266586|ref|XP_009120643.1|/0/PREDICTED: dr1-associated corepressor [Brassica rapa]	gi|685266585|ref|XM_009122395.1|/0.0/PREDICTED: Brassica rapa dr1-associated corepressor (LOC103845524), mRNA	sp|Q8LCG7|NFYC2_ARATH/1e-10/Nuclear transcription factor Y subunit C-2 OS=Arabidopsis thaliana GN=NFYC2 PE=2 SV=2	ppp:PHYPADRAFT_19460/6e-11/hypothetical protein; K08066 nuclear transcription factor Y, gamma	molecular_function:GO:0046982//protein heterodimerization activity;
bra-miR5722	29.17	14	-1.56	BraA01g039280.3C	BraA01g039280.3C:316	84.3667	38.5	117.097	61.4333	1.90608	gi|685266667|ref|XP_009121046.1|/9.71795e-143/PREDICTED: 40S ribosomal protein S5-1-like [Brassica rapa] &gt;gi|685312208|ref|XP_009146669.1| PREDICTED: 40S ribosomal protein S5-1-like [Brassica rapa] &gt;gi|922498086|ref|XP_013587224.1| PREDICTED: 40S ribosomal protein S5-1-like [Brassica oleracea var. oleracea] &gt;gi|923511716|ref|XP_013747420.1| PREDICTED: 40S ribosomal protein S5-1-like [Bra…	gi|685266666|ref|XM_009122798.1|/0.0/PREDICTED: Brassica rapa 40S ribosomal protein S5-1-like (LOC103845892), mRNA	sp|P51427|RS52_ARATH/9e-140/40S ribosomal protein S5-2 OS=Arabidopsis thaliana GN=RPS5B PE=1 SV=2	brp:103870297/1e-143/40S ribosomal protein S5-1-like; K02989 small subunit ribosomal protein S5e	biological_process:GO:0006412//translation;
bra-miR5721	10.33	9.67	-0.59	BraA01g039470.3C	BraA01g039470.3C:403	5.89333	19.49	4.78	12.6917	0.376625	gi|685266716|ref|XP_009121251.1|/2.39434e-154/PREDICTED: protein YLS9 [Brassica rapa]	gi|685266715|ref|XM_009123003.1|/0.0/PREDICTED: Brassica rapa protein YLS9 (LOC103846080), mRNA	sp|Q9SJ54|NHL12_ARATH/9e-103/NDR1/HIN1-like protein 12 OS=Arabidopsis thaliana GN=NHL12 PE=2 SV=1	NA	NA
bra-miR319-3p	38.67	236.33	2.11	BraA01g039610.3C	BraA01g039610.3C:933	1.63333	4.45	2.11667	3.04167	0.69589	gi|685376382|ref|XP_009121136.1|/0/PREDICTED: transcription factor GAMYB-like isoform X1 [Brassica rapa]	gi|685376383|ref|XM_009122890.1|/0.0/PREDICTED: Brassica rapa transcription factor GAMYB-like (LOC103845973), transcript variant X2, mRNA	sp|Q0JIC2|GAM1_ORYSJ/2e-84/Transcription factor GAMYB OS=Oryza sativa subsp. japonica GN=GAM1 PE=2 SV=1	brp:103845973/0.0/transcription factor GAMYB-like; K09422 myb proto-oncogene protein, plant	molecular_function:GO:0003677//DNA binding;
bra-miR9559-5p	5.17	1.33	-2.45	BraA01g040000.3C	BraA01g040000.3C:1334	12.47	12.335	15.2333	12.4025	1.22825	gi|685266990|ref|XP_009122608.1|/0/PREDICTED: protein transport protein SEC31 [Brassica rapa]	gi|685266989|ref|XM_009124360.1|/0.0/PREDICTED: Brassica rapa protein transport protein SEC31 (LOC103847296), mRNA	sp|Q9T0K5|LRX3_ARATH/2e-10/Leucine-rich repeat extensin-like protein 3 OS=Arabidopsis thaliana GN=LRX3 PE=1 SV=1	obr:102718644/5e-09/peroxidase 18-like; K00430 peroxidase [EC:1.11.1.7]	NA
bra-miR9559-5p	5.17	1.33	-2.45	BraA01g040000.3C	BraA01g040000.3C:305	12.47	12.335	15.2333	12.4025	1.22825	gi|685266990|ref|XP_009122608.1|/0/PREDICTED: protein transport protein SEC31 [Brassica rapa]	gi|685266989|ref|XM_009124360.1|/0.0/PREDICTED: Brassica rapa protein transport protein SEC31 (LOC103847296), mRNA	sp|Q9T0K5|LRX3_ARATH/2e-10/Leucine-rich repeat extensin-like protein 3 OS=Arabidopsis thaliana GN=LRX3 PE=1 SV=1	obr:102718644/5e-09/peroxidase 18-like; K00430 peroxidase [EC:1.11.1.7]	NA
bra-miR391-3p	960.83	296.33	-2.19	BraA01g040100.3C	BraA01g040100.3C:1123	9.20667	11.415	10.8233	10.3108	1.04971	gi|685267011|ref|XP_009122708.1|/0/PREDICTED: uncharacterized protein LOC103847384 [Brassica rapa]	gi|685267010|ref|XM_009124460.1|/0.0/PREDICTED: Brassica rapa uncharacterized LOC103847384 (LOC103847384), mRNA	NA	NA	NA
bra-miR172d-3p	29.17	27	-0.61	BraA01g040170.3C	BraA01g040170.3C:314	43.9367	44.445	41.94	44.1908	0.949066	gi|685267021|ref|XP_009122764.1|/0/PREDICTED: sulfite reductase [ferredoxin], chloroplastic-like [Brassica rapa]	gi|685267020|ref|XM_009124516.1|/0.0/PREDICTED: Brassica rapa sulfite reductase [ferredoxin], chloroplastic-like (LOC103847432), mRNA	sp|Q9LZ66|SIR_ARATH/0.0/Assimilatory sulfite reductase (ferredoxin), chloroplastic OS=Arabidopsis thaliana GN=SIR PE=1 SV=1	brp:103847432/0.0/sulfite reductase [ferredoxin], chloroplastic-like; K00392 sulfite reductase (ferredoxin) [EC:1.8.7.1]	NA
bra-miR396-5p	1275	1011.67	-0.83	BraA01g040170.3C	BraA01g040170.3C:849	43.9367	44.445	41.94	44.1908	0.949066	gi|685267021|ref|XP_009122764.1|/0/PREDICTED: sulfite reductase [ferredoxin], chloroplastic-like [Brassica rapa]	gi|685267020|ref|XM_009124516.1|/0.0/PREDICTED: Brassica rapa sulfite reductase [ferredoxin], chloroplastic-like (LOC103847432), mRNA	sp|Q9LZ66|SIR_ARATH/0.0/Assimilatory sulfite reductase (ferredoxin), chloroplastic OS=Arabidopsis thaliana GN=SIR PE=1 SV=1	brp:103847432/0.0/sulfite reductase [ferredoxin], chloroplastic-like; K00392 sulfite reductase (ferredoxin) [EC:1.8.7.1]	NA
bra-miR9561-5p	12.67	10.67	-0.74	BraA01g040230.3C	BraA01g040230.3C:355	17.88	70.78	45.9767	44.33	1.03715	gi|685267034|ref|XP_009122826.1|/7.57896e-113/PREDICTED: non-symbiotic hemoglobin 2 [Brassica rapa] &gt;gi|923639940|ref|XP_013640883.1| PREDICTED: non-symbiotic hemoglobin 2 [Brassica napus] &gt;gi|923656991|ref|XP_013646414.1| PREDICTED: non-symbiotic hemoglobin 2 [Brassica napus]	gi|923656990|ref|XM_013790960.1|/0.0/PREDICTED: Brassica napus non-symbiotic hemoglobin 2 (LOC106351140), mRNA	sp|Q941Q2|HBL2_BRANA/3e-114/Non-symbiotic hemoglobin 2 OS=Brassica napus GN=HB2 PE=3 SV=1	NA	molecular_function:GO:0019825//oxygen binding;GO:0020037//heme binding;
bra-miR164b-5p	3735.67	8247.33	0.65	BraA01g040530.3C	BraA01g040530.3C:2181	8.4	8.965	6.20333	8.6825	0.714464	gi|685267135|ref|XP_009123155.1|/0/PREDICTED: cell division control protein 48 homolog A [Brassica rapa] &gt;gi|923908476|ref|XP_013724119.1| PREDICTED: cell division control protein 48 homolog A [Brassica napus]	gi|685267134|ref|XM_009124907.1|/0.0/PREDICTED: Brassica rapa cell division control protein 48 homolog A (LOC103847873), mRNA	sp|P54609|CD48A_ARATH/0.0/Cell division control protein 48 homolog A OS=Arabidopsis thaliana GN=CDC48A PE=1 SV=1	brp:103847873/0.0/cell division control protein 48 homolog A; K13525 transitional endoplasmic reticulum ATPase	molecular_function:GO:0005524//ATP binding;
bra-miR164b-5p	3735.67	8247.33	0.65	BraA01g040670.3C	BraA01g040670.3C:602	95.7867	101.17	142.783	98.4783	1.4499	gi|923908503|ref|XP_013724130.1|/0/PREDICTED: 60S ribosomal protein L4-1 [Brassica napus]	gi|685267174|ref|XM_009125045.1|/0.0/PREDICTED: Brassica rapa 60S ribosomal protein L4-1 (LOC103848052), mRNA	sp|Q9SF40|RL4A_ARATH/0.0/60S ribosomal protein L4-1 OS=Arabidopsis thaliana GN=RPL4A PE=2 SV=1	brp:103848052/0.0/60S ribosomal protein L4-1; K02930 large subunit ribosomal protein L4e	biological_process:GO:0006412//translation;cellular_component:GO:0005840//ribosome;molecular_function:GO:0003735//structural constituent of ribosome;
bra-miR156e-5p	21473.5	18135	-0.74	BraA01g040860.3C	BraA01g040860.3C:129	42.7767	46.405	72.2567	44.5908	1.62044	gi|685267227|ref|XP_009123446.1|/0/PREDICTED: uncharacterized protein LOC103848245 [Brassica rapa] &gt;gi|923908563|ref|XP_013724158.1| PREDICTED: transcription termination/antitermination protein NusG [Brassica napus]	gi|685267226|ref|XM_009125198.1|/0.0/PREDICTED: Brassica rapa uncharacterized LOC103848245 (LOC103848245), mRNA	NA	NA	NA
bra-miR156a-5p	21315.5	17783.3	-0.76	BraA01g043070.3C	BraA01g043070.3C:1147	85.0167	53.73	97.84	69.3733	1.41034	gi|685267790|ref|XP_009124994.1|/0/PREDICTED: rubisco accumulation factor 2, chloroplastic [Brassica rapa] &gt;gi|674911943|emb|CDY21125.1| BnaA01g33560D [Brassica napus]	gi|685267789|ref|XM_009126746.1|/0.0/PREDICTED: Brassica rapa rubisco accumulation factor 2, chloroplastic (LOC103850044), mRNA	sp|Q9SR19|RAF2_ARATH/0.0/Rubisco accumulation factor 2, chloroplastic OS=Arabidopsis thaliana GN=RAF2 PE=1 SV=1	ppp:PHYPADRAFT_173475/1e-13/hypothetical protein; K03006 DNA-directed RNA polymerase II subunit RPB1 [EC:2.7.7.6]	NA
bra-miR156a-5p	21315.5	17783.3	-0.76	BraA01g043070.3C	BraA01g043070.3C:956	85.0167	53.73	97.84	69.3733	1.41034	gi|685267790|ref|XP_009124994.1|/0/PREDICTED: rubisco accumulation factor 2, chloroplastic [Brassica rapa] &gt;gi|674911943|emb|CDY21125.1| BnaA01g33560D [Brassica napus]	gi|685267789|ref|XM_009126746.1|/0.0/PREDICTED: Brassica rapa rubisco accumulation factor 2, chloroplastic (LOC103850044), mRNA	sp|Q9SR19|RAF2_ARATH/0.0/Rubisco accumulation factor 2, chloroplastic OS=Arabidopsis thaliana GN=RAF2 PE=1 SV=1	ppp:PHYPADRAFT_173475/1e-13/hypothetical protein; K03006 DNA-directed RNA polymerase II subunit RPB1 [EC:2.7.7.6]	NA
bra-miR9563b-5p	27.33	20.67	-0.9	BraA01g043150.3C	BraA01g043150.3C:2768	34.94	72.035	32.3567	53.4875	0.604939	gi|685267811|ref|XP_009125003.1|/0/PREDICTED: probable UDP-N-acetylglucosamine--peptide N-acetylglucosaminyltransferase SEC [Brassica rapa]	gi|685267810|ref|XM_009126755.1|/0.0/PREDICTED: Brassica rapa probable UDP-N-acetylglucosamine--peptide N-acetylglucosaminyltransferase SEC (LOC103850053), mRNA	sp|Q9M8Y0|SEC_ARATH/0.0/Probable UDP-N-acetylglucosamine--peptide N-acetylglucosaminyltransferase SEC OS=Arabidopsis thaliana GN=SEC PE=2 SV=1	brp:103850053/0.0/probable UDP-N-acetylglucosamine--peptide N-acetylglucosaminyltransferase SEC; K09667 protein O-GlcNAc transferase [EC:2.4.1.255]	molecular_function:GO:0005515//protein binding;
bra-miR390-3p	1484.67	4789.33	1.19	BraA01g043610.3C	BraA01g043610.3C:17	4.09	2.85	2.53333	3.47	0.730067	gi|685266358|ref|XP_009119307.1|/3.6487e-69/PREDICTED: RING-H2 finger protein ATL51-like [Brassica rapa]	gi|685266357|ref|XM_009121059.1|/6.97e-172/PREDICTED: Brassica rapa RING-H2 finger protein ATL51-like (LOC103844257), mRNA	sp|Q9SRQ8|ATL51_ARATH/8e-30/RING-H2 finger protein ATL51 OS=Arabidopsis thaliana GN=ATL51 PE=2 SV=2	NA	NA
bra-miR9552a-5p	15.33	6.67	-1.7	BraA01g044660.3C	BraA01g044660.3C:218	10.3433	5.695	8.46	8.01917	1.05497	gi|685265999|ref|XP_009117666.1|/0/PREDICTED: pyruvate, phosphate dikinase regulatory protein 2-like [Brassica rapa]	gi|685265998|ref|XM_009119418.1|/0.0/PREDICTED: Brassica rapa pyruvate, phosphate dikinase regulatory protein 2-like (LOC103842753), mRNA	sp|Q9MAC9|PDRP2_ARATH/0.0/Pyruvate, phosphate dikinase regulatory protein 2 OS=Arabidopsis thaliana GN=RP2 PE=1 SV=1	brp:103842753/0.0/pyruvate, phosphate dikinase regulatory protein 2-like; K09773 uncharacterized protein	molecular_function:GO:0016772//transferase activity, transferring phosphorus-containing groups;GO:0005524//ATP binding;
bra-miR156a-5p	21315.5	17783.3	-0.76	BraA02g000110.3C	BraA02g000110.3C:90	58.2	78.415	52.3067	68.3075	0.765753	gi|937575151|ref|NP_001302924.1|/0/CBL-interacting serine/threonine-protein kinase 14-like [Brassica napus] &gt;gi|923925639|ref|XP_013731811.1| PREDICTED: CBL-interacting serine/threonine-protein kinase 14-like isoform X2 [Brassica napus] &gt;gi|455659382|gb|AGG35951.1| CBL-interacting protein kinase 14 [Brassica napus] &gt;gi|674928333|emb|CDY04828.1| BnaAnng00100D [Brassica napus]	gi|685268658|ref|XM_009127146.1|/0.0/PREDICTED: Brassica rapa CBL-interacting serine/threonine-protein kinase 14 (LOC103850403), mRNA	sp|Q9LZW4|CIPKE_ARATH/0.0/CBL-interacting serine/threonine-protein kinase 14 OS=Arabidopsis thaliana GN=CIPK14 PE=1 SV=1	pper:PRUPE_ppa005902mg/0.0/hypothetical protein; K12761 carbon catabolite-derepressing protein kinase [EC:2.7.11.1]	biological_process:GO:0006468//protein phosphorylation;molecular_function:GO:0005524//ATP binding;GO:0004672//protein kinase activity;
bra-miR162-5p	56.17	150.33	0.92	BraA02g000120.3C	BraA02g000120.3C:1128	35.6233	13.53	33.83	24.5767	1.37651	gi|685268661|ref|XP_009125395.1|/0/PREDICTED: CBL-interacting serine/threonine-protein kinase 15 [Brassica rapa]	gi|685268660|ref|XM_009127147.1|/0.0/PREDICTED: Brassica rapa CBL-interacting serine/threonine-protein kinase 15 (LOC103850404), mRNA	sp|P92937|CIPKF_ARATH/0.0/CBL-interacting serine/threonine-protein kinase 15 OS=Arabidopsis thaliana GN=CIPK15 PE=1 SV=2	cmo:103502189/0.0/CBL-interacting protein kinase 2; K07198 5'-AMP-activated protein kinase, catalytic alpha subunit [EC:2.7.11.11]	biological_process:GO:0006468//protein phosphorylation;molecular_function:GO:0004672//protein kinase activity;GO:0005524//ATP binding;
bra-miR403-5p	142.17	108.67	-0.88	BraA02g002450.3C	BraA02g002450.3C:612	24.6367	12.2	12.59	18.4183	0.683558	gi|685269414|ref|XP_009125698.1|/0/PREDICTED: F-box protein At5g07670-like [Brassica rapa]	gi|685269413|ref|XM_009127450.1|/0.0/PREDICTED: Brassica rapa F-box protein At5g07670-like (LOC103850665), mRNA	sp|Q8VYT5|FB254_ARATH/0.0/F-box protein At5g07670 OS=Arabidopsis thaliana GN=At5g07670 PE=2 SV=1	brp:103850665/0.0/F-box protein At5g07670-like; K10268 F-box and leucine-rich repeat protein 2/20	molecular_function:GO:0005515//protein binding;
bra-miR396-5p	1275	1011.67	-0.83	BraA02g002750.3C	BraA02g002750.3C:612	14.5167	11.665	26.39	13.0908	2.01591	gi|685269481|ref|XP_009125733.1|/0/PREDICTED: KRR1 small subunit processome component homolog [Brassica rapa]	gi|685269480|ref|XM_009127485.1|/0.0/PREDICTED: Brassica rapa KRR1 small subunit processome component homolog (LOC103850699), mRNA	NA	brp:103850699/0.0/KRR1 small subunit processome component homolog; K06961 ribosomal RNA assembly protein	molecular_function:GO:0003723//RNA binding;
bra-miR5714	27.5	16.67	-1.22	BraA02g002800.3C	BraA02g002800.3C:921	126.987	195.255	189.363	161.121	1.17529	gi|685269495|ref|XP_009125739.1|/0/PREDICTED: translation factor GUF1 homolog, chloroplastic [Brassica rapa]	gi|685269494|ref|XM_009127491.1|/0.0/PREDICTED: Brassica rapa translation factor GUF1 homolog, chloroplastic (LOC103850707), mRNA	sp|Q9FNM5|GUFP_ARATH/0.0/Translation factor GUF1 homolog, chloroplastic OS=Arabidopsis thaliana GN=At5g08650 PE=2 SV=2	brp:103850707/0.0/translation factor GUF1 homolog, chloroplastic; K03596 GTP-binding protein LepA	molecular_function:GO:0005525//GTP binding;GO:0003924//GTPase activity;
bra-miR156b-5p	21315.5	17783	-0.76	BraA02g003100.3C	BraA02g003100.3C:777	255.667	292.46	258.917	274.063	0.944733	gi|685268580|ref|XP_009125355.1|/0/PREDICTED: malate dehydrogenase 2, glyoxysomal [Brassica rapa] &gt;gi|922428486|ref|XP_013620271.1| PREDICTED: malate dehydrogenase 2, glyoxysomal [Brassica oleracea var. oleracea] &gt;gi|674887896|emb|CDY44813.1| BnaC02g00740D [Brassica napus] &gt;gi|674948021|emb|CDX85803.1| BnaA02g00100D [Brassica napus]	gi|685268579|ref|XM_009127107.1|/0.0/PREDICTED: Brassica rapa malate dehydrogenase 2, glyoxysomal (LOC103850366), mRNA	sp|Q9XFW3|MDHG2_BRANA/0.0/Malate dehydrogenase 2, glyoxysomal OS=Brassica napus GN=MDH2 PE=3 SV=1	brp:103850366/0.0/malate dehydrogenase 2, glyoxysomal; K00026 malate dehydrogenase [EC:1.1.1.37]	biological_process:GO:0019752//carboxylic acid metabolic process;GO:0005975//carbohydrate metabolic process;GO:0055114//oxidation-reduction process;molecular_function:GO:0016616//oxidoreductase activity, acting on the CH-OH group of donors, NAD or NADP as acceptor;GO:0003824//catalytic activity;GO:0016491//oxidoreductase activity;
bra-miR9563a-3p	5.17	3.67	-0.99	BraA02g003410.3C	BraA02g003410.3C:958	19.4133	27.47	20.7067	23.4417	0.883327	gi|590707138|ref|XP_007047921.1|/0/Leucine-rich repeat transmembrane protein kinase family protein isoform 2 [Theobroma cacao] &gt;gi|508700182|gb|EOX92078.1| Leucine-rich repeat transmembrane protein kinase family protein isoform 2 [Theobroma cacao]	gi|685268461|ref|XM_009127060.1|/0.0/PREDICTED: Brassica rapa probable LRR receptor-like serine/threonine-protein kinase At5g10290 (LOC103850329), transcript variant X2, mRNA	sp|C0LGT1|Y5129_ARATH/0.0/Probable LRR receptor-like serine/threonine-protein kinase At5g10290 OS=Arabidopsis thaliana GN=At5g10290 PE=2 SV=1	obr:102717614/3e-130/somatic embryogenesis receptor kinase 1-like; K13418 somatic embryogenesis receptor kinase 1 [EC:2.7.10.1 2.7.11.1]	biological_process:GO:0006468//protein phosphorylation;molecular_function:GO:0004672//protein kinase activity;GO:0005524//ATP binding;GO:0005515//protein binding;
bra-miR9555b-5p	9.67	6	-1.19	BraA02g003410.3C	BraA02g003410.3C:959	19.4133	27.47	20.7067	23.4417	0.883327	gi|590707138|ref|XP_007047921.1|/0/Leucine-rich repeat transmembrane protein kinase family protein isoform 2 [Theobroma cacao] &gt;gi|508700182|gb|EOX92078.1| Leucine-rich repeat transmembrane protein kinase family protein isoform 2 [Theobroma cacao]	gi|685268461|ref|XM_009127060.1|/0.0/PREDICTED: Brassica rapa probable LRR receptor-like serine/threonine-protein kinase At5g10290 (LOC103850329), transcript variant X2, mRNA	sp|C0LGT1|Y5129_ARATH/0.0/Probable LRR receptor-like serine/threonine-protein kinase At5g10290 OS=Arabidopsis thaliana GN=At5g10290 PE=2 SV=1	obr:102717614/3e-130/somatic embryogenesis receptor kinase 1-like; K13418 somatic embryogenesis receptor kinase 1 [EC:2.7.10.1 2.7.11.1]	biological_process:GO:0006468//protein phosphorylation;molecular_function:GO:0004672//protein kinase activity;GO:0005524//ATP binding;GO:0005515//protein binding;
bra-miR9552b-3p	88	30.33	-2.03	BraA02g003450.3C	BraA02g003450.3C:438	139.35	138.915	136.39	139.132	0.980289	gi|685268443|ref|XP_009125300.1|/1.39644e-167/PREDICTED: 14-3-3-like protein GF14 lambda [Brassica rapa] &gt;gi|922428647|ref|XP_013620360.1| PREDICTED: 14-3-3-like protein GF14 lambda [Brassica oleracea var. oleracea] &gt;gi|923524367|ref|XP_013678765.1| PREDICTED: 14-3-3-like protein GF14 lambda [Brassica napus] &gt;gi|923864434|ref|XP_013707608.1| PREDICTED: 14-3-3-like protein GF14 lambda [Br…	gi|685268442|ref|XM_009127052.1|/0.0/PREDICTED: Brassica rapa 14-3-3-like protein GF14 lambda (LOC103850322), mRNA	sp|P48349|14336_ARATH/2e-159/14-3-3-like protein GF14 lambda OS=Arabidopsis thaliana GN=GRF6 PE=1 SV=1	brp:103850322/2e-168/14-3-3-like protein GF14 lambda; K06630 14-3-3 protein epsilon	NA
bra-miR9560b-5p	27	20.33	-0.91	BraA02g004340.3C	BraA02g004340.3C:1066	4.63667	6.125	4.36333	5.38083	0.810903	gi|685269696|ref|XP_009125848.1|/0/PREDICTED: uncharacterized protein LOC103850814 [Brassica rapa]	gi|685269695|ref|XM_009127600.1|/0.0/PREDICTED: Brassica rapa uncharacterized LOC103850814 (LOC103850814), mRNA	NA	NA	NA
bra-miR9563b-5p	27.33	20.67	-0.9	BraA02g005160.3C	BraA02g005160.3C:1463	16.5067	36.59	21.07	26.5483	0.793647	gi|685269882|ref|XP_009125947.1|/0/PREDICTED: telomere repeat-binding protein 4-like [Brassica rapa]	gi|685269881|ref|XM_009127699.1|/0.0/PREDICTED: Brassica rapa telomere repeat-binding protein 4-like (LOC103850900), mRNA	sp|Q9FFY9|TRP4_ARATH/0.0/Telomere repeat-binding protein 4 OS=Arabidopsis thaliana GN=TRP4 PE=1 SV=1	smo:SELMODRAFT_442478/2e-60/hypothetical protein; K03255 protein TIF31	molecular_function:GO:0003677//DNA binding;
bra-miR9563b-5p	27.33	20.67	-0.9	BraA02g006410.3C	BraA02g006410.3C:2616	3.44667	4.25	3.60667	3.84833	0.937202	gi|685270173|ref|XP_009126105.1|/0/PREDICTED: sister chromatid cohesion 1 protein 3-like isoform X2 [Brassica rapa]	gi|685270172|ref|XM_009127857.1|/0.0/PREDICTED: Brassica rapa sister chromatid cohesion 1 protein 3-like (LOC103851033), transcript variant X3, mRNA	sp|Q8W1Y0|SSC14_ARATH/0.0/Sister chromatid cohesion 1 protein 4 OS=Arabidopsis thaliana GN=SYN4 PE=2 SV=1	brp:103851033/0.0/sister chromatid cohesion 1 protein 3-like; K06670 cohesin complex subunit SCC1	cellular_component:GO:0000228//nuclear chromosome;molecular_function:GO:0005515//protein binding;
bra-miR9559-5p	5.17	1.33	-2.45	BraA02g006440.3C	BraA02g006440.3C:644	14.8767	15.275	23.5933	15.0758	1.56498	gi|685270181|ref|XP_009126109.1|/0/PREDICTED: biotin carboxyl carrier protein of acetyl-CoA carboxylase 1, chloroplastic [Brassica rapa] &gt;gi|923668472|ref|XP_013649844.1| PREDICTED: biotin carboxyl carrier protein of acetyl-CoA carboxylase 1, chloroplastic-like [Brassica napus] &gt;gi|674867517|emb|CDY66618.1| BnaAnng22560D [Brassica napus]	gi|923668471|ref|XM_013794390.1|/0.0/PREDICTED: Brassica napus biotin carboxyl carrier protein of acetyl-CoA carboxylase 1, chloroplastic-like (LOC106354458), mRNA	sp|Q42533|BCCP1_ARATH/3e-147/Biotin carboxyl carrier protein of acetyl-CoA carboxylase 1, chloroplastic OS=Arabidopsis thaliana GN=BCCP1 PE=1 SV=2	brp:103851039/0.0/biotin carboxyl carrier protein of acetyl-CoA carboxylase 1, chloroplastic; K02160 acetyl-CoA carboxylase biotin carboxyl carrier protein	biological_process:GO:0006633//fatty acid biosynthetic process;cellular_component:GO:0009317//acetyl-CoA carboxylase complex;molecular_function:GO:0003989//acetyl-CoA carboxylase activity;
bra-miR319-3p	38.67	236.33	2.11	BraA02g006550.3C	BraA02g006550.3C:603	86.9967	108.34	54.1067	97.6683	0.553984	gi|685270209|ref|XP_009126124.1|/0/PREDICTED: glutamine synthetase cytosolic isozyme 1-4-like [Brassica rapa]	gi|685270208|ref|XM_009127876.1|/0.0/PREDICTED: Brassica rapa glutamine synthetase cytosolic isozyme 1-4-like (LOC103851053), mRNA	sp|Q9FMD9|GLN14_ARATH/0.0/Glutamine synthetase cytosolic isozyme 1-4 OS=Arabidopsis thaliana GN=GLN1-4 PE=1 SV=1	brp:103851053/0.0/glutamine synthetase cytosolic isozyme 1-4-like; K01915 glutamine synthetase [EC:6.3.1.2]	molecular_function:GO:0003824//catalytic activity;
bra-miR9552b-3p	88	30.33	-2.03	BraA02g006830.3C	BraA02g006830.3C:337	320.613	197.56	360.24	259.087	1.39042	gi|685270282|ref|XP_009126163.1|/0/PREDICTED: uncharacterized protein LOC103851083 isoform X1 [Brassica rapa]	gi|685270281|ref|XM_009127915.1|/0.0/PREDICTED: Brassica rapa uncharacterized LOC103851083 (LOC103851083), transcript variant X1, mRNA	NA	bpg:Bathy02g01510/6e-08/nitrite reductase; K00366 ferredoxin-nitrite reductase [EC:1.7.7.1]	molecular_function:GO:0005506//iron ion binding;GO:0005515//protein binding;
bra-miR396-5p	1275	1011.67	-0.83	BraA02g007670.3C	BraA02g007670.3C:1278	1.92	2.03	2.38	1.975	1.20506	gi|685270475|ref|XP_009126254.1|/0/PREDICTED: pentatricopeptide repeat-containing protein At5g18475 [Brassica rapa]	gi|685270474|ref|XM_009128006.1|/0.0/PREDICTED: Brassica rapa pentatricopeptide repeat-containing protein At5g18475 (LOC103851174), mRNA	sp|Q3E9F0|PP392_ARATH/0.0/Pentatricopeptide repeat-containing protein At5g18475 OS=Arabidopsis thaliana GN=At5g18475 PE=2 SV=1	atr:18426616/3e-57/pentatricopeptide repeat-containing protein At1g62910; K17710 pentatricopeptide repeat domain-containing protein 1	NA
bra-miR156b-5p	21315.5	17783	-0.76	BraA02g007760.3C	BraA02g007760.3C:491	25.1767	19.87	25.3167	22.5233	1.12402	gi|685270500|ref|XP_009126267.1|/0/PREDICTED: GTP-binding protein OBGC, chloroplastic [Brassica rapa]	gi|685270499|ref|XM_009128019.1|/0.0/PREDICTED: Brassica rapa GTP-binding protein OBGC, chloroplastic (LOC103851184), mRNA	sp|Q8L7L0|OBGC_ARATH/0.0/GTP-binding protein OBGC, chloroplastic OS=Arabidopsis thaliana GN=OBGL PE=2 SV=1	pvu:PHAVU_006G163000g/0.0/hypothetical protein; K03979 GTPase [EC:3.6.5.-]	molecular_function:GO:0000166//nucleotide binding;GO:0005525//GTP binding;GO:0000287//magnesium ion binding;GO:0003924//GTPase activity;
bra-miR1885b	2084.67	1614	-0.87	BraA02g008010.3C	BraA02g008010.3C:83	0.563333	1.19	0.73	0.876667	0.8327	gi|923605663|ref|XP_013742584.1|/0/PREDICTED: disease resistance protein TAO1-like isoform X2 [Brassica napus]	gi|685270569|ref|XM_009128057.1|/0.0/PREDICTED: Brassica rapa putative disease resistance protein At4g11170 (LOC103851212), mRNA	sp|Q9FI14|TAO1_ARATH/0.0/Disease resistance protein TAO1 OS=Arabidopsis thaliana GN=TAO1 PE=3 SV=1	vvi:100241448/2e-123/TMV resistance protein N-like; K19613 leucine-rich repeat protein SHOC2	biological_process:GO:0007165//signal transduction;molecular_function:GO:0005515//protein binding;
bra-miR9563b-5p	27.33	20.67	-0.9	BraA02g008250.3C	BraA02g008250.3C:606	18.9367	21.495	16.5333	20.2158	0.817841	gi|685270692|ref|XP_009126372.1|/0/PREDICTED: uncharacterized protein LOC103851282 [Brassica rapa]	gi|685270691|ref|XM_009128124.1|/0.0/PREDICTED: Brassica rapa uncharacterized LOC103851282 (LOC103851282), mRNA	NA	NA	NA
bra-miR156b-5p	21315.5	17783	-0.76	BraA02g008450.3C	BraA02g008450.3C:3215	11.9633	10.82	15.4433	11.3917	1.35567	gi|923903517|ref|XP_013721960.1|/0/PREDICTED: importin-5-like [Brassica napus]	gi|923903516|ref|XM_013866506.1|/0.0/PREDICTED: Brassica napus importin-5-like (LOC106425791), mRNA	sp|Q8H0U4|TNPO1_ARATH/6e-17/Transportin-1 OS=Arabidopsis thaliana GN=TRN1 PE=1 SV=1	zma:103655235/4e-21/kinesin-related protein 11-like; K11498 centromeric protein E	molecular_function:GO:0005488//binding;GO:0005515//protein binding;
bra-miR156a-5p	21315.5	17783.3	-0.76	BraA02g008700.3C	BraA02g008700.3C:304	21.76	16.08	32.5567	18.92	1.72075	gi|685270791|ref|XP_009126425.1|/3.54412e-150/PREDICTED: uncharacterized protein LOC103851329 [Brassica rapa]	gi|685270790|ref|XM_009128177.1|/0.0/PREDICTED: Brassica rapa uncharacterized LOC103851329 (LOC103851329), mRNA	sp|Q9LUI1|LRX6_ARATH/5e-06/Leucine-rich repeat extensin-like protein 6 OS=Arabidopsis thaliana GN=LRX6 PE=2 SV=1	pmum:103338465/9e-06/formin-like protein 20; K02184 formin 2	NA
bra-miR391-3p	960.83	296.33	-2.19	BraA02g009240.3C	BraA02g009240.3C:1546	63.37	30.935	52.5933	47.1525	1.11539	gi|674924032|emb|CDY09090.1|/0/BnaA02g05160D [Brassica napus]	gi|685270917|ref|XM_009128245.1|/0.0/PREDICTED: Brassica rapa lysosomal beta glucosidase-like (LOC103851390), mRNA	sp|A5JTQ3|XYL2_MEDSV/3e-33/Beta-xylosidase/alpha-L-arabinofuranosidase 2 OS=Medicago sativa subsp. varia GN=Xyl2 PE=2 SV=1	brp:103851390/0.0/lysosomal beta glucosidase-like; K05349 beta-glucosidase [EC:3.2.1.21]	biological_process:GO:0005975//carbohydrate metabolic process;molecular_function:GO:0004553//hydrolase activity, hydrolyzing O-glycosyl compounds;
bra-miR9559-5p	5.17	1.33	-2.45	BraA02g009300.3C	BraA02g009300.3C:502	30.8067	49.595	12.9633	40.2008	0.322464	gi|685384312|ref|XP_009124332.1|/1.43873e-159/PREDICTED: somatic embryogenesis receptor kinase 1-like [Brassica rapa] &gt;gi|674924038|emb|CDY09096.1| BnaA02g05220D [Brassica napus]	gi|685384311|ref|XM_009126084.1|/0.0/PREDICTED: Brassica rapa somatic embryogenesis receptor kinase 1-like (LOC103849281), mRNA	sp|Q94AG2|SERK1_ARATH/8e-71/Somatic embryogenesis receptor kinase 1 OS=Arabidopsis thaliana GN=SERK1 PE=1 SV=2	sbi:SORBI_07g004750/1e-73/SORBIDRAFT_07g004750, Sb07g004750; hypothetical protein; K13418 somatic embryogenesis receptor kinase 1 [EC:2.7.10.1 2.7.11.1]	molecular_function:GO:0005515//protein binding;
bra-miR408-5p	1	0.33	-2.08	BraA02g009330.3C	BraA02g009330.3C:625	8.67667	74.255	5.93333	41.4658	0.14309	gi|685384319|ref|XP_009124334.1|/0/PREDICTED: L-ascorbate oxidase-like [Brassica rapa]	gi|685384318|ref|XM_009126086.1|/0.0/PREDICTED: Brassica rapa L-ascorbate oxidase-like (LOC103849284), mRNA	sp|Q40588|ASO_TOBAC/0.0/L-ascorbate oxidase OS=Nicotiana tabacum GN=AAO PE=2 SV=1	brp:103849284/0.0/L-ascorbate oxidase-like; K00423 L-ascorbate oxidase [EC:1.10.3.3]	biological_process:GO:0055114//oxidation-reduction process;molecular_function:GO:0016491//oxidoreductase activity;GO:0005507//copper ion binding;
bra-miR5722	29.17	14	-1.56	BraA02g009570.3C	BraA02g009570.3C:1243	6.1	4.805	6.17	5.4525	1.13159	gi|685270975|ref|XP_009126523.1|/0/PREDICTED: protein FAF-like, chloroplastic [Brassica rapa]	gi|685270974|ref|XM_009128275.1|/0.0/PREDICTED: Brassica rapa protein FAF-like, chloroplastic (LOC103851422), mRNA	sp|Q0V865|FAFL_ARATH/0.0/Protein FAF-like, chloroplastic OS=Arabidopsis thaliana GN=At5g22090 PE=2 SV=1	tcc:TCM_041220/2e-82/Chaperone DnaJ-domain superfamily protein; K09528 DnaJ homolog subfamily C member 8	NA
bra-miR158-5p	569.33	373.67	-1.1	BraA02g010960.3C	BraA02g010960.3C:598	6.28667	7.94	6.16667	7.11333	0.866917	gi|685271303|ref|XP_009126692.1|/0/PREDICTED: E3 ubiquitin-protein ligase RING1-like [Brassica rapa]	gi|685271302|ref|XM_009128444.1|/0.0/PREDICTED: Brassica rapa E3 ubiquitin-protein ligase RING1-like (LOC103851573), mRNA	sp|P0CH30|RING1_GOSHI/3e-37/E3 ubiquitin-protein ligase RING1 OS=Gossypium hirsutum GN=RING1 PE=1 SV=1	egu:105033468/7e-114/E3 ubiquitin-protein ligase RING1-like; K11982 E3 ubiquitin-protein ligase RNF115/126 [EC:2.3.2.27]	NA
bra-miR164b-5p	3735.67	8247.33	0.65	BraA02g011440.3C	BraA02g011440.3C:259	129.1	179.145	109.823	154.123	0.712572	gi|685271393|ref|XP_009126739.1|/0/PREDICTED: dehydrodolichyl diphosphate synthase 2-like [Brassica rapa] &gt;gi|674900245|emb|CDY32685.1| BnaA02g07470D [Brassica napus]	gi|685271392|ref|XM_009128491.1|/0.0/PREDICTED: Brassica rapa dehydrodolichyl diphosphate synthase 2-like (LOC103851624), mRNA	sp|Q56Y11|DDPS2_ARATH/0.0/Dehydrodolichyl diphosphate synthase 2 OS=Arabidopsis thaliana GN=At5g58770 PE=2 SV=2	brp:103851624/0.0/dehydrodolichyl diphosphate synthase 2-like; K11778 ditrans,polycis-polyprenyl diphosphate synthase [EC:2.5.1.87]	NA
bra-miR158-5p	569.33	373.67	-1.1	BraA02g012090.3C	BraA02g012090.3C:2551	21.2167	56.22	18.61	38.7183	0.480651	gi|685271551|ref|XP_009126821.1|/0/PREDICTED: chaperone protein ClpB1-like [Brassica rapa]	gi|685271550|ref|XM_009128573.1|/0.0/PREDICTED: Brassica rapa chaperone protein ClpB1-like (LOC103851691), mRNA	sp|Q9FHH2|SMAX1_ARATH/0.0/Protein SUPPRESSOR OF MAX2 1 OS=Arabidopsis thaliana GN=SMAX1 PE=1 SV=1	sot:102598944/9e-103/uncharacterized LOC102598944; K03695 ATP-dependent Clp protease ATP-binding subunit ClpB	biological_process:GO:0019538//protein metabolic process;
bra-miR9561-5p	12.67	10.67	-0.74	BraA02g012320.3C	BraA02g012320.3C:2246	38.28	44.11	28.08	41.195	0.681636	gi|922429109|ref|XP_013620594.1|/0/PREDICTED: ATPase 3, plasma membrane-type [Brassica oleracea var. oleracea] &gt;gi|923629628|ref|XP_013750164.1| PREDICTED: ATPase 3, plasma membrane-type [Brassica napus] &gt;gi|674884578|emb|CDY47940.1| BnaA02g08160D [Brassica napus] &gt;gi|674890496|emb|CDY42259.1| BnaC02g11560D [Brassica napus]	gi|923629627|ref|XM_013894710.1|/0.0/PREDICTED: Brassica napus ATPase 3, plasma membrane-type (LOC106452560), mRNA	sp|P20431|PMA3_ARATH/0.0/ATPase 3, plasma membrane-type OS=Arabidopsis thaliana GN=AHA3 PE=1 SV=2	brp:103845176/0.0/ATPase 3, plasma membrane-type; K01535 H+-transporting ATPase [EC:3.6.3.6]	NA
bra-miR5721	10.33	9.67	-0.59	BraA02g012370.3C	BraA02g012370.3C:2257	0	0	0.02	0	InF	gi|685271610|ref|XP_009126847.1|/0/PREDICTED: villin-4-like [Brassica rapa]	gi|685271609|ref|XM_009128599.1|/0.0/PREDICTED: Brassica rapa villin-4-like (LOC103851720), mRNA	sp|Q9LVC6|VILI5_ARATH/0.0/Villin-5 OS=Arabidopsis thaliana GN=VLN5 PE=2 SV=1	brp:103851720/0.0/villin-4-like; K05768 gelsolin	biological_process:GO:0051017//actin filament bundle assembly;GO:0007010//cytoskeleton organization;molecular_function:GO:0003779//actin binding;GO:0051015//actin filament binding;
bra-miR5721	10.33	9.67	-0.59	BraA02g013050.3C	BraA02g013050.3C:1301	389.303	812.93	233.817	601.117	0.388971	gi|923526776|ref|XP_013685411.1|/0/PREDICTED: heat shock protein 90-2-like isoform X1 [Brassica napus] &gt;gi|923526780|ref|XP_013685420.1| PREDICTED: heat shock protein 90-2-like isoform X2 [Brassica napus]	gi|923526779|ref|XM_013829966.1|/0.0/PREDICTED: Brassica napus heat shock protein 90-2-like (LOC106389639), transcript variant X2, mRNA	sp|P55737|HS902_ARATH/0.0/Heat shock protein 90-2 OS=Arabidopsis thaliana GN=HSP90-2 PE=1 SV=1	brp:103851857/0.0/heat shock protein 90-2-like; K04079 molecular chaperone HtpG	biological_process:GO:0006457//protein folding;GO:0006950//response to stress;molecular_function:GO:0005524//ATP binding;GO:0051082//unfolded protein binding;
bra-miR396-5p	1275	1011.67	-0.83	BraA02g013050.3C	BraA02g013050.3C:1404	389.303	812.93	233.817	601.117	0.388971	gi|923526776|ref|XP_013685411.1|/0/PREDICTED: heat shock protein 90-2-like isoform X1 [Brassica napus] &gt;gi|923526780|ref|XP_013685420.1| PREDICTED: heat shock protein 90-2-like isoform X2 [Brassica napus]	gi|923526779|ref|XM_013829966.1|/0.0/PREDICTED: Brassica napus heat shock protein 90-2-like (LOC106389639), transcript variant X2, mRNA	sp|P55737|HS902_ARATH/0.0/Heat shock protein 90-2 OS=Arabidopsis thaliana GN=HSP90-2 PE=1 SV=1	brp:103851857/0.0/heat shock protein 90-2-like; K04079 molecular chaperone HtpG	biological_process:GO:0006457//protein folding;GO:0006950//response to stress;molecular_function:GO:0005524//ATP binding;GO:0051082//unfolded protein binding;
bra-miR5721	10.33	9.67	-0.59	BraA02g013110.3C	BraA02g013110.3C:1184	193.32	247.505	97.63	220.412	0.442942	gi|685271855|ref|XP_009126978.1|/0/PREDICTED: heat shock protein 90-2-like [Brassica rapa]	gi|110797058|gb|AC189378.1|/0.0/Brassica rapa subsp. pekinensis clone KBrB049H14, complete sequence	sp|P55737|HS902_ARATH/0.0/Heat shock protein 90-2 OS=Arabidopsis thaliana GN=HSP90-2 PE=1 SV=1	brp:103851857/0.0/heat shock protein 90-2-like; K04079 molecular chaperone HtpG	biological_process:GO:0006457//protein folding;GO:0006950//response to stress;molecular_function:GO:0005524//ATP binding;GO:0051082//unfolded protein binding;
bra-miR9552b-3p	88	30.33	-2.03	BraA02g013420.3C	BraA02g013420.3C:1189	16.4133	11.24	19.0667	13.8267	1.37898	gi|685271923|ref|XP_009127015.1|/0/PREDICTED: 65-kDa microtubule-associated protein 1-like [Brassica rapa] &gt;gi|685271925|ref|XP_009127016.1| PREDICTED: 65-kDa microtubule-associated protein 1-like [Brassica rapa]	gi|685271924|ref|XM_009128768.1|/0.0/PREDICTED: Brassica rapa 65-kDa microtubule-associated protein 1-like (LOC103851892), transcript variant X2, mRNA	sp|Q9FLP0|MA651_ARATH/0.0/65-kDa microtubule-associated protein 1 OS=Arabidopsis thaliana GN=MAP65-1 PE=1 SV=1	brp:103851892/0.0/65-kDa microtubule-associated protein 1-like; K16732 protein regulator of cytokinesis 1	NA
bra-miR9563b-5p	27.33	20.67	-0.9	BraA02g013420.3C	BraA02g013420.3C:1278	16.4133	11.24	19.0667	13.8267	1.37898	gi|685271923|ref|XP_009127015.1|/0/PREDICTED: 65-kDa microtubule-associated protein 1-like [Brassica rapa] &gt;gi|685271925|ref|XP_009127016.1| PREDICTED: 65-kDa microtubule-associated protein 1-like [Brassica rapa]	gi|685271924|ref|XM_009128768.1|/0.0/PREDICTED: Brassica rapa 65-kDa microtubule-associated protein 1-like (LOC103851892), transcript variant X2, mRNA	sp|Q9FLP0|MA651_ARATH/0.0/65-kDa microtubule-associated protein 1 OS=Arabidopsis thaliana GN=MAP65-1 PE=1 SV=1	brp:103851892/0.0/65-kDa microtubule-associated protein 1-like; K16732 protein regulator of cytokinesis 1	NA
bra-miR5722	29.17	14	-1.56	BraA02g013430.3C	BraA02g013430.3C:703	62.86	52.68	90.9267	57.77	1.57394	gi|674912426|emb|CDY20778.1|/0/BnaA02g09180D [Brassica napus]	gi|685271926|ref|XM_009128769.1|/0.0/PREDICTED: Brassica rapa trigger factor-like protein TIG, Chloroplastic (LOC103851893), mRNA	sp|Q8S9L5|TIG_ARATH/0.0/Trigger factor-like protein TIG, Chloroplastic OS=Arabidopsis thaliana GN=TIG PE=1 SV=1	NA	biological_process:GO:0006457//protein folding;GO:0015031//protein transport;
bra-miR9560a-5p	27	20.33	-0.91	BraA02g013680.3C	BraA02g013680.3C:226	2245.66	2367.93	1886.82	2306.8	0.817938	gi|923892452|ref|XP_013717216.1|/0/PREDICTED: thiamine thiazole synthase, chloroplastic-like [Brassica napus] &gt;gi|923892455|ref|XP_013717217.1| PREDICTED: thiamine thiazole synthase, chloroplastic-like [Brassica napus] &gt;gi|674904199|emb|CDY28754.1| BnaA02g09460D [Brassica napus]	gi|685272020|ref|XM_009128821.1|/0.0/PREDICTED: Brassica rapa thiamine thiazole synthase, chloroplastic-like (LOC103851941), mRNA	sp|Q38814|THI4_ARATH/0.0/Thiamine thiazole synthase, chloroplastic OS=Arabidopsis thaliana GN=THI1 PE=1 SV=1	brp:103851941/0.0/thiamine thiazole synthase, chloroplastic-like; K03146 thiamine thiazole synthase	biological_process:GO:0006950//response to stress;GO:0055114//oxidation-reduction process;GO:0009228//thiamine biosynthetic process;molecular_function:GO:0016491//oxidoreductase activity;
bra-miR161-3p	74.5	162	0.62	BraA02g014300.3C	BraA02g014300.3C:393	12.3867	10.805	12.3867	11.5958	1.0682	gi|685272134|ref|XP_009127130.1|/0/PREDICTED: transcriptional regulator ATRX homolog [Brassica rapa]	gi|685272133|ref|XM_009128882.1|/0.0/PREDICTED: Brassica rapa transcriptional regulator ATRX homolog (LOC103852004), mRNA	sp|Q7XTT4|NUCL2_ORYSJ/6e-11/Nucleolin 2 OS=Oryza sativa subsp. japonica GN=Os04g0620700 PE=2 SV=2	rcu:RCOM_0798440/8e-16/hypothetical protein; K13172 serine/arginine repetitive matrix protein 2	NA
bra-miR408-5p	1	0.33	-2.08	BraA02g014340.3C	BraA02g014340.3C:2566	1.44333	0.405	1.07667	0.924167	1.16501	gi|685272142|ref|XP_009127135.1|/0/PREDICTED: phytosulfokine receptor 2 [Brassica rapa]	gi|685272141|ref|XM_009128887.1|/0.0/PREDICTED: Brassica rapa phytosulfokine receptor 2 (LOC103852007), mRNA	sp|Q9FN37|PSKR2_ARATH/0.0/Phytosulfokine receptor 2 OS=Arabidopsis thaliana GN=PSKR2 PE=2 SV=1	egu:105047726/3e-168/systemin receptor SR160-like; K13415 protein brassinosteroid insensitive 1 [EC:2.7.10.1 2.7.11.1]	biological_process:GO:0006468//protein phosphorylation;molecular_function:GO:0005515//protein binding;GO:0005524//ATP binding;GO:0004672//protein kinase activity;
bra-miR396-5p	1275	1011.67	-0.83	BraA02g015100.3C	BraA02g015100.3C:785	25.88	29.165	19.9567	27.5225	0.725104	gi|685272302|ref|XP_009127216.1|/0/PREDICTED: uncharacterized protein P11E10.01 [Brassica rapa] &gt;gi|923527508|ref|XP_013687721.1| PREDICTED: uncharacterized protein P11E10.01 [Brassica napus]	gi|923527507|ref|XM_013832267.1|/0.0/PREDICTED: Brassica napus uncharacterized protein P11E10.01 (LOC106391581), mRNA	NA	NA	NA
bra-miR396-5p	1275	1011.67	-0.83	BraA02g015380.3C	BraA02g015380.3C:2208	14.89	6.95	12.2767	10.92	1.12424	gi|685272350|ref|XP_009127241.1|/0/PREDICTED: uncharacterized protein LOC103852100 isoform X1 [Brassica rapa]	gi|685272349|ref|XM_009128993.1|/0.0/PREDICTED: Brassica rapa uncharacterized LOC103852100 (LOC103852100), transcript variant X1, mRNA	sp|A8HUA1|CFA58_CHLRE/2e-08/Cilia- and flagella-associated protein 58 OS=Chlamydomonas reinhardtii GN=CFAP58 PE=1 SV=1	pvu:PHAVU_002G316200g/4e-08/hypothetical protein; K10406 kinesin family member C2/C3	NA
bra-miR5722	29.17	14	-1.56	BraA02g015440.3C	BraA02g015440.3C:979	7.36	202.79	91.6967	105.075	0.872678	gi|685272360|ref|XP_009127246.1|/0/PREDICTED: low-temperature-induced 65 kDa protein-like isoform X2 [Brassica rapa]	gi|685272359|ref|XM_009128998.1|/0.0/PREDICTED: Brassica rapa low-temperature-induced 65 kDa protein-like (LOC103852103), transcript variant X3, mRNA	sp|Q04980|LTI65_ARATH/2e-139/Low-temperature-induced 65 kDa protein OS=Arabidopsis thaliana GN=LTI65 PE=2 SV=2	brp:103866854/3e-10/uncharacterized protein DDB_G0274915; K14306 nuclear pore complex protein Nup62	NA
bra-miR5722	29.17	14	-1.56	BraA02g015650.3C	BraA02g015650.3C:280	16.9767	12.06	6.90333	14.5183	0.475491	gi|674927803|emb|CDY05471.1|/8.37318e-50/BnaA02g32200D [Brassica napus]	NA	NA	NA	NA
bra-miR156a-5p	21315.5	17783.3	-0.76	BraA02g015700.3C	BraA02g015700.3C:1186	3.61667	2.025	1.85333	2.82083	0.657016	gi|685272428|ref|XP_009127281.1|/0/PREDICTED: uncharacterized protein LOC103852132 [Brassica rapa]	gi|685272427|ref|XM_009129033.1|/0.0/PREDICTED: Brassica rapa uncharacterized LOC103852132 (LOC103852132), mRNA	NA	NA	NA
bra-miR5719	6.67	5.33	-0.82	BraA02g015980.3C	BraA02g015980.3C:555	11.2933	8.06	16.5867	9.67667	1.71409	gi|685272516|ref|XP_009127324.1|/0/PREDICTED: RNA pseudouridine synthase 7 [Brassica rapa]	gi|685272515|ref|XM_009129076.1|/0.0/PREDICTED: Brassica rapa RNA pseudouridine synthase 7 (LOC103852163), mRNA	sp|Q9LU60|PUS7_ARATH/0.0/RNA pseudouridine synthase 7 OS=Arabidopsis thaliana GN=At5g51140 PE=2 SV=1	mis:MICPUN_96893/2e-17/hypothetical protein; K15452 tRNA pseudouridine synthase 2 [EC:5.4.99.-]	biological_process:GO:0009451//RNA modification;GO:0001522//pseudouridine synthesis;molecular_function:GO:0003723//RNA binding;GO:0009982//pseudouridine synthase activity;
bra-miR5721	10.33	9.67	-0.59	BraA02g016100.3C	BraA02g016100.3C:550	49.5333	56.83	46.8033	53.1817	0.880065	gi|923846774|ref|XP_013702665.1|/0/PREDICTED: pyruvate dehydrogenase E1 component subunit beta-1, mitochondrial-like [Brassica napus]	gi|923846773|ref|XM_013847211.1|/0.0/PREDICTED: Brassica napus pyruvate dehydrogenase E1 component subunit beta-1, mitochondrial-like (LOC106406527), mRNA	sp|Q38799|ODPB1_ARATH/0.0/Pyruvate dehydrogenase E1 component subunit beta-1, mitochondrial OS=Arabidopsis thaliana GN=PDH2 PE=1 SV=2	brp:103852176/0.0/pyruvate dehydrogenase E1 component subunit beta-1, mitochondrial-like; K00162 pyruvate dehydrogenase E1 component beta subunit [EC:1.2.4.1]	biological_process:GO:0008152//metabolic process;molecular_function:GO:0003824//catalytic activity;
bra-miR5724	346.5	304	-0.69	BraA02g016400.3C	BraA02g016400.3C:771	72.95	56.52	57.56	64.735	0.889164	gi|187373129|gb|ACD03285.1|/0/gamma-tocopherol methyltransferase [Brassica napus]	gi|685272620|ref|XM_009129127.1|/0.0/PREDICTED: Brassica rapa tocopherol O-methyltransferase, chloroplastic (LOC103852208), mRNA	sp|Q9ZSK1|GTOMC_ARATH/0.0/Tocopherol O-methyltransferase, chloroplastic OS=Arabidopsis thaliana GN=VTE4 PE=1 SV=2	brp:103852208/0.0/tocopherol O-methyltransferase, chloroplastic; K05928 tocopherol O-methyltransferase [EC:2.1.1.95]	biological_process:GO:0010189//vitamin E biosynthetic process;GO:0008152//metabolic process;GO:0032259//methylation;molecular_function:GO:0008168//methyltransferase activity;GO:0051741//2-methyl-6-phytyl-1,4-benzoquinone methyltransferase activity;
bra-miR9560b-5p	27	20.33	-0.91	BraA02g016460.3C	BraA02g016460.3C:1797	16.0067	12.37	14.7667	14.1883	1.04076	gi|685272633|ref|XP_009127382.1|/0/PREDICTED: DNA mismatch repair protein msh3 [Brassica rapa]	gi|685272632|ref|XM_009129134.1|/0.0/PREDICTED: Brassica rapa DNA mismatch repair protein msh3 (LOC103852214), mRNA	sp|Q84LK0|MSH1_ARATH/2e-18/DNA mismatch repair protein MSH1, mitochondrial OS=Arabidopsis thaliana GN=MSH1 PE=1 SV=1	brp:103852214/0.0/DNA mismatch repair protein msh3; K07456 DNA mismatch repair protein MutS2	biological_process:GO:0045910//negative regulation of DNA recombination;GO:0006298//mismatch repair;molecular_function:GO:0030983//mismatched DNA binding;GO:0016887//ATPase activity;GO:0005524//ATP binding;GO:0004519//endonuclease activity;
bra-miR403-5p	142.17	108.67	-0.88	BraA02g016560.3C	BraA02g016560.3C:854	40.8467	31.8	35.8567	36.3233	0.987152	gi|685272648|ref|XP_009127390.1|/0/PREDICTED: putative basic leucine zipper and W2 domain-containing protein 1-like 1 [Brassica rapa]	gi|685272647|ref|XM_009129142.1|/0.0/PREDICTED: Brassica rapa putative basic leucine zipper and W2 domain-containing protein 1-like 1 (LOC103852222), mRNA	sp|Q9S825|IF5Z_ARATH/6e-07/Probable eukaryotic translation initiation factor 5-2 OS=Arabidopsis thaliana GN=At1g77840 PE=2 SV=1	tcc:TCM_025971/9e-13/Trimeric LpxA-like enzyme isoform 1; K03240 translation initiation factor eIF-2B subunit epsilon	molecular_function:GO:0005488//binding;GO:0005515//protein binding;
bra-miR171e	33791.8	84473.3	0.82	BraA02g017190.3C	BraA02g017190.3C:2063	18.28	23.94	9.42	21.11	0.446234	gi|674920530|emb|CDY12594.1|/0/BnaA02g12620D [Brassica napus]	gi|685272872|ref|XM_009129246.1|/0.0/PREDICTED: Brassica rapa probable serine/threonine-protein kinase At1g18390 (LOC103852341), transcript variant X1, mRNA	sp|F4HQ23|LRL27_ARATH/2e-176/LEAF RUST 10 DISEASE-RESISTANCE LOCUS RECEPTOR-LIKE PROTEIN KINASE-like 2.7 OS=Arabidopsis thaliana GN=LRK10L-2.7 PE=3 SV=2	egr:104455671/4e-28/probable serine/threonine-protein kinase At1g18390; K04733 interleukin-1 receptor-associated kinase 4 [EC:2.7.11.1]	molecular_function:GO:0030247//polysaccharide binding;
bra-miR860-5p	41.5	22	-1.41	BraA02g017270.3C	BraA02g017270.3C:1445	12.1867	26.33	11.2433	19.2583	0.583817	gi|685272912|ref|XP_009127510.1|/0/PREDICTED: LOW QUALITY PROTEIN: probable glycerophosphoryl diester phosphodiesterase 2 [Brassica rapa]	gi|923925285|ref|XM_013876198.1|/0.0/PREDICTED: Brassica napus glycerophosphodiester phosphodiesterase GDPDL3-like (LOC106435324), transcript variant X1, mRNA	sp|Q9SZ11|GPDL3_ARATH/0.0/Glycerophosphodiester phosphodiesterase GDPDL3 OS=Arabidopsis thaliana GN=GDPDL3 PE=1 SV=3	pop:POPTR_0001s371701/0.0/POPTRDRAFT_753230; glycerophosphoryl diester phosphodiesterase family protein; K01126 glycerophosphoryl diester phosphodiesterase [EC:3.1.4.46]	biological_process:GO:0006629//lipid metabolic process;molecular_function:GO:0008081//phosphoric diester hydrolase activity;
bra-miR9559-5p	5.17	1.33	-2.45	BraA02g018690.3C	BraA02g018690.3C:2144	10.1067	9.865	10.4	9.98583	1.04148	gi|685273252|ref|XP_009127668.1|/0/PREDICTED: putative nuclear matrix constituent protein 1-like protein [Brassica rapa]	gi|685273251|ref|XM_009129420.1|/0.0/PREDICTED: Brassica rapa putative nuclear matrix constituent protein 1-like protein (LOC103852523), mRNA	sp|Q9CA42|CRWN3_ARATH/0.0/Protein CROWDED NUCLEI 3 OS=Arabidopsis thaliana GN=CRWN3 PE=1 SV=1	brp:103837593/7e-79/putative nuclear matrix constituent protein 1-like protein; K00826 branched-chain amino acid aminotransferase [EC:2.6.1.42]	NA
bra-miR5714	27.5	16.67	-1.22	BraA02g018690.3C	BraA02g018690.3C:2835	10.1067	9.865	10.4	9.98583	1.04148	gi|685273252|ref|XP_009127668.1|/0/PREDICTED: putative nuclear matrix constituent protein 1-like protein [Brassica rapa]	gi|685273251|ref|XM_009129420.1|/0.0/PREDICTED: Brassica rapa putative nuclear matrix constituent protein 1-like protein (LOC103852523), mRNA	sp|Q9CA42|CRWN3_ARATH/0.0/Protein CROWDED NUCLEI 3 OS=Arabidopsis thaliana GN=CRWN3 PE=1 SV=1	brp:103837593/7e-79/putative nuclear matrix constituent protein 1-like protein; K00826 branched-chain amino acid aminotransferase [EC:2.6.1.42]	NA
bra-miR5719	6.67	5.33	-0.82	BraA02g018960.3C	BraA02g018960.3C:2116	10.1633	5.615	10.9233	7.88917	1.3846	gi|674868729|emb|CDY65810.1|/0/BnaA02g35820D [Brassica napus]	gi|685273316|ref|XM_009129454.1|/0.0/PREDICTED: Brassica rapa nucleolar protein 14 (LOC103852551), mRNA	sp|Q8H0U8|RH42_ARATH/6e-06/DEAD-box ATP-dependent RNA helicase 42 OS=Arabidopsis thaliana GN=RH42 PE=1 SV=2	brp:103852551/0.0/nucleolar protein 14; K14766 nucleolar protein 14	NA
bra-miR5717	18.33	15.67	-0.72	BraA02g019150.3C	BraA02g019150.3C:49	27.19	35.255	30.8	31.2225	0.986468	gi|685273361|ref|XP_009127724.1|/6.99995e-114/PREDICTED: uncharacterized protein LOC103852573 [Brassica rapa]	gi|685273360|ref|XM_009129476.1|/0.0/PREDICTED: Brassica rapa uncharacterized LOC103852573 (LOC103852573), mRNA	NA	NA	molecular_function:GO:0005509//calcium ion binding;
bra-miR9552b-3p	88	30.33	-2.03	BraA02g019190.3C	BraA02g019190.3C:1292	45.75	36.625	49.31	41.1875	1.19721	gi|685273371|ref|XP_009127730.1|/0/PREDICTED: probable protein S-acyltransferase 22 [Brassica rapa] &gt;gi|685273373|ref|XP_009127731.1| PREDICTED: probable protein S-acyltransferase 22 [Brassica rapa]	gi|685273372|ref|XM_009129483.1|/0.0/PREDICTED: Brassica rapa probable protein S-acyltransferase 22 (LOC103852579), transcript variant X2, mRNA	sp|Q9C533|ZDHC1_ARATH/0.0/Probable protein S-acyltransferase 22 OS=Arabidopsis thaliana GN=PAT22 PE=2 SV=2	mus:103985137/4e-110/probable protein S-acyltransferase 22; K18932 palmitoyltransferase [EC:2.3.1.225]	NA
bra-miR168a-3p	9192.67	7382	-0.81	BraA02g019850.3C	BraA02g019850.3C:978	0.81	3.795	0.826667	2.3025	0.35903	gi|685273533|ref|XP_009127806.1|/0/PREDICTED: cysteine-rich receptor-like protein kinase 2 [Brassica rapa]	gi|685273532|ref|XM_009129558.1|/0.0/PREDICTED: Brassica rapa cysteine-rich receptor-like protein kinase 2 (LOC103852658), mRNA	sp|Q9CAL3|CRK2_ARATH/0.0/Cysteine-rich receptor-like protein kinase 2 OS=Arabidopsis thaliana GN=CRK2 PE=2 SV=1	sita:101762602/9e-46/cysteine-rich receptor-like protein kinase 2; K04733 interleukin-1 receptor-associated kinase 4 [EC:2.7.11.1]	biological_process:GO:0006468//protein phosphorylation;molecular_function:GO:0004672//protein kinase activity;GO:0005524//ATP binding;GO:0004713//protein tyrosine kinase activity;
bra-miR5717	18.33	15.67	-0.72	BraA02g019940.3C	BraA02g019940.3C:1647	20.41	15.635	15.67	18.0225	0.869469	gi|923528978|ref|XP_013691212.1|/0/PREDICTED: arginine/serine-rich protein PNISR-like isoform X4 [Brassica napus]	gi|923528977|ref|XM_013835758.1|/0.0/PREDICTED: Brassica napus arginine/serine-rich protein PNISR-like (LOC106395224), transcript variant X4, mRNA	sp|P13983|EXTN_TOBAC/1e-13/Extensin OS=Nicotiana tabacum GN=HRGPNT3 PE=2 SV=1	csl:COCSUDRAFT_57767/1e-18/hypothetical protein; K13170 splicing factor, arginine/serine-rich 18	NA
bra-miR9563b-5p	27.33	20.67	-0.9	BraA02g020240.3C	BraA02g020240.3C:533	8.83	1.415	3.62333	5.1225	0.707337	gi|685273618|ref|XP_009127845.1|/0/PREDICTED: probable ribose-5-phosphate isomerase 1 [Brassica rapa] &gt;gi|923540827|ref|XP_013729264.1| PREDICTED: probable ribose-5-phosphate isomerase 1 [Brassica napus]	gi|685273617|ref|XM_009129597.1|/0.0/PREDICTED: Brassica rapa probable ribose-5-phosphate isomerase 1 (LOC103852702), mRNA	sp|Q9C998|RPI1_ARATH/7e-153/Probable ribose-5-phosphate isomerase 1 OS=Arabidopsis thaliana GN=RPI1 PE=1 SV=1	brp:103852702/0.0/probable ribose-5-phosphate isomerase 1; K01807 ribose 5-phosphate isomerase A [EC:5.3.1.6]	NA
bra-miR390-3p	1484.67	4789.33	1.19	BraA02g020240.3C	BraA02g020240.3C:568	8.83	1.415	3.62333	5.1225	0.707337	gi|685273618|ref|XP_009127845.1|/0/PREDICTED: probable ribose-5-phosphate isomerase 1 [Brassica rapa] &gt;gi|923540827|ref|XP_013729264.1| PREDICTED: probable ribose-5-phosphate isomerase 1 [Brassica napus]	gi|685273617|ref|XM_009129597.1|/0.0/PREDICTED: Brassica rapa probable ribose-5-phosphate isomerase 1 (LOC103852702), mRNA	sp|Q9C998|RPI1_ARATH/7e-153/Probable ribose-5-phosphate isomerase 1 OS=Arabidopsis thaliana GN=RPI1 PE=1 SV=1	brp:103852702/0.0/probable ribose-5-phosphate isomerase 1; K01807 ribose 5-phosphate isomerase A [EC:5.3.1.6]	NA
bra-miR9555b-5p	9.67	6	-1.19	BraA02g020260.3C	BraA02g020260.3C:80	137.32	104.29	92.2767	120.805	0.763848	gi|685273622|ref|XP_009127848.1|/5.47947e-118/PREDICTED: ethylene-responsive transcription factor ERF070-like [Brassica rapa] &gt;gi|923540820|ref|XP_013729233.1| PREDICTED: ethylene-responsive transcription factor ERF070-like [Brassica napus] &gt;gi|923540824|ref|XP_013729255.1| PREDICTED: ethylene-responsive transcription factor ERF070-like [Brassica napus] &gt;gi|674868304|emb|CDY66105.1| BnaA…	gi|923540823|ref|XM_013873801.1|/0.0/PREDICTED: Brassica napus ethylene-responsive transcription factor ERF070-like (LOC106432951), mRNA	sp|Q9C995|ERF70_ARATH/7e-82/Ethylene-responsive transcription factor ERF070 OS=Arabidopsis thaliana GN=ERF070 PE=1 SV=1	tcc:TCM_042300/4e-31/Pathogenesis-related genes transcriptional activator PTI6, putative; K13434 pathogenesis-related genes transcriptional activator PTI6	biological_process:GO:0006355//regulation of transcription, DNA-templated;molecular_function:GO:0003700//transcription factor activity, sequence-specific DNA binding;GO:0003677//DNA binding;
bra-miR5717	18.33	15.67	-0.72	BraA02g022060.3C	BraA02g022060.3C:245	152.93	76.09	133.867	114.51	1.16904	gi|685273969|ref|XP_009128023.1|/1.42479e-166/PREDICTED: 60S ribosomal protein L6-3-like [Brassica rapa]	gi|685273968|ref|XM_009129775.1|/0.0/PREDICTED: Brassica rapa 60S ribosomal protein L6-3-like (LOC103852878), mRNA	sp|Q9C9C5|RL63_ARATH/3e-153/60S ribosomal protein L6-3 OS=Arabidopsis thaliana GN=RPL6C PE=2 SV=1	brp:103852878/2e-167/60S ribosomal protein L6-3-like; K02934 large subunit ribosomal protein L6e	NA
bra-miR9563b-5p	27.33	20.67	-0.9	BraA02g022080.3C	BraA02g022080.3C:551	54.01	96.43	111.887	75.22	1.48746	gi|685273971|ref|XP_009128024.1|/0/PREDICTED: peptidyl-prolyl cis-trans isomerase CYP26-2, chloroplastic [Brassica rapa]	gi|685273970|ref|XM_009129776.1|/0.0/PREDICTED: Brassica rapa peptidyl-prolyl cis-trans isomerase CYP26-2, chloroplastic (LOC103852879), mRNA	sp|F4HTT6|CP26B_ARATH/0.0/Peptidyl-prolyl cis-trans isomerase CYP26-2, chloroplastic OS=Arabidopsis thaliana GN=CYP26-2 PE=2 SV=1	brp:103852879/0.0/peptidyl-prolyl cis-trans isomerase CYP26-2, chloroplastic; K03768 peptidyl-prolyl cis-trans isomerase B (cyclophilin B) [EC:5.2.1.8]	biological_process:GO:0000413//protein peptidyl-prolyl isomerization;GO:0006457//protein folding;molecular_function:GO:0003755//peptidyl-prolyl cis-trans isomerase activity;
bra-miR9555b-5p	9.67	6	-1.19	BraA02g022240.3C	BraA02g022240.3C:602	8.16667	6.455	7.43	7.31083	1.0163	gi|685274000|ref|XP_009128038.1|/0/PREDICTED: dnaJ homolog subfamily C member 21 [Brassica rapa]	gi|685273999|ref|XM_009129790.1|/0.0/PREDICTED: Brassica rapa dnaJ homolog subfamily C member 21 (LOC103852897), mRNA	sp|Q9C911|JJJ1_ARATH/0.0/DNAJ protein JJJ1 homolog OS=Arabidopsis thaliana GN=JJJ1 PE=1 SV=1	brp:103852897/0.0/dnaJ homolog subfamily C member 21; K09506 DnaJ homolog subfamily A member 5	molecular_function:GO:0003676//nucleic acid binding;GO:0008270//zinc ion binding;
bra-miR172d-3p	29.17	27	-0.61	BraA02g022970.3C	BraA02g022970.3C:2131	8.04667	5.13	5.46667	6.58833	0.82975	gi|685274165|ref|XP_009128117.1|/0/PREDICTED: 5&apos;-3&apos; exoribonuclease 3-like [Brassica rapa]	gi|685274164|ref|XM_009129869.1|/0.0/PREDICTED: Brassica rapa 5'-3' exoribonuclease 3-like (LOC103852968), mRNA	sp|Q9FQ03|XRN3_ARATH/0.0/5'-3' exoribonuclease 3 OS=Arabidopsis thaliana GN=XRN3 PE=2 SV=1	brp:103852968/0.0/5'-3' exoribonuclease 3-like; K12619 5'-3' exoribonuclease 2 [EC:3.1.13.-]	molecular_function:GO:0003676//nucleic acid binding;GO:0008270//zinc ion binding;GO:0004527//exonuclease activity;
bra-miR9561-5p	12.67	10.67	-0.74	BraA02g023660.3C	BraA02g023660.3C:5409	1.59333	1.01	1.07333	1.30167	0.824584	gi|685275202|ref|XP_009128587.1|/0/PREDICTED: trichohyalin [Brassica rapa]	gi|685275201|ref|XM_009130339.1|/0.0/PREDICTED: Brassica rapa trichohyalin (LOC103853427), mRNA	sp|A4GSN8|NUA_ARATH/9e-33/Nuclear-pore anchor OS=Arabidopsis thaliana GN=NUA PE=1 SV=1	cam:101513233/3e-34/golgin subfamily A member 6-like protein 22; K17046 protein DEK	NA
bra-miR5722	29.17	14	-1.56	BraA02g024630.3C	BraA02g024630.3C:1038	8.41333	5.28	3.24333	6.84667	0.47371	gi|685274519|ref|XP_009128289.1|/0/PREDICTED: UDP-glycosyltransferase 85A4 [Brassica rapa] &gt;gi|923529944|ref|XP_013693931.1| PREDICTED: UDP-glycosyltransferase 85A4-like [Brassica napus]	gi|685274518|ref|XM_009130041.1|/0.0/PREDICTED: Brassica rapa UDP-glycosyltransferase 85A4 (LOC103853121), mRNA	sp|Q9M9E7|U85A4_ARATH/0.0/UDP-glycosyltransferase 85A4 OS=Arabidopsis thaliana GN=UGT85A4 PE=2 SV=1	sbi:SORBI_01g001220/3e-123/SORBIDRAFT_01g001220, Sb01g001220; hypothetical protein; K13030 cyanohydrin beta-glucosyltransferase [EC:2.4.1.85]	NA
bra-miR9563a-3p	5.17	3.67	-0.99	BraA02g025490.3C	BraA02g025490.3C:994	5.34333	2.8	5.69	4.07167	1.39746	gi|685274797|ref|XP_009128384.1|/0/PREDICTED: putative receptor-like protein kinase At1g80870 [Brassica rapa]	gi|685274796|ref|XM_009130136.1|/0.0/PREDICTED: Brassica rapa putative receptor-like protein kinase At1g80870 (LOC103853210), mRNA	sp|Q9SAH3|Y1887_ARATH/0.0/Putative receptor-like protein kinase At1g80870 OS=Arabidopsis thaliana GN=At1g80870 PE=3 SV=1	pop:POPTR_0001s03530g/5e-102/hypothetical protein; K04730 interleukin-1 receptor-associated kinase 1 [EC:2.7.11.1]	biological_process:GO:0006468//protein phosphorylation;molecular_function:GO:0004672//protein kinase activity;GO:0005524//ATP binding;
bra-miR5717	18.33	15.67	-0.72	BraA02g025990.3C	BraA02g025990.3C:1005	0.256667	0	0	0.128333	0	gi|685274899|ref|XP_009128432.1|/0/PREDICTED: katanin p60 ATPase-containing subunit A1 [Brassica rapa] &gt;gi|923530229|ref|XP_013694525.1| PREDICTED: katanin p60 ATPase-containing subunit A1 [Brassica napus]	gi|685274898|ref|XM_009130184.1|/0.0/PREDICTED: Brassica rapa katanin p60 ATPase-containing subunit A1 (LOC103853265), mRNA	sp|Q9SEX2|KTNA1_ARATH/0.0/Katanin p60 ATPase-containing subunit A1 OS=Arabidopsis thaliana GN=AAA1 PE=1 SV=1	brp:103853265/0.0/katanin p60 ATPase-containing subunit A1; K07767 katanin p60 ATPase-containing subunit A1 [EC:3.6.4.3]	biological_process:GO:0051013//microtubule severing;molecular_function:GO:0008017//microtubule binding;GO:0008568//microtubule-severing ATPase activity;GO:0005524//ATP binding;
bra-miR156b-5p	21315.5	17783	-0.76	BraA02g026160.3C	BraA02g026160.3C:420	41.6433	3.555	9.41667	22.5992	0.416682	gi|685274933|ref|XP_009128451.1|/0/PREDICTED: uncharacterized protein LOC103853281 [Brassica rapa] &gt;gi|923527103|ref|XP_013686421.1| PREDICTED: uncharacterized protein LOC106390491 [Brassica napus]	gi|923527102|ref|XM_013830967.1|/0.0/PREDICTED: Brassica napus uncharacterized LOC106390491 (LOC106390491), mRNA	NA	NA	molecular_function:GO:0005515//protein binding;
bra-miR5714	27.5	16.67	-1.22	BraA02g026820.3C	BraA02g026820.3C:421	3.28333	2.63	2.3	2.95667	0.777903	gi|685275072|ref|XP_009128516.1|/1.55781e-156/PREDICTED: soluble inorganic pyrophosphatase-like [Brassica rapa] &gt;gi|922425139|ref|XP_013618648.1| PREDICTED: soluble inorganic pyrophosphatase 1-like [Brassica oleracea var. oleracea] &gt;gi|923537282|ref|XP_013719426.1| PREDICTED: soluble inorganic pyrophosphatase 1-like [Brassica napus] &gt;gi|923925420|ref|XP_013731710.1| PREDICTED: soluble in…	gi|923537281|ref|XM_013863972.1|/0.0/PREDICTED: Brassica napus soluble inorganic pyrophosphatase 1-like (LOC106423188), mRNA	sp|Q93V56|IPYR1_ARATH/3e-146/Soluble inorganic pyrophosphatase 1 OS=Arabidopsis thaliana GN=PPA1 PE=1 SV=1	brp:103853341/2e-157/soluble inorganic pyrophosphatase-like; K01507 inorganic pyrophosphatase [EC:3.6.1.1]	NA
bra-miR9563b-5p	27.33	20.67	-0.9	BraA02g027070.3C	BraA02g027070.3C:3057	52.5367	42.23	57.8167	47.3833	1.22019	gi|674936075|emb|CDX97265.1|/0/BnaA02g20560D [Brassica napus]	gi|685307696|ref|XM_009146314.1|/0.0/PREDICTED: Brassica rapa DNA mismatch repair protein PMS1 (LOC103868208), transcript variant X2, mRNA	sp|Q941I6|PMS1_ARATH/0.0/DNA mismatch repair protein PMS1 OS=Arabidopsis thaliana GN=PMS1 PE=1 SV=1	brp:103868208/0.0/DNA mismatch repair protein PMS1; K10858 DNA mismatch repair protein PMS2	biological_process:GO:0006298//mismatch repair;cellular_component:GO:0032300//mismatch repair complex;molecular_function:GO:0030983//mismatched DNA binding;GO:0005524//ATP binding;
bra-miR5714	27.5	16.67	-1.22	BraA02g027070.3C	BraA02g027070.3C:3365	52.5367	42.23	57.8167	47.3833	1.22019	gi|674936075|emb|CDX97265.1|/0/BnaA02g20560D [Brassica napus]	gi|685307696|ref|XM_009146314.1|/0.0/PREDICTED: Brassica rapa DNA mismatch repair protein PMS1 (LOC103868208), transcript variant X2, mRNA	sp|Q941I6|PMS1_ARATH/0.0/DNA mismatch repair protein PMS1 OS=Arabidopsis thaliana GN=PMS1 PE=1 SV=1	brp:103868208/0.0/DNA mismatch repair protein PMS1; K10858 DNA mismatch repair protein PMS2	biological_process:GO:0006298//mismatch repair;cellular_component:GO:0032300//mismatch repair complex;molecular_function:GO:0030983//mismatched DNA binding;GO:0005524//ATP binding;
bra-miR5721	10.33	9.67	-0.59	BraA02g027160.3C	BraA02g027160.3C:2278	6.33	6.495	6.68667	6.4125	1.04276	gi|685307678|ref|XP_009144552.1|/0/PREDICTED: LOW QUALITY PROTEIN: homeobox protein LUMINIDEPENDENS [Brassica rapa]	gi|685307677|ref|XM_009146304.1|/0.0/PREDICTED: Brassica rapa homeobox protein LUMINIDEPENDENS (LOC103868201), mRNA	sp|Q38796|LUMI_ARATH/0.0/Homeobox protein LUMINIDEPENDENS OS=Arabidopsis thaliana GN=LD PE=1 SV=2	NA	cellular_component:GO:0005634//nucleus;molecular_function:GO:0003677//DNA binding;
bra-miR5722	29.17	14	-1.56	BraA02g028460.3C	BraA02g028460.3C:1041	27.8233	8.175	25.8233	17.9992	1.4347	gi|685275374|ref|XP_009128677.1|/0/PREDICTED: H/ACA ribonucleoprotein complex subunit 4-like [Brassica rapa] &gt;gi|923832245|ref|XP_013697979.1| PREDICTED: H/ACA ribonucleoprotein complex subunit 4-like [Brassica napus]	gi|923832244|ref|XM_013842525.1|/0.0/PREDICTED: Brassica napus H/ACA ribonucleoprotein complex subunit 4-like (LOC106401912), mRNA	sp|Q9LD90|CBF5_ARATH/0.0/H/ACA ribonucleoprotein complex subunit 4 OS=Arabidopsis thaliana GN=CBF5 PE=1 SV=1	brp:103853527/0.0/H/ACA ribonucleoprotein complex subunit 4-like; K11131 H/ACA ribonucleoprotein complex subunit 4 [EC:5.4.99.-]	biological_process:GO:0001522//pseudouridine synthesis;GO:0006396//RNA processing;GO:0009451//RNA modification;molecular_function:GO:0009982//pseudouridine synthase activity;GO:0003723//RNA binding;
bra-miR156c-5p	21327	17798	-0.76	BraA02g028970.3C	BraA02g028970.3C:718	169.483	112.245	104.51	140.864	0.74192	gi|685275462|ref|XP_009128722.1|/0/PREDICTED: probable sucrose-phosphate synthase 4 [Brassica rapa] &gt;gi|923530556|ref|XP_013695373.1| PREDICTED: probable sucrose-phosphate synthase 4 isoform X1 [Brassica napus] &gt;gi|923530561|ref|XP_013695380.1| PREDICTED: probable sucrose-phosphate synthase 4 isoform X2 [Brassica napus]	gi|685275461|ref|XM_009130474.1|/0.0/PREDICTED: Brassica rapa probable sucrose-phosphate synthase 4 (LOC103853568), mRNA	sp|F4JLK2|SPSA4_ARATH/0.0/Probable sucrose-phosphate synthase 4 OS=Arabidopsis thaliana GN=SPS4 PE=1 SV=1	brp:103853568/0.0/probable sucrose-phosphate synthase 4; K00696 sucrose-phosphate synthase [EC:2.4.1.14]	biological_process:GO:0005985//sucrose metabolic process;molecular_function:GO:0016157//sucrose synthase activity;
bra-miR396-5p	1275	1011.67	-0.83	BraA02g029010.3C	BraA02g029010.3C:2072	114.38	50.99	67.9667	82.685	0.821995	gi|674891630|emb|CDY41128.1|/0/BnaA02g23500D [Brassica napus]	gi|685275468|ref|XM_009130478.1|/0.0/PREDICTED: Brassica rapa non-lysosomal glucosylceramidase (LOC103853572), mRNA	sp|Q8GXZ3|Y5102_ARATH/3e-108/Serine/threonine-protein kinase At5g01020 OS=Arabidopsis thaliana GN=At5g01020 PE=1 SV=1	brp:103853572/0.0/non-lysosomal glucosylceramidase; K17108 non-lysosomal glucosylceramidase [EC:3.2.1.45]	biological_process:GO:0006468//protein phosphorylation;molecular_function:GO:0003824//catalytic activity;GO:0005524//ATP binding;GO:0004672//protein kinase activity;
bra-miR396-5p	1275	1011.67	-0.83	BraA02g029300.3C	BraA02g029300.3C:756	10.0633	10.585	8.05333	10.3242	0.780047	gi|685385654|ref|XP_009124769.1|/0/PREDICTED: small glutamine-rich tetratricopeptide repeat-containing protein [Brassica rapa] &gt;gi|674861678|emb|CDY69124.1| BnaA02g36670D [Brassica napus]	gi|685385653|ref|XM_009126521.1|/0.0/PREDICTED: Brassica rapa small glutamine-rich tetratricopeptide repeat-containing protein (LOC103849791), mRNA	sp|Q84XU2|PPP5_ARATH/1e-21/Serine/threonine-protein phosphatase 5 OS=Arabidopsis thaliana GN=PAPP5 PE=1 SV=1	brp:103849791/0.0/small glutamine-rich tetratricopeptide repeat-containing protein; K06758 L1 cell adhesion molecule like protein; K16365 small glutamine-rich tetratricopeptide repeat-containing protein alpha	molecular_function:GO:0005515//protein binding;
bra-miR168a-3p	9192.67	7382	-0.81	BraA02g029760.3C	BraA02g029760.3C:146	56.27	46.56	95.8167	51.415	1.86359	gi|534472008|gb|AGU28444.1|/3.4338e-43/ribosomal protein 1, partial [Sinapis alba]	gi|923728065|ref|XM_013811675.1|/3.43e-98/PREDICTED: Brassica napus 60S ribosomal protein L3-1-like (LOC106371594), transcript variant X1, mRNA	sp|P17094|RL31_ARATH/2e-42/60S ribosomal protein L3-1 OS=Arabidopsis thaliana GN=ARP1 PE=2 SV=5	aly:ARALYDRAFT_917513/5e-42/hypothetical protein; K02925 large subunit ribosomal protein L3e	biological_process:GO:0006412//translation;cellular_component:GO:0005622//intracellular;GO:0005840//ribosome;molecular_function:GO:0003735//structural constituent of ribosome;
bra-miR5714	27.5	16.67	-1.22	BraA02g032160.3C	BraA02g032160.3C:234	29.7467	21.09	41.7767	25.4183	1.64356	gi|567168038|ref|XP_006398262.1|/6.26138e-129/hypothetical protein EUTSA_v10001041mg [Eutrema salsugineum] &gt;gi|567183685|ref|XP_006402758.1| hypothetical protein EUTSA_v10006260mg [Eutrema salsugineum] &gt;gi|567220874|ref|XP_006414066.1| hypothetical protein EUTSA_v10026344mg [Eutrema salsugineum] &gt;gi|567220876|ref|XP_006414067.1| hypothetical protein EUTSA_v10026344mg [Eutrema salsugineum…	gi|685275678|ref|XM_009130575.1|/0.0/PREDICTED: Brassica rapa 60S ribosomal protein L11-1 (LOC103853664), mRNA	sp|P42795|RL111_ARATH/2e-130/60S ribosomal protein L11-1 OS=Arabidopsis thaliana GN=RPL11A PE=2 SV=2	brp:103853664/7e-130/60S ribosomal protein L11-1; K02868 large subunit ribosomal protein L11e	NA
bra-miR9558-3p	150.33	130.33	-0.7	BraA02g032540.3C	BraA02g032540.3C:132	15.4433	11.325	15.2467	13.3842	1.13916	gi|685275713|ref|XP_009128839.1|/1.50136e-88/PREDICTED: transcription elongation factor 1 homolog [Brassica rapa] &gt;gi|923927731|ref|XP_013732772.1| PREDICTED: transcription elongation factor 1 homolog [Brassica napus] &gt;gi|674883675|emb|CDY48782.1| BnaA02g24230D [Brassica napus]	gi|685275712|ref|XM_009130591.1|/0.0/PREDICTED: Brassica rapa transcription elongation factor 1 homolog (LOC103853681), mRNA	sp|Q8LEF3|ELOF1_ARATH/5e-72/Transcription elongation factor 1 homolog OS=Arabidopsis thaliana GN=At5g46030 PE=2 SV=1	gmx:100806658/2e-07/heterogeneous nuclear ribonucleoprotein R-like; K13161 heterogeneous nuclear ribonucleoprotein R	NA
bra-miR156f-5p	21327	17798	-0.76	BraA02g033470.3C	BraA02g033470.3C:2873	7.88	11.07	9.13667	9.475	0.964292	gi|685275899|ref|XP_009128922.1|/0/PREDICTED: regulator of nonsense transcripts 1 homolog [Brassica rapa] &gt;gi|923530890|ref|XP_013696340.1| PREDICTED: regulator of nonsense transcripts 1 homolog [Brassica napus] &gt;gi|674895710|emb|CDY37170.1| BnaA02g24890D [Brassica napus]	gi|685275898|ref|XM_009130674.1|/0.0/PREDICTED: Brassica rapa regulator of nonsense transcripts 1 homolog (LOC103853766), mRNA	sp|Q9FJR0|RENT1_ARATH/0.0/Regulator of nonsense transcripts 1 homolog OS=Arabidopsis thaliana GN=UPF1 PE=1 SV=2	brp:103853766/0.0/regulator of nonsense transcripts 1 homolog; K14326 regulator of nonsense transcripts 1 [EC:3.6.4.-]	molecular_function:GO:0005524//ATP binding;GO:0003677//DNA binding;GO:0016787//hydrolase activity;
bra-miR5724	346.5	304	-0.69	BraA02g034590.3C	BraA02g034590.3C:336	4.61333	2.495	3.19667	3.55417	0.899414	gi|685276599|ref|XP_009129247.1|/1.50842e-152/PREDICTED: uncharacterized protein At1g66480-like [Brassica rapa]	gi|685276598|ref|XM_009130999.1|/0.0/PREDICTED: Brassica rapa uncharacterized protein At1g66480-like (LOC103854083), mRNA	sp|Q6NLC8|Y1648_ARATH/1e-47/Uncharacterized protein At1g66480 OS=Arabidopsis thaliana GN=At1g66480 PE=2 SV=1	NA	NA
bra-miR164b-5p	3735.67	8247.33	0.65	BraA02g034720.3C	BraA02g034720.3C:537	32.8433	24.655	24.04	28.7492	0.836198	gi|685276575|ref|XP_009129237.1|/0/PREDICTED: SEC12-like protein 2 isoform X1 [Brassica rapa]	gi|685276574|ref|XM_009130989.1|/0.0/PREDICTED: Brassica rapa SEC12-like protein 2 (LOC103854073), transcript variant X1, mRNA	sp|Q39221|STLP2_ARATH/0.0/SEC12-like protein 2 OS=Arabidopsis thaliana GN=STL2P PE=1 SV=4	brp:103854073/0.0/SEC12-like protein 2; K14003 prolactin regulatory element-binding protein	molecular_function:GO:0005515//protein binding;
bra-miR403-5p	142.17	108.67	-0.88	BraA02g035020.3C	BraA02g035020.3C:662	9.34333	14.22	9.26	11.7817	0.785967	gi|685276491|ref|XP_009129211.1|/0/PREDICTED: dolichyl-diphosphooligosaccharide--protein glycosyltransferase subunit 1B-like [Brassica rapa] &gt;gi|685276493|ref|XP_009129212.1| PREDICTED: dolichyl-diphosphooligosaccharide--protein glycosyltransferase subunit 1B-like [Brassica rapa]	gi|685276492|ref|XM_009130964.1|/0.0/PREDICTED: Brassica rapa dolichyl-diphosphooligosaccharide--protein glycosyltransferase subunit 1B-like (LOC103854046), transcript variant X2, mRNA	sp|Q9ZUA0|OST1B_ARATH/0.0/Dolichyl-diphosphooligosaccharide--protein glycosyltransferase subunit 1B OS=Arabidopsis thaliana GN=OST1B PE=2 SV=1	brp:103854046/0.0/dolichyl-diphosphooligosaccharide--protein glycosyltransferase subunit 1B-like; K12666 oligosaccharyltransferase complex subunit alpha (ribophorin I)	NA
bra-miR164e-5p	22218.7	53422	0.77	BraA02g035340.3C	BraA02g035340.3C:1161	9.05	8.675	8.67333	8.8625	0.978655	gi|685276418|ref|XP_009129175.1|/0/PREDICTED: zinc finger protein JACKDAW-like [Brassica rapa]	gi|685276417|ref|XM_009130927.1|/0.0/PREDICTED: Brassica rapa zinc finger protein JACKDAW-like (LOC103854020), mRNA	sp|Q9ZUL3|IDD5_ARATH/0.0/Protein indeterminate-domain 5, chloroplastic OS=Arabidopsis thaliana GN=IDD5 PE=1 SV=1	tcc:TCM_029045/4e-104/Beta-galactosidase 17; K12309 beta-galactosidase [EC:3.2.1.23]	molecular_function:GO:0003676//nucleic acid binding;
bra-miR5719	6.67	5.33	-0.82	BraA02g035450.3C	BraA02g035450.3C:2177	7.56	3.905	7.15	5.7325	1.24727	gi|685276385|ref|XP_009129157.1|/0/PREDICTED: probable ATP-dependent RNA helicase DDX11 isoform X1 [Brassica rapa]	gi|685276386|ref|XM_009130910.1|/0.0/PREDICTED: Brassica rapa probable ATP-dependent RNA helicase DDX11 (LOC103854009), transcript variant X2, mRNA	sp|Q8W4M7|ERCC2_ARATH/3e-37/DNA repair helicase XPD OS=Arabidopsis thaliana GN=XPD PE=1 SV=1	brp:103854009/0.0/probable ATP-dependent RNA helicase DDX11; K11273 chromosome transmission fidelity protein 1 [EC:3.6.4.13]	biological_process:GO:0006139//nucleobase-containing compound metabolic process;molecular_function:GO:0008026//ATP-dependent helicase activity;GO:0004003//ATP-dependent DNA helicase activity;GO:0005524//ATP binding;GO:0003677//DNA binding;GO:0016818//hydrolase activity, acting on acid anhydrides, in phosphorus-containing anhydrides;GO:0003676//nucleic acid binding;
bra-miR408-5p	1	0.33	-2.08	BraA02g035830.3C	BraA02g035830.3C:15	0	0	0.853333	0	InF	gi|685276304|ref|XP_009129116.1|/6.27311e-92/PREDICTED: basic blue protein [Brassica rapa] &gt;gi|923545415|ref|XP_013734733.1| PREDICTED: basic blue protein [Brassica napus] &gt;gi|674923852|emb|CDY09351.1| BnaA02g26590D [Brassica napus]	gi|923545414|ref|XM_013879279.1|/0.0/PREDICTED: Brassica napus basic blue protein (LOC106438191), mRNA	sp|Q8LG89|BABL_ARATH/2e-79/Basic blue protein OS=Arabidopsis thaliana GN=ARPN PE=2 SV=2	NA	molecular_function:GO:0009055//electron carrier activity;
bra-miR9567-5p	17.17	13.67	-0.83	BraA02g036230.3C	BraA02g036230.3C:484	25.14	43.645	29.6167	34.3925	0.861137	gi|674882700|emb|CDY49688.1|/0/BnaA02g27270D [Brassica napus]	gi|685276219|ref|XR_630399.1|/0.0/PREDICTED: Brassica rapa cytosolic sulfotransferase 11-like (LOC103853932), misc_RNA	sp|Q8RV79|SOT11_ARATH/0.0/Cytosolic sulfotransferase 11 OS=Arabidopsis thaliana GN=SOT11 PE=2 SV=1	mtr:MTR_8g066220/2e-104/Flavonol sulfotransferase-like protein; K01025	molecular_function:GO:0008146//sulfotransferase activity;
bra-miR172d-3p	29.17	27	-0.61	BraA02g037050.3C	BraA02g037050.3C:1981	28.31	23.22	21.4333	25.765	0.831878	gi|685277072|ref|XP_009129485.1|/0/PREDICTED: RING finger protein 10 isoform X1 [Brassica rapa] &gt;gi|685277074|ref|XP_009129486.1| PREDICTED: RING finger protein 10 isoform X1 [Brassica rapa]	gi|685277073|ref|XM_009131238.1|/0.0/PREDICTED: Brassica rapa RING finger protein 10 (LOC103854301), transcript variant X2, mRNA	NA	sly:101247183/2e-07/E3 ubiquitin-protein ligase RMA1H1-like; K10666 E3 ubiquitin-protein ligase RNF5 [EC:2.3.2.27]	molecular_function:GO:0046872//metal ion binding;
bra-miR5714	27.5	16.67	-1.22	BraA02g037750.3C	BraA02g037750.3C:888	54.8933	43.625	69.0267	49.2592	1.4013	gi|674929268|emb|CDY03970.1|/0/BnaC02g36850D [Brassica napus]	gi|923531349|ref|XM_013842419.1|/0.0/PREDICTED: Brassica napus eukaryotic translation initiation factor 3 subunit I-like (LOC106401815), mRNA	sp|Q38884|EIF3I_ARATH/0.0/Eukaryotic translation initiation factor 3 subunit I OS=Arabidopsis thaliana GN=TIF3I1 PE=2 SV=2	brp:103854233/0.0/eukaryotic translation initiation factor 3 subunit I-like; K03246 translation initiation factor 3 subunit I	molecular_function:GO:0005515//protein binding;
bra-miR403-5p	142.17	108.67	-0.88	BraA02g037860.3C	BraA02g037860.3C:463	1292.07	1583.56	1343.22	1437.81	0.934214	gi|685324693|ref|XP_009151928.1|/0/PREDICTED: chlorophyll a-b binding protein 5, chloroplastic-like [Brassica rapa] &gt;gi|922428657|ref|XP_013620365.1| PREDICTED: chlorophyll a-b binding protein 5, chloroplastic-like [Brassica oleracea var. oleracea] &gt;gi|923531315|ref|XP_013697776.1| PREDICTED: chlorophyll a-b binding protein 5, chloroplastic-like [Brassica napus] &gt;gi|674882641|emb|CDY4977…	gi|923531314|ref|XM_013842322.1|/0.0/PREDICTED: Brassica napus chlorophyll a-b binding protein 5, chloroplastic-like (LOC106401741), mRNA	sp|P27494|CB23_TOBAC/0.0/Chlorophyll a-b binding protein 36, chloroplastic OS=Nicotiana tabacum GN=CAB36 PE=3 SV=1	brp:103875194/0.0/chlorophyll a-b binding protein 5, chloroplastic-like; K08913 light-harvesting complex II chlorophyll a/b binding protein 2	biological_process:GO:0009765//photosynthesis, light harvesting;cellular_component:GO:0016020//membrane;
bra-miR396-5p	1275	1011.67	-0.83	BraA02g037930.3C	BraA02g037930.3C:507	485.05	698.465	821.403	591.758	1.38807	gi|685276871|ref|XP_009129390.1|/1.9745e-126/PREDICTED: 50S ribosomal protein L12-1, chloroplastic [Brassica rapa]	gi|685276870|ref|XM_009131142.1|/0.0/PREDICTED: Brassica rapa 50S ribosomal protein L12-1, chloroplastic (LOC103854212), mRNA	sp|P36210|RK121_ARATH/1e-108/50S ribosomal protein L12-1, chloroplastic OS=Arabidopsis thaliana GN=RPL12A PE=2 SV=1	brp:103854212/2e-127/50S ribosomal protein L12-1, chloroplastic; K02935 large subunit ribosomal protein L7/L12	NA
bra-miR156f-5p	21327	17798	-0.76	BraA02g038260.3C	BraA02g038260.3C:658	19.4633	24.95	21.8133	22.2067	0.982288	gi|685276817|ref|XP_009129362.1|/0/PREDICTED: V-type proton ATPase subunit d1-like [Brassica rapa] &gt;gi|922424096|ref|XP_013618119.1| PREDICTED: V-type proton ATPase subunit d1-like [Brassica oleracea var. oleracea] &gt;gi|923726354|ref|XP_013666626.1| PREDICTED: V-type proton ATPase subunit d1-like [Brassica napus] &gt;gi|923894041|ref|XP_013717910.1| PREDICTED: V-type proton ATPase subunit d1…	gi|685276816|ref|XM_009131114.1|/0.0/PREDICTED: Brassica rapa V-type proton ATPase subunit d1-like (LOC103854189), mRNA	sp|Q9LHA4|VA0D2_ARATH/0.0/V-type proton ATPase subunit d2 OS=Arabidopsis thaliana GN=VHA-d2 PE=2 SV=1	brp:103854189/0.0/V-type proton ATPase subunit d1-like; K02146 V-type H+-transporting ATPase subunit d	NA
bra-miR390-3p	1484.67	4789.33	1.19	BraA02g038270.3C	BraA02g038270.3C:1469	10.3033	7.725	7.72	9.01417	0.85643	gi|685276815|ref|XP_009129361.1|/0/PREDICTED: FACT complex subunit SSRP1 [Brassica rapa] &gt;gi|922424086|ref|XP_013618114.1| PREDICTED: FACT complex subunit SSRP1 [Brassica oleracea var. oleracea] &gt;gi|923726347|ref|XP_013666622.1| PREDICTED: FACT complex subunit SSRP1 [Brassica napus] &gt;gi|923893991|ref|XP_013717889.1| PREDICTED: FACT complex subunit SSRP1 [Brassica napus] &gt;gi|674885306|…	gi|685276814|ref|XM_009131113.1|/0.0/PREDICTED: Brassica rapa FACT complex subunit SSRP1 (LOC103854188), mRNA	sp|Q05153|SSRP1_ARATH/0.0/FACT complex subunit SSRP1 OS=Arabidopsis thaliana GN=SSRP1 PE=1 SV=2	brp:103854188/0.0/FACT complex subunit SSRP1; K09272 structure-specific recognition protein 1	NA
bra-miR5722	29.17	14	-1.56	BraA02g038580.3C	BraA02g038580.3C:730	1.81333	0.365	2.68	1.08917	2.4606	gi|685276749|ref|XP_009129328.1|/0/PREDICTED: pectinesterase 31-like isoform X1 [Brassica rapa]	gi|685276748|ref|XM_009131080.1|/0.0/PREDICTED: Brassica rapa pectinesterase 31-like (LOC103854159), transcript variant X1, mRNA	sp|Q9LVQ0|PME31_ARATH/0.0/Pectinesterase 31 OS=Arabidopsis thaliana GN=PME31 PE=1 SV=1	brp:103854159/0.0/pectinesterase 31-like; K01051 pectinesterase [EC:3.1.1.11]	NA
bra-miR5719	6.67	5.33	-0.82	BraA02g039310.3C	BraA02g039310.3C:2460	9.67667	11.395	9.06667	10.5358	0.860555	gi|674886712|emb|CDY45918.1|/0/BnaAnng07990D [Brassica napus]	gi|685277492|ref|XM_009131449.1|/0.0/PREDICTED: Brassica rapa respiratory burst oxidase homolog protein D-like (LOC103854509), mRNA	sp|Q9FIJ0|RBOHD_ARATH/0.0/Respiratory burst oxidase homolog protein D OS=Arabidopsis thaliana GN=RBOHD PE=1 SV=1	brp:103854509/0.0/respiratory burst oxidase homolog protein D-like; K13447 respiratory burst oxidase [EC:1.6.3.- 1.11.1.-]	biological_process:GO:0055114//oxidation-reduction process;cellular_component:GO:0016020//membrane;molecular_function:GO:0016491//oxidoreductase activity;GO:0005509//calcium ion binding;GO:0004601//peroxidase activity;GO:0050664//oxidoreductase activity, acting on NAD(P)H, oxygen as acceptor;
bra-miR5719	6.67	5.33	-0.82	BraA02g039580.3C	BraA02g039580.3C:1000	5.98	16.245	3.45667	11.1125	0.311061	gi|923531958|ref|XP_013699668.1|/0/PREDICTED: probably inactive leucine-rich repeat receptor-like protein kinase At5g48380 [Brassica napus]	gi|923531957|ref|XM_013844214.1|/0.0/PREDICTED: Brassica napus probably inactive leucine-rich repeat receptor-like protein kinase At5g48380 (LOC106403374), mRNA	sp|Q9ASS4|Y5838_ARATH/7e-144/Probably inactive leucine-rich repeat receptor-like protein kinase At5g48380 OS=Arabidopsis thaliana GN=At5g48380 PE=1 SV=1	gmx:100816197/3e-69/probably inactive leucine-rich repeat receptor-like protein kinase At5g48380-like; K04730 interleukin-1 receptor-associated kinase 1 [EC:2.7.11.1]	biological_process:GO:0006468//protein phosphorylation;molecular_function:GO:0004672//protein kinase activity;GO:0005524//ATP binding;
bra-miR5719	6.67	5.33	-0.82	BraA02g039660.3C	BraA02g039660.3C:23	8.57	3.945	6.92	6.2575	1.10587	gi|685277560|ref|XP_009129731.1|/3.3152e-73/PREDICTED: putative lipid-transfer protein DIR1 [Brassica rapa] &gt;gi|923537929|ref|XP_013721360.1| PREDICTED: putative lipid-transfer protein DIR1 [Brassica napus] &gt;gi|674883726|emb|CDY48760.1| BnaA02g30210D [Brassica napus]	gi|923537928|ref|XM_013865906.1|/1.44e-163/PREDICTED: Brassica napus putative lipid-transfer protein DIR1 (LOC106425178), mRNA	sp|Q8W453|DIRL1_ARATH/7e-49/Putative lipid-transfer protein DIR1 OS=Arabidopsis thaliana GN=DIR1 PE=1 SV=1	smo:SELMODRAFT_427211/4e-08/hypothetical protein; K02605 origin recognition complex subunit 3	NA
bra-miR9552a-5p	15.33	6.67	-1.7	BraA02g040390.3C	BraA02g040390.3C:64	6.02	3.235	2.45667	4.6275	0.530884	gi|685277739|ref|XP_009129814.1|/0/PREDICTED: basic leucine zipper 63-like [Brassica rapa]	gi|685277738|ref|XM_009131566.1|/0.0/PREDICTED: Brassica rapa basic leucine zipper 63-like (LOC103854621), mRNA	sp|B9DGI8|BZP63_ARATH/1e-156/Basic leucine zipper 63 OS=Arabidopsis thaliana GN=BZIP63 PE=1 SV=1	brp:103837301/2e-47/sec-independent protein translocase protein TATA, chloroplastic-like; K03116 sec-independent protein translocase protein TatA	biological_process:GO:0006355//regulation of transcription, DNA-templated;GO:0009306//protein secretion;GO:0015031//protein transport;cellular_component:GO:0016021//integral component of membrane;GO:0005886//plasma membrane;molecular_function:GO:0008565//protein transporter activity;GO:0003700//transcription factor activity, sequence-specific DNA binding;
bra-miR9563b-5p	27.33	20.67	-0.9	BraA02g041540.3C	BraA02g041540.3C:546	17.6967	16.245	15.77	16.9708	0.929241	gi|685278021|ref|XP_009129951.1|/0/PREDICTED: dehydration-responsive protein RD22-like [Brassica rapa]	gi|685278020|ref|XM_009131703.1|/0.0/PREDICTED: Brassica rapa dehydration-responsive protein RD22-like (LOC103854742), mRNA	sp|Q08298|RD22_ARATH/0.0/BURP domain protein RD22 OS=Arabidopsis thaliana GN=RD22 PE=2 SV=1	bvg:104885038/5e-32/filaggrin-like; K12472 epidermal growth factor receptor substrate 15	NA
bra-miR156b-5p	21315.5	17783	-0.76	BraA02g041780.3C	BraA02g041780.3C:1127	15.26	12.875	11.32	14.0675	0.804692	gi|685278080|ref|XP_009129979.1|/0/PREDICTED: homeobox protein knotted-1-like 3 isoform X2 [Brassica rapa]	gi|685278079|ref|XM_009131731.1|/0.0/PREDICTED: Brassica rapa homeobox protein knotted-1-like 3 (LOC103854769), transcript variant X2, mRNA	sp|P48000|KNAT3_ARATH/0.0/Homeobox protein knotted-1-like 3 OS=Arabidopsis thaliana GN=KNAT3 PE=1 SV=1	ppp:PHYPADRAFT_235352/2e-91/MKN1-3; KNOX class 2 protein MKN1-3; K15613 homeobox protein Meis1	cellular_component:GO:0005634//nucleus;molecular_function:GO:0003677//DNA binding;
bra-miR9555b-5p	9.67	6	-1.19	BraA02g042910.3C	BraA02g042910.3C:3928	3.46333	4.78	3.58333	4.12167	0.869389	gi|674889860|emb|CDY42855.1|/0/BnaAnng06800D [Brassica napus]	gi|685278410|ref|XM_009131902.1|/0.0/PREDICTED: Brassica rapa activating signal cointegrator 1 complex subunit 3 (LOC103854936), partial mRNA	sp|Q9FNQ1|DEXHE_ARATH/0.0/DExH-box ATP-dependent RNA helicase DExH14 OS=Arabidopsis thaliana GN=At5g61140 PE=2 SV=1	brp:103854936/0.0/activating signal cointegrator 1 complex subunit 3; K18663 activating signal cointegrator complex subunit 3 [EC:3.6.4.12]	molecular_function:GO:0003676//nucleic acid binding;GO:0005524//ATP binding;
bra-miR164b-5p	3735.67	8247.33	0.65	BraA02g043100.3C	BraA02g043100.3C:643	7.63333	3.19	1.24	5.41167	0.229135	gi|685278459|ref|XP_009130171.1|/0/PREDICTED: NAC domain-containing protein 100-like [Brassica rapa]	gi|685278458|ref|XM_009131923.1|/0.0/PREDICTED: Brassica rapa NAC domain-containing protein 100-like (LOC103854956), mRNA	sp|Q9FLJ2|NC100_ARATH/0.0/NAC domain-containing protein 100 OS=Arabidopsis thaliana GN=NAC100 PE=2 SV=1	fve:101312606/6e-15/NAC domain-containing protein 66-like; K13126 polyadenylate-binding protein	biological_process:GO:0006355//regulation of transcription, DNA-templated;molecular_function:GO:0003677//DNA binding;
bra-miR9563b-5p	27.33	20.67	-0.9	BraA02g043200.3C	BraA02g043200.3C:1380	93.0367	182.915	101.08	137.976	0.732592	gi|685278468|ref|XP_009130175.1|/0/PREDICTED: calnexin homolog 1-like [Brassica rapa]	gi|685278467|ref|XM_009131927.1|/0.0/PREDICTED: Brassica rapa calnexin homolog 1-like (LOC103854961), mRNA	sp|P29402|CALX1_ARATH/0.0/Calnexin homolog 1 OS=Arabidopsis thaliana GN=CNX1 PE=1 SV=1	brp:103854961/0.0/calnexin homolog 1-like; K08054 calnexin	biological_process:GO:0006457//protein folding;cellular_component:GO:0005783//endoplasmic reticulum;molecular_function:GO:0005515//protein binding;GO:0005509//calcium ion binding;GO:0051082//unfolded protein binding;
bra-miR164e-5p	22218.7	53422	0.77	BraA02g043780.3C	BraA02g043780.3C:1344	4.86	11.265	7.30333	8.0625	0.90584	gi|685278583|ref|XP_009130226.1|/0/PREDICTED: U-box domain-containing protein 41-like [Brassica rapa]	gi|685278582|ref|XM_009131978.1|/0.0/PREDICTED: Brassica rapa U-box domain-containing protein 41-like (LOC103855018), mRNA	sp|Q0WUF6|PUB41_ARATH/0.0/U-box domain-containing protein 41 OS=Arabidopsis thaliana GN=PUB41 PE=2 SV=1	ppp:PHYPADRAFT_152141/4e-61/hypothetical protein; K08332 vacuolar protein 8	biological_process:GO:0016567//protein ubiquitination;molecular_function:GO:0005488//binding;GO:0005515//protein binding;GO:0004842//ubiquitin-protein transferase activity;
bra-miR9559-5p	5.17	1.33	-2.45	BraA02g044190.3C	BraA02g044190.3C:809	9.18333	0.97	8.70333	5.07667	1.71438	gi|685278659|ref|XP_009130263.1|/0/PREDICTED: flavonol synthase 3-like [Brassica rapa]	gi|685278658|ref|XM_009132015.1|/0.0/PREDICTED: Brassica rapa flavonol synthase 3-like (LOC103855056), mRNA	sp|Q9FFQ5|FLS3_ARATH/1e-137/Flavonol synthase 3 OS=Arabidopsis thaliana GN=FLS3 PE=2 SV=1	brp:103855056/0.0/flavonol synthase 3-like; K05278 flavonol synthase [EC:1.14.11.23]	biological_process:GO:0055114//oxidation-reduction process;molecular_function:GO:0016491//oxidoreductase activity;
bra-miR9563b-5p	27.33	20.67	-0.9	BraA02g044260.3C	BraA02g044260.3C:230	8.39	4.795	5.48667	6.5925	0.832259	gi|685278676|ref|XP_009130268.1|/2.4758e-85/PREDICTED: transcription elongation factor SPT4 homolog 2 [Brassica rapa] &gt;gi|922425074|ref|XP_013618615.1| PREDICTED: transcription elongation factor SPT4 homolog 2 [Brassica oleracea var. oleracea] &gt;gi|923532578|ref|XP_013701211.1| PREDICTED: transcription elongation factor SPT4 homolog 2 [Brassica napus] &gt;gi|923767048|ref|XP_013678445.1| PRE…	gi|685278675|ref|XM_009132020.1|/0.0/PREDICTED: Brassica rapa transcription elongation factor SPT4 homolog 2 (LOC103855061), mRNA	sp|Q94C60|SPT42_ARATH/2e-84/Transcription elongation factor SPT4 homolog 2 OS=Arabidopsis thaliana GN=At5g63670 PE=2 SV=1	brp:103855061/3e-86/transcription elongation factor SPT4 homolog 2; K15171 transcription elongation factor SPT4	NA
bra-miR5724	346.5	304	-0.69	BraA02g044640.3C	BraA02g044640.3C:783	58.83	29.53	59.4267	44.18	1.3451	gi|685279043|ref|XP_009130459.1|/0/PREDICTED: uncharacterized protein LOC103855246 [Brassica rapa]	gi|685279042|ref|XM_009132211.1|/0.0/PREDICTED: Brassica rapa uncharacterized LOC103855246 (LOC103855246), mRNA	sp|Q9SZ67|WRK19_ARATH/3e-73/Probable WRKY transcription factor 19 OS=Arabidopsis thaliana GN=WRKY19 PE=2 SV=1	mus:103976417/7e-11/extensin-1-like; K05747 Wiskott-Aldrich syndrome protein	NA
bra-miR9563b-5p	27.33	20.67	-0.9	BraA02g044810.3C	BraA02g044810.3C:1169	548.163	608.43	579.697	578.297	1.00242	gi|685279085|ref|XP_009130478.1|/0/PREDICTED: ABC transporter F family member 5 [Brassica rapa]	gi|685279084|ref|XM_009132230.1|/0.0/PREDICTED: Brassica rapa ABC transporter F family member 5 (LOC103855262), mRNA	sp|Q9LV93|AB5F_ARATH/0.0/ABC transporter F family member 5 OS=Arabidopsis thaliana GN=ABCF5 PE=2 SV=1	sot:102590308/9e-87/ABC transporter F family member 1-like; K06185 ATP-binding cassette, subfamily F, member 2	molecular_function:GO:0005524//ATP binding;GO:0016887//ATPase activity;
bra-miR5719	6.67	5.33	-0.82	BraA02g044860.3C	BraA02g044860.3C:234	100.923	57.525	167.367	79.2242	2.11257	gi|685279094|ref|XP_009130482.1|/5.06551e-114/PREDICTED: uncharacterized protein LOC103855266 [Brassica rapa]	gi|685279093|ref|XM_009132234.1|/0.0/PREDICTED: Brassica rapa uncharacterized LOC103855266 (LOC103855266), mRNA	NA	NA	NA
bra-miR162-5p	56.17	150.33	0.92	BraA02g045720.3C	BraA02g045720.3C:826	652.607	706.245	840.037	679.426	1.23639	gi|685279269|ref|XP_009130561.1|/0/PREDICTED: oxygen-evolving enhancer protein 1-1, chloroplastic-like [Brassica rapa] &gt;gi|674877042|emb|CDY55088.1| BnaA02g34760D [Brassica napus]	gi|685279268|ref|XM_009132313.1|/0.0/PREDICTED: Brassica rapa oxygen-evolving enhancer protein 1-1, chloroplastic-like (LOC103855346), mRNA	sp|P23321|PSBO1_ARATH/0.0/Oxygen-evolving enhancer protein 1-1, chloroplastic OS=Arabidopsis thaliana GN=PSBO1 PE=1 SV=2	brp:103855346/0.0/oxygen-evolving enhancer protein 1-1, chloroplastic-like; K02716 photosystem II oxygen-evolving enhancer protein 1	biological_process:GO:0015979//photosynthesis;GO:0042549//photosystem II stabilization;cellular_component:GO:0016021//integral component of membrane;GO:0019898//extrinsic component of membrane;GO:0009654//photosystem II oxygen evolving complex;GO:0009523//photosystem II;molecular_function:GO:0005509//calcium ion binding;
bra-miR9555b-5p	9.67	6	-1.19	BraA02g045790.3C	BraA02g045790.3C:2259	26.1067	13.9	16.0967	20.0033	0.804699	gi|674875203|emb|CDY57760.1|/0/BnaC02g45020D [Brassica napus]	gi|685279287|ref|XM_009132322.1|/0.0/PREDICTED: Brassica rapa uncharacterized LOC103855352 (LOC103855352), mRNA	sp|Q9FKW6|FNRL1_ARATH/0.0/Ferredoxin--NADP reductase, leaf isozyme 1, chloroplastic OS=Arabidopsis thaliana GN=LFNR1 PE=1 SV=1	brp:103837674/0.0/ferredoxin--NADP reductase, leaf isozyme 1, chloroplastic; K02641 ferredoxin--NADP+ reductase [EC:1.18.1.2]	biological_process:GO:0055114//oxidation-reduction process;molecular_function:GO:0016491//oxidoreductase activity;GO:0005488//binding;GO:0005515//protein binding;
bra-miR408-5p	1	0.33	-2.08	BraA02g045840.3C	BraA02g045840.3C:883	185.03	114.97	153.753	150	1.02502	gi|674877054|emb|CDY55104.1|/0/BnaA02g34880D [Brassica napus]	gi|923532921|ref|XM_013846724.1|/0.0/PREDICTED: Brassica napus 3-hydroxyisobutyryl-CoA hydrolase 1-like (LOC106406112), transcript variant X3, mRNA	sp|Q9LKJ1|HIBC1_ARATH/0.0/3-hydroxyisobutyryl-CoA hydrolase 1 OS=Arabidopsis thaliana GN=CHY1 PE=1 SV=1	brp:103855358/0.0/3-hydroxyisobutyryl-CoA hydrolase 1; K05605 3-hydroxyisobutyryl-CoA hydrolase [EC:3.1.2.4]	NA
bra-miR391-3p	960.83	296.33	-2.19	BraA03g000140.3C	BraA03g000140.3C:1255	47.35	41.89	49.62	44.62	1.11206	gi|685279438|ref|XP_009130641.1|/0/PREDICTED: uncharacterized protein LOC103855409 [Brassica rapa]	gi|685279437|ref|XM_009132393.1|/0.0/PREDICTED: Brassica rapa uncharacterized LOC103855409 (LOC103855409), mRNA	sp|Q7Y1W1|TIC56_ARATH/0.0/Protein TIC 56, chloroplastic OS=Arabidopsis thaliana GN=TIC56 PE=1 SV=1	NA	NA
bra-miR9552b-3p	88	30.33	-2.03	BraA03g000140.3C	BraA03g000140.3C:1374	47.35	41.89	49.62	44.62	1.11206	gi|685279438|ref|XP_009130641.1|/0/PREDICTED: uncharacterized protein LOC103855409 [Brassica rapa]	gi|685279437|ref|XM_009132393.1|/0.0/PREDICTED: Brassica rapa uncharacterized LOC103855409 (LOC103855409), mRNA	sp|Q7Y1W1|TIC56_ARATH/0.0/Protein TIC 56, chloroplastic OS=Arabidopsis thaliana GN=TIC56 PE=1 SV=1	NA	NA
bra-miR1885b	2084.67	1614	-0.87	BraA03g000230.3C	BraA03g000230.3C:1288	16.8167	17.875	14.35	17.3458	0.827288	gi|685279417|ref|XP_009130631.1|/0/PREDICTED: uncharacterized protein LOC103855402 [Brassica rapa]	gi|199580047|gb|AC189362.2|/0.0/Brassica rapa subsp. pekinensis clone KBrB045I17, complete sequence	NA	NA	NA
bra-miR156e-5p	21473.5	18135	-0.74	BraA03g000750.3C	BraA03g000750.3C:686	34.77	31.485	43.22	33.1275	1.30466	gi|685279575|ref|XP_009130708.1|/0/PREDICTED: THO complex subunit 4B-like [Brassica rapa]	gi|685279574|ref|XM_009132460.1|/0.0/PREDICTED: Brassica rapa THO complex subunit 4B-like (LOC103855473), mRNA	sp|Q8L719|THO4B_ARATH/2e-175/THO complex subunit 4B OS=Arabidopsis thaliana GN=ALY2 PE=1 SV=1	brp:103855473/0.0/THO complex subunit 4B-like; K12881 THO complex subunit 4	molecular_function:GO:0003676//nucleic acid binding;
bra-miR5717	18.33	15.67	-0.72	BraA03g002110.3C	BraA03g002110.3C:1001	2.75	6.165	1.84	4.4575	0.412787	gi|685279920|ref|XP_009130884.1|/0/PREDICTED: cytosolic endo-beta-N-acetylglucosaminidase isoform X1 [Brassica rapa] &gt;gi|923538770|ref|XP_013724101.1| PREDICTED: cytosolic endo-beta-N-acetylglucosaminidase 1 [Brassica napus]	gi|685279919|ref|XM_009132636.1|/0.0/PREDICTED: Brassica rapa cytosolic endo-beta-N-acetylglucosaminidase (LOC103855628), transcript variant X1, mRNA	sp|F4JZC2|ENAS1_ARATH/0.0/Cytosolic endo-beta-N-acetylglucosaminidase 1 OS=Arabidopsis thaliana GN=ENGASE1 PE=1 SV=1	brp:103855628/0.0/cytosolic endo-beta-N-acetylglucosaminidase; K01227 mannosyl-glycoprotein endo-beta-N-acetylglucosaminidase [EC:3.2.1.96]	NA
bra-miR164e-5p	22218.7	53422	0.77	BraA03g002310.3C	BraA03g002310.3C:504	67.59	50.73	55.0767	59.16	0.930978	gi|685279970|ref|XP_009130909.1|/0/PREDICTED: dnaJ homolog subfamily C member 2-like [Brassica rapa]	gi|685279969|ref|XM_009132661.1|/0.0/PREDICTED: Brassica rapa dnaJ homolog subfamily C member 2-like (LOC103855651), mRNA	sp|Q9C911|JJJ1_ARATH/4e-22/DNAJ protein JJJ1 homolog OS=Arabidopsis thaliana GN=JJJ1 PE=1 SV=1	brp:103855651/0.0/dnaJ homolog subfamily C member 2-like; K09522 DnaJ homolog subfamily C member 2	NA
bra-miR156a-5p	21315.5	17783.3	-0.76	BraA03g002310.3C	BraA03g002310.3C:557	67.59	50.73	55.0767	59.16	0.930978	gi|685279970|ref|XP_009130909.1|/0/PREDICTED: dnaJ homolog subfamily C member 2-like [Brassica rapa]	gi|685279969|ref|XM_009132661.1|/0.0/PREDICTED: Brassica rapa dnaJ homolog subfamily C member 2-like (LOC103855651), mRNA	sp|Q9C911|JJJ1_ARATH/4e-22/DNAJ protein JJJ1 homolog OS=Arabidopsis thaliana GN=JJJ1 PE=1 SV=1	brp:103855651/0.0/dnaJ homolog subfamily C member 2-like; K09522 DnaJ homolog subfamily C member 2	NA
bra-miR164e-5p	22218.7	53422	0.77	BraA03g002330.3C	BraA03g002330.3C:792	31.8633	17.67	27.37	24.7667	1.10511	gi|923538700|ref|XP_013723906.1|/0/PREDICTED: dnaJ homolog subfamily C member 2-like [Brassica napus]	gi|923538699|ref|XM_013868452.1|/0.0/PREDICTED: Brassica napus dnaJ homolog subfamily C member 2-like (LOC106427732), mRNA	sp|Q9C911|JJJ1_ARATH/3e-24/DNAJ protein JJJ1 homolog OS=Arabidopsis thaliana GN=JJJ1 PE=1 SV=1	brp:103855651/0.0/dnaJ homolog subfamily C member 2-like; K09522 DnaJ homolog subfamily C member 2	NA
bra-miR5714	27.5	16.67	-1.22	BraA03g002410.3C	BraA03g002410.3C:1689	55.63	55.895	53.13	55.7625	0.952791	gi|685279993|ref|XP_009130920.1|/0/PREDICTED: uncharacterized protein LOC103855661 isoform X1 [Brassica rapa]	gi|685279992|ref|XM_009132672.1|/0.0/PREDICTED: Brassica rapa uncharacterized LOC103855661 (LOC103855661), transcript variant X1, mRNA	NA	smo:SELMODRAFT_41218/3e-07/hypothetical protein; K17800 LETM1 and EF-hand domain-containing protein 1, mitochondrial	NA
bra-miR9552b-3p	88	30.33	-2.03	BraA03g003460.3C	BraA03g003460.3C:361	14.5167	20.15	10.26	17.3333	0.591923	gi|685280295|ref|XP_009131055.1|/6.52975e-168/PREDICTED: transcription factor TCP21 [Brassica rapa]	gi|685280294|ref|XM_009132807.1|/0.0/PREDICTED: Brassica rapa transcription factor TCP21 (LOC103855775), mRNA	sp|Q9FTA2|TCP21_ARATH/3e-138/Transcription factor TCP21 OS=Arabidopsis thaliana GN=TCP21 PE=1 SV=1	eus:EUTSA_v10014503mg/3e-139/hypothetical protein; K16221 transcription factor TCP21 (protein CCA1 HIKING EXPEDITION)	NA
bra-miR9560a-5p	27	20.33	-0.91	BraA03g003550.3C	BraA03g003550.3C:1497	58.6833	53.55	60.2133	56.1167	1.073	gi|922450176|ref|XP_013628228.1|/0/PREDICTED: lipoyl synthase, chloroplastic isoform X2 [Brassica oleracea var. oleracea]	gi|685280318|ref|XM_009132818.1|/0.0/PREDICTED: Brassica rapa lipoyl synthase, chloroplastic (LOC103855784), mRNA	sp|Q8LEE8|LISC_ARATH/0.0/Lipoyl synthase, chloroplastic OS=Arabidopsis thaliana GN=LIP1P PE=2 SV=2	aly:ARALYDRAFT_325438/0.0/hypothetical protein; K03644 lipoic acid synthetase [EC:2.8.1.8]	biological_process:GO:0015979//photosynthesis;molecular_function:GO:0003824//catalytic activity;GO:0051536//iron-sulfur cluster binding;
bra-miR9561-5p	12.67	10.67	-0.74	BraA03g003570.3C	BraA03g003570.3C:1061	15.36	14.71	16.71	15.035	1.11141	gi|685280327|ref|XP_009131070.1|/0/PREDICTED: neurofilament heavy polypeptide [Brassica rapa] &gt;gi|685280329|ref|XP_009131071.1| PREDICTED: neurofilament heavy polypeptide [Brassica rapa]	gi|685280328|ref|XM_009132823.1|/0.0/PREDICTED: Brassica rapa neurofilament heavy polypeptide (LOC103855788), transcript variant X2, mRNA	sp|Q8H0U8|RH42_ARATH/4e-13/DEAD-box ATP-dependent RNA helicase 42 OS=Arabidopsis thaliana GN=RH42 PE=1 SV=2	brp:103856368/3e-97/uncharacterized LOC103856368; K04460 serine/threonine-protein phosphatase 5 [EC:3.1.3.16]	biological_process:GO:0016575//histone deacetylation;
bra-miR5717	18.33	15.67	-0.72	BraA03g004350.3C	BraA03g004350.3C:1035	15.8933	16.415	13.6033	16.1542	0.842094	gi|923539723|ref|XP_013726485.1|/0/PREDICTED: transcription factor GTE2-like [Brassica napus]	gi|685280524|ref|XM_009132922.1|/0.0/PREDICTED: Brassica rapa transcription factor GTE2 (LOC103855876), mRNA	sp|Q9LXA7|GTE2_ARATH/0.0/Transcription factor GTE2 OS=Arabidopsis thaliana GN=GTE2 PE=2 SV=2	egr:104418369/8e-145/transcription factor GTE2; K11721 bromodomain-containing protein 3	molecular_function:GO:0005515//protein binding;
bra-miR156a-5p	21315.5	17783.3	-0.76	BraA03g004550.3C	BraA03g004550.3C:524	99.14	88.77	58.5167	93.955	0.622816	gi|685280574|ref|XP_009131193.1|/7.0358e-158/PREDICTED: cell wall integrity and stress response component 1-like [Brassica rapa] &gt;gi|923539635|ref|XP_013726297.1| PREDICTED: putative protein TPRXL [Brassica napus] &gt;gi|674954830|emb|CDX78410.1| BnaA03g03220D [Brassica napus]	gi|685280573|ref|XM_009132945.1|/0.0/PREDICTED: Brassica rapa cell wall integrity and stress response component 1-like (LOC103855900), mRNA	NA	NA	NA
bra-miR5719	6.67	5.33	-0.82	BraA03g004600.3C	BraA03g004600.3C:1116	0.09	0.07	0.153333	0.08	1.91667	gi|227438165|gb|ACP30572.1|/0/disease resistance protein [Brassica rapa subsp. pekinensis]	gi|227438164|gb|FJ842791.1|/0.0/Brassica rapa subsp. pekinensis isolate BrTNL43 disease resistance protein gene, complete cds	sp|Q9FI14|TAO1_ARATH/0.0/Disease resistance protein TAO1 OS=Arabidopsis thaliana GN=TAO1 PE=3 SV=1	vvi:100241448/9e-149/TMV resistance protein N-like; K19613 leucine-rich repeat protein SHOC2	biological_process:GO:0007165//signal transduction;molecular_function:GO:0005515//protein binding;
bra-miR156e-5p	21473.5	18135	-0.74	BraA03g004690.3C	BraA03g004690.3C:531	59.1133	77.86	55.9567	68.4867	0.817045	gi|685280604|ref|XP_009131209.1|/1.61783e-154/PREDICTED: coiled-coil domain-containing protein 25 [Brassica rapa] &gt;gi|923539602|ref|XP_013726199.1| PREDICTED: coiled-coil domain-containing protein 25-like [Brassica napus] &gt;gi|674954846|emb|CDX78426.1| BnaA03g03380D [Brassica napus]	gi|685280603|ref|XM_009132961.1|/0.0/PREDICTED: Brassica rapa coiled-coil domain-containing protein 25 (LOC103855914), mRNA	NA	NA	NA
bra-miR5719	6.67	5.33	-0.82	BraA03g005190.3C	BraA03g005190.3C:1059	2.5	5.435	3.85667	3.9675	0.972065	gi|685280708|ref|XP_009131260.1|/0/PREDICTED: putative disease resistance protein At4g11170 isoform X1 [Brassica rapa]	gi|227438256|gb|FJ842837.1|/0.0/Brassica rapa subsp. pekinensis isolate BrTNL16 disease resistance protein gene, complete cds	sp|F4J339|RPP1_ARATH/0.0/Probable disease resistance protein RPP1 OS=Arabidopsis thaliana GN=RPP1 PE=2 SV=1	brp:103855960/0.0/uncharacterized LOC103855960; K16912 ribosomal biogenesis protein LAS1	biological_process:GO:0007165//signal transduction;molecular_function:GO:0005515//protein binding;
bra-miR5722	29.17	14	-1.56	BraA03g005350.3C	BraA03g005350.3C:4341	6.6	5.99	6.33333	6.295	1.00609	gi|923890644|ref|XP_013716443.1|/0/PREDICTED: uncharacterized protein LOC106420147 [Brassica napus]	gi|685280749|ref|XM_009133032.1|/0.0/PREDICTED: Brassica rapa uncharacterized LOC103855975 (LOC103855975), mRNA	sp|F4JYC8|PTM_ARATH/3e-138/DDT domain-containing protein PTM OS=Arabidopsis thaliana GN=PTM PE=1 SV=1	bdi:100822490/2e-08/protein CHROMATIN REMODELING 4; K11643 chromodomain-helicase-DNA-binding protein 4 [EC:3.6.4.12]	biological_process:GO:0035556//intracellular signal transduction;molecular_function:GO:0003677//DNA binding;
bra-miR403-5p	142.17	108.67	-0.88	BraA03g005630.3C	BraA03g005630.3C:399	25.1933	25.895	37.9633	25.5442	1.48618	gi|685280836|ref|XP_009131324.1|/0/PREDICTED: NAC transcription factor 29-like isoform X2 [Brassica rapa]	gi|685280835|ref|XM_009133076.1|/0.0/PREDICTED: Brassica rapa NAC transcription factor 29-like (LOC103856005), transcript variant X2, mRNA	sp|Q9FY93|NAC83_ARATH/1e-162/NAC domain-containing protein 83 OS=Arabidopsis thaliana GN=NAC083 PE=1 SV=1	obr:102719045/1e-15/pyruvate dehydrogenase E1 component subunit beta-2, mitochondrial-like; K00162 pyruvate dehydrogenase E1 component beta subunit [EC:1.2.4.1]	biological_process:GO:0006355//regulation of transcription, DNA-templated;molecular_function:GO:0003677//DNA binding;
bra-miR9563b-5p	27.33	20.67	-0.9	BraA03g005710.3C	BraA03g005710.3C:1704	19.8667	16.975	21.42	18.4208	1.16281	gi|685280856|ref|XP_009131333.1|/0/PREDICTED: indole-3-acetic acid-amido synthetase GH3.17-like [Brassica rapa]	gi|685280855|ref|XM_009133085.1|/0.0/PREDICTED: Brassica rapa indole-3-acetic acid-amido synthetase GH3.17-like (LOC103856013), mRNA	sp|Q9FZ87|GH317_ARATH/0.0/Indole-3-acetic acid-amido synthetase GH3.17 OS=Arabidopsis thaliana GN=GH3.17 PE=1 SV=1	brp:103856013/0.0/indole-3-acetic acid-amido synthetase GH3.17-like; K14487 auxin responsive GH3 gene family	NA
bra-miR5725	977.33	866.67	-0.67	BraA03g005810.3C	BraA03g005810.3C:720	31.25	62.865	25.25	47.0575	0.536578	gi|674954949|emb|CDX78529.1|/0/BnaA03g04410D [Brassica napus]	gi|685280883|ref|XM_009133100.1|/0.0/PREDICTED: Brassica rapa sulfate transporter 4.1, chloroplastic (LOC103856022), mRNA	sp|Q9FY46|SUT41_ARATH/0.0/Sulfate transporter 4.1, chloroplastic OS=Arabidopsis thaliana GN=SULTR4;1 PE=1 SV=1	brp:103856022/0.0/sulfate transporter 4.1, chloroplastic; K18059 sulfate transporter 4	biological_process:GO:0008272//sulfate transport;GO:0055085//transmembrane transport;cellular_component:GO:0016021//integral component of membrane;GO:0016020//membrane;molecular_function:GO:0015116//sulfate transmembrane transporter activity;GO:0008271//secondary active sulfate transmembrane transporter activity;
bra-miR9561-5p	12.67	10.67	-0.74	BraA03g005840.3C	BraA03g005840.3C:3040	394.727	280.7	475.893	337.713	1.40916	gi|685280895|ref|XP_009131353.1|/0/PREDICTED: magnesium-chelatase subunit ChlH, chloroplastic [Brassica rapa]	gi|685280894|ref|XM_009133105.1|/0.0/PREDICTED: Brassica rapa magnesium-chelatase subunit ChlH, chloroplastic (LOC103856025), mRNA	sp|Q9FNB0|CHLH_ARATH/0.0/Magnesium-chelatase subunit ChlH, chloroplastic OS=Arabidopsis thaliana GN=CHLH PE=1 SV=1	brp:103856025/0.0/magnesium-chelatase subunit ChlH, chloroplastic; K03403 magnesium chelatase subunit H [EC:6.6.1.1]	biological_process:GO:0009058//biosynthetic process;
bra-miR156a-5p	21315.5	17783.3	-0.76	BraA03g006030.3C	BraA03g006030.3C:2366	11.38	12.11	15.0733	11.745	1.28338	gi|685280934|ref|XP_009131373.1|/0/PREDICTED: lysosomal alpha-mannosidase [Brassica rapa]	gi|685280933|ref|XM_009133125.1|/0.0/PREDICTED: Brassica rapa lysosomal alpha-mannosidase (LOC103856046), mRNA	sp|C0HJB3|MANA_CANEN/0.0/Alpha-mannosidase OS=Canavalia ensiformis PE=1 SV=1	brp:103856046/0.0/lysosomal alpha-mannosidase; K01191 alpha-mannosidase [EC:3.2.1.24]	biological_process:GO:0006013//mannose metabolic process;GO:0005975//carbohydrate metabolic process;molecular_function:GO:0003824//catalytic activity;GO:0030246//carbohydrate binding;GO:0004559//alpha-mannosidase activity;
bra-miR9561-5p	12.67	10.67	-0.74	BraA03g006540.3C	BraA03g006540.3C:1059	0.226667	1.125	0.583333	0.675833	0.863132	gi|685281039|ref|XP_009131425.1|/0/PREDICTED: UDP-glycosyltransferase 90A1-like [Brassica rapa] &gt;gi|923540323|ref|XP_013727999.1| PREDICTED: UDP-glycosyltransferase 90A1-like [Brassica napus]	gi|923540322|ref|XM_013872545.1|/0.0/PREDICTED: Brassica napus UDP-glycosyltransferase 90A1-like (LOC106431723), mRNA	sp|Q9ZVX4|U90A1_ARATH/0.0/UDP-glycosyltransferase 90A1 OS=Arabidopsis thaliana GN=UGT90A1 PE=2 SV=1	atr:18438318/1e-86/scopoletin glucosyltransferase; K13496 UDP-glucosyl transferase 73C [EC:2.4.1.-]	NA
bra-miR156a-5p	21315.5	17783.3	-0.76	BraA03g006710.3C	BraA03g006710.3C:1665	3.08667	3.83	4.49	3.45833	1.29831	gi|685281085|ref|XP_009131446.1|/0/PREDICTED: tyrosyl-DNA phosphodiesterase 1 isoform X1 [Brassica rapa]	gi|685281084|ref|XM_009133198.1|/0.0/PREDICTED: Brassica rapa tyrosyl-DNA phosphodiesterase 1 (LOC103856120), transcript variant X1, mRNA	sp|Q8H1D9|TYDP1_ARATH/0.0/Tyrosyl-DNA phosphodiesterase 1 OS=Arabidopsis thaliana GN=TDP1 PE=1 SV=1	brp:103856120/0.0/tyrosyl-DNA phosphodiesterase 1; K10862 tyrosyl-DNA phosphodiesterase 1 [EC:3.1.4.-]	molecular_function:GO:0005515//protein binding;
bra-miR5714	27.5	16.67	-1.22	BraA03g007320.3C	BraA03g007320.3C:1487	15.8967	12.93	9.85667	14.4133	0.683858	gi|685281234|ref|XP_009131524.1|/0/PREDICTED: plastidic glucose transporter 4-like [Brassica rapa] &gt;gi|685281236|ref|XP_009131525.1| PREDICTED: plastidic glucose transporter 4-like [Brassica rapa]	gi|685281235|ref|XM_009133277.1|/0.0/PREDICTED: Brassica rapa plastidic glucose transporter 4-like (LOC103856184), transcript variant X2, mRNA	sp|Q56ZZ7|PLST4_ARATH/0.0/Plastidic glucose transporter 4 OS=Arabidopsis thaliana GN=At5g16150 PE=1 SV=2	cam:101496533/1e-87/inositol transporter 1-like; K08150 MFS transporter, SP family, solute carrier family 2 (myo-inositol transporter), member 13	biological_process:GO:0055085//transmembrane transport;cellular_component:GO:0016020//membrane;GO:0016021//integral component of membrane;molecular_function:GO:0022857//transmembrane transporter activity;GO:0022891//substrate-specific transmembrane transporter activity;GO:0005215//transporter activity;
bra-miR391-3p	960.83	296.33	-2.19	BraA03g008290.3C	BraA03g008290.3C:109	14.77	3.855	2.63	9.3125	0.282416	gi|923597934|ref|XP_013740216.1|/3.0472e-59/PREDICTED: auxin-responsive protein SAUR21-like [Brassica napus] &gt;gi|674955193|emb|CDX78773.1| BnaA03g06850D [Brassica napus]	gi|685281449|ref|XM_009133382.1|/2.82e-140/PREDICTED: Brassica rapa auxin-induced protein 15A-like (LOC103856281), mRNA	sp|Q9FK62|SAU24_ARATH/2e-51/Auxin-responsive protein SAUR24 OS=Arabidopsis thaliana GN=SAUR24 PE=2 SV=1	brp:103856281/7e-60/auxin-induced protein 15A-like; K14488 SAUR family protein	biological_process:GO:0009733//response to auxin;
bra-miR156b-5p	21315.5	17783	-0.76	BraA03g008460.3C	BraA03g008460.3C:1241	13.2333	24.57	16.2467	18.9017	0.859536	gi|674881040|emb|CDY51235.1|/0/BnaA03g07030D [Brassica napus]	gi|685281490|ref|XM_009133404.1|/0.0/PREDICTED: Brassica rapa putative U-box domain-containing protein 46 (LOC103856299), transcript variant X2, mRNA	sp|Q3E9F7|PUB46_ARATH/4e-159/Putative U-box domain-containing protein 46 OS=Arabidopsis thaliana GN=PUB46 PE=3 SV=1	smo:SELMODRAFT_61948/2e-41/hypothetical protein; K08332 vacuolar protein 8	biological_process:GO:0016567//protein ubiquitination;molecular_function:GO:0004842//ubiquitin-protein transferase activity;GO:0005488//binding;
bra-miR408-5p	1	0.33	-2.08	BraA03g008910.3C	BraA03g008910.3C:1868	5.40667	4.735	8.70667	5.07083	1.71701	gi|685281611|ref|XP_009131712.1|/0/PREDICTED: protein FAR1-RELATED SEQUENCE 12 [Brassica rapa]	gi|685281610|ref|XM_009133464.1|/0.0/PREDICTED: Brassica rapa protein FAR1-RELATED SEQUENCE 12 (LOC103856355), mRNA	sp|Q3E7I5|FRS12_ARATH/0.0/Protein FAR1-RELATED SEQUENCE 12 OS=Arabidopsis thaliana GN=FRS12 PE=2 SV=1	cmo:103499812/2e-101/protein FAR1-RELATED SEQUENCE 6; K17604 zinc finger SWIM domain-containing protein 3	biological_process:GO:0006355//regulation of transcription, DNA-templated;molecular_function:GO:0008270//zinc ion binding;
bra-miR156b-5p	21315.5	17783	-0.76	BraA03g009310.3C	BraA03g009310.3C:281	188.33	210.855	239.237	199.593	1.19863	gi|923541417|ref|XP_013730816.1|/2.75408e-166/PREDICTED: probable plastid-lipid-associated protein 8, chloroplastic [Brassica napus]	gi|923541416|ref|XM_013875362.1|/0.0/PREDICTED: Brassica napus probable plastid-lipid-associated protein 8, chloroplastic (LOC106434485), mRNA	sp|Q941D3|PAP8_ARATH/2e-144/Probable plastid-lipid-associated protein 8, chloroplastic OS=Arabidopsis thaliana GN=PAP8 PE=1 SV=1	NA	NA
bra-miR1885b	2084.67	1614	-0.87	BraA03g009350.3C	BraA03g009350.3C:1180	25.05	32.03	20.2767	28.54	0.710465	gi|685281714|ref|XP_009131763.1|/0/PREDICTED: 26S protease regulatory subunit 8 homolog A-like [Brassica rapa]	gi|685281713|ref|XM_009133515.1|/0.0/PREDICTED: Brassica rapa 26S protease regulatory subunit 8 homolog A-like (LOC103856410), mRNA	sp|Q9C5U3|PRS8A_ARATH/0.0/26S protease regulatory subunit 8 homolog A OS=Arabidopsis thaliana GN=RPT6A PE=1 SV=1	brp:103856410/0.0/26S protease regulatory subunit 8 homolog A-like; K03066 26S proteasome regulatory subunit T6	molecular_function:GO:0005524//ATP binding;
bra-miR9560b-5p	27	20.33	-0.91	BraA03g009460.3C	BraA03g009460.3C:305	100.173	55.96	112.233	78.0667	1.43766	gi|685281744|ref|XP_009131777.1|/6.6316e-150/PREDICTED: uncharacterized protein LOC103856426 [Brassica rapa]	gi|685281743|ref|XM_009133529.1|/0.0/PREDICTED: Brassica rapa uncharacterized LOC103856426 (LOC103856426), mRNA	NA	NA	NA
bra-miR156a-5p	21315.5	17783.3	-0.76	BraA03g009510.3C	BraA03g009510.3C:365	115.203	181.545	104.673	148.374	0.705469	gi|685281756|ref|XP_009131784.1|/0/PREDICTED: uncharacterized protein LOC103856432 [Brassica rapa]	gi|685281755|ref|XM_009133536.1|/0.0/PREDICTED: Brassica rapa uncharacterized LOC103856432 (LOC103856432), mRNA	sp|Q9T0K5|LRX3_ARATH/3e-06/Leucine-rich repeat extensin-like protein 3 OS=Arabidopsis thaliana GN=LRX3 PE=1 SV=1	NA	molecular_function:GO:0005515//protein binding;
bra-miR5716	6.17	3	-1.54	BraA03g009570.3C	BraA03g009570.3C:363	231.26	171.99	411.567	201.625	2.04125	gi|685281766|ref|XP_009131790.1|/7.52577e-159/PREDICTED: 40S ribosomal protein S8-1 [Brassica rapa]	gi|685281765|ref|XM_009133542.1|/0.0/PREDICTED: Brassica rapa 40S ribosomal protein S8-1 (LOC103856438), mRNA	sp|Q93VG5|RS81_ARATH/2e-146/40S ribosomal protein S8-1 OS=Arabidopsis thaliana GN=RPS8A PE=2 SV=1	brp:103856438/8e-160/40S ribosomal protein S8-1; K02995 small subunit ribosomal protein S8e	NA
bra-miR5719	6.67	5.33	-0.82	BraA03g009600.3C	BraA03g009600.3C:1152	2.48333	12.845	3.26667	7.66417	0.426226	gi|685281770|ref|XP_009131792.1|/0/PREDICTED: putative disease resistance protein At4g11170 isoform X1 [Brassica rapa]	gi|685281769|ref|XM_009133544.1|/0.0/PREDICTED: Brassica rapa putative disease resistance protein At4g11170 (LOC103856441), transcript variant X1, mRNA	sp|Q9FI14|TAO1_ARATH/0.0/Disease resistance protein TAO1 OS=Arabidopsis thaliana GN=TAO1 PE=3 SV=1	vvi:100241448/2e-151/TMV resistance protein N-like; K19613 leucine-rich repeat protein SHOC2	biological_process:GO:0007165//signal transduction;molecular_function:GO:0005515//protein binding;
bra-miR162-5p	56.17	150.33	0.92	BraA03g009910.3C	BraA03g009910.3C:404	3.90333	4.71	3.15333	4.30667	0.732198	gi|923541596|ref|XP_013731306.1|/0/PREDICTED: E3 ubiquitin-protein ligase AIP2-like [Brassica napus] &gt;gi|674944767|emb|CDX88834.1| BnaA03g08150D [Brassica napus]	gi|685281833|ref|XM_009133578.1|/0.0/PREDICTED: Brassica rapa E3 ubiquitin-protein ligase AIP2 (LOC103856472), transcript variant X2, mRNA	sp|Q8RXD3|AIP2_ARATH/0.0/E3 ubiquitin-protein ligase AIP2 OS=Arabidopsis thaliana GN=AIP2 PE=1 SV=1	brp:103856472/0.0/E3 ubiquitin-protein ligase AIP2; K16274 E3 ubiquitin-protein ligase AIP2 [EC:2.3.2.27]	NA
bra-miR391-3p	960.83	296.33	-2.19	BraA03g010300.3C	BraA03g010300.3C:172	115.267	105.845	193.903	110.556	1.7539	gi|685281924|ref|XP_009131873.1|/0/PREDICTED: uncharacterized protein LOC103856512 isoform X1 [Brassica rapa]	gi|685281923|ref|XM_009133625.1|/0.0/PREDICTED: Brassica rapa uncharacterized LOC103856512 (LOC103856512), transcript variant X1, mRNA	NA	NA	NA
bra-miR9563a-3p	5.17	3.67	-0.99	BraA03g010740.3C	BraA03g010740.3C:1048	177.937	168.49	276.98	173.213	1.59907	gi|922494876|ref|XP_013586115.1|/0/PREDICTED: elongation factor 1-alpha 1-like [Brassica oleracea var. oleracea] &gt;gi|923871558|ref|XP_013709892.1| PREDICTED: elongation factor 1-alpha 1-like [Brassica napus] &gt;gi|923871560|ref|XP_013709893.1| PREDICTED: elongation factor 1-alpha 1-like [Brassica napus] &gt;gi|923871562|ref|XP_013709894.1| PREDICTED: elongation factor 1-alpha 1-like [Brassica…	gi|923889623|ref|XM_013860538.1|/0.0/PREDICTED: Brassica napus elongation factor 1-alpha 1 (LOC106419721), mRNA	sp|Q8GTY0|EF1A4_ARATH/0.0/Elongation factor 1-alpha 4 OS=Arabidopsis thaliana GN=A4 PE=1 SV=2	brp:103845458/0.0/elongation factor 1-alpha 1; K03231 elongation factor 1-alpha	molecular_function:GO:0003924//GTPase activity;GO:0005525//GTP binding;
bra-miR5721	10.33	9.67	-0.59	BraA03g010740.3C	BraA03g010740.3C:711	177.937	168.49	276.98	173.213	1.59907	gi|922494876|ref|XP_013586115.1|/0/PREDICTED: elongation factor 1-alpha 1-like [Brassica oleracea var. oleracea] &gt;gi|923871558|ref|XP_013709892.1| PREDICTED: elongation factor 1-alpha 1-like [Brassica napus] &gt;gi|923871560|ref|XP_013709893.1| PREDICTED: elongation factor 1-alpha 1-like [Brassica napus] &gt;gi|923871562|ref|XP_013709894.1| PREDICTED: elongation factor 1-alpha 1-like [Brassica…	gi|923889623|ref|XM_013860538.1|/0.0/PREDICTED: Brassica napus elongation factor 1-alpha 1 (LOC106419721), mRNA	sp|Q8GTY0|EF1A4_ARATH/0.0/Elongation factor 1-alpha 4 OS=Arabidopsis thaliana GN=A4 PE=1 SV=2	brp:103845458/0.0/elongation factor 1-alpha 1; K03231 elongation factor 1-alpha	molecular_function:GO:0003924//GTPase activity;GO:0005525//GTP binding;
bra-miR9568-3p	4	2.67	-1.08	BraA03g011890.3C	BraA03g011890.3C:1688	50.9167	61.915	39.0067	56.4158	0.691413	gi|685282290|ref|XP_009132053.1|/0/PREDICTED: exocyst complex component EXO70B1 [Brassica rapa]	gi|685282289|ref|XM_009133805.1|/0.0/PREDICTED: Brassica rapa exocyst complex component EXO70B1 (LOC103856691), mRNA	sp|Q9FGH9|E70B1_ARATH/0.0/Exocyst complex component EXO70B1 OS=Arabidopsis thaliana GN=EXO70B1 PE=1 SV=1	aly:ARALYDRAFT_470722/0.0/ATEXO70B2; K07195 exocyst complex component 7	NA
bra-miR161-3p	74.5	162	0.62	BraA03g011980.3C	BraA03g011980.3C:1958	21.1567	16.95	22.3233	19.0533	1.17162	gi|685282321|ref|XP_009132070.1|/0/PREDICTED: ABC transporter B family member 25, mitochondrial-like [Brassica rapa]	gi|685282320|ref|XM_009133822.1|/0.0/PREDICTED: Brassica rapa ABC transporter B family member 25, mitochondrial-like (LOC103856704), mRNA	sp|Q9LVM1|AB25B_ARATH/0.0/ABC transporter B family member 25, mitochondrial OS=Arabidopsis thaliana GN=ABCB25 PE=1 SV=1	brp:103856704/0.0/ABC transporter B family member 25, mitochondrial-like; K05663 mitochondrial ABC transporter ATM	biological_process:GO:0055085//transmembrane transport;GO:0006810//transport;cellular_component:GO:0016021//integral component of membrane;molecular_function:GO:0042626//ATPase activity, coupled to transmembrane movement of substances;GO:0016887//ATPase activity;GO:0005524//ATP binding;
bra-miR168a-3p	9192.67	7382	-0.81	BraA03g012120.3C	BraA03g012120.3C:1135	9.13333	5.935	5.16	7.53417	0.68488	gi|685282361|ref|XP_009132091.1|/0/PREDICTED: RNA polymerase II C-terminal domain phosphatase-like 4 [Brassica rapa] &gt;gi|923541831|ref|XP_013731919.1| PREDICTED: RNA polymerase II C-terminal domain phosphatase-like 4 [Brassica napus]	gi|685282360|ref|XM_009133843.1|/0.0/PREDICTED: Brassica rapa RNA polymerase II C-terminal domain phosphatase-like 4 (LOC103856720), mRNA	sp|Q00IB6|CPL4_ARATH/0.0/RNA polymerase II C-terminal domain phosphatase-like 4 OS=Arabidopsis thaliana GN=CPL4 PE=1 SV=1	brp:103856720/0.0/RNA polymerase II C-terminal domain phosphatase-like 4; K18999 RNA polymerase II C-terminal domain phosphatase-like 3/4 [EC:3.1.3.16]	NA
bra-miR168a-3p	9192.67	7382	-0.81	BraA03g012120.3C	BraA03g012120.3C:1137	9.13333	5.935	5.16	7.53417	0.68488	gi|685282361|ref|XP_009132091.1|/0/PREDICTED: RNA polymerase II C-terminal domain phosphatase-like 4 [Brassica rapa] &gt;gi|923541831|ref|XP_013731919.1| PREDICTED: RNA polymerase II C-terminal domain phosphatase-like 4 [Brassica napus]	gi|685282360|ref|XM_009133843.1|/0.0/PREDICTED: Brassica rapa RNA polymerase II C-terminal domain phosphatase-like 4 (LOC103856720), mRNA	sp|Q00IB6|CPL4_ARATH/0.0/RNA polymerase II C-terminal domain phosphatase-like 4 OS=Arabidopsis thaliana GN=CPL4 PE=1 SV=1	brp:103856720/0.0/RNA polymerase II C-terminal domain phosphatase-like 4; K18999 RNA polymerase II C-terminal domain phosphatase-like 3/4 [EC:3.1.3.16]	NA
bra-miR396-5p	1275	1011.67	-0.83	BraA03g012840.3C	BraA03g012840.3C:1224	11.1267	30.765	26.0333	20.9458	1.24289	gi|685282546|ref|XP_009132187.1|/0/PREDICTED: asparagine--tRNA ligase, cytoplasmic 1-like [Brassica rapa]	gi|685282545|ref|XM_009133939.1|/0.0/PREDICTED: Brassica rapa asparagine--tRNA ligase, cytoplasmic 1-like (LOC103856804), mRNA	sp|Q9SW96|SYNC1_ARATH/0.0/Asparagine--tRNA ligase, cytoplasmic 1 OS=Arabidopsis thaliana GN=SYNC1 PE=1 SV=1	brp:103856804/0.0/asparagine--tRNA ligase, cytoplasmic 1-like; K01893 asparaginyl-tRNA synthetase [EC:6.1.1.22]	biological_process:GO:0006418//tRNA aminoacylation for protein translation;molecular_function:GO:0004812//aminoacyl-tRNA ligase activity;GO:0005524//ATP binding;GO:0003676//nucleic acid binding;GO:0000166//nucleotide binding;
bra-miR156c-5p	21327	17798	-0.76	BraA03g012860.3C	BraA03g012860.3C:40	142.38	19.025	123.083	80.7025	1.52515	gi|15233565|ref|NP_194668.1|/2.9242e-39/40S ribosomal protein S30 [Arabidopsis thaliana] &gt;gi|15241895|ref|NP_200478.1| 40S ribosomal protein S30 [Arabidopsis thaliana] &gt;gi|18399137|ref|NP_565458.1| 40S ribosomal protein S30 [Arabidopsis thaliana] &gt;gi|297796551|ref|XP_002866160.1| 40S ribosomal protein S30 [Arabidopsis lyrata subsp. lyrata] &gt;gi|297799054|ref|XP_002867411.1| predicted p…	gi|685282551|ref|XM_009133942.1|/8.92e-94/PREDICTED: Brassica rapa 40S ribosomal protein S30 (LOC103856807), mRNA	sp|P49689|RS30_ARATH/3e-41/40S ribosomal protein S30 OS=Arabidopsis thaliana GN=RPS30A PE=3 SV=3	brp:103845099/3e-40/40S ribosomal protein S30; K02983 small subunit ribosomal protein S30e	NA
bra-miR5719	6.67	5.33	-0.82	BraA03g012890.3C	BraA03g012890.3C:204	19.3733	0	14.6033	9.68667	1.50757	gi|685282556|ref|XP_009132193.1|/3.25235e-95/PREDICTED: LOW QUALITY PROTEIN: profilin-5-like [Brassica rapa]	gi|685282555|ref|XM_009133945.1|/0.0/PREDICTED: Brassica rapa profilin-5-like (LOC103856809), mRNA	sp|Q9FE63|PROF5_ARATH/5e-76/Profilin-5 OS=Arabidopsis thaliana GN=PRO5 PE=2 SV=1	brp:103856809/4e-96/profilin-5-like; K05759 profilin	NA
bra-miR396-5p	1275	1011.67	-0.83	BraA03g012970.3C	BraA03g012970.3C:1413	75.2467	100.19	73.03	87.7183	0.832551	gi|923843455|ref|XP_013701569.1|/0/PREDICTED: heat shock protein 90-2-like [Brassica napus]	gi|685282748|ref|XM_009134051.1|/0.0/PREDICTED: Brassica rapa heat shock protein 90-2-like (LOC103856924), mRNA	sp|P55737|HS902_ARATH/0.0/Heat shock protein 90-2 OS=Arabidopsis thaliana GN=HSP90-2 PE=1 SV=1	brp:103856924/0.0/heat shock protein 90-2-like; K04079 molecular chaperone HtpG	biological_process:GO:0006950//response to stress;GO:0006457//protein folding;molecular_function:GO:0005524//ATP binding;GO:0051082//unfolded protein binding;
bra-miR396-5p	1275	1011.67	-0.83	BraA03g013140.3C	BraA03g013140.3C:1410	206.307	147.865	135.06	177.086	0.762681	gi|923784342|ref|XP_013682720.1|/0/PREDICTED: heat shock protein 90-2 [Brassica napus]	gi|685282831|ref|XM_009134094.1|/0.0/PREDICTED: Brassica rapa heat shock protein 90-2-like (LOC103856953), mRNA	sp|P55737|HS902_ARATH/0.0/Heat shock protein 90-2 OS=Arabidopsis thaliana GN=HSP90-2 PE=1 SV=1	brp:103856958/0.0/heat shock protein 90-2; K04079 molecular chaperone HtpG	biological_process:GO:0006457//protein folding;GO:0006950//response to stress;molecular_function:GO:0005524//ATP binding;GO:0051082//unfolded protein binding;
bra-miR5719	6.67	5.33	-0.82	BraA03g013140.3C	BraA03g013140.3C:411	206.307	147.865	135.06	177.086	0.762681	gi|923784342|ref|XP_013682720.1|/0/PREDICTED: heat shock protein 90-2 [Brassica napus]	gi|685282831|ref|XM_009134094.1|/0.0/PREDICTED: Brassica rapa heat shock protein 90-2-like (LOC103856953), mRNA	sp|P55737|HS902_ARATH/0.0/Heat shock protein 90-2 OS=Arabidopsis thaliana GN=HSP90-2 PE=1 SV=1	brp:103856958/0.0/heat shock protein 90-2; K04079 molecular chaperone HtpG	biological_process:GO:0006457//protein folding;GO:0006950//response to stress;molecular_function:GO:0005524//ATP binding;GO:0051082//unfolded protein binding;
bra-miR396-5p	1275	1011.67	-0.83	BraA03g013170.3C	BraA03g013170.3C:1413	131.037	135.825	104.463	133.431	0.782903	gi|923784342|ref|XP_013682720.1|/0/PREDICTED: heat shock protein 90-2 [Brassica napus]	gi|685282847|ref|XM_009134097.1|/0.0/PREDICTED: Brassica rapa heat shock protein 90-2 (LOC103856958), mRNA	sp|P55737|HS902_ARATH/0.0/Heat shock protein 90-2 OS=Arabidopsis thaliana GN=HSP90-2 PE=1 SV=1	brp:103856958/0.0/heat shock protein 90-2; K04079 molecular chaperone HtpG	biological_process:GO:0006457//protein folding;GO:0006950//response to stress;molecular_function:GO:0051082//unfolded protein binding;GO:0005524//ATP binding;
bra-miR5722	29.17	14	-1.56	BraA03g013340.3C	BraA03g013340.3C:1414	7.51333	6.83	7.37333	7.17167	1.02812	gi|685282895|ref|XP_009132368.1|/0/PREDICTED: uncharacterized protein LOC103856977 isoform X1 [Brassica rapa]	gi|685282894|ref|XM_009134120.1|/0.0/PREDICTED: Brassica rapa uncharacterized LOC103856977 (LOC103856977), transcript variant X1, mRNA	NA	NA	molecular_function:GO:0003682//chromatin binding;
bra-miR391-3p	960.83	296.33	-2.19	BraA03g013920.3C	BraA03g013920.3C:174	0.206667	0.32	0	0.263333	0	gi|923542476|ref|XP_013733610.1|/0/PREDICTED: universal stress protein A-like protein [Brassica napus]	gi|923542475|ref|XM_013878156.1|/0.0/PREDICTED: Brassica napus universal stress protein A-like protein (LOC106437242), mRNA	sp|Q9C660|PEK10_ARATH/2e-15/Proline-rich receptor-like protein kinase PERK10 OS=Arabidopsis thaliana GN=PERK10 PE=2 SV=2	gmx:100776781/1e-14/probable pectinesterase/pectinesterase inhibitor 47-like; K01051 pectinesterase [EC:3.1.1.11]	biological_process:GO:0006950//response to stress;
bra-miR161-3p	74.5	162	0.62	BraA03g014020.3C	BraA03g014020.3C:590	13.84	43.005	4.77333	28.4225	0.167942	gi|685283050|ref|XP_009132443.1|/0/PREDICTED: uncharacterized protein LOC103857045 [Brassica rapa]	gi|685283049|ref|XM_009134195.1|/0.0/PREDICTED: Brassica rapa uncharacterized LOC103857045 (LOC103857045), mRNA	NA	NA	NA
bra-miR9559-5p	5.17	1.33	-2.45	BraA03g014790.3C	BraA03g014790.3C:2018	10.7433	6.78	4.74333	8.76167	0.541373	gi|685283198|ref|XP_009132511.1|/0/PREDICTED: uncharacterized protein LOC103857110 [Brassica rapa]	gi|685283197|ref|XM_009134263.1|/0.0/PREDICTED: Brassica rapa uncharacterized LOC103857110 (LOC103857110), mRNA	sp|Q9SEX2|KTNA1_ARATH/4e-62/Katanin p60 ATPase-containing subunit A1 OS=Arabidopsis thaliana GN=AAA1 PE=1 SV=1	mtr:MTR_1g101870/2e-138/Elongation factor 1-alpha; K03231 elongation factor 1-alpha	molecular_function:GO:0005524//ATP binding;
bra-miR164b-5p	3735.67	8247.33	0.65	BraA03g015140.3C	BraA03g015140.3C:210	29.8267	21.14	18.19	25.4833	0.7138	gi|685283288|ref|XP_009132553.1|/0/PREDICTED: uncharacterized protein LOC103857146 isoform X1 [Brassica rapa] &gt;gi|923787030|ref|XP_013683349.1| PREDICTED: uncharacterized protein LOC106387951 isoform X1 [Brassica napus] &gt;gi|674893953|emb|CDY38898.1| BnaA03g12810D [Brassica napus]	gi|685283287|ref|XM_009134305.1|/0.0/PREDICTED: Brassica rapa uncharacterized LOC103857146 (LOC103857146), transcript variant X1, mRNA	NA	NA	NA
bra-miR5719	6.67	5.33	-0.82	BraA03g015580.3C	BraA03g015580.3C:585	4.21	6.41	5.44	5.31	1.02448	gi|685283424|ref|XP_009132621.1|/0/PREDICTED: RNA pseudouridine synthase 7 isoform X1 [Brassica rapa]	gi|685283423|ref|XM_009134373.1|/0.0/PREDICTED: Brassica rapa RNA pseudouridine synthase 7 (LOC103857197), transcript variant X1, mRNA	sp|Q9LU60|PUS7_ARATH/0.0/RNA pseudouridine synthase 7 OS=Arabidopsis thaliana GN=At5g51140 PE=2 SV=1	mis:MICPUN_96893/1e-15/hypothetical protein; K15452 tRNA pseudouridine synthase 2 [EC:5.4.99.-]	biological_process:GO:0009451//RNA modification;GO:0001522//pseudouridine synthesis;molecular_function:GO:0003723//RNA binding;GO:0009982//pseudouridine synthase activity;
bra-miR164e-5p	22218.7	53422	0.77	BraA03g015620.3C	BraA03g015620.3C:169	288.757	355.83	489.187	322.293	1.51783	gi|685283434|ref|XP_009132626.1|/8.32587e-157/PREDICTED: uncharacterized protein LOC103857201 [Brassica rapa] &gt;gi|674893905|emb|CDY38850.1| BnaA03g13290D [Brassica napus]	gi|685283433|ref|XM_009134378.1|/0.0/PREDICTED: Brassica rapa uncharacterized LOC103857201 (LOC103857201), mRNA	NA	pop:POPTR_0015s12200g/2e-71/POPTRDRAFT_575504; hypothetical protein; K01724 4a-hydroxytetrahydrobiopterin dehydratase [EC:4.2.1.96]	NA
bra-miR164b-5p	3735.67	8247.33	0.65	BraA03g015620.3C	BraA03g015620.3C:170	288.757	355.83	489.187	322.293	1.51783	gi|685283434|ref|XP_009132626.1|/8.32587e-157/PREDICTED: uncharacterized protein LOC103857201 [Brassica rapa] &gt;gi|674893905|emb|CDY38850.1| BnaA03g13290D [Brassica napus]	gi|685283433|ref|XM_009134378.1|/0.0/PREDICTED: Brassica rapa uncharacterized LOC103857201 (LOC103857201), mRNA	NA	pop:POPTR_0015s12200g/2e-71/POPTRDRAFT_575504; hypothetical protein; K01724 4a-hydroxytetrahydrobiopterin dehydratase [EC:4.2.1.96]	NA
bra-miR158-5p	569.33	373.67	-1.1	BraA03g015750.3C	BraA03g015750.3C:1657	375.35	433.09	330.963	404.22	0.81877	gi|685283544|ref|XP_009132682.1|/0/PREDICTED: chaperone protein ClpC1, chloroplastic [Brassica rapa]	gi|685283543|ref|XM_009134434.1|/0.0/PREDICTED: Brassica rapa chaperone protein ClpC1, chloroplastic (LOC103857258), mRNA	sp|Q9FI56|CLPC1_ARATH/0.0/Chaperone protein ClpC1, chloroplastic OS=Arabidopsis thaliana GN=CLPC1 PE=1 SV=1	brp:103857258/0.0/chaperone protein ClpC1, chloroplastic; K03696 ATP-dependent Clp protease ATP-binding subunit ClpC	biological_process:GO:0019538//protein metabolic process;molecular_function:GO:0005524//ATP binding;GO:0005515//protein binding;
bra-miR156b-5p	21315.5	17783	-0.76	BraA03g015750.3C	BraA03g015750.3C:2548	375.35	433.09	330.963	404.22	0.81877	gi|685283544|ref|XP_009132682.1|/0/PREDICTED: chaperone protein ClpC1, chloroplastic [Brassica rapa]	gi|685283543|ref|XM_009134434.1|/0.0/PREDICTED: Brassica rapa chaperone protein ClpC1, chloroplastic (LOC103857258), mRNA	sp|Q9FI56|CLPC1_ARATH/0.0/Chaperone protein ClpC1, chloroplastic OS=Arabidopsis thaliana GN=CLPC1 PE=1 SV=1	brp:103857258/0.0/chaperone protein ClpC1, chloroplastic; K03696 ATP-dependent Clp protease ATP-binding subunit ClpC	biological_process:GO:0019538//protein metabolic process;molecular_function:GO:0005524//ATP binding;GO:0005515//protein binding;
bra-miR156a-5p	21315.5	17783.3	-0.76	BraA03g015750.3C	BraA03g015750.3C:2556	375.35	433.09	330.963	404.22	0.81877	gi|685283544|ref|XP_009132682.1|/0/PREDICTED: chaperone protein ClpC1, chloroplastic [Brassica rapa]	gi|685283543|ref|XM_009134434.1|/0.0/PREDICTED: Brassica rapa chaperone protein ClpC1, chloroplastic (LOC103857258), mRNA	sp|Q9FI56|CLPC1_ARATH/0.0/Chaperone protein ClpC1, chloroplastic OS=Arabidopsis thaliana GN=CLPC1 PE=1 SV=1	brp:103857258/0.0/chaperone protein ClpC1, chloroplastic; K03696 ATP-dependent Clp protease ATP-binding subunit ClpC	biological_process:GO:0019538//protein metabolic process;molecular_function:GO:0005524//ATP binding;GO:0005515//protein binding;
bra-miR156b-5p	21315.5	17783	-0.76	BraA03g015880.3C	BraA03g015880.3C:275	63.4467	19.33	56.76	41.3883	1.3714	gi|685283572|ref|XP_009132696.1|/0/PREDICTED: triadin [Brassica rapa]	gi|685283571|ref|XM_009134448.1|/0.0/PREDICTED: Brassica rapa triadin (LOC103857273), mRNA	sp|Q9FJH5|HIP3_ARATH/8e-46/Heavy metal-associated isoprenylated plant protein 3 OS=Arabidopsis thaliana GN=HIPP3 PE=1 SV=1	gmx:100305622/4e-10/uncharacterized LOC100305622; K07213 copper chaperone	biological_process:GO:0030001//metal ion transport;molecular_function:GO:0046872//metal ion binding;
bra-miR156e-5p	21473.5	18135	-0.74	BraA03g015900.3C	BraA03g015900.3C:858	1.16	0.42	1.66667	0.79	2.1097	gi|685283576|ref|XP_009132698.1|/0/PREDICTED: squamosa promoter-binding-like protein 13A [Brassica rapa] &gt;gi|685283578|ref|XP_009132699.1| PREDICTED: squamosa promoter-binding-like protein 13A [Brassica rapa] &gt;gi|685283580|ref|XP_009132700.1| PREDICTED: squamosa promoter-binding-like protein 13A [Brassica rapa]	gi|685283579|ref|XM_009134452.1|/0.0/PREDICTED: Brassica rapa squamosa promoter-binding-like protein 13A (LOC103857275), transcript variant X3, mRNA	sp|P0DI11|SP13B_ARATH/9e-177/Squamosa promoter-binding-like protein 13B OS=Arabidopsis thaliana GN=SPL13B PE=3 SV=1	mdm:103401427/1e-17/uncharacterized LOC103401427; K13415 protein brassinosteroid insensitive 1 [EC:2.7.10.1 2.7.11.1]	cellular_component:GO:0005634//nucleus;molecular_function:GO:0003677//DNA binding;
bra-miR9563a-3p	5.17	3.67	-0.99	BraA03g016980.3C	BraA03g016980.3C:643	2.51	15.195	1.88667	8.8525	0.213122	gi|685283840|ref|XP_009132822.1|/0/PREDICTED: leucine-rich repeat receptor-like serine/threonine/tyrosine-protein kinase SOBIR1 [Brassica rapa] &gt;gi|674948775|emb|CDX84754.1| BnaA03g14760D [Brassica napus]	gi|685283839|ref|XM_009134574.1|/0.0/PREDICTED: Brassica rapa leucine-rich repeat receptor-like serine/threonine/tyrosine-protein kinase SOBIR1 (LOC103857405), mRNA	sp|Q9SKB2|SBIR1_ARATH/0.0/Leucine-rich repeat receptor-like serine/threonine/tyrosine-protein kinase SOBIR1 OS=Arabidopsis thaliana GN=SOBIR1 PE=1 SV=1	egu:105031935/1e-41/leucine-rich repeat receptor-like serine/threonine/tyrosine-protein kinase SOBIR1; K04730 interleukin-1 receptor-associated kinase 1 [EC:2.7.11.1]	biological_process:GO:0006468//protein phosphorylation;molecular_function:GO:0005515//protein binding;GO:0004672//protein kinase activity;GO:0005524//ATP binding;
bra-miR156d-5p	21315.5	17783	-0.76	BraA03g017090.3C	BraA03g017090.3C:1041	57.6367	37.705	19.8533	47.6708	0.416467	gi|685283875|ref|XP_009132841.1|/0/PREDICTED: myosin-3-like [Brassica rapa]	gi|685283874|ref|XM_009134593.1|/0.0/PREDICTED: Brassica rapa myosin-3-like (LOC103857418), mRNA	sp|F4JJP1|Y4759_ARATH/3e-27/WEB family protein At4g27595, chloroplastic OS=Arabidopsis thaliana GN=At4g27595 PE=2 SV=1	cam:101505698/1e-35/myosin-10; K10352 myosin heavy chain	NA
bra-miR9552b-3p	88	30.33	-2.03	BraA03g017180.3C	BraA03g017180.3C:5416	4.76	3.235	3.16667	3.9975	0.792162	gi|685283891|ref|XP_009132849.1|/0/PREDICTED: glutamate receptor 3.7-like [Brassica rapa] &gt;gi|685283893|ref|XP_009132850.1| PREDICTED: glutamate receptor 3.7-like [Brassica rapa]	gi|685283892|ref|XM_009134602.1|/0.0/PREDICTED: Brassica rapa glutamate receptor 3.7-like (LOC103857426), transcript variant X2, mRNA	sp|Q9SDQ4|GLR37_ARATH/0.0/Glutamate receptor 3.7 OS=Arabidopsis thaliana GN=GLR3.7 PE=2 SV=2	brp:103857426/0.0/glutamate receptor 3.7-like; K05387 glutamate receptor, ionotropic, plant	cellular_component:GO:0016020//membrane;molecular_function:GO:0004970//ionotropic glutamate receptor activity;
bra-miR156a-5p	21315.5	17783.3	-0.76	BraA03g017260.3C	BraA03g017260.3C:555	9.88667	13.915	27.6367	11.9008	2.32225	gi|685283915|ref|XP_009132861.1|/2.7024e-170/PREDICTED: glycine-rich cell wall structural protein-like isoform X1 [Brassica rapa]	gi|685283914|ref|XM_009134613.1|/0.0/PREDICTED: Brassica rapa glycine-rich cell wall structural protein-like (LOC103857435), transcript variant X1, mRNA	sp|P09789|GRP1_PETHY/7e-88/Glycine-rich cell wall structural protein 1 OS=Petunia hybrida GN=GRP-1 PE=1 SV=1	rcu:RCOM_1471040/2e-68/hypothetical protein; K02184 formin 2	NA
bra-miR5717	18.33	15.67	-0.72	BraA03g017270.3C	BraA03g017270.3C:2305	10.1067	15.12	11	12.6133	0.872093	gi|674948748|emb|CDX84727.1|/0/BnaA03g15030D [Brassica napus]	gi|685283920|ref|XM_009134616.1|/0.0/PREDICTED: Brassica rapa transcriptional corepressor LEUNIG-like (LOC103857436), transcript variant X1, mRNA	sp|O48847|LUH_ARATH/0.0/Transcriptional corepressor LEUNIG_HOMOLOG OS=Arabidopsis thaliana GN=LUH PE=1 SV=1	zma:100217300/2e-45/uncharacterized LOC100217300; K14963 COMPASS component SWD3	molecular_function:GO:0005515//protein binding;
bra-miR164b-5p	3735.67	8247.33	0.65	BraA03g017880.3C	BraA03g017880.3C:311	0.116667	0	0	0.0583333	0	gi|685284529|ref|XP_009133168.1|/2.4585e-148/PREDICTED: putative F-box/kelch-repeat protein At3g24610 [Brassica rapa]	gi|685284528|ref|XM_009134920.1|/0.0/PREDICTED: Brassica rapa putative F-box/kelch-repeat protein At3g24610 (LOC103857698), mRNA	sp|Q9LV41|FBK68_ARATH/3e-13/Putative F-box/kelch-repeat protein At3g24610 OS=Arabidopsis thaliana GN=At3g24610 PE=4 SV=1	NA	NA
bra-miR403-5p	142.17	108.67	-0.88	BraA03g018080.3C	BraA03g018080.3C:460	4988.8	8297.79	8573.14	6643.29	1.2905	gi|923544022|ref|XP_013734265.1|/0/PREDICTED: chlorophyll a-b binding protein 1, chloroplastic [Brassica napus] &gt;gi|115778|sp|P13851.1|CB21_SINAL RecName: Full=Chlorophyll a-b binding protein 1, chloroplastic; AltName: Full=LHCII type I CAB-1; Short=LHCP; Flags: Precursor &gt;gi|21138|emb|CAA34459.1| unnamed protein product [Sinapis alba] &gt;gi|21140|emb|CAA33903.1| chlorophyll a/b-binding po…	gi|685284176|ref|XM_009134738.1|/0.0/PREDICTED: Brassica rapa chlorophyll a-b binding protein 1, chloroplastic (LOC103857533), mRNA	sp|P13851|CB21_SINAL/0.0/Chlorophyll a-b binding protein 1, chloroplastic OS=Sinapis alba GN=CAB1 PE=3 SV=1	brp:103857533/0.0/chlorophyll a-b binding protein 1, chloroplastic; K08912 light-harvesting complex II chlorophyll a/b binding protein 1	biological_process:GO:0009765//photosynthesis, light harvesting;cellular_component:GO:0016020//membrane;
bra-miR5722	29.17	14	-1.56	BraA03g018080.3C	BraA03g018080.3C:653	4988.8	8297.79	8573.14	6643.29	1.2905	gi|923544022|ref|XP_013734265.1|/0/PREDICTED: chlorophyll a-b binding protein 1, chloroplastic [Brassica napus] &gt;gi|115778|sp|P13851.1|CB21_SINAL RecName: Full=Chlorophyll a-b binding protein 1, chloroplastic; AltName: Full=LHCII type I CAB-1; Short=LHCP; Flags: Precursor &gt;gi|21138|emb|CAA34459.1| unnamed protein product [Sinapis alba] &gt;gi|21140|emb|CAA33903.1| chlorophyll a/b-binding po…	gi|685284176|ref|XM_009134738.1|/0.0/PREDICTED: Brassica rapa chlorophyll a-b binding protein 1, chloroplastic (LOC103857533), mRNA	sp|P13851|CB21_SINAL/0.0/Chlorophyll a-b binding protein 1, chloroplastic OS=Sinapis alba GN=CAB1 PE=3 SV=1	brp:103857533/0.0/chlorophyll a-b binding protein 1, chloroplastic; K08912 light-harvesting complex II chlorophyll a/b binding protein 1	biological_process:GO:0009765//photosynthesis, light harvesting;cellular_component:GO:0016020//membrane;
bra-miR396-5p	1275	1011.67	-0.83	BraA03g019010.3C	BraA03g019010.3C:530	0	0	0.263333	0	InF	gi|685284363|ref|XP_009133081.1|/0/PREDICTED: growth-regulating factor 3-like [Brassica rapa]	gi|685284362|ref|XM_009134833.1|/0.0/PREDICTED: Brassica rapa growth-regulating factor 3-like (LOC103857622), mRNA	sp|Q9SJR5|GRF3_ARATH/0.0/Growth-regulating factor 3 OS=Arabidopsis thaliana GN=GRF3 PE=2 SV=1	sbi:SORBI_01g035540/3e-06/SORBIDRAFT_01g035540, Sb01g035540; hypothetical protein; K15601 lysine-specific demethylase 3 [EC:1.14.11.-]	biological_process:GO:0032502//developmental process;GO:0006351//transcription, DNA-templated;cellular_component:GO:0005634//nucleus;
bra-miR9552b-3p	88	30.33	-2.03	BraA03g019380.3C	BraA03g019380.3C:101	107.177	61.64	126.82	84.4083	1.50246	gi|685284450|ref|XP_009133126.1|/4.68839e-114/PREDICTED: 60S ribosomal protein L12-2 [Brassica rapa] &gt;gi|685301871|ref|XP_009141636.1| PREDICTED: 60S ribosomal protein L12-2-like [Brassica rapa] &gt;gi|922454567|ref|XP_013629665.1| PREDICTED: 60S ribosomal protein L12-2 [Brassica oleracea var. oleracea] &gt;gi|923527989|ref|XP_013688978.1| PREDICTED: 60S ribosomal protein L12-2-like [Brassica …	gi|923527988|ref|XM_013833524.1|/0.0/PREDICTED: Brassica napus 60S ribosomal protein L12-2-like (LOC106392722), mRNA	sp|Q9LFH5|RL122_ARATH/7e-115/60S ribosomal protein L12-2 OS=Arabidopsis thaliana GN=RPL12B PE=1 SV=1	brp:103865580/5e-115/60S ribosomal protein L12-2-like; K02870 large subunit ribosomal protein L12e	biological_process:GO:0006412//translation;cellular_component:GO:0005840//ribosome;molecular_function:GO:0003735//structural constituent of ribosome;
bra-miR161-3p	74.5	162	0.62	BraA03g019380.3C	BraA03g019380.3C:257	107.177	61.64	126.82	84.4083	1.50246	gi|685284450|ref|XP_009133126.1|/4.68839e-114/PREDICTED: 60S ribosomal protein L12-2 [Brassica rapa] &gt;gi|685301871|ref|XP_009141636.1| PREDICTED: 60S ribosomal protein L12-2-like [Brassica rapa] &gt;gi|922454567|ref|XP_013629665.1| PREDICTED: 60S ribosomal protein L12-2 [Brassica oleracea var. oleracea] &gt;gi|923527989|ref|XP_013688978.1| PREDICTED: 60S ribosomal protein L12-2-like [Brassica …	gi|923527988|ref|XM_013833524.1|/0.0/PREDICTED: Brassica napus 60S ribosomal protein L12-2-like (LOC106392722), mRNA	sp|Q9LFH5|RL122_ARATH/7e-115/60S ribosomal protein L12-2 OS=Arabidopsis thaliana GN=RPL12B PE=1 SV=1	brp:103865580/5e-115/60S ribosomal protein L12-2-like; K02870 large subunit ribosomal protein L12e	biological_process:GO:0006412//translation;cellular_component:GO:0005840//ribosome;molecular_function:GO:0003735//structural constituent of ribosome;
bra-miR156e-5p	21473.5	18135	-0.74	BraA03g019670.3C	BraA03g019670.3C:1247	4.01333	12.645	3.8	8.32917	0.456228	gi|685284592|ref|XP_009133202.1|/0/PREDICTED: L-type lectin-domain containing receptor kinase IV.1 [Brassica rapa]	gi|685284591|ref|XM_009134954.1|/0.0/PREDICTED: Brassica rapa L-type lectin-domain containing receptor kinase IV.1 (LOC103857729), mRNA	sp|O80939|LRK41_ARATH/0.0/L-type lectin-domain containing receptor kinase IV.1 OS=Arabidopsis thaliana GN=LECRK41 PE=2 SV=1	egu:105042690/0.0/L-type lectin-domain containing receptor kinase IV.1-like; K04730 interleukin-1 receptor-associated kinase 1 [EC:2.7.11.1]	biological_process:GO:0006468//protein phosphorylation;molecular_function:GO:0030246//carbohydrate binding;GO:0004672//protein kinase activity;GO:0005524//ATP binding;
bra-miR5722	29.17	14	-1.56	BraA03g019670.3C	BraA03g019670.3C:976	4.01333	12.645	3.8	8.32917	0.456228	gi|685284592|ref|XP_009133202.1|/0/PREDICTED: L-type lectin-domain containing receptor kinase IV.1 [Brassica rapa]	gi|685284591|ref|XM_009134954.1|/0.0/PREDICTED: Brassica rapa L-type lectin-domain containing receptor kinase IV.1 (LOC103857729), mRNA	sp|O80939|LRK41_ARATH/0.0/L-type lectin-domain containing receptor kinase IV.1 OS=Arabidopsis thaliana GN=LECRK41 PE=2 SV=1	egu:105042690/0.0/L-type lectin-domain containing receptor kinase IV.1-like; K04730 interleukin-1 receptor-associated kinase 1 [EC:2.7.11.1]	biological_process:GO:0006468//protein phosphorylation;molecular_function:GO:0030246//carbohydrate binding;GO:0004672//protein kinase activity;GO:0005524//ATP binding;
bra-miR396-5p	1275	1011.67	-0.83	BraA03g019880.3C	BraA03g019880.3C:1692	7.58	6.99	13.6033	7.285	1.86731	gi|685284649|ref|XP_009133228.1|/0/PREDICTED: acetyl-coenzyme A carboxylase carboxyl transferase subunit alpha, chloroplastic [Brassica rapa] &gt;gi|685284651|ref|XP_009133229.1| PREDICTED: acetyl-coenzyme A carboxylase carboxyl transferase subunit alpha, chloroplastic [Brassica rapa] &gt;gi|674925685|emb|CDY07754.1| BnaA03g17570D [Brassica napus]	gi|685284650|ref|XM_009134981.1|/0.0/PREDICTED: Brassica rapa acetyl-coenzyme A carboxylase carboxyl transferase subunit alpha, chloroplastic (LOC103857757), transcript variant X2, mRNA	sp|Q9LD43|ACCA_ARATH/0.0/Acetyl-coenzyme A carboxylase carboxyl transferase subunit alpha, chloroplastic OS=Arabidopsis thaliana GN=CAC3 PE=1 SV=1	brp:103857757/0.0/acetyl-coenzyme A carboxylase carboxyl transferase subunit alpha, chloroplastic; K01962 acetyl-CoA carboxylase carboxyl transferase subunit alpha [EC:6.4.1.2]	NA
bra-miR162-5p	56.17	150.33	0.92	BraA03g020310.3C	BraA03g020310.3C:1654	16.2167	19.105	20.5367	17.6608	1.16284	gi|685284751|ref|XP_009133279.1|/0/PREDICTED: probable galacturonosyltransferase 7 isoform X1 [Brassica rapa]	gi|685284750|ref|XM_009135031.1|/0.0/PREDICTED: Brassica rapa probable galacturonosyltransferase 7 (LOC103857802), transcript variant X1, mRNA	sp|Q9ZVI7|GAUT7_ARATH/0.0/Probable galacturonosyltransferase 7 OS=Arabidopsis thaliana GN=GAUT7 PE=1 SV=2	brp:103857802/0.0/probable galacturonosyltransferase 7; K13648 alpha-1,4-galacturonosyltransferase [EC:2.4.1.43]	molecular_function:GO:0047262//polygalacturonate 4-alpha-galacturonosyltransferase activity;GO:0016757//transferase activity, transferring glycosyl groups;
bra-miR164b-5p	3735.67	8247.33	0.65	BraA03g020350.3C	BraA03g020350.3C:2526	16.4633	15.48	14.4567	15.9717	0.905145	gi|685284761|ref|XP_009133284.1|/0/PREDICTED: 4-substituted benzoates-glutamate ligase GH3.12-like isoform X1 [Brassica rapa] &gt;gi|923599235|ref|XP_013740598.1| PREDICTED: 4-substituted benzoates-glutamate ligase GH3.12-like [Brassica napus]	gi|923599234|ref|XM_013885144.1|/0.0/PREDICTED: Brassica napus 4-substituted benzoates-glutamate ligase GH3.12-like (LOC106443597), mRNA	sp|Q9LYU4|GH312_ARATH/0.0/4-substituted benzoates-glutamate ligase GH3.12 OS=Arabidopsis thaliana GN=GH3.12 PE=1 SV=1	brp:103857806/0.0/4-substituted benzoates-glutamate ligase GH3.12-like; K14487 auxin responsive GH3 gene family	NA
bra-miR396-5p	1275	1011.67	-0.83	BraA03g020400.3C	BraA03g020400.3C:225	1.25	4.215	1.65333	2.7325	0.605063	gi|685284777|ref|XP_009133293.1|/0/PREDICTED: annexin D3-like [Brassica rapa]	gi|685284776|ref|XM_009135045.1|/0.0/PREDICTED: Brassica rapa annexin D3-like (LOC103857812), mRNA	sp|Q9SE45|ANXD3_ARATH/0.0/Annexin D3 OS=Arabidopsis thaliana GN=ANN3 PE=2 SV=2	jcu:105631204/6e-141/annexin D3; K17099 annexin A13	molecular_function:GO:0005509//calcium ion binding;GO:0005544//calcium-dependent phospholipid binding;
bra-miR156b-5p	21315.5	17783	-0.76	BraA03g021010.3C	BraA03g021010.3C:900	4959.26	6980.52	5951.56	5969.89	0.99693	gi|923544968|ref|XP_013734583.1|/0/PREDICTED: ribulose bisphosphate carboxylase/oxygenase activase, chloroplastic isoform X1 [Brassica napus] &gt;gi|674925571|emb|CDY07640.1| BnaA03g18710D [Brassica napus]	gi|693585957|gb|KM409569.1|/0.0/Brassica juncea clone 142 chloroplast ribulose-1,5-bisphosphate carboxylase mRNA, partial sequence	sp|P10896|RCA_ARATH/0.0/Ribulose bisphosphate carboxylase/oxygenase activase, chloroplastic OS=Arabidopsis thaliana GN=RCA PE=1 SV=2	dosa:Os09t0262000-00/5e-08/Os09g0262000; Similar to Cinnamoyl CoA reductase.; K09753 cinnamoyl-CoA reductase [EC:1.2.1.44]	molecular_function:GO:0005524//ATP binding;
bra-miR162-5p	56.17	150.33	0.92	BraA03g021170.3C	BraA03g021170.3C:987	4.95333	8.575	3.30667	6.76417	0.488851	gi|685284983|ref|XP_009133396.1|/0/PREDICTED: nematode resistance protein-like HSPRO2 [Brassica rapa]	gi|685284982|ref|XM_009135148.1|/0.0/PREDICTED: Brassica rapa nematode resistance protein-like HSPRO2 (LOC103857895), mRNA	sp|O04203|HSPR2_ARATH/0.0/Nematode resistance protein-like HSPRO2 OS=Arabidopsis thaliana GN=HSPRO2 PE=1 SV=1	pvu:PHAVU_004G097800g/8e-08/hypothetical protein; K05747 Wiskott-Aldrich syndrome protein	biological_process:GO:0006952//defense response;
bra-miR5719	6.67	5.33	-0.82	BraA03g021200.3C	BraA03g021200.3C:534	32.4767	15.57	33.4167	24.0233	1.39101	gi|685284991|ref|XP_009133400.1|/2.85808e-135/PREDICTED: histone acetyltransferase KAT6B isoform X2 [Brassica rapa]	gi|685284990|ref|XM_009135152.1|/3.13e-173/PREDICTED: Brassica rapa histone acetyltransferase KAT6B (LOC103857898), transcript variant X2, mRNA	NA	vcn:VOLCADRAFT_121342/4e-06/hypothetical protein; K11323 histone arginine demethylase JMJD6 [EC:1.14.11.-]	molecular_function:GO:0018024//histone-lysine N-methyltransferase activity;
bra-miR172d-3p	29.17	27	-0.61	BraA03g021490.3C	BraA03g021490.3C:372	17.14	17.67	21.22	17.405	1.21919	gi|685285068|ref|XP_009133438.1|/0/PREDICTED: WEB family protein At2g40480-like [Brassica rapa] &gt;gi|923544746|ref|XP_013734513.1| PREDICTED: WEB family protein At2g40480-like [Brassica napus] &gt;gi|674925533|emb|CDY07602.1| BnaA03g19090D [Brassica napus]	gi|923544745|ref|XM_013879059.1|/0.0/PREDICTED: Brassica napus WEB family protein At2g40480-like (LOC106438024), mRNA	sp|Q5XVC7|Y2048_ARATH/0.0/WEB family protein At2g40480 OS=Arabidopsis thaliana GN=At2g40480 PE=2 SV=1	bdi:100824732/8e-06/chromosome-associated kinesin KIF4A; K10395 kinesin family member 4/21/27	NA
bra-miR156a-5p	21315.5	17783.3	-0.76	BraA03g021570.3C	BraA03g021570.3C:866	21.7833	16.735	16.7	19.2592	0.86712	gi|685285085|ref|XP_009133447.1|/0/PREDICTED: pre-mRNA-splicing factor 38 [Brassica rapa]	gi|685285084|ref|XM_009135199.1|/0.0/PREDICTED: Brassica rapa pre-mRNA-splicing factor 38 (LOC103857945), mRNA	sp|Q8LB54|PRP38_ARATH/0.0/Pre-mRNA-splicing factor 38 OS=Arabidopsis thaliana GN=PRP38 PE=1 SV=1	brp:103857945/0.0/pre-mRNA-splicing factor 38; K12849 pre-mRNA-splicing factor 38A	NA
bra-miR408-5p	1	0.33	-2.08	BraA03g022560.3C	BraA03g022560.3C:599	115.643	79.86	109.25	97.7517	1.11763	gi|685285327|ref|XP_009133572.1|/3.12047e-176/PREDICTED: 3-isopropylmalate dehydratase small subunit 3 [Brassica rapa]	gi|685285326|ref|XM_009135324.1|/0.0/PREDICTED: Brassica rapa 3-isopropylmalate dehydratase small subunit 3 (LOC103858046), mRNA	sp|Q9ZW85|LEUD3_ARATH/4e-154/3-isopropylmalate dehydratase small subunit 3 OS=Arabidopsis thaliana GN=At2g43090 PE=1 SV=1	brp:103858046/3e-177/3-isopropylmalate dehydratase small subunit 3; K01704 3-isopropylmalate/(R)-2-methylmalate dehydratase small subunit [EC:4.2.1.33 4.2.1.35]	NA
bra-miR5717	18.33	15.67	-0.72	BraA03g023200.3C	BraA03g023200.3C:266	6.73	15.78	14.3967	11.255	1.27914	gi|674950253|emb|CDX83442.1|/1.49193e-155/BnaA03g20640D [Brassica napus]	gi|922435514|ref|XM_013768093.1|/0.0/PREDICTED: Brassica oleracea var. oleracea 60S ribosomal protein L2, mitochondrial-like (LOC106329438), mRNA	sp|P92812|RM02_ORYSJ/2e-61/60S ribosomal protein L2, mitochondrial OS=Oryza sativa subsp. japonica GN=RPL2 PE=2 SV=2	cam:6797528/1e-38/rpl2, CiarC_p059; ribosomal protein L2; K02886 large subunit ribosomal protein L2	biological_process:GO:0006412//translation;cellular_component:GO:0005622//intracellular;GO:0005840//ribosome;molecular_function:GO:0003735//structural constituent of ribosome;
bra-miR156a-5p	21315.5	17783.3	-0.76	BraA03g023490.3C	BraA03g023490.3C:779	14.56	17.185	13.5567	15.8725	0.854098	gi|685285559|ref|XP_009133690.1|/0/PREDICTED: uncharacterized protein LOC103858146 [Brassica rapa]	gi|685285558|ref|XM_009135442.1|/0.0/PREDICTED: Brassica rapa uncharacterized LOC103858146 (LOC103858146), mRNA	NA	NA	NA
bra-miR5719	6.67	5.33	-0.82	BraA03g023490.3C	BraA03g023490.3C:820	14.56	17.185	13.5567	15.8725	0.854098	gi|685285559|ref|XP_009133690.1|/0/PREDICTED: uncharacterized protein LOC103858146 [Brassica rapa]	gi|685285558|ref|XM_009135442.1|/0.0/PREDICTED: Brassica rapa uncharacterized LOC103858146 (LOC103858146), mRNA	NA	NA	NA
bra-miR9558-3p	150.33	130.33	-0.7	BraA03g023940.3C	BraA03g023940.3C:322	200.637	158.78	190.867	179.708	1.06209	gi|685285674|ref|XP_009133749.1|/3.49403e-167/PREDICTED: peroxisomal membrane protein 11D-like [Brassica rapa]	gi|685285673|ref|XM_009135501.1|/0.0/PREDICTED: Brassica rapa peroxisomal membrane protein 11D-like (LOC103858189), mRNA	sp|O80845|PX11D_ARATH/7e-154/Peroxisomal membrane protein 11D OS=Arabidopsis thaliana GN=PEX11D PE=1 SV=2	eus:EUTSA_v10006216mg/6e-135/hypothetical protein; K13352 peroxin-11B	biological_process:GO:0016559//peroxisome fission;cellular_component:GO:0005779//integral component of peroxisomal membrane;
bra-miR158-5p	569.33	373.67	-1.1	BraA03g024020.3C	BraA03g024020.3C:5093	9.42667	11.425	7.17333	10.4258	0.688035	gi|685285688|ref|XP_009133757.1|/0/PREDICTED: ATP-dependent helicase BRM [Brassica rapa]	gi|685285687|ref|XM_009135509.1|/0.0/PREDICTED: Brassica rapa ATP-dependent helicase BRM (LOC103858197), mRNA	sp|Q6EVK6|BRM_ARATH/0.0/ATP-dependent helicase BRM OS=Arabidopsis thaliana GN=BRM PE=1 SV=1	brp:103858197/0.0/ATP-dependent helicase BRM; K11647 SWI/SNF-related matrix-associated actin-dependent regulator of chromatin subfamily A member 2/4 [EC:3.6.4.-]	biological_process:GO:0040029//regulation of gene expression, epigenetic;GO:0006355//regulation of transcription, DNA-templated;GO:0043044//ATP-dependent chromatin remodeling;molecular_function:GO:0008094//DNA-dependent ATPase activity;GO:0005515//protein binding;GO:0005524//ATP binding;
bra-miR403-5p	142.17	108.67	-0.88	BraA03g024060.3C	BraA03g024060.3C:696	7.27	21.135	3.16667	14.2025	0.222965	gi|685285698|ref|XP_009133761.1|/0/PREDICTED: U-box domain-containing protein 54-like [Brassica rapa] &gt;gi|674950191|emb|CDX83380.1| BnaA03g21260D [Brassica napus]	gi|685285697|ref|XM_009135513.1|/0.0/PREDICTED: Brassica rapa U-box domain-containing protein 54-like (LOC103858202), mRNA	sp|Q9LQ92|PUB54_ARATH/6e-123/U-box domain-containing protein 54 OS=Arabidopsis thaliana GN=PUB54 PE=2 SV=1	mdm:103416216/2e-21/U-box domain-containing protein 33-like; K04733 interleukin-1 receptor-associated kinase 4 [EC:2.7.11.1]	biological_process:GO:0016567//protein ubiquitination;molecular_function:GO:0004842//ubiquitin-protein transferase activity;
bra-miR164e-5p	22218.7	53422	0.77	BraA03g024070.3C	BraA03g024070.3C:69	4.50333	5.25	8.06	4.87667	1.65277	gi|685285701|ref|XP_009133763.1|/9.71772e-177/PREDICTED: 39S ribosomal protein L46, mitochondrial-like [Brassica rapa] &gt;gi|923545720|ref|XP_013734836.1| PREDICTED: 39S ribosomal protein L46, mitochondrial-like [Brassica napus] &gt;gi|674950190|emb|CDX83379.1| BnaA03g21270D [Brassica napus]	gi|923545719|ref|XM_013879382.1|/0.0/PREDICTED: Brassica napus 39S ribosomal protein L46, mitochondrial-like (LOC106438272), mRNA	NA	brp:103858204/1e-177/39S ribosomal protein L46, mitochondrial-like; K17427 large subunit ribosomal protein L46	NA
bra-miR9563b-5p	27.33	20.67	-0.9	BraA03g024480.3C	BraA03g024480.3C:266	326.713	544.64	524.307	435.677	1.20343	gi|685285795|ref|XP_009133812.1|/8.01346e-89/PREDICTED: calvin cycle protein CP12-1, chloroplastic isoform X1 [Brassica rapa] &gt;gi|685285797|ref|XP_009133813.1| PREDICTED: calvin cycle protein CP12-1, chloroplastic isoform X2 [Brassica rapa] &gt;gi|674950140|emb|CDX83329.1| BnaA03g21770D [Brassica napus]	gi|685285796|ref|XM_009135565.1|/0.0/PREDICTED: Brassica rapa calvin cycle protein CP12-1, chloroplastic (LOC103858245), transcript variant X2, mRNA	sp|O22914|CP121_ARATH/2e-77/Calvin cycle protein CP12-1, chloroplastic OS=Arabidopsis thaliana GN=CP12-1 PE=1 SV=1	ppp:PHYPADRAFT_173475/7e-06/hypothetical protein; K03006 DNA-directed RNA polymerase II subunit RPB1 [EC:2.7.7.6]	NA
bra-miR164a	22218.5	53422	0.77	BraA03g024540.3C	BraA03g024540.3C:534	4.89333	11.73	5.42667	8.31167	0.652898	gi|685285811|ref|XP_009133822.1|/0/PREDICTED: UDP-glucuronic acid decarboxylase 4 [Brassica rapa]	gi|685285810|ref|XM_009135574.1|/0.0/PREDICTED: Brassica rapa UDP-glucuronic acid decarboxylase 4 (LOC103858252), mRNA	sp|Q8S8T4|UXS4_ARATH/0.0/UDP-glucuronic acid decarboxylase 4 OS=Arabidopsis thaliana GN=UXS4 PE=2 SV=1	brp:103858252/0.0/UDP-glucuronic acid decarboxylase 4; K08678 UDP-glucuronate decarboxylase [EC:4.1.1.35]	NA
bra-miR9552b-3p	88	30.33	-2.03	BraA03g024620.3C	BraA03g024620.3C:1179	6.43333	3.31	11.4633	4.87167	2.35306	gi|685285829|ref|XP_009133832.1|/0/PREDICTED: uncharacterized protein LOC103858260 [Brassica rapa]	gi|685285828|ref|XM_009135584.1|/0.0/PREDICTED: Brassica rapa uncharacterized LOC103858260 (LOC103858260), mRNA	sp|Q9FK23|MTEF8_ARATH/5e-09/Transcription termination factor MTERF8, chloroplastic OS=Arabidopsis thaliana GN=MTERF8 PE=1 SV=1	brp:103858260/0.0/uncharacterized LOC103858260; K15032 mTERF domain-containing protein, mitochondrial	biological_process:GO:0006355//regulation of transcription, DNA-templated;molecular_function:GO:0003690//double-stranded DNA binding;
bra-miR9561-5p	12.67	10.67	-0.74	BraA03g024690.3C	BraA03g024690.3C:3553	9.76	10.06	7.56333	9.91	0.763202	gi|685285853|ref|XP_009133844.1|/0/PREDICTED: anthranilate synthase alpha subunit 2, chloroplastic isoform X2 [Brassica rapa]	gi|685285852|ref|XM_009135596.1|/0.0/PREDICTED: Brassica rapa anthranilate synthase alpha subunit 2, chloroplastic (LOC103858269), transcript variant X2, mRNA	sp|P32069|TRPX_ARATH/0.0/Anthranilate synthase alpha subunit 2, chloroplastic OS=Arabidopsis thaliana GN=ASA2 PE=2 SV=1	brp:103858269/0.0/anthranilate synthase alpha subunit 2, chloroplastic; K01657 anthranilate synthase component I [EC:4.1.3.27]	biological_process:GO:0009058//biosynthetic process;
bra-miR5717	18.33	15.67	-0.72	BraA03g025670.3C	BraA03g025670.3C:327	4.91667	9.34	5.82	7.12833	0.81646	gi|674950022|emb|CDX83211.1|/7.69032e-62/BnaA03g22950D [Brassica napus]	gi|685286114|ref|XM_009135731.1|/0.0/PREDICTED: Brassica rapa B3 domain-containing protein REM13-like (LOC103858380), mRNA	sp|O23076|REM15_ARATH/2e-07/Putative B3 domain-containing protein REM15 OS=Arabidopsis thaliana GN=REM15.15 PE=3 SV=2	NA	NA
bra-miR396-5p	1275	1011.67	-0.83	BraA03g025790.3C	BraA03g025790.3C:710	4.34667	2.965	4.06333	3.65583	1.11147	gi|685286145|ref|XP_009133993.1|/0/PREDICTED: growth-regulating factor 1 [Brassica rapa] &gt;gi|401829652|gb|AFQ22737.1| growth-regulating factor 1, partial [Brassica rapa subsp. pekinensis]	gi|685286144|ref|XM_009135745.1|/0.0/PREDICTED: Brassica rapa growth-regulating factor 1 (LOC103858395), mRNA	sp|O81001|GRF1_ARATH/0.0/Growth-regulating factor 1 OS=Arabidopsis thaliana GN=GRF1 PE=1 SV=1	pop:POPTR_0011s04100g/2e-07/POPTRDRAFT_771192; hypothetical protein; K15601 lysine-specific demethylase 3 [EC:1.14.11.-]	biological_process:GO:0006351//transcription, DNA-templated;GO:0032502//developmental process;cellular_component:GO:0005634//nucleus;
bra-miR5714	27.5	16.67	-1.22	BraA03g025900.3C	BraA03g025900.3C:1578	33.8267	42.69	15.0833	38.2583	0.39425	gi|685286186|ref|XP_009134016.1|/0/PREDICTED: uncharacterized protein LOC103858406 [Brassica rapa] &gt;gi|685286188|ref|XP_009134017.1| PREDICTED: uncharacterized protein LOC103858406 [Brassica rapa]	gi|685286187|ref|XM_009135769.1|/0.0/PREDICTED: Brassica rapa uncharacterized LOC103858406 (LOC103858406), transcript variant X2, mRNA	sp|Q9FPQ6|GP1_CHLRE/4e-10/Vegetative cell wall protein gp1 OS=Chlamydomonas reinhardtii GN=GP1 PE=1 SV=1	tcc:TCM_000220/2e-12/P-loop containing nucleoside triphosphate hydrolases superfamily protein; K08900 mitochondrial chaperone BCS1	NA
bra-miR161-3p	74.5	162	0.62	BraA03g026710.3C	BraA03g026710.3C:2813	11.0033	21.115	7.57	16.0592	0.471382	gi|685286371|ref|XP_009134111.1|/0/PREDICTED: probable LRR receptor-like serine/threonine-protein kinase At4g08850 [Brassica rapa]	gi|685286370|ref|XM_009135863.1|/0.0/PREDICTED: Brassica rapa probable LRR receptor-like serine/threonine-protein kinase At4g08850 (LOC103858494), mRNA	sp|Q8VZG8|Y4885_ARATH/0.0/Probable LRR receptor-like serine/threonine-protein kinase At4g08850 OS=Arabidopsis thaliana GN=At4g08850 PE=2 SV=3	mtr:MTR_5g045910/0.0/Receptor-like protein kinase; K17422 large subunit ribosomal protein L41	biological_process:GO:0006468//protein phosphorylation;molecular_function:GO:0004672//protein kinase activity;GO:0005524//ATP binding;GO:0005515//protein binding;
bra-miR9552a-5p	15.33	6.67	-1.7	BraA03g027010.3C	BraA03g027010.3C:471	829	1352.49	1424.98	1090.74	1.30643	gi|685286459|ref|XP_009134158.1|/1.07082e-157/PREDICTED: ATP synthase delta chain, chloroplastic-like [Brassica rapa] &gt;gi|674928250|emb|CDY05071.1| BnaC03g28690D [Brassica napus] &gt;gi|674942511|emb|CDX90729.1| BnaA03g24090D [Brassica napus]	gi|685286458|ref|XM_009135910.1|/0.0/PREDICTED: Brassica rapa ATP synthase delta chain, chloroplastic-like (LOC103858533), mRNA	sp|Q9SSS9|ATPD_ARATH/2e-134/ATP synthase subunit delta, chloroplastic OS=Arabidopsis thaliana GN=ATPD PE=1 SV=1	brp:103858533/1e-158/ATP synthase delta chain, chloroplastic-like; K02113 F-type H+-transporting ATPase subunit delta	NA
bra-miR9559-5p	5.17	1.33	-2.45	BraA03g027060.3C	BraA03g027060.3C:196	116.343	79.17	236.433	97.7567	2.41859	gi|685286476|ref|XP_009134165.1|/4.83647e-107/PREDICTED: 40S ribosomal protein S18 [Brassica rapa] &gt;gi|685309042|ref|XP_009145157.1| PREDICTED: 40S ribosomal protein S18 [Brassica rapa] &gt;gi|685357637|ref|XP_009113572.1| PREDICTED: 40S ribosomal protein S18 [Brassica rapa] &gt;gi|685360543|ref|XP_009114767.1| PREDICTED: 40S ribosomal protein S18 [Brassica rapa] &gt;gi|922456356|ref|XP_013630…	gi|685286475|ref|XM_009135917.1|/0.0/PREDICTED: Brassica rapa 40S ribosomal protein S18 (LOC103858540), mRNA	sp|P34788|RS18_ARATH/5e-108/40S ribosomal protein S18 OS=Arabidopsis thaliana GN=RPS18A PE=1 SV=1	brp:103840031/5e-108/40S ribosomal protein S18; K02964 small subunit ribosomal protein S18e	molecular_function:GO:0003676//nucleic acid binding;
bra-miR9552b-3p	88	30.33	-2.03	BraA03g027750.3C	BraA03g027750.3C:205	153.91	183.045	137.277	168.477	0.814807	gi|685286644|ref|XP_009134250.1|/0/PREDICTED: PGR5-like protein 1B, chloroplastic [Brassica rapa] &gt;gi|923547695|ref|XP_013735521.1| PREDICTED: PGR5-like protein 1B, chloroplastic [Brassica napus] &gt;gi|674942594|emb|CDX90812.1| BnaA03g24920D [Brassica napus]	gi|685286643|ref|XM_009136002.1|/0.0/PREDICTED: Brassica rapa PGR5-like protein 1B, chloroplastic (LOC103858614), mRNA	sp|Q8GYC7|PGL1B_ARATH/0.0/PGR5-like protein 1B, chloroplastic OS=Arabidopsis thaliana GN=PGRL1B PE=1 SV=1	NA	NA
bra-miR5722	29.17	14	-1.56	BraA03g027870.3C	BraA03g027870.3C:933	91.06	107.215	104.407	99.1375	1.05315	gi|685286660|ref|XP_009134258.1|/0/PREDICTED: cytochrome P450 76C2-like [Brassica rapa]	gi|685286659|ref|XM_009136010.1|/0.0/PREDICTED: Brassica rapa cytochrome P450 76C2-like (LOC103858622), mRNA	sp|O64637|C76C2_ARATH/5e-124/Cytochrome P450 76C2 OS=Arabidopsis thaliana GN=CYP76C2 PE=2 SV=1	egr:104440726/3e-155/flavonoid 3'-monooxygenase-like; K14985 26-hydroxylase [EC:1.14.-.-]	biological_process:GO:0055114//oxidation-reduction process;molecular_function:GO:0020037//heme binding;GO:0005506//iron ion binding;GO:0016705//oxidoreductase activity, acting on paired donors, with incorporation or reduction of molecular oxygen;
bra-miR9563b-5p	27.33	20.67	-0.9	BraA03g028120.3C	BraA03g028120.3C:1440	22.7933	18.7	28.0567	20.7467	1.35235	gi|685286741|ref|XP_009134299.1|/0/PREDICTED: putative leucine--tRNA ligase, mitochondrial [Brassica rapa]	gi|685286740|ref|XM_009136051.1|/0.0/PREDICTED: Brassica rapa putative leucine--tRNA ligase, mitochondrial (LOC103858655), mRNA	sp|Q9XEA0|SYLM_ARATH/0.0/Leucine--tRNA ligase, chloroplastic/mitochondrial OS=Arabidopsis thaliana GN=EMB2369 PE=2 SV=1	brp:103858655/0.0/putative leucine--tRNA ligase, mitochondrial; K01869 leucyl-tRNA synthetase [EC:6.1.1.4]	biological_process:GO:0006418//tRNA aminoacylation for protein translation;molecular_function:GO:0004812//aminoacyl-tRNA ligase activity;GO:0000166//nucleotide binding;GO:0005524//ATP binding;GO:0002161//aminoacyl-tRNA editing activity;
bra-miR156b-5p	21315.5	17783	-0.76	BraA03g028120.3C	BraA03g028120.3C:2429	22.7933	18.7	28.0567	20.7467	1.35235	gi|685286741|ref|XP_009134299.1|/0/PREDICTED: putative leucine--tRNA ligase, mitochondrial [Brassica rapa]	gi|685286740|ref|XM_009136051.1|/0.0/PREDICTED: Brassica rapa putative leucine--tRNA ligase, mitochondrial (LOC103858655), mRNA	sp|Q9XEA0|SYLM_ARATH/0.0/Leucine--tRNA ligase, chloroplastic/mitochondrial OS=Arabidopsis thaliana GN=EMB2369 PE=2 SV=1	brp:103858655/0.0/putative leucine--tRNA ligase, mitochondrial; K01869 leucyl-tRNA synthetase [EC:6.1.1.4]	biological_process:GO:0006418//tRNA aminoacylation for protein translation;molecular_function:GO:0004812//aminoacyl-tRNA ligase activity;GO:0000166//nucleotide binding;GO:0005524//ATP binding;GO:0002161//aminoacyl-tRNA editing activity;
bra-miR5722	29.17	14	-1.56	BraA03g028120.3C	BraA03g028120.3C:720	22.7933	18.7	28.0567	20.7467	1.35235	gi|685286741|ref|XP_009134299.1|/0/PREDICTED: putative leucine--tRNA ligase, mitochondrial [Brassica rapa]	gi|685286740|ref|XM_009136051.1|/0.0/PREDICTED: Brassica rapa putative leucine--tRNA ligase, mitochondrial (LOC103858655), mRNA	sp|Q9XEA0|SYLM_ARATH/0.0/Leucine--tRNA ligase, chloroplastic/mitochondrial OS=Arabidopsis thaliana GN=EMB2369 PE=2 SV=1	brp:103858655/0.0/putative leucine--tRNA ligase, mitochondrial; K01869 leucyl-tRNA synthetase [EC:6.1.1.4]	biological_process:GO:0006418//tRNA aminoacylation for protein translation;molecular_function:GO:0004812//aminoacyl-tRNA ligase activity;GO:0000166//nucleotide binding;GO:0005524//ATP binding;GO:0002161//aminoacyl-tRNA editing activity;
bra-miR9559-5p	5.17	1.33	-2.45	BraA03g028820.3C	BraA03g028820.3C:157	339.71	366.84	393.22	353.275	1.11307	gi|685286917|ref|XP_009134386.1|/0/PREDICTED: uncharacterized protein LOC103858729 isoform X1 [Brassica rapa] &gt;gi|923547391|ref|XP_013735424.1| PREDICTED: uncharacterized protein LOC106438714 isoform X1 [Brassica napus]	gi|923547390|ref|XM_013879970.1|/0.0/PREDICTED: Brassica napus uncharacterized LOC106438714 (LOC106438714), transcript variant X1, mRNA	NA	egr:104414824/1e-18/uncharacterized LOC104414824; K01890 phenylalanyl-tRNA synthetase beta chain [EC:6.1.1.20]	NA
bra-miR9563b-5p	27.33	20.67	-0.9	BraA03g029080.3C	BraA03g029080.3C:246	25.5733	28.22	27.4467	26.8967	1.02045	gi|685287004|ref|XP_009134431.1|/3.27837e-156/PREDICTED: uncharacterized protein OsI_027940-like isoform X2 [Brassica rapa] &gt;gi|923547269|ref|XP_013735379.1| PREDICTED: uncharacterized protein OsI_027940-like [Brassica napus] &gt;gi|923826910|ref|XP_013696165.1| PREDICTED: uncharacterized protein OsI_027940-like [Brassica napus]	gi|923826909|ref|XM_013840711.1|/0.0/PREDICTED: Brassica napus uncharacterized protein OsI_027940-like (LOC106400339), mRNA	sp|P0C8Z0|Y8359_ORYSI/2e-88/Uncharacterized protein OsI_027940 OS=Oryza sativa subsp. indica GN=OsI_027940 PE=1 SV=2	pda:103696151/4e-64/uncharacterized protein OsI_027940-like; K15730 cytosolic prostaglandin-E synthase [EC:5.3.99.3]	NA
bra-miR164e-5p	22218.7	53422	0.77	BraA03g029510.3C	BraA03g029510.3C:787	38.35	50.545	41.13	44.4475	0.925361	gi|685287083|ref|XP_009134472.1|/0/PREDICTED: S-adenosylmethionine synthase [Brassica rapa] &gt;gi|923547149|ref|XP_013735340.1| PREDICTED: S-adenosylmethionine synthase-like isoform X1 [Brassica napus]	gi|685287082|ref|XM_009136224.1|/0.0/PREDICTED: Brassica rapa S-adenosylmethionine synthase (LOC103858801), mRNA	sp|Q5DNB1|METK_BRARP/0.0/S-adenosylmethionine synthase OS=Brassica rapa subsp. pekinensis GN=SAMS PE=2 SV=1	brp:103858801/0.0/S-adenosylmethionine synthase; K00789 S-adenosylmethionine synthetase [EC:2.5.1.6]	NA
bra-miR1885b	2084.67	1614	-0.87	BraA03g029520.3C	BraA03g029520.3C:1163	65.1033	59.36	57.24	62.2317	0.919789	gi|685287087|ref|XP_009134474.1|/0/PREDICTED: protein translocase subunit SECA1, chloroplastic [Brassica rapa]	gi|567161119|ref|XM_006396308.1|/0.0/Eutrema salsugineum hypothetical protein (EUTSA_v10028392mg) mRNA, complete cds	sp|Q9SYI0|SECA1_ARATH/0.0/Protein translocase subunit SECA1, chloroplastic OS=Arabidopsis thaliana GN=SECA1 PE=1 SV=2	brp:103858803/0.0/protein translocase subunit SECA1, chloroplastic; K03070 preprotein translocase subunit SecA	biological_process:GO:0017038//protein import;GO:0006886//intracellular protein transport;GO:0006605//protein targeting;cellular_component:GO:0016020//membrane;molecular_function:GO:0005524//ATP binding;
bra-miR391-3p	960.83	296.33	-2.19	BraA03g029650.3C	BraA03g029650.3C:248	299.59	139.945	448.953	219.768	2.04286	gi|685287111|ref|XP_009134488.1|/2.32962e-75/PREDICTED: 60S acidic ribosomal protein P1-2 [Brassica rapa] &gt;gi|685352002|ref|XP_009111386.1| PREDICTED: 60S acidic ribosomal protein P1-2 [Brassica rapa] &gt;gi|923547137|ref|XP_013735333.1| PREDICTED: 60S acidic ribosomal protein P1-2-like [Brassica napus] &gt;gi|923905316|ref|XP_013722755.1| PREDICTED: 60S acidic ribosomal protein P1-2-like [Bra…	gi|685287110|ref|XM_009136240.1|/1.55e-178/PREDICTED: Brassica rapa 60S acidic ribosomal protein P1-2 (LOC103858814), mRNA	sp|O23095|RLA12_ARATH/1e-75/60S acidic ribosomal protein P1-2 OS=Arabidopsis thaliana GN=RPP1B PE=1 SV=2	brp:103836845/3e-76/60S acidic ribosomal protein P1-2; K02942 large subunit ribosomal protein LP1	NA
bra-miR5714	27.5	16.67	-1.22	BraA03g029900.3C	BraA03g029900.3C:544	63.27	64.445	83.85	63.8575	1.31308	gi|685287187|ref|XP_009134525.1|/0/PREDICTED: 50S ribosomal protein L5, chloroplastic [Brassica rapa]	gi|685287186|ref|XM_009136277.1|/0.0/PREDICTED: Brassica rapa 50S ribosomal protein L5, chloroplastic (LOC103858847), mRNA	sp|O04603|RK5_ARATH/4e-173/50S ribosomal protein L5, chloroplastic OS=Arabidopsis thaliana GN=RPL5 PE=2 SV=1	brp:103858847/0.0/50S ribosomal protein L5, chloroplastic; K02931 large subunit ribosomal protein L5	biological_process:GO:0006412//translation;cellular_component:GO:0005622//intracellular;GO:0005840//ribosome;molecular_function:GO:0003735//structural constituent of ribosome;
bra-miR172d-3p	29.17	27	-0.61	BraA03g030270.3C	BraA03g030270.3C:756	15.7567	17.985	19.16	16.8708	1.13569	gi|685287290|ref|XP_009134581.1|/0/PREDICTED: uncharacterized protein LOC103858888 [Brassica rapa]	gi|685287289|ref|XM_009136333.1|/0.0/PREDICTED: Brassica rapa uncharacterized LOC103858888 (LOC103858888), mRNA	NA	NA	NA
bra-miR396-5p	1275	1011.67	-0.83	BraA03g030290.3C	BraA03g030290.3C:48	29.24	14.21	32.34	21.725	1.48861	gi|685287305|ref|XP_009134588.1|/5.04461e-148/PREDICTED: 54S ribosomal protein L23, mitochondrial [Brassica rapa]	gi|685287304|ref|XM_009136340.1|/0.0/PREDICTED: Brassica rapa 54S ribosomal protein L23, mitochondrial (LOC103858892), mRNA	sp|P51292|RK13_PORPU/1e-26/50S ribosomal protein L13, chloroplastic OS=Porphyra purpurea GN=rpl13 PE=3 SV=1	brp:103858892/6e-149/54S ribosomal protein L23, mitochondrial; K02871 large subunit ribosomal protein L13	biological_process:GO:0006412//translation;cellular_component:GO:0005840//ribosome;molecular_function:GO:0003735//structural constituent of ribosome;
bra-miR9563b-5p	27.33	20.67	-0.9	BraA03g031110.3C	BraA03g031110.3C:2337	13.8033	10.89	13.7767	12.3467	1.11582	gi|685287520|ref|XP_009134701.1|/0/PREDICTED: histidine--tRNA ligase [Brassica rapa]	gi|685287519|ref|XM_009136453.1|/0.0/PREDICTED: Brassica rapa histidine--tRNA ligase (LOC103858979), mRNA	sp|F4IYF8|SYHC_ARATH/0.0/Histidine--tRNA ligase, cytoplasmic OS=Arabidopsis thaliana GN=At3g02760 PE=2 SV=1	brp:103858979/0.0/histidine--tRNA ligase; K01892 histidyl-tRNA synthetase [EC:6.1.1.21]	cellular_component:GO:0005737//cytoplasm;molecular_function:GO:0003824//catalytic activity;
bra-miR9561-5p	12.67	10.67	-0.74	BraA03g031990.3C	BraA03g031990.3C:802	5.6	9.485	5.77333	7.5425	0.76544	gi|685287733|ref|XP_009134810.1|/0/PREDICTED: uncharacterized protein LOC103859078 [Brassica rapa]	gi|685287732|ref|XM_009136562.1|/0.0/PREDICTED: Brassica rapa uncharacterized LOC103859078 (LOC103859078), mRNA	NA	NA	NA
bra-miR5714	27.5	16.67	-1.22	BraA03g032140.3C	BraA03g032140.3C:699	2.46333	4.315	1.95667	3.38917	0.57733	gi|674959439|emb|CDX74144.1|/0/BnaA03g29030D [Brassica napus]	gi|685287763|ref|XM_009136579.1|/0.0/PREDICTED: Brassica rapa tafazzin (LOC103859095), mRNA	sp|Q9ZV87|NAPES_ARATH/8e-36/N-acylphosphatidylethanolamine synthase OS=Arabidopsis thaliana GN=At1g78690 PE=2 SV=1	brp:103859095/0.0/tafazzin; K13511 monolysocardiolipin acyltransferase [EC:2.3.1.-]	biological_process:GO:0008152//metabolic process;molecular_function:GO:0016746//transferase activity, transferring acyl groups;
bra-miR396-5p	1275	1011.67	-0.83	BraA03g032970.3C	BraA03g032970.3C:1812	7.03667	5.215	6.00667	6.12583	0.980547	gi|674959371|emb|CDX74076.1|/0/BnaA03g29710D [Brassica napus]	gi|685287968|ref|XM_009136685.1|/0.0/PREDICTED: Brassica rapa glyoxysomal fatty acid beta-oxidation multifunctional protein MFP-a (LOC103859186), mRNA	sp|O49809|MFPA_BRANA/0.0/Glyoxysomal fatty acid beta-oxidation multifunctional protein MFP-a OS=Brassica napus PE=2 SV=2	brp:103859186/0.0/glyoxysomal fatty acid beta-oxidation multifunctional protein MFP-a; K10527 enoyl-CoA hydratase/3-hydroxyacyl-CoA dehydrogenase [EC:4.2.1.17 1.1.1.35 1.1.1.211]	biological_process:GO:0055114//oxidation-reduction process;GO:0008152//metabolic process;molecular_function:GO:0016491//oxidoreductase activity;GO:0003824//catalytic activity;
bra-miR5722	29.17	14	-1.56	BraA03g033210.3C	BraA03g033210.3C:1207	6.7	5.205	7.67667	5.9525	1.28965	gi|685288026|ref|XP_009134962.1|/0/PREDICTED: probable xyloglucan glycosyltransferase 6 [Brassica rapa]	gi|685288025|ref|XM_009136714.1|/0.0/PREDICTED: Brassica rapa probable xyloglucan glycosyltransferase 6 (LOC103859212), mRNA	sp|Q9SRT3|CSLC6_ARATH/0.0/Probable xyloglucan glycosyltransferase 6 OS=Arabidopsis thaliana GN=CSLC6 PE=1 SV=1	smo:SELMODRAFT_230176/9e-146/CSLA1-1; glycosyltransferase family 2 protein; K13680 beta-mannan synthase [EC:2.4.1.32]	NA
bra-miR396-5p	1275	1011.67	-0.83	BraA03g033310.3C	BraA03g033310.3C:1824	0.703333	0.445	0.79	0.574167	1.37591	gi|685288060|ref|XP_009134979.1|/0/PREDICTED: formin-like protein 10 [Brassica rapa] &gt;gi|923792168|ref|XP_013684644.1| PREDICTED: formin-like protein 10 [Brassica napus]	gi|923792167|ref|XM_013829190.1|/0.0/PREDICTED: Brassica napus formin-like protein 10 (LOC106389004), mRNA	sp|Q9SRR2|FH10_ARATH/0.0/Formin-like protein 10 OS=Arabidopsis thaliana GN=FH10 PE=2 SV=1	dosa:Os05t0104000-00/4e-57/Os05g0104000; Actin-binding FH2 domain containing protein.; K02184 formin 2	NA
bra-miR164b-5p	3735.67	8247.33	0.65	BraA03g033720.3C	BraA03g033720.3C:2181	17.9867	19.015	18.87	18.5008	1.01995	gi|685288179|ref|XP_009135040.1|/0/PREDICTED: cell division control protein 48 homolog A-like [Brassica rapa] &gt;gi|923549196|ref|XP_013736031.1| PREDICTED: cell division control protein 48 homolog A-like [Brassica napus] &gt;gi|674959291|emb|CDX73996.1| BnaA03g30510D [Brassica napus]	gi|685288178|ref|XM_009136792.1|/0.0/PREDICTED: Brassica rapa cell division control protein 48 homolog A-like (LOC103859279), mRNA	sp|P54609|CD48A_ARATH/0.0/Cell division control protein 48 homolog A OS=Arabidopsis thaliana GN=CDC48A PE=1 SV=1	brp:103859279/0.0/cell division control protein 48 homolog A-like; K13525 transitional endoplasmic reticulum ATPase	molecular_function:GO:0005524//ATP binding;
bra-miR5724	346.5	304	-0.69	BraA03g033810.3C	BraA03g033810.3C:109	39.9533	35.42	100.307	37.6867	2.6616	gi|685267192|ref|XP_009123329.1|/1.29434e-79/PREDICTED: 60S ribosomal protein L35-1 [Brassica rapa] &gt;gi|685288203|ref|XP_009135051.1| PREDICTED: 60S ribosomal protein L35-1 [Brassica rapa] &gt;gi|685312707|ref|XP_009146926.1| PREDICTED: 60S ribosomal protein L35-1 [Brassica rapa] &gt;gi|922412988|ref|XP_013583730.1| PREDICTED: 60S ribosomal protein L35-1 [Brassica oleracea var. oleracea] &gt;g…	gi|923549220|ref|XM_013880585.1|/0.0/PREDICTED: Brassica napus 60S ribosomal protein L35-1 (LOC106439191), mRNA	sp|Q9SF53|RL351_ARATH/3e-77/60S ribosomal protein L35-1 OS=Arabidopsis thaliana GN=RPL35A PE=2 SV=1	brp:103870540/1e-80/60S ribosomal protein L35-1; K02918 large subunit ribosomal protein L35e	NA
bra-miR5721	10.33	9.67	-0.59	BraA03g034210.3C	BraA03g034210.3C:589	4.71667	4.38	8.16	4.54833	1.79406	gi|685288292|ref|XP_009135096.1|/0/PREDICTED: serine/arginine repetitive matrix protein 1-like [Brassica rapa] &gt;gi|685288294|ref|XP_009135097.1| PREDICTED: serine/arginine repetitive matrix protein 1-like [Brassica rapa]	gi|685288293|ref|XM_009136849.1|/0.0/PREDICTED: Brassica rapa serine/arginine repetitive matrix protein 1-like (LOC103859335), transcript variant X2, mRNA	sp|Q9LVN1|FH13_ARATH/3e-09/Formin-like protein 13 OS=Arabidopsis thaliana GN=FH13 PE=2 SV=3	pda:103712408/4e-14/phospholipid-transporting ATPase 2-like; K01530 phospholipid-translocating ATPase [EC:3.6.3.1]	NA
bra-miR9568-3p	4	2.67	-1.08	BraA03g034250.3C	BraA03g034250.3C:414	5.29	4.605	7.43333	4.9475	1.50244	gi|685288301|ref|XP_009135100.1|/0/PREDICTED: uncharacterized protein LOC103859338 [Brassica rapa]	gi|685288300|ref|XM_009136852.1|/0.0/PREDICTED: Brassica rapa uncharacterized LOC103859338 (LOC103859338), mRNA	NA	NA	NA
bra-miR396-5p	1275	1011.67	-0.83	BraA03g034380.3C	BraA03g034380.3C:867	58.9533	43.105	50.8167	51.0292	0.995836	gi|685288332|ref|XP_009135116.1|/0/PREDICTED: sulfite reductase [ferredoxin], chloroplastic-like [Brassica rapa]	gi|685288331|ref|XM_009136868.1|/0.0/PREDICTED: Brassica rapa sulfite reductase [ferredoxin], chloroplastic-like (LOC103859351), mRNA	sp|Q9LZ66|SIR_ARATH/0.0/Assimilatory sulfite reductase (ferredoxin), chloroplastic OS=Arabidopsis thaliana GN=SIR PE=1 SV=1	brp:103859351/0.0/sulfite reductase [ferredoxin], chloroplastic-like; K00392 sulfite reductase (ferredoxin) [EC:1.8.7.1]	NA
bra-miR408-5p	1	0.33	-2.08	BraA03g034660.3C	BraA03g034660.3C:5034	10.5633	21.18	10.2933	15.8717	0.648535	gi|923549500|ref|XP_013736134.1|/0/PREDICTED: clathrin heavy chain 1-like [Brassica napus]	gi|923663166|ref|XM_013792714.1|/0.0/PREDICTED: Brassica napus clathrin heavy chain 1-like (LOC106353039), mRNA	sp|Q0WNJ6|CLAH1_ARATH/0.0/Clathrin heavy chain 1 OS=Arabidopsis thaliana GN=CHC1 PE=1 SV=1	brp:103847080/0.0/clathrin heavy chain 1-like; K04646 clathrin heavy chain	biological_process:GO:0016192//vesicle-mediated transport;GO:0006886//intracellular protein transport;molecular_function:GO:0005515//protein binding;GO:0005488//binding;
bra-miR5717	18.33	15.67	-0.72	BraA03g035010.3C	BraA03g035010.3C:1590	6.53	5.455	5.69333	5.9925	0.950076	gi|685288480|ref|XP_009135194.1|/0/PREDICTED: ubiquitin carboxyl-terminal hydrolase 13-like isoform X4 [Brassica rapa]	gi|685288479|ref|XM_009136946.1|/0.0/PREDICTED: Brassica rapa ubiquitin carboxyl-terminal hydrolase 13-like (LOC103859415), transcript variant X4, mRNA	sp|Q84WU2|UBP13_ARATH/0.0/Ubiquitin carboxyl-terminal hydrolase 13 OS=Arabidopsis thaliana GN=UBP13 PE=1 SV=1	brp:103859415/0.0/ubiquitin carboxyl-terminal hydrolase 13-like; K11838 ubiquitin carboxyl-terminal hydrolase 7 [EC:3.4.19.12]	biological_process:GO:0006511//ubiquitin-dependent protein catabolic process;GO:0016579//protein deubiquitination;molecular_function:GO:0005515//protein binding;GO:0036459//thiol-dependent ubiquitinyl hydrolase activity;
bra-miR5719	6.67	5.33	-0.82	BraA03g035040.3C	BraA03g035040.3C:410	77.29	43.525	104.657	60.4075	1.73251	gi|685288486|ref|XP_009135197.1|/1.38272e-142/PREDICTED: 40S ribosomal protein S5-1-like [Brassica rapa] &gt;gi|922458071|ref|XP_013630811.1| PREDICTED: 40S ribosomal protein S5-1-like [Brassica oleracea var. oleracea] &gt;gi|923663271|ref|XP_013648198.1| PREDICTED: 40S ribosomal protein S5-1-like [Brassica napus] &gt;gi|923830897|ref|XP_013697516.1| PREDICTED: 40S ribosomal protein S5-1-like [Br…	gi|685288485|ref|XM_009136949.1|/0.0/PREDICTED: Brassica rapa 40S ribosomal protein S5-1-like (LOC103859418), mRNA	sp|P51427|RS52_ARATH/8e-139/40S ribosomal protein S5-2 OS=Arabidopsis thaliana GN=RPS5B PE=1 SV=2	brp:103859418/2e-143/40S ribosomal protein S5-1-like; K02989 small subunit ribosomal protein S5e	biological_process:GO:0006412//translation;
bra-miR172d-3p	29.17	27	-0.61	BraA03g035490.3C	BraA03g035490.3C:896	221.47	352.55	341.467	287.01	1.18974	gi|674959098|emb|CDX73803.1|/0/BnaA03g32440D [Brassica napus]	gi|685288590|ref|XM_009137001.1|/0.0/PREDICTED: Brassica rapa phosphoglycerate kinase 1, chloroplastic (LOC103859466), mRNA	sp|Q9LD57|PGKH1_ARATH/0.0/Phosphoglycerate kinase 1, chloroplastic OS=Arabidopsis thaliana GN=PGK1 PE=1 SV=1	brp:103859466/0.0/phosphoglycerate kinase 1, chloroplastic; K00927 phosphoglycerate kinase [EC:2.7.2.3]	NA
bra-miR396-5p	1275	1011.67	-0.83	BraA03g035670.3C	BraA03g035670.3C:944	23.5967	18.33	19.65	20.9633	0.937351	gi|685288637|ref|XP_009135270.1|/0/PREDICTED: uncharacterized protein LOC103859488 [Brassica rapa] &gt;gi|685288639|ref|XP_009135271.1| PREDICTED: uncharacterized protein LOC103859488 [Brassica rapa] &gt;gi|685288641|ref|XP_009135272.1| PREDICTED: uncharacterized protein LOC103859488 [Brassica rapa] &gt;gi|685288643|ref|XP_009135273.1| PREDICTED: uncharacterized protein LOC103859488 [Brassica rap…	gi|685288642|ref|XM_009137025.1|/0.0/PREDICTED: Brassica rapa uncharacterized LOC103859488 (LOC103859488), transcript variant X4, mRNA	sp|Q9FMP8|RGAP6_ARATH/2e-06/Rho GTPase-activating protein 6 OS=Arabidopsis thaliana GN=ROPGAP6 PE=2 SV=1	NA	NA
bra-miR319-3p	38.67	236.33	2.11	BraA03g035760.3C	BraA03g035760.3C:1620	9.14333	6.145	2.55	7.64417	0.333588	gi|923797946|ref|XP_013686403.1|/0/PREDICTED: ABC transporter C family member 3-like [Brassica napus]	gi|923797945|ref|XM_013830949.1|/0.0/PREDICTED: Brassica napus ABC transporter C family member 3-like (LOC106390481), mRNA	sp|Q9LK64|AB3C_ARATH/0.0/ABC transporter C family member 3 OS=Arabidopsis thaliana GN=ABCC3 PE=1 SV=1	fve:101313352/0.0/putative ABC transporter C family member 15; K05665 ATP-binding cassette, subfamily C (CFTR/MRP), member 1	biological_process:GO:0055085//transmembrane transport;GO:0006810//transport;cellular_component:GO:0016021//integral component of membrane;molecular_function:GO:0016887//ATPase activity;GO:0005524//ATP binding;GO:0042626//ATPase activity, coupled to transmembrane movement of substances;
bra-miR5716	6.17	3	-1.54	BraA03g035780.3C	BraA03g035780.3C:815	2.67333	1.65	2.31	2.16167	1.06862	gi|685288674|ref|XP_009135288.1|/0/PREDICTED: pentatricopeptide repeat-containing protein At3g13160, mitochondrial-like [Brassica rapa]	gi|685288673|ref|XM_009137040.1|/0.0/PREDICTED: Brassica rapa pentatricopeptide repeat-containing protein At3g13160, mitochondrial-like (LOC103859502), mRNA	sp|Q9LK57|PP226_ARATH/0.0/Pentatricopeptide repeat-containing protein At3g13160, mitochondrial OS=Arabidopsis thaliana GN=At3g13160 PE=2 SV=1	cit:102623768/3e-53/pentatricopeptide repeat-containing protein At1g52620-like; K17964 leucine-rich PPR motif-containing protein, mitochondrial	NA
bra-miR5717	18.33	15.67	-0.72	BraA03g035860.3C	BraA03g035860.3C:5106	6.06333	13.245	3.65	9.65417	0.378075	gi|674951234|emb|CDX82544.1|/0/BnaA03g32770D [Brassica napus]	gi|685288690|ref|XM_009137050.1|/0.0/PREDICTED: Brassica rapa proteasome activator subunit 4 (LOC103859510), mRNA	sp|F4JC97|PSME4_ARATH/0.0/Proteasome activator subunit 4 OS=Arabidopsis thaliana GN=PA200 PE=2 SV=2	brp:103859510/0.0/proteasome activator subunit 4; K06699 proteasome activator subunit 4	molecular_function:GO:0005488//binding;
bra-miR396-5p	1275	1011.67	-0.83	BraA03g036250.3C	BraA03g036250.3C:675	31.63	27.4	42.94	29.515	1.45485	gi|685288809|ref|XP_009135358.1|/0/PREDICTED: protein FLUORESCENT IN BLUE LIGHT, chloroplastic-like [Brassica rapa]	gi|685288808|ref|XM_009137110.1|/0.0/PREDICTED: Brassica rapa protein FLUORESCENT IN BLUE LIGHT, chloroplastic-like (LOC103859554), mRNA	sp|Q940U6|FLU_ARATH/2e-172/Protein FLUORESCENT IN BLUE LIGHT, chloroplastic OS=Arabidopsis thaliana GN=FLU PE=1 SV=1	NA	molecular_function:GO:0005515//protein binding;
bra-miR9552b-3p	88	30.33	-2.03	BraA03g037290.3C	BraA03g037290.3C:1504	72.29	83.16	131.617	77.725	1.69336	gi|685289039|ref|XP_009135467.1|/0/PREDICTED: MAR-binding filament-like protein 1 [Brassica rapa]	gi|685289038|ref|XM_009137219.1|/0.0/PREDICTED: Brassica rapa MAR-binding filament-like protein 1 (LOC103859650), mRNA	sp|Q9LW85|MFP1_ARATH/0.0/MAR-binding filament-like protein 1 OS=Arabidopsis thaliana GN=MFP1 PE=2 SV=2	ota:Ot15g00490/2e-28/hypothetical protein; K12472 epidermal growth factor receptor substrate 15	NA
bra-miR9563a-3p	5.17	3.67	-0.99	BraA03g037400.3C	BraA03g037400.3C:882	36.0333	14.205	47.64	25.1192	1.89656	gi|674951103|emb|CDX82413.1|/1.81383e-102/BnaA03g34080D [Brassica napus]	gi|199579903|gb|AC189218.2|/0.0/Brassica rapa subsp. pekinensis clone KBrB010F13, complete sequence	sp|Q8LEM8|RL373_ARATH/4e-59/60S ribosomal protein L37-3 OS=Arabidopsis thaliana GN=RPL37C PE=3 SV=1	brp:103859656/1e-60/60S ribosomal protein L37-2-like; K02922 large subunit ribosomal protein L37e	biological_process:GO:0006412//translation;cellular_component:GO:0005840//ribosome;GO:0005622//intracellular;molecular_function:GO:0003735//structural constituent of ribosome;
bra-miR9555b-5p	9.67	6	-1.19	BraA03g037900.3C	BraA03g037900.3C:826	98.74	158.76	82.4933	128.75	0.640725	gi|923550178|ref|XP_013736356.1|/0/PREDICTED: S-adenosylmethionine synthase 2 [Brassica napus] &gt;gi|923550687|ref|XP_013736518.1| PREDICTED: S-adenosylmethionine synthase 2 isoform X1 [Brassica napus] &gt;gi|923550691|ref|XP_013736519.1| PREDICTED: S-adenosylmethionine synthase 2 isoform X2 [Brassica napus] &gt;gi|923792920|ref|XP_013684875.1| PREDICTED: S-adenosylmethionine synthase 2 [Brassic…	gi|685289159|ref|XM_009137278.1|/0.0/PREDICTED: Brassica rapa S-adenosylmethionine synthase 2-like (LOC103859706), mRNA	sp|Q9FUZ1|METK2_BRAJU/0.0/S-adenosylmethionine synthase 2 OS=Brassica juncea GN=MSAMS2 PE=2 SV=1	eus:EUTSA_v10020887mg/0.0/hypothetical protein; K00789 S-adenosylmethionine synthetase [EC:2.5.1.6]	NA
bra-miR156c-5p	21327	17798	-0.76	BraA03g038060.3C	BraA03g038060.3C:1784	49.33	79.165	22.1733	64.2475	0.345124	gi|674951043|emb|CDX82353.1|/0/BnaA03g34680D [Brassica napus]	gi|685289188|ref|XM_009137293.1|/0.0/PREDICTED: Brassica rapa probable cyclic nucleotide-gated ion channel 20, chloroplastic (LOC103859720), mRNA	sp|Q9LD37|CNG20_ARATH/0.0/Probable cyclic nucleotide-gated ion channel 20, chloroplastic OS=Arabidopsis thaliana GN=CNGC20 PE=2 SV=1	brp:103859720/0.0/probable cyclic nucleotide-gated ion channel 20, chloroplastic; K05391 cyclic nucleotide gated channel, other eukaryote	biological_process:GO:0006811//ion transport;GO:0055085//transmembrane transport;cellular_component:GO:0016020//membrane;molecular_function:GO:0005216//ion channel activity;
bra-miR156a-5p	21315.5	17783.3	-0.76	BraA03g038330.3C	BraA03g038330.3C:1207	10.9533	20.815	20.2967	15.8842	1.27779	gi|685289261|ref|XP_009135578.1|/0/PREDICTED: chloroplastic group IIA intron splicing facilitator CRS1, chloroplastic-like [Brassica rapa]	gi|685289260|ref|XM_009137330.1|/0.0/PREDICTED: Brassica rapa chloroplastic group IIA intron splicing facilitator CRS1, chloroplastic-like (LOC103859751), mRNA	sp|A7XN92|CFM3_MAIZE/9e-170/CRM-domain containing factor CFM3, chloroplastic/mitochondrial OS=Zea mays GN=CFM3 PE=1 SV=1	pxb:103940831/3e-27/uncharacterized CRM domain-containing protein At3g25440, chloroplastic-like; K01148 poly(A)-specific ribonuclease [EC:3.1.13.4]	molecular_function:GO:0003723//RNA binding;
bra-miR9559-5p	5.17	1.33	-2.45	BraA03g038780.3C	BraA03g038780.3C:2875	90.6067	57.71	60.7167	74.1583	0.818744	gi|685289355|ref|XP_009135620.1|/0/PREDICTED: presequence protease 1, chloroplastic/mitochondrial [Brassica rapa]	gi|685289354|ref|XM_009137372.1|/0.0/PREDICTED: Brassica rapa presequence protease 1, chloroplastic/mitochondrial (LOC103859799), mRNA	sp|Q9LJL3|PREP1_ARATH/0.0/Presequence protease 1, chloroplastic/mitochondrial OS=Arabidopsis thaliana GN=PREP1 PE=1 SV=2	brp:103859799/0.0/presequence protease 1, chloroplastic/mitochondrial; K06972 uncharacterized protein	biological_process:GO:0006508//proteolysis;molecular_function:GO:0003824//catalytic activity;GO:0046872//metal ion binding;
bra-miR9552b-3p	88	30.33	-2.03	BraA03g039160.3C	BraA03g039160.3C:685	6.21333	7.245	10.6867	6.72917	1.58811	gi|923793289|ref|XP_013684965.1|/0/PREDICTED: mitochondrial import receptor subunit TOM40-1 [Brassica napus] &gt;gi|674950957|emb|CDX82267.1| BnaA03g35540D [Brassica napus]	gi|685289430|ref|XM_009137412.1|/0.0/PREDICTED: Brassica rapa mitochondrial import receptor subunit TOM40-1-like (LOC103859835), mRNA	sp|Q9LHE5|TO401_ARATH/0.0/Mitochondrial import receptor subunit TOM40-1 OS=Arabidopsis thaliana GN=TOM40-1 PE=1 SV=3	brp:103859835/0.0/mitochondrial import receptor subunit TOM40-1-like; K11518 mitochondrial import receptor subunit TOM40	biological_process:GO:0055085//transmembrane transport;cellular_component:GO:0005741//mitochondrial outer membrane;
bra-miR156b-5p	21315.5	17783	-0.76	BraA03g039410.3C	BraA03g039410.3C:111	25.3033	25.175	25.7933	25.2392	1.02196	gi|685289497|ref|XP_009135695.1|/0/PREDICTED: FHA domain-containing protein DDL [Brassica rapa] &gt;gi|685289499|ref|XP_009135696.1| PREDICTED: FHA domain-containing protein DDL [Brassica rapa]	gi|685289498|ref|XM_009137448.1|/0.0/PREDICTED: Brassica rapa FHA domain-containing protein DDL (LOC103859863), transcript variant X2, mRNA	sp|Q8W4D8|DDL_ARATH/2e-168/FHA domain-containing protein DDL OS=Arabidopsis thaliana GN=DDL PE=1 SV=1	brp:103859863/0.0/FHA domain-containing protein DDL; K13108 smad nuclear-interacting protein 1	molecular_function:GO:0005515//protein binding;
bra-miR5717	18.33	15.67	-0.72	BraA03g039570.3C	BraA03g039570.3C:228	286.747	456.775	452.907	371.761	1.21827	gi|685289553|ref|XP_009135721.1|/8.40932e-68/PREDICTED: photosystem II 5 kDa protein, chloroplastic-like [Brassica rapa] &gt;gi|90186625|gb|ABD91572.1| unknown [Brassica rapa]	gi|685289552|ref|XM_009137473.1|/6.80e-167/PREDICTED: Brassica rapa photosystem II 5 kDa protein, chloroplastic-like (LOC103859882), mRNA	sp|Q39195|PST2_ARATH/6e-59/Photosystem II 5 kDa protein, chloroplastic OS=Arabidopsis thaliana GN=PSBT PE=3 SV=2	NA	NA
bra-miR9552b-3p	88	30.33	-2.03	BraA03g040010.3C	BraA03g040010.3C:1185	33.1067	6.62	11.5367	19.8633	0.580802	gi|685289653|ref|XP_009135771.1|/0/PREDICTED: UDP-glycosyltransferase 71B2-like [Brassica rapa]	gi|685289652|ref|XM_009137523.1|/0.0/PREDICTED: Brassica rapa UDP-glycosyltransferase 71B2-like (LOC103859924), mRNA	sp|Q9LSY8|U71B2_ARATH/0.0/UDP-glycosyltransferase 71B2 OS=Arabidopsis thaliana GN=UGT71B2 PE=1 SV=1	atr:18448124/9e-99/anthocyanidin 3-O-glucosyltransferase 2; K08237 hydroquinone glucosyltransferase [EC:2.4.1.218]	NA
bra-miR9557-3p	167.17	137	-0.78	BraA03g040590.3C	BraA03g040590.3C:780	795.267	468.825	507.03	632.046	0.802204	gi|685289778|ref|XP_009135833.1|/0/PREDICTED: ATP sulfurylase 1, chloroplastic [Brassica rapa]	gi|685289777|ref|XM_009137585.1|/0.0/PREDICTED: Brassica rapa ATP sulfurylase 1, chloroplastic (LOC103859979), mRNA	sp|Q9LIK9|APS1_ARATH/0.0/ATP sulfurylase 1, chloroplastic OS=Arabidopsis thaliana GN=APS1 PE=1 SV=1	brp:103859979/0.0/ATP sulfurylase 1, chloroplastic; K13811 3'-phosphoadenosine 5'-phosphosulfate synthase [EC:2.7.7.4 2.7.1.25]	NA
bra-miR408-5p	1	0.33	-2.08	BraA03g040980.3C	BraA03g040980.3C:108	98.03	97.295	69.03	97.6625	0.706822	gi|685289873|ref|XP_009135878.1|/0/PREDICTED: glutathione reductase, cytosolic-like [Brassica rapa] &gt;gi|923794795|ref|XP_013685449.1| PREDICTED: glutathione reductase, cytosolic-like [Brassica napus] &gt;gi|402170145|gb|AFQ32954.1| glutathione reductase [Brassica rapa subsp. oleifera] &gt;gi|442774696|gb|AGC73658.1| glutathione reductase 1 [Brassica rapa subsp. pekinensis]	gi|685289872|ref|XM_009137630.1|/0.0/PREDICTED: Brassica rapa glutathione reductase, cytosolic-like (LOC103860019), mRNA	sp|O04955|GSHRC_BRARP/0.0/Glutathione reductase, cytosolic OS=Brassica rapa subsp. pekinensis GN=GR1 PE=2 SV=2	brp:103860019/0.0/GR1; glutathione reductase, cytosolic-like; K00383 glutathione reductase (NADPH) [EC:1.8.1.7]	biological_process:GO:0045454//cell redox homeostasis;GO:0055114//oxidation-reduction process;molecular_function:GO:0050660//flavin adenine dinucleotide binding;GO:0016491//oxidoreductase activity;GO:0016668//oxidoreductase activity, acting on a sulfur group of donors, NAD(P) as acceptor;
bra-miR5721	10.33	9.67	-0.59	BraA03g041310.3C	BraA03g041310.3C:145	29.3033	200.83	38.6667	115.067	0.336037	gi|685290248|ref|XP_009136085.1|/2.54027e-42/PREDICTED: uncharacterized protein LOC103860251 [Brassica rapa]	gi|199580149|gb|AC232519.1|/1.02e-108/Brassica rapa subsp. pekinensis clone KBrB072K21, complete sequence	NA	NA	NA
bra-miR5714	27.5	16.67	-1.22	BraA03g041470.3C	BraA03g041470.3C:74	12.4767	24.895	15.85	18.6858	0.848236	gi|685290283|ref|XP_009136103.1|/0/PREDICTED: galacturonosyltransferase 8 [Brassica rapa]	gi|685290282|ref|XM_009137855.1|/0.0/PREDICTED: Brassica rapa galacturonosyltransferase 8 (LOC103860270), mRNA	sp|Q9LSG3|GAUT8_ARATH/0.0/Galacturonosyltransferase 8 OS=Arabidopsis thaliana GN=GAUT8 PE=1 SV=1	brp:103860270/0.0/galacturonosyltransferase 8; K13648 alpha-1,4-galacturonosyltransferase [EC:2.4.1.43]	molecular_function:GO:0016757//transferase activity, transferring glycosyl groups;GO:0047262//polygalacturonate 4-alpha-galacturonosyltransferase activity;
bra-miR161-3p	74.5	162	0.62	BraA03g041520.3C	BraA03g041520.3C:1340	201.72	236.89	142.173	219.305	0.64829	gi|685290294|ref|XP_009136108.1|/0/PREDICTED: peptidyl-prolyl cis-trans isomerase FKBP62 [Brassica rapa]	gi|685290293|ref|XM_009137860.1|/0.0/PREDICTED: Brassica rapa peptidyl-prolyl cis-trans isomerase FKBP62 (LOC103860276), mRNA	sp|Q38931|FKB62_ARATH/0.0/Peptidyl-prolyl cis-trans isomerase FKBP62 OS=Arabidopsis thaliana GN=FKBP62 PE=1 SV=2	brp:103860276/0.0/peptidyl-prolyl cis-trans isomerase FKBP62; K09571 FK506-binding protein 4/5 [EC:5.2.1.8]	molecular_function:GO:0005515//protein binding;
bra-miR1885b	2084.67	1614	-0.87	BraA03g041520.3C	BraA03g041520.3C:426	201.72	236.89	142.173	219.305	0.64829	gi|685290294|ref|XP_009136108.1|/0/PREDICTED: peptidyl-prolyl cis-trans isomerase FKBP62 [Brassica rapa]	gi|685290293|ref|XM_009137860.1|/0.0/PREDICTED: Brassica rapa peptidyl-prolyl cis-trans isomerase FKBP62 (LOC103860276), mRNA	sp|Q38931|FKB62_ARATH/0.0/Peptidyl-prolyl cis-trans isomerase FKBP62 OS=Arabidopsis thaliana GN=FKBP62 PE=1 SV=2	brp:103860276/0.0/peptidyl-prolyl cis-trans isomerase FKBP62; K09571 FK506-binding protein 4/5 [EC:5.2.1.8]	molecular_function:GO:0005515//protein binding;
bra-miR396-5p	1275	1011.67	-0.83	BraA03g041570.3C	BraA03g041570.3C:799	13.0567	4.95	11.5667	9.00333	1.28471	gi|685290308|ref|XP_009136116.1|/0/PREDICTED: uncharacterized protein LOC103860281 [Brassica rapa]	gi|685290307|ref|XM_009137868.1|/0.0/PREDICTED: Brassica rapa uncharacterized LOC103860281 (LOC103860281), mRNA	NA	brp:103860281/0.0/uncharacterized LOC103860281; K06442 23S rRNA (cytidine1920-2'-O)/16S rRNA (cytidine1409-2'-O)-methyltransferase [EC:2.1.1.226 2.1.1.227]	biological_process:GO:0032259//methylation;molecular_function:GO:0003723//RNA binding;GO:0008168//methyltransferase activity;
bra-miR156b-5p	21315.5	17783	-0.76	BraA03g041690.3C	BraA03g041690.3C:397	24.7433	44.57	21.7567	34.6567	0.627777	gi|685290343|ref|XP_009136133.1|/0/PREDICTED: long chain acyl-CoA synthetase 8 [Brassica rapa]	gi|685290342|ref|XM_009137885.1|/0.0/PREDICTED: Brassica rapa long chain acyl-CoA synthetase 8 (LOC103860297), mRNA	sp|Q9SJD4|LACS8_ARATH/0.0/Long chain acyl-CoA synthetase 8 OS=Arabidopsis thaliana GN=LACS8 PE=1 SV=1	brp:103860297/0.0/long chain acyl-CoA synthetase 8; K01897 long-chain acyl-CoA synthetase [EC:6.2.1.3]	biological_process:GO:0008152//metabolic process;molecular_function:GO:0003824//catalytic activity;
bra-miR403-5p	142.17	108.67	-0.88	BraA03g041940.3C	BraA03g041940.3C:460	138.847	236.195	223.073	187.521	1.18959	gi|685290405|ref|XP_009136161.1|/0/PREDICTED: chlorophyll a-b binding protein 151, chloroplastic [Brassica rapa] &gt;gi|923551499|ref|XP_013736763.1| PREDICTED: chlorophyll a-b binding protein 151, chloroplastic-like [Brassica napus] &gt;gi|674940425|emb|CDX93077.1| BnaA03g37990D [Brassica napus]	gi|685290404|ref|XM_009137913.1|/0.0/PREDICTED: Brassica rapa chlorophyll a-b binding protein 151, chloroplastic (LOC103860327), mRNA	sp|P27518|CB21_GOSHI/0.0/Chlorophyll a-b binding protein 151, chloroplastic OS=Gossypium hirsutum GN=CAB-151 PE=2 SV=2	brp:103860327/0.0/chlorophyll a-b binding protein 151, chloroplastic; K08913 light-harvesting complex II chlorophyll a/b binding protein 2	biological_process:GO:0009765//photosynthesis, light harvesting;cellular_component:GO:0016020//membrane;
bra-miR158-5p	569.33	373.67	-1.1	BraA03g041950.3C	BraA03g041950.3C:3362	4.54	2.92	4.27667	3.73	1.14656	gi|685290407|ref|XP_009136162.1|/0/PREDICTED: uncharacterized protein LOC103860328 isoform X1 [Brassica rapa]	gi|685290406|ref|XM_009137914.1|/0.0/PREDICTED: Brassica rapa uncharacterized LOC103860328 (LOC103860328), transcript variant X1, mRNA	sp|F4IGA5|NU133_ARATH/0.0/Nuclear pore complex protein NUP133 OS=Arabidopsis thaliana GN=NUP133 PE=1 SV=1	brp:103860328/0.0/uncharacterized LOC103860328; K14300 nuclear pore complex protein Nup133	molecular_function:GO:0005515//protein binding;
bra-miR164e-5p	22218.7	53422	0.77	BraA03g042010.3C	BraA03g042010.3C:262	533.32	1011.53	521.02	772.425	0.674525	gi|923551476|ref|XP_013736756.1|/6.88833e-103/PREDICTED: glycine-rich protein 3-like isoform X1 [Brassica napus] &gt;gi|674940431|emb|CDX93083.1| BnaA03g38050D [Brassica napus]	gi|77817636|gb|DQ244959.1|/0.0/Zea mays clone 11933 mRNA sequence	sp|Q9SL15|GRP3_ARATH/2e-63/Glycine-rich protein 3 OS=Arabidopsis thaliana GN=GRP3 PE=1 SV=1	dosa:Os12t0502200-01/6e-24/Os12g0502200, GRP6, GLYCINE-RICH_RNA-BINDING_PROTEIN_6; Similar to Low temperature-responsive RNA-binding protein.; K12741 heterogeneous nuclear ribonucleoprotein A1/A3	NA
bra-miR5724	346.5	304	-0.69	BraA03g042100.3C	BraA03g042100.3C:1839	1.61333	1.27	2.9	1.44167	2.01156	gi|685290443|ref|XP_009136181.1|/0/PREDICTED: DNA replication licensing factor MCM5 [Brassica rapa]	gi|685290442|ref|XM_009137933.1|/0.0/PREDICTED: Brassica rapa DNA replication licensing factor MCM5 (LOC103860343), mRNA	sp|O80786|MCM5_ARATH/0.0/DNA replication licensing factor MCM5 OS=Arabidopsis thaliana GN=MCM5 PE=1 SV=1	brp:103860343/0.0/DNA replication licensing factor MCM5; K02209 DNA replication licensing factor MCM5 [EC:3.6.4.12]	biological_process:GO:0006270//DNA replication initiation;molecular_function:GO:0005524//ATP binding;GO:0003677//DNA binding;
bra-miR9563b-5p	27.33	20.67	-0.9	BraA03g042170.3C	BraA03g042170.3C:2609	18.71	13.555	15.5833	16.1325	0.965959	gi|685290458|ref|XP_009136188.1|/0/PREDICTED: RNA polymerase-associated protein CTR9 homolog [Brassica rapa]	gi|685290457|ref|XM_009137940.1|/0.0/PREDICTED: Brassica rapa RNA polymerase-associated protein CTR9 homolog (LOC103860352), mRNA	sp|B5X0I6|VIP6_ARATH/0.0/Protein CTR9 homolog OS=Arabidopsis thaliana GN=VIP6 PE=1 SV=1	brp:103860352/0.0/RNA polymerase-associated protein CTR9 homolog; K15176 RNA polymerase-associated protein CTR9	molecular_function:GO:0005515//protein binding;
bra-miR9561-5p	12.67	10.67	-0.74	BraA03g043380.3C	BraA03g043380.3C:972	28.2067	38.035	22.7033	33.1208	0.68547	gi|685290763|ref|XP_009136339.1|/0/PREDICTED: UDP-glycosyltransferase 90A1-like [Brassica rapa]	gi|685290762|ref|XM_009138091.1|/0.0/PREDICTED: Brassica rapa UDP-glycosyltransferase 90A1-like (LOC103860490), mRNA	sp|Q9ZVX4|U90A1_ARATH/0.0/UDP-glycosyltransferase 90A1 OS=Arabidopsis thaliana GN=UGT90A1 PE=2 SV=1	atr:18438291/1e-76/scopoletin glucosyltransferase; K13496 UDP-glucosyl transferase 73C [EC:2.4.1.-]	NA
bra-miR164b-5p	3735.67	8247.33	0.65	BraA03g043680.3C	BraA03g043680.3C:1887	8.96	8.215	7.79667	8.5875	0.907909	gi|685290882|ref|XP_009136393.1|/0/PREDICTED: G patch domain-containing protein 1 [Brassica rapa]	gi|685290881|ref|XM_009138145.1|/0.0/PREDICTED: Brassica rapa G patch domain-containing protein 1 (LOC103860531), mRNA	sp|Q8GXN9|TGH_ARATH/0.0/G patch domain-containing protein TGH OS=Arabidopsis thaliana GN=TGH PE=2 SV=1	brp:103860531/0.0/G patch domain-containing protein 1; K13123 G patch domain-containing protein 1	biological_process:GO:0006397//mRNA processing;GO:0006396//RNA processing;molecular_function:GO:0003723//RNA binding;
bra-miR164b-5p	3735.67	8247.33	0.65	BraA03g043930.3C	BraA03g043930.3C:1298	14.6733	14.2	20.8733	14.4367	1.44586	gi|685290940|ref|XP_009136420.1|/0/PREDICTED: pentatricopeptide repeat-containing protein PNM1, mitochondrial [Brassica rapa]	gi|685290939|ref|XM_009138172.1|/0.0/PREDICTED: Brassica rapa pentatricopeptide repeat-containing protein PNM1, mitochondrial (LOC103860557), mRNA	sp|Q9FME4|PP438_ARATH/0.0/Pentatricopeptide repeat-containing protein PNM1, mitochondrial OS=Arabidopsis thaliana GN=PNM1 PE=1 SV=1	sita:101768551/9e-35/pentatricopeptide repeat-containing protein At5g61370, mitochondrial; K08851 TP53 regulating kinase and related kinases [EC:2.7.11.1]	NA
bra-miR391-3p	960.83	296.33	-2.19	BraA03g043930.3C	BraA03g043930.3C:1355	14.6733	14.2	20.8733	14.4367	1.44586	gi|685290940|ref|XP_009136420.1|/0/PREDICTED: pentatricopeptide repeat-containing protein PNM1, mitochondrial [Brassica rapa]	gi|685290939|ref|XM_009138172.1|/0.0/PREDICTED: Brassica rapa pentatricopeptide repeat-containing protein PNM1, mitochondrial (LOC103860557), mRNA	sp|Q9FME4|PP438_ARATH/0.0/Pentatricopeptide repeat-containing protein PNM1, mitochondrial OS=Arabidopsis thaliana GN=PNM1 PE=1 SV=1	sita:101768551/9e-35/pentatricopeptide repeat-containing protein At5g61370, mitochondrial; K08851 TP53 regulating kinase and related kinases [EC:2.7.11.1]	NA
bra-miR164b-5p	3735.67	8247.33	0.65	BraA03g044390.3C	BraA03g044390.3C:643	0.243333	0	0.253333	0.121667	2.08219	gi|923551954|ref|XP_013736925.1|/0/PREDICTED: NAC domain-containing protein 100-like [Brassica napus]	gi|923551953|ref|XM_013881471.1|/0.0/PREDICTED: Brassica napus NAC domain-containing protein 100-like (LOC106439922), mRNA	sp|Q9FLJ2|NC100_ARATH/0.0/NAC domain-containing protein 100 OS=Arabidopsis thaliana GN=NAC100 PE=2 SV=1	fve:101312606/2e-17/NAC domain-containing protein 66-like; K13126 polyadenylate-binding protein	biological_process:GO:0006355//regulation of transcription, DNA-templated;molecular_function:GO:0003677//DNA binding;
bra-miR9563a-3p	5.17	3.67	-0.99	BraA03g044620.3C	BraA03g044620.3C:175	2.48	0	1.15	1.24	0.927419	gi|685291087|ref|XP_009136497.1|/3.4325e-143/PREDICTED: ethylene-responsive transcription factor ERF107 [Brassica rapa] &gt;gi|674931137|emb|CDY02130.1| BnaA03g40370D [Brassica napus]	gi|685291086|ref|XM_009138249.1|/0.0/PREDICTED: Brassica rapa ethylene-responsive transcription factor ERF107 (LOC103860609), mRNA	sp|Q9FKG2|EF107_ARATH/2e-123/Ethylene-responsive transcription factor ERF107 OS=Arabidopsis thaliana GN=ERF107 PE=2 SV=1	gmx:100306125/1e-37/uncharacterized LOC100306125; K09286 EREBP-like factor	biological_process:GO:0006355//regulation of transcription, DNA-templated;molecular_function:GO:0003700//transcription factor activity, sequence-specific DNA binding;GO:0003677//DNA binding;
bra-miR156c-5p	21327	17798	-0.76	BraA03g045210.3C	BraA03g045210.3C:40	33.56	26.77	26.99	30.165	0.894746	gi|685291212|ref|XP_009136556.1|/0/PREDICTED: BES1/BZR1 homolog protein 1 [Brassica rapa]	gi|685291211|ref|XM_009138308.1|/0.0/PREDICTED: Brassica rapa BES1/BZR1 homolog protein 1 (LOC103860664), mRNA	sp|Q9S7F3|BEH1_ARATH/2e-178/BES1/BZR1 homolog protein 1 OS=Arabidopsis thaliana GN=BEH1 PE=1 SV=1	brp:103860664/0.0/BES1/BZR1 homolog protein 1; K14503 brassinosteroid resistant 1/2	biological_process:GO:0006351//transcription, DNA-templated;GO:0009742//brassinosteroid mediated signaling pathway;molecular_function:GO:0003700//transcription factor activity, sequence-specific DNA binding;
bra-miR5722	29.17	14	-1.56	BraA03g045610.3C	BraA03g045610.3C:1042	5.73333	9.44	7.70333	7.58667	1.01538	gi|685291340|ref|XP_009136620.1|/0/PREDICTED: proline-rich receptor-like protein kinase PERK10 [Brassica rapa]	gi|685291339|ref|XM_009138372.1|/0.0/PREDICTED: Brassica rapa proline-rich receptor-like protein kinase PERK10 (LOC103860713), mRNA	sp|Q9C660|PEK10_ARATH/6e-10/Proline-rich receptor-like protein kinase PERK10 OS=Arabidopsis thaliana GN=PERK10 PE=2 SV=2	csv:105435597/3e-12/neural Wiskott-Aldrich syndrome protein-like; K05747 Wiskott-Aldrich syndrome protein	NA
bra-miR9559-5p	5.17	1.33	-2.45	BraA03g045980.3C	BraA03g045980.3C:178	72.9967	85.99	86.54	79.4933	1.08864	gi|685291442|ref|XP_009136673.1|/8.7394e-120/PREDICTED: ATP synthase subunit d, mitochondrial [Brassica rapa] &gt;gi|923511182|ref|XP_013745847.1| PREDICTED: ATP synthase subunit d, mitochondrial [Brassica napus] &gt;gi|923552503|ref|XP_013737102.1| PREDICTED: ATP synthase subunit d, mitochondrial [Brassica napus] &gt;gi|923606166|ref|XP_013742737.1| PREDICTED: ATP synthase subunit d, mitochondri…	gi|685291441|ref|XM_009138425.1|/0.0/PREDICTED: Brassica rapa ATP synthase subunit d, mitochondrial (LOC103860757), mRNA	sp|Q9FT52|ATP5H_ARATH/3e-116/ATP synthase subunit d, mitochondrial OS=Arabidopsis thaliana GN=At3g52300 PE=1 SV=3	brp:103860757/1e-120/ATP synthase subunit d, mitochondrial; K02138 F-type H+-transporting ATPase subunit d	NA
bra-miR156a-5p	21315.5	17783.3	-0.76	BraA03g046010.3C	BraA03g046010.3C:564	76.99	59.685	81.7567	68.3375	1.19637	gi|685291444|ref|XP_009136674.1|/0/PREDICTED: 33 kDa ribonucleoprotein, chloroplastic-like [Brassica rapa] &gt;gi|923511184|ref|XP_013745853.1| PREDICTED: RNA-binding protein CP33, chloroplastic-like [Brassica napus] &gt;gi|923511187|ref|XP_013745858.1| PREDICTED: RNA-binding protein CP33, chloroplastic-like [Brassica napus] &gt;gi|923552488|ref|XP_013737095.1| PREDICTED: RNA-binding protein CP33…	gi|923552498|ref|XM_013881647.1|/0.0/PREDICTED: Brassica napus RNA-binding protein CP33, chloroplastic-like (LOC106440058), transcript variant X4, mRNA	sp|Q39061|CP33_ARATH/3e-174/RNA-binding protein CP33, chloroplastic OS=Arabidopsis thaliana GN=CP33 PE=2 SV=1	cit:102629868/1e-108/33 kDa ribonucleoprotein, chloroplastic-like; K11294 nucleolin	molecular_function:GO:0003676//nucleic acid binding;
bra-miR168a-3p	9192.67	7382	-0.81	BraA03g046480.3C	BraA03g046480.3C:1984	23.42	33.22	24.7133	28.32	0.872646	gi|685291545|ref|XP_009136716.1|/0/PREDICTED: uncharacterized protein LOC103860802 [Brassica rapa] &gt;gi|923552404|ref|XP_013737064.1| PREDICTED: uncharacterized protein LOC106440028 [Brassica napus] &gt;gi|923888713|ref|XP_013715589.1| PREDICTED: uncharacterized protein LOC106419364 [Brassica napus]	gi|923888712|ref|XM_013860135.1|/0.0/PREDICTED: Brassica napus uncharacterized LOC106419364 (LOC106419364), mRNA	sp|Q9XHZ8|Y1178_ARATH/8e-06/BTB/POZ domain-containing protein At1g21780 OS=Arabidopsis thaliana GN=At1g21780 PE=1 SV=1	mpp:MICPUCDRAFT_52522/2e-40/hypothetical protein; K10485 BTB/POZ domain-containing protein 13 (germ cell-less protein-like 1)	molecular_function:GO:0005515//protein binding;
bra-miR156a-5p	21315.5	17783.3	-0.76	BraA03g047230.3C	BraA03g047230.3C:3990	2.75	1.855	2.20667	2.3025	0.958379	gi|685291743|ref|XP_009136811.1|/0/PREDICTED: protein SUPPRESSOR OF npr1-1, CONSTITUTIVE 1-like [Brassica rapa] &gt;gi|227438127|gb|ACP30553.1| disease resistance protein [Brassica rapa subsp. pekinensis]	gi|685291742|ref|XM_009138563.1|/0.0/PREDICTED: Brassica rapa protein SUPPRESSOR OF npr1-1, CONSTITUTIVE 1-like (LOC103860884), mRNA	sp|O23530|SNC1_ARATH/0.0/Protein SUPPRESSOR OF npr1-1, CONSTITUTIVE 1 OS=Arabidopsis thaliana GN=SNC1 PE=1 SV=4	vvi:100241448/4e-129/TMV resistance protein N-like; K19613 leucine-rich repeat protein SHOC2	biological_process:GO:0007165//signal transduction;molecular_function:GO:0005515//protein binding;
bra-miR5719	6.67	5.33	-0.82	BraA03g048280.3C	BraA03g048280.3C:341	68.1933	48.065	75.7867	58.1292	1.30376	gi|685291990|ref|XP_009136933.1|/0/PREDICTED: magnesium-chelatase subunit ChlI-1, chloroplastic-like [Brassica rapa]	gi|685291989|ref|XM_009138685.1|/0.0/PREDICTED: Brassica rapa magnesium-chelatase subunit ChlI-1, chloroplastic-like (LOC103860994), mRNA	sp|P16127|CHLI1_ARATH/0.0/Magnesium-chelatase subunit ChlI-1, chloroplastic OS=Arabidopsis thaliana GN=CHLI1 PE=1 SV=1	brp:103860994/0.0/magnesium-chelatase subunit ChlI-1, chloroplastic-like; K03405 magnesium chelatase subunit I [EC:6.6.1.1]	NA
bra-miR396-5p	1275	1011.67	-0.83	BraA03g048660.3C	BraA03g048660.3C:719	29.7433	29.91	29.3033	29.8267	0.982454	gi|685292101|ref|XP_009136989.1|/0/PREDICTED: cyclin-dependent kinase F-4 isoform X2 [Brassica rapa]	gi|685292100|ref|XM_009138741.1|/0.0/PREDICTED: Brassica rapa cyclin-dependent kinase F-4 (LOC103861033), transcript variant X2, mRNA	sp|Q6Z8C8|CDKF4_ORYSJ/0.0/Cyclin-dependent kinase F-4 OS=Oryza sativa subsp. japonica GN=CDKF-4 PE=2 SV=1	brp:103861033/0.0/cyclin-dependent kinase F-4; K08829 male germ cell-associated kinase [EC:2.7.11.22]	biological_process:GO:0006468//protein phosphorylation;molecular_function:GO:0004672//protein kinase activity;GO:0005524//ATP binding;
bra-miR396-5p	1275	1011.67	-0.83	BraA03g049270.3C	BraA03g049270.3C:655	235.19	282.495	350.747	258.842	1.35506	gi|923688757|ref|XP_013655876.1|/0/PREDICTED: elongation factor Tu, chloroplastic [Brassica napus]	gi|685292398|ref|XM_009138900.1|/0.0/PREDICTED: Brassica rapa elongation factor Tu, chloroplastic-like (LOC103861196), mRNA	sp|P17745|EFTU_ARATH/0.0/Elongation factor Tu, chloroplastic OS=Arabidopsis thaliana GN=TUFA PE=1 SV=1	brp:103861196/0.0/elongation factor Tu, chloroplastic-like; K02358 elongation factor Tu	molecular_function:GO:0005525//GTP binding;GO:0003924//GTPase activity;
bra-miR9552b-3p	88	30.33	-2.03	BraA03g051240.3C	BraA03g051240.3C:316	0	2.29	5.83333	1.145	5.09461	gi|674922213|emb|CDY10951.1|/0/BnaA03g46100D [Brassica napus]	gi|923576999|ref|XM_013883709.1|/0.0/PREDICTED: Brassica napus MAR-binding filament-like protein 1 (LOC106441965), mRNA	sp|Q9LW85|MFP1_ARATH/1e-150/MAR-binding filament-like protein 1 OS=Arabidopsis thaliana GN=MFP1 PE=2 SV=2	ota:Ot15g00490/2e-18/hypothetical protein; K12472 epidermal growth factor receptor substrate 15	NA
bra-miR396-5p	1275	1011.67	-0.83	BraA03g051680.3C	BraA03g051680.3C:635	1.41	0.54	1.02333	0.975	1.04957	gi|685292999|ref|XP_009137420.1|/0/PREDICTED: growth-regulating factor 8-like isoform X1 [Brassica rapa]	gi|685292998|ref|XM_009139172.1|/0.0/PREDICTED: Brassica rapa growth-regulating factor 8-like (LOC103861465), transcript variant X1, mRNA	sp|Q9SU44|GRF8_ARATH/0.0/Growth-regulating factor 8 OS=Arabidopsis thaliana GN=GRF8 PE=2 SV=1	egr:104432297/6e-06/lysine-specific demethylase JMJ25; K15601 lysine-specific demethylase 3 [EC:1.14.11.-]	biological_process:GO:0032502//developmental process;GO:0006351//transcription, DNA-templated;cellular_component:GO:0005634//nucleus;
bra-miR5722	29.17	14	-1.56	BraA03g051830.3C	BraA03g051830.3C:1980	197.42	170.195	227.637	183.808	1.23845	gi|685293055|ref|XP_009137440.1|/0/PREDICTED: heat shock 70 kDa protein 6, chloroplastic-like [Brassica rapa]	gi|685293054|ref|XM_009139192.1|/0.0/PREDICTED: Brassica rapa heat shock 70 kDa protein 6, chloroplastic-like (LOC103861480), mRNA	sp|Q9STW6|HSP7F_ARATH/0.0/Heat shock 70 kDa protein 6, chloroplastic OS=Arabidopsis thaliana GN=HSP70-6 PE=1 SV=1	eus:EUTSA_v10024543mg/0.0/hypothetical protein; K03283 heat shock 70kDa protein 1/8; K06758 L1 cell adhesion molecule like protein	NA
bra-miR396-5p	1275	1011.67	-0.83	BraA03g051930.3C	BraA03g051930.3C:555	8.01	4.605	13.7033	6.3075	2.17255	gi|685293081|ref|XP_009137453.1|/8.12458e-148/PREDICTED: MADS-box protein AGL24-like isoform X1 [Brassica rapa] &gt;gi|685293083|ref|XP_009137454.1| PREDICTED: MADS-box protein AGL24-like isoform X1 [Brassica rapa]	gi|685293082|ref|XM_009139206.1|/0.0/PREDICTED: Brassica rapa MADS-box protein AGL24-like (LOC103861491), transcript variant X2, mRNA	sp|O82794|AGL24_ARATH/4e-123/MADS-box protein AGL24 OS=Arabidopsis thaliana GN=AGL24 PE=1 SV=1	smo:SELMODRAFT_450937/6e-46/MADS6-2; MADS-domain transcription factor; K09264 MADS-box transcription factor, plant	biological_process:GO:0006355//regulation of transcription, DNA-templated;cellular_component:GO:0005634//nucleus;molecular_function:GO:0003700//transcription factor activity, sequence-specific DNA binding;
bra-miR162-5p	56.17	150.33	0.92	BraA03g052230.3C	BraA03g052230.3C:466	122.503	94.98	156.26	108.742	1.43698	gi|685293160|ref|XP_009137495.1|/0/PREDICTED: LOW QUALITY PROTEIN: magnesium protoporphyrin IX methyltransferase, chloroplastic-like [Brassica rapa]	gi|685293159|ref|XM_009139247.1|/0.0/PREDICTED: Brassica rapa magnesium protoporphyrin IX methyltransferase, chloroplastic-like (LOC103861527), mRNA	sp|Q9SW18|CHLM_ARATH/0.0/Magnesium protoporphyrin IX methyltransferase, chloroplastic OS=Arabidopsis thaliana GN=CHLM PE=1 SV=1	brp:103861527/0.0/magnesium protoporphyrin IX methyltransferase, chloroplastic-like; K03428 magnesium-protoporphyrin O-methyltransferase [EC:2.1.1.11]	NA
bra-miR156b-5p	21315.5	17783	-0.76	BraA03g052420.3C	BraA03g052420.3C:370	48.0733	25.995	38.92	37.0342	1.05092	gi|685293206|ref|XP_009137516.1|/0/PREDICTED: peptidyl-prolyl cis-trans isomerase FKBP53 [Brassica rapa]	gi|685293205|ref|XM_009139268.1|/0.0/PREDICTED: Brassica rapa peptidyl-prolyl cis-trans isomerase FKBP53 (LOC103861548), mRNA	sp|Q93ZG9|FKB53_ARATH/0.0/Peptidyl-prolyl cis-trans isomerase FKBP53 OS=Arabidopsis thaliana GN=FKBP53 PE=1 SV=1	brp:103861548/0.0/peptidyl-prolyl cis-trans isomerase FKBP53; K14826 FK506-binding nuclear protein [EC:5.2.1.8]	biological_process:GO:0018208//peptidyl-proline modification;GO:0000412//histone peptidyl-prolyl isomerization;cellular_component:GO:0005730//nucleolus;molecular_function:GO:0003755//peptidyl-prolyl cis-trans isomerase activity;GO:0005528//FK506 binding;
bra-miR390-3p	1484.67	4789.33	1.19	BraA03g053520.3C	BraA03g053520.3C:217	19.53	15.285	12.63	17.4075	0.725549	gi|685293487|ref|XP_009137638.1|/0/PREDICTED: DDRGK domain-containing protein 1-like [Brassica rapa] &gt;gi|674885889|emb|CDY46664.1| BnaA03g48440D [Brassica napus]	gi|685293486|ref|XM_009139390.1|/0.0/PREDICTED: Brassica rapa DDRGK domain-containing protein 1-like (LOC103861676), mRNA	sp|Q94C53|DDRGK_ARATH/0.0/DDRGK domain-containing protein 1 OS=Arabidopsis thaliana GN=At4g27120 PE=2 SV=1	cre:CHLREDRAFT_17930/6e-09/FAP208; flagella associated protein; K13118 protein DGCR14	NA
bra-miR9559-5p	5.17	1.33	-2.45	BraA03g053730.3C	BraA03g053730.3C:269	28.13	103.725	44.7567	65.9275	0.678877	gi|685293546|ref|XP_009137666.1|/0/PREDICTED: proton pump-interactor 1-like [Brassica rapa] &gt;gi|923556019|ref|XP_013738193.1| PREDICTED: proton pump-interactor 1-like [Brassica napus]	gi|685293545|ref|XM_009139418.1|/0.0/PREDICTED: Brassica rapa proton pump-interactor 1-like (LOC103861697), mRNA	sp|O23144|PPI1_ARATH/0.0/Proton pump-interactor 1 OS=Arabidopsis thaliana GN=PPI1 PE=1 SV=2	pda:103721572/8e-13/histone H1-like; K11275 histone H1/5	biological_process:GO:0010155//regulation of proton transport;cellular_component:GO:0005783//endoplasmic reticulum;GO:0005886//plasma membrane;
bra-miR9563b-5p	27.33	20.67	-0.9	BraA03g053780.3C	BraA03g053780.3C:686	35.6033	24.965	37.0967	30.2842	1.22495	gi|685293560|ref|XP_009137673.1|/0/PREDICTED: uncharacterized protein LOC103861705 [Brassica rapa] &gt;gi|685293562|ref|XP_009137674.1| PREDICTED: uncharacterized protein LOC103861705 [Brassica rapa] &gt;gi|923556027|ref|XP_013738197.1| PREDICTED: uncharacterized protein LOC106440965 [Brassica napus] &gt;gi|923556030|ref|XP_013738198.1| PREDICTED: uncharacterized protein LOC106440965 [Brassica na…	gi|923556032|ref|XM_013882745.1|/0.0/PREDICTED: Brassica napus uncharacterized LOC106440965 (LOC106440965), transcript variant X3, mRNA	NA	NA	NA
bra-miR156b-5p	21315.5	17783	-0.76	BraA03g054290.3C	BraA03g054290.3C:159	15.2667	6.545	21.54	10.9058	1.97509	gi|688953075|ref|NP_001288868.1|/0/expansin-B3-like precursor [Brassica rapa] &gt;gi|506484990|gb|AGM16368.1| beta-expansin protein 3 [Brassica rapa] &gt;gi|674856422|emb|CDY70556.1| BnaA03g58790D [Brassica napus]	gi|688953074|ref|NM_001301939.1|/0.0/Brassica rapa expansin-B3-like (EXPB3), mRNA >gi|506484989|gb|KC621286.1| Brassica rapa beta-expansin protein 3 (EXPB3) mRNA, complete cds	sp|Q9M0I2|EXPB3_ARATH/0.0/Expansin-B3 OS=Arabidopsis thaliana GN=EXPB3 PE=2 SV=2	vvi:104881844/1e-14/uncharacterized LOC104881844; K13754 solute carrier family 24 (sodium/potassium/calcium exchanger), member 6	biological_process:GO:0019953//sexual reproduction;cellular_component:GO:0005576//extracellular region;
bra-miR5717	18.33	15.67	-0.72	BraA03g054310.3C	BraA03g054310.3C:512	28.17	27.44	13.4667	27.805	0.484325	gi|685293762|ref|XP_009137774.1|/2.72607e-148/PREDICTED: E3 ubiquitin-protein ligase RMA2-like [Brassica rapa] &gt;gi|685293764|ref|XP_009137775.1| PREDICTED: E3 ubiquitin-protein ligase RMA2-like [Brassica rapa] &gt;gi|923796989|ref|XP_013686117.1| PREDICTED: E3 ubiquitin-protein ligase RMA2-like [Brassica napus] &gt;gi|674903156|emb|CDY29894.1| BnaA03g49150D [Brassica napus]	gi|923796988|ref|XM_013830663.1|/0.0/PREDICTED: Brassica napus E3 ubiquitin-protein ligase RMA2-like (LOC106390243), mRNA	sp|P93030|RMA2_ARATH/4e-116/E3 ubiquitin-protein ligase RMA2 OS=Arabidopsis thaliana GN=RMA2 PE=1 SV=1	brp:103861821/3e-149/E3 ubiquitin-protein ligase RMA2-like; K10666 E3 ubiquitin-protein ligase RNF5 [EC:2.3.2.27]	NA
bra-miR168a-3p	9192.67	7382	-0.81	BraA03g054380.3C	BraA03g054380.3C:409	11.7933	31.02	10.16	21.4067	0.474618	gi|674903165|emb|CDY29903.1|/0/BnaA03g49240D [Brassica napus]	gi|685293780|ref|XM_009139533.1|/0.0/PREDICTED: Brassica rapa probable protein phosphatase 2C 58 (LOC103861829), mRNA	sp|Q93YW5|P2C58_ARATH/1e-179/Probable protein phosphatase 2C 58 OS=Arabidopsis thaliana GN=At4g28400 PE=2 SV=1	brp:103861829/0.0/probable protein phosphatase 2C 58; K17506 protein phosphatase 1L [EC:3.1.3.16]	NA
bra-miR5721	10.33	9.67	-0.59	BraA03g056400.3C	BraA03g056400.3C:1553	11.6867	4.195	12.9133	7.94083	1.62619	gi|685294205|ref|XP_009137992.1|/0/PREDICTED: protein arginine N-methyltransferase 1.5 [Brassica rapa]	gi|685294204|ref|XM_009139744.1|/0.0/PREDICTED: Brassica rapa protein arginine N-methyltransferase 1.5 (LOC103862031), mRNA	sp|Q8GWT4|ANM15_ARATH/0.0/Protein arginine N-methyltransferase 1.5 OS=Arabidopsis thaliana GN=PMRT15 PE=1 SV=2	brp:103862031/0.0/protein arginine N-methyltransferase 1.5; K02516 protein arginine N-methyltransferase 5 [EC:2.1.1.125]	biological_process:GO:0006479//protein methylation;molecular_function:GO:0008168//methyltransferase activity;
bra-miR164b-5p	3735.67	8247.33	0.65	BraA03g056950.3C	BraA03g056950.3C:1259	45.46	17.995	31.3367	31.7275	0.987682	gi|685294298|ref|XP_009138035.1|/0/PREDICTED: monogalactosyldiacylglycerol synthase 1, chloroplastic isoform X1 [Brassica rapa]	gi|685294297|ref|XM_009139787.1|/0.0/PREDICTED: Brassica rapa monogalactosyldiacylglycerol synthase 1, chloroplastic (LOC103862083), transcript variant X1, mRNA	sp|O81770|MGDG1_ARATH/0.0/Monogalactosyldiacylglycerol synthase 1, chloroplastic OS=Arabidopsis thaliana GN=MGD1 PE=1 SV=1	brp:103862083/0.0/monogalactosyldiacylglycerol synthase 1, chloroplastic; K03715 1,2-diacylglycerol 3-beta-galactosyltransferase [EC:2.4.1.46]	biological_process:GO:0009247//glycolipid biosynthetic process;molecular_function:GO:0016758//transferase activity, transferring hexosyl groups;
bra-miR5722	29.17	14	-1.56	BraA03g058930.3C	BraA03g058930.3C:1375	25.6033	15.93	28.3033	20.7667	1.36292	gi|685294844|ref|XP_009138307.1|/0/PREDICTED: BEL1-like homeodomain protein 6 [Brassica rapa] &gt;gi|685294846|ref|XP_009138308.1| PREDICTED: BEL1-like homeodomain protein 6 [Brassica rapa] &gt;gi|685294848|ref|XP_009138309.1| PREDICTED: BEL1-like homeodomain protein 6 [Brassica rapa]	gi|685294847|ref|XM_009140061.1|/0.0/PREDICTED: Brassica rapa BEL1-like homeodomain protein 6 (LOC103862360), transcript variant X3, mRNA	sp|O65685|BLH6_ARATH/0.0/BEL1-like homeodomain protein 6 OS=Arabidopsis thaliana GN=BLH6 PE=1 SV=1	bdi:100844103/3e-74/homeobox protein BEL1 homolog; K16670 homeobox protein Meis2	biological_process:GO:0006355//regulation of transcription, DNA-templated;molecular_function:GO:0003677//DNA binding;
bra-miR5719	6.67	5.33	-0.82	BraA03g060530.3C	BraA03g060530.3C:1128	0	0.765	0.47	0.3825	1.22876	gi|923691086|ref|XP_013656608.1|/0/PREDICTED: probable disease resistance protein RPP1 isoform X3 [Brassica napus]	gi|923691075|ref|XM_013801151.1|/0.0/PREDICTED: Brassica napus probable disease resistance protein RPP1 (LOC106361415), mRNA	sp|Q9FI14|TAO1_ARATH/0.0/Disease resistance protein TAO1 OS=Arabidopsis thaliana GN=TAO1 PE=3 SV=1	pmum:103336300/1e-126/TMV resistance protein N-like; K19613 leucine-rich repeat protein SHOC2	biological_process:GO:0007165//signal transduction;molecular_function:GO:0005515//protein binding;
bra-miR396-5p	1275	1011.67	-0.83	BraA03g061010.3C	BraA03g061010.3C:704	0	0.11	0.526667	0.055	9.57576	gi|685295309|ref|XP_009138528.1|/0/PREDICTED: growth-regulating factor 2-like [Brassica rapa]	gi|685295308|ref|XM_009140280.1|/0.0/PREDICTED: Brassica rapa growth-regulating factor 2-like (LOC103862578), mRNA	sp|Q8L8A8|GRF2_ARATH/0.0/Growth-regulating factor 2 OS=Arabidopsis thaliana GN=GRF2 PE=1 SV=1	pop:POPTR_0011s04100g/3e-07/POPTRDRAFT_771192; hypothetical protein; K15601 lysine-specific demethylase 3 [EC:1.14.11.-]	biological_process:GO:0032502//developmental process;GO:0006351//transcription, DNA-templated;cellular_component:GO:0005634//nucleus;
bra-miR5721	10.33	9.67	-0.59	BraA03g063610.3C	BraA03g063610.3C:641	18.9767	34.61	23.1233	26.7933	0.863026	gi|685381711|ref|XP_009123393.1|/0/PREDICTED: 1-aminocyclopropane-1-carboxylate oxidase-like [Brassica rapa]	gi|685381710|ref|XM_009125145.1|/0.0/PREDICTED: Brassica rapa 1-aminocyclopropane-1-carboxylate oxidase-like (LOC103848186), mRNA	sp|Q09052|ACCO1_BRAJU/0.0/1-aminocyclopropane-1-carboxylate oxidase OS=Brassica juncea GN=ACO PE=2 SV=1	brp:103848186/0.0/1-aminocyclopropane-1-carboxylate oxidase-like; K05933 aminocyclopropanecarboxylate oxidase [EC:1.14.17.4]	biological_process:GO:0055114//oxidation-reduction process;molecular_function:GO:0016491//oxidoreductase activity;
bra-miR5721	10.33	9.67	-0.59	BraA04g000390.3C	BraA04g000390.3C:114	18.19	32.315	19.3033	25.2525	0.764413	gi|685295627|ref|XP_009138679.1|/0/PREDICTED: NPL4-like protein 1 [Brassica rapa]	gi|685295626|ref|XM_009140431.1|/0.0/PREDICTED: Brassica rapa NPL4-like protein 1 (LOC103862741), mRNA	sp|Q9LYC2|NPL41_ARATH/0.0/NPL4-like protein 1 OS=Arabidopsis thaliana GN=At3g63000 PE=1 SV=1	brp:103862741/0.0/NPL4-like protein 1; K14015 nuclear protein localization protein 4 homolog	NA
bra-miR390-3p	1484.67	4789.33	1.19	BraA04g000590.3C	BraA04g000590.3C:585	7.44333	12.815	6.33	10.1292	0.624928	gi|685295701|ref|XP_009138717.1|/0/PREDICTED: autophagy-related protein 18a [Brassica rapa]	gi|685295700|ref|XM_009140469.1|/0.0/PREDICTED: Brassica rapa autophagy-related protein 18a (LOC103862776), mRNA	sp|Q93VB2|AT18A_ARATH/0.0/Autophagy-related protein 18a OS=Arabidopsis thaliana GN=ATG18A PE=1 SV=1	sot:102595961/2e-47/autophagy-related protein 18b-like; K17908 autophagy-related protein 18	molecular_function:GO:0005515//protein binding;
bra-miR5719	6.67	5.33	-0.82	BraA04g000960.3C	BraA04g000960.3C:411	94.7733	126.69	90.65	110.732	0.818646	gi|685295766|ref|XP_009138744.1|/3.37972e-167/PREDICTED: homeobox-leucine zipper protein ATHB-12-like [Brassica rapa]	gi|685295765|ref|XM_009140496.1|/0.0/PREDICTED: Brassica rapa homeobox-leucine zipper protein ATHB-12-like (LOC103862806), mRNA	sp|Q9M276|ATB12_ARATH/5e-136/Homeobox-leucine zipper protein ATHB-12 OS=Arabidopsis thaliana GN=ATHB-12 PE=2 SV=1	brp:103862806/4e-168/homeobox-leucine zipper protein ATHB-12-like; K09338 homeobox-leucine zipper protein	biological_process:GO:0006355//regulation of transcription, DNA-templated;molecular_function:GO:0003677//DNA binding;GO:0043565//sequence-specific DNA binding;
bra-miR5722	29.17	14	-1.56	BraA04g001140.3C	BraA04g001140.3C:635	571.203	869.26	674.377	720.232	0.936333	gi|685295814|ref|XP_009138769.1|/0/PREDICTED: chlorophyll a-b binding protein, chloroplastic-like [Brassica rapa] &gt;gi|674944440|emb|CDX89120.1| BnaA04g00660D [Brassica napus]	gi|685295813|ref|XM_009140521.1|/0.0/PREDICTED: Brassica rapa chlorophyll a-b binding protein, chloroplastic-like (LOC103862822), mRNA	sp|Q9SYW8|LHCA2_ARATH/0.0/Photosystem I chlorophyll a/b-binding protein 2, chloroplastic OS=Arabidopsis thaliana GN=LHCA2 PE=1 SV=1	brp:103862822/0.0/chlorophyll a-b binding protein, chloroplastic-like; K08908 light-harvesting complex I chlorophyll a/b binding protein 2	biological_process:GO:0009765//photosynthesis, light harvesting;cellular_component:GO:0016020//membrane;
bra-miR5717	18.33	15.67	-0.72	BraA04g001740.3C	BraA04g001740.3C:312	9.30667	32.83	18.29	21.0683	0.868128	gi|685295947|ref|XP_009138832.1|/0/PREDICTED: UPF0481 protein At3g47200-like [Brassica rapa] &gt;gi|923617413|ref|XP_013746358.1| PREDICTED: UPF0481 protein At3g47200-like [Brassica napus]	gi|923617412|ref|XM_013890904.1|/0.0/PREDICTED: Brassica napus UPF0481 protein At3g47200-like (LOC106449096), mRNA	sp|Q9SD53|Y3720_ARATH/1e-30/UPF0481 protein At3g47200 OS=Arabidopsis thaliana GN=At3g47200 PE=2 SV=1	aly:ARALYDRAFT_356687/7e-39/hypothetical protein; K07393 putative glutathione S-transferase	NA
bra-miR5717	18.33	15.67	-0.72	BraA04g002000.3C	BraA04g002000.3C:1675	5.49	8.255	6.33333	6.8725	0.921547	gi|685296014|ref|XP_009138865.1|/0/PREDICTED: dynamin-related protein 1E [Brassica rapa] &gt;gi|674944373|emb|CDX89053.1| BnaA04g01330D [Brassica napus]	gi|685296013|ref|XM_009140617.1|/0.0/PREDICTED: Brassica rapa dynamin-related protein 1E (LOC103862902), mRNA	sp|Q9FNX5|DRP1E_ARATH/0.0/Dynamin-related protein 1E OS=Arabidopsis thaliana GN=DRP1E PE=1 SV=1	vvi:100266825/0.0/dynamin-related protein 1E; K01528 dynamin GTPase [EC:3.6.5.5]	molecular_function:GO:0005525//GTP binding;GO:0003924//GTPase activity;
bra-miR156e-5p	21473.5	18135	-0.74	BraA04g003010.3C	BraA04g003010.3C:585	3.18667	1.215	0.89	2.20083	0.404392	gi|685296301|ref|XP_009139002.1|/0/PREDICTED: squamosa promoter-binding-like protein 15 isoform X1 [Brassica rapa]	gi|685296300|ref|XM_009140754.1|/0.0/PREDICTED: Brassica rapa squamosa promoter-binding-like protein 15 (LOC103863019), transcript variant X1, mRNA	sp|Q9M2Q6|SPL15_ARATH/6e-124/Squamosa promoter-binding-like protein 15 OS=Arabidopsis thaliana GN=SPL15 PE=2 SV=1	mdm:103401427/3e-19/uncharacterized LOC103401427; K13415 protein brassinosteroid insensitive 1 [EC:2.7.10.1 2.7.11.1]	cellular_component:GO:0005634//nucleus;molecular_function:GO:0003677//DNA binding;
bra-miR9563a-3p	5.17	3.67	-0.99	BraA04g003210.3C	BraA04g003210.3C:586	12.4933	15.745	11.6167	14.1192	0.822759	gi|685296355|ref|XP_009139027.1|/0/PREDICTED: acetylglutamate kinase, chloroplastic-like [Brassica rapa] &gt;gi|674944273|emb|CDX88953.1| BnaA04g02330D [Brassica napus]	gi|685296354|ref|XM_009140779.1|/0.0/PREDICTED: Brassica rapa acetylglutamate kinase, chloroplastic-like (LOC103863039), mRNA	sp|Q9SCL7|NAGK_ARATH/0.0/Acetylglutamate kinase, chloroplastic OS=Arabidopsis thaliana GN=NAGK PE=1 SV=1	brp:103863039/0.0/acetylglutamate kinase, chloroplastic-like; K00930 acetylglutamate kinase [EC:2.7.2.8]	NA
bra-miR9563b-5p	27.33	20.67	-0.9	BraA04g003370.3C	BraA04g003370.3C:828	223.773	679	109.623	451.387	0.242859	gi|685296399|ref|XP_009139042.1|/0/PREDICTED: glucan endo-1,3-beta-glucosidase-like [Brassica rapa]	gi|685296398|ref|XM_009140794.1|/0.0/PREDICTED: Brassica rapa glucan endo-1,3-beta-glucosidase-like (LOC103863054), mRNA	sp|P49236|E13B_BRACM/1e-158/Glucan endo-1,3-beta-glucosidase OS=Brassica campestris GN=BGL PE=1 SV=1	crb:CARUB_v10012467mg/7e-45/hypothetical protein; K19619 tyrosyl-DNA phosphodiesterase 2 [EC:3.1.4.-]	NA
bra-miR9558-3p	150.33	130.33	-0.7	BraA04g003700.3C	BraA04g003700.3C:341	37.12	53.055	77.88	45.0875	1.72731	gi|685296439|ref|XP_009139060.1|/1.33413e-90/PREDICTED: 50S ribosomal protein 5, chloroplastic-like [Brassica rapa]	gi|685296438|ref|XM_009140812.1|/0.0/PREDICTED: Brassica rapa 50S ribosomal protein 5, chloroplastic-like (LOC103863079), mRNA	sp|Q9LER7|PSRP5_ARATH/4e-62/50S ribosomal protein 5, chloroplastic OS=Arabidopsis thaliana GN=PSRP5 PE=1 SV=1	brp:103863079/1e-91/50S ribosomal protein 5, chloroplastic-like; K19034 50S ribosomal protein 5	NA
bra-miR164e-5p	22218.7	53422	0.77	BraA04g004070.3C	BraA04g004070.3C:31	227.387	425.345	275.593	326.366	0.844431	gi|685296528|ref|XP_009139106.1|/1.13537e-164/PREDICTED: uncharacterized protein LOC103863107 [Brassica rapa]	gi|685296527|ref|XM_009140858.1|/0.0/PREDICTED: Brassica rapa uncharacterized LOC103863107 (LOC103863107), mRNA	sp|Q9ZQI0|EPR1_ARATH/2e-13/Proline-rich extensin-like protein EPR1 OS=Arabidopsis thaliana GN=EPR1 PE=2 SV=1	ppp:PHYPADRAFT_173475/2e-11/hypothetical protein; K03006 DNA-directed RNA polymerase II subunit RPB1 [EC:2.7.7.6]	NA
bra-miR164b-5p	3735.67	8247.33	0.65	BraA04g004070.3C	BraA04g004070.3C:483	227.387	425.345	275.593	326.366	0.844431	gi|685296528|ref|XP_009139106.1|/1.13537e-164/PREDICTED: uncharacterized protein LOC103863107 [Brassica rapa]	gi|685296527|ref|XM_009140858.1|/0.0/PREDICTED: Brassica rapa uncharacterized LOC103863107 (LOC103863107), mRNA	sp|Q9ZQI0|EPR1_ARATH/2e-13/Proline-rich extensin-like protein EPR1 OS=Arabidopsis thaliana GN=EPR1 PE=2 SV=1	ppp:PHYPADRAFT_173475/2e-11/hypothetical protein; K03006 DNA-directed RNA polymerase II subunit RPB1 [EC:2.7.7.6]	NA
bra-miR162-5p	56.17	150.33	0.92	BraA04g005480.3C	BraA04g005480.3C:311	18.59	16.02	14.69	17.305	0.848888	gi|923605302|ref|XP_013742479.1|/1.74232e-176/PREDICTED: vesicle-associated membrane protein 727-like [Brassica napus] &gt;gi|674957400|emb|CDX76153.1| BnaA04g04170D [Brassica napus]	gi|685296844|ref|XM_009141000.1|/0.0/PREDICTED: Brassica rapa vesicle-associated membrane protein 727-like (LOC103863239), transcript variant X2, mRNA	sp|Q9M376|VA727_ARATH/1e-166/Vesicle-associated membrane protein 727 OS=Arabidopsis thaliana GN=VAMP727 PE=2 SV=1	brp:103863239/1e-176/vesicle-associated membrane protein 727-like; K08511 vesicle-associated membrane protein 72	biological_process:GO:0016192//vesicle-mediated transport;GO:0006810//transport;cellular_component:GO:0016021//integral component of membrane;
bra-miR5717	18.33	15.67	-0.72	BraA04g006230.3C	BraA04g006230.3C:149	250.97	377.665	534.257	314.317	1.69974	gi|685297192|ref|XP_009139412.1|/4.68839e-114/PREDICTED: 60S ribosomal protein L12-2 [Brassica rapa] &gt;gi|685297202|ref|XP_009139418.1| PREDICTED: 60S ribosomal protein L12-2 [Brassica rapa] &gt;gi|922572886|ref|XP_013614757.1| PREDICTED: 60S ribosomal protein L12-2 [Brassica oleracea var. oleracea] &gt;gi|923727475|ref|XP_013666968.1| PREDICTED: 60S ribosomal protein L12-2 [Brassica napus] &gt…	gi|685297191|ref|XM_009141164.1|/0.0/PREDICTED: Brassica rapa 60S ribosomal protein L12-2 (LOC103863412), mRNA	sp|Q9LFH5|RL122_ARATH/2e-115/60S ribosomal protein L12-2 OS=Arabidopsis thaliana GN=RPL12B PE=1 SV=1	brp:103863417/5e-115/60S ribosomal protein L12-2; K02870 large subunit ribosomal protein L12e	biological_process:GO:0006412//translation;cellular_component:GO:0005840//ribosome;molecular_function:GO:0003735//structural constituent of ribosome;
bra-miR5722	29.17	14	-1.56	BraA04g006360.3C	BraA04g006360.3C:1777	8.63	11.41	7.49333	10.02	0.747838	gi|685297228|ref|XP_009139433.1|/0/PREDICTED: E3 ubiquitin-protein ligase UPL7 isoform X1 [Brassica rapa]	gi|685297227|ref|XM_009141185.1|/0.0/PREDICTED: Brassica rapa E3 ubiquitin-protein ligase UPL7 (LOC103863441), transcript variant X1, mRNA	sp|Q9SCQ2|UPL7_ARATH/0.0/E3 ubiquitin-protein ligase UPL7 OS=Arabidopsis thaliana GN=UPL7 PE=2 SV=1	brp:103863441/0.0/E3 ubiquitin-protein ligase UPL7; K10588 ubiquitin-protein ligase E3 B [EC:2.3.2.26]	molecular_function:GO:0005515//protein binding;
bra-miR156b-5p	21315.5	17783	-0.76	BraA04g006490.3C	BraA04g006490.3C:286	96.1433	81.92	149.087	89.0317	1.67454	gi|685268340|ref|XP_009125247.1|/1.41084e-113/PREDICTED: 60S ribosomal protein L24-2 [Brassica rapa] &gt;gi|685316298|ref|XP_009148760.1| PREDICTED: 60S ribosomal protein L24-2 isoform X2 [Brassica rapa] &gt;gi|922461880|ref|XP_013632028.1| PREDICTED: 60S ribosomal protein L24-2 [Brassica oleracea var. oleracea] &gt;gi|922512588|ref|XP_013591960.1| PREDICTED: 60S ribosomal protein L24-2 [Brassica…	gi|685316297|ref|XM_009150512.1|/0.0/PREDICTED: Brassica rapa 60S ribosomal protein L24-2 (LOC103872162), transcript variant X2, mRNA	sp|P38666|RL242_ARATH/4e-104/60S ribosomal protein L24-2 OS=Arabidopsis thaliana GN=RPL24B PE=1 SV=2	brp:103850277/2e-114/60S ribosomal protein L24-2; K02896 large subunit ribosomal protein L24e	NA
bra-miR156a-5p	21315.5	17783.3	-0.76	BraA04g007010.3C	BraA04g007010.3C:555	59.0267	84.345	97.36	71.6858	1.35815	gi|685297293|ref|XP_009139461.1|/0/PREDICTED: 33 kDa ribonucleoprotein, chloroplastic [Brassica rapa]	gi|685297292|ref|XM_009141213.1|/0.0/PREDICTED: Brassica rapa 33 kDa ribonucleoprotein, chloroplastic (LOC103863467), mRNA	sp|Q39061|CP33_ARATH/2e-167/RNA-binding protein CP33, chloroplastic OS=Arabidopsis thaliana GN=CP33 PE=2 SV=1	jcu:105635798/3e-108/RNA-binding protein CP33, chloroplastic; K11294 nucleolin	molecular_function:GO:0003676//nucleic acid binding;
bra-miR156c-5p	21327	17798	-0.76	BraA04g007010.3C	BraA04g007010.3C:563	59.0267	84.345	97.36	71.6858	1.35815	gi|685297293|ref|XP_009139461.1|/0/PREDICTED: 33 kDa ribonucleoprotein, chloroplastic [Brassica rapa]	gi|685297292|ref|XM_009141213.1|/0.0/PREDICTED: Brassica rapa 33 kDa ribonucleoprotein, chloroplastic (LOC103863467), mRNA	sp|Q39061|CP33_ARATH/2e-167/RNA-binding protein CP33, chloroplastic OS=Arabidopsis thaliana GN=CP33 PE=2 SV=1	jcu:105635798/3e-108/RNA-binding protein CP33, chloroplastic; K11294 nucleolin	molecular_function:GO:0003676//nucleic acid binding;
bra-miR9559-5p	5.17	1.33	-2.45	BraA04g007150.3C	BraA04g007150.3C:3751	33.87	18.855	38.0533	26.3625	1.44346	gi|685297333|ref|XP_009139479.1|/0/PREDICTED: clustered mitochondria protein-like [Brassica rapa]	gi|685297332|ref|XM_009141231.1|/0.0/PREDICTED: Brassica rapa clustered mitochondria protein-like (LOC103863485), mRNA	sp|F4J5S1|CLU_ARATH/0.0/Clustered mitochondria protein OS=Arabidopsis thaliana GN=FMT PE=2 SV=1	brp:103863485/0.0/clustered mitochondria protein-like; K03255 protein TIF31	biological_process:GO:0048312//intracellular distribution of mitochondria;molecular_function:GO:0005515//protein binding;
bra-miR408-5p	1	0.33	-2.08	BraA04g007260.3C	BraA04g007260.3C:200	3.27333	3.52	3.49667	3.39667	1.02944	gi|923606072|ref|XP_013742704.1|/7.47151e-137/PREDICTED: uncharacterized protein LOC106445660 [Brassica napus] &gt;gi|674909902|emb|CDY23178.1| BnaA04g05810D [Brassica napus]	gi|923606071|ref|XM_013887250.1|/0.0/PREDICTED: Brassica napus uncharacterized LOC106445660 (LOC106445660), mRNA	sp|Q8GTS1|BZP24_ARATH/7e-104/Basic leucine zipper 24 OS=Arabidopsis thaliana GN=BZIP24 PE=1 SV=1	NA	biological_process:GO:0006355//regulation of transcription, DNA-templated;molecular_function:GO:0003700//transcription factor activity, sequence-specific DNA binding;
bra-miR5722	29.17	14	-1.56	BraA04g007310.3C	BraA04g007310.3C:156	39.8167	92.195	15.9533	66.0058	0.241696	gi|685297362|ref|XP_009139494.1|/8.70607e-105/PREDICTED: calmodulin-like protein 9 [Brassica rapa] &gt;gi|922459337|ref|XP_013631216.1| PREDICTED: calmodulin-like protein 9 [Brassica oleracea var. oleracea] &gt;gi|923606061|ref|XP_013742701.1| PREDICTED: calmodulin-like protein 9 [Brassica napus] &gt;gi|923798862|ref|XP_013686708.1| PREDICTED: calmodulin-like protein 9 [Brassica napus] &gt;gi|923…	gi|923606060|ref|XM_013887247.1|/0.0/PREDICTED: Brassica napus calmodulin-like protein 9 (LOC106445657), mRNA	sp|Q9S744|CML9_ARATH/1e-99/Calmodulin-like protein 9 OS=Arabidopsis thaliana GN=CML9 PE=1 SV=1	brp:103863503/9e-106/calmodulin-like protein 9; K13448 calcium-binding protein CML	molecular_function:GO:0005509//calcium ion binding;
bra-miR9567-5p	17.17	13.67	-0.83	BraA04g007440.3C	BraA04g007440.3C:1252	6.67667	10.08	6.13333	8.37833	0.732047	gi|923606031|ref|XP_013742694.1|/0/PREDICTED: acyl-coenzyme A oxidase 4, peroxisomal-like [Brassica napus] &gt;gi|674909888|emb|CDY23164.1| BnaA04g05950D [Brassica napus]	gi|923606030|ref|XM_013887240.1|/0.0/PREDICTED: Brassica napus acyl-coenzyme A oxidase 4, peroxisomal-like (LOC106445649), mRNA	sp|Q96329|ACOX4_ARATH/0.0/Acyl-coenzyme A oxidase 4, peroxisomal OS=Arabidopsis thaliana GN=ACX4 PE=1 SV=1	brp:103841125/0.0/acyl-coenzyme A oxidase 4, peroxisomal; K00232 acyl-CoA oxidase [EC:1.3.3.6]	biological_process:GO:0055114//oxidation-reduction process;GO:0008152//metabolic process;molecular_function:GO:0016627//oxidoreductase activity, acting on the CH-CH group of donors;GO:0050660//flavin adenine dinucleotide binding;GO:0003995//acyl-CoA dehydrogenase activity;
bra-miR9559-5p	5.17	1.33	-2.45	BraA04g008220.3C	BraA04g008220.3C:147	30.26	52.72	24.2967	41.49	0.585603	gi|685297579|ref|XP_009139583.1|/7.19967e-146/PREDICTED: chaperone protein dnaJ 20, chloroplastic [Brassica rapa]	gi|685297578|ref|XM_009141335.1|/0.0/PREDICTED: Brassica rapa chaperone protein dnaJ 20, chloroplastic (LOC103863588), mRNA	sp|Q9SDN0|DNJ20_ARATH/2e-118/Chaperone protein dnaJ 20, chloroplastic OS=Arabidopsis thaliana GN=ATJ20 PE=1 SV=2	osa:4344726/2e-13/Os08g0161900; K09510 DnaJ homolog subfamily B member 4	NA
bra-miR9563b-5p	27.33	20.67	-0.9	BraA04g008580.3C	BraA04g008580.3C:2214	32.5933	51.09	30.79	41.8417	0.735869	gi|685297658|ref|XP_009139618.1|/0/PREDICTED: LOW QUALITY PROTEIN: uncharacterized protein LOC103863624 [Brassica rapa]	gi|685297657|ref|XM_009141370.1|/0.0/PREDICTED: Brassica rapa uncharacterized LOC103863624 (LOC103863624), mRNA	sp|A2ZW16|PLA1_ORYSJ/3e-13/Phospholipase A1-II 1 OS=Oryza sativa subsp. japonica GN=Os01g0651100 PE=3 SV=2	csl:COCSUDRAFT_56339/2e-56/hypothetical protein; K14304 nuclear pore complex protein Nup85	NA
bra-miR156b-5p	21315.5	17783	-0.76	BraA04g010810.3C	BraA04g010810.3C:858	13.2667	21.595	7.52	17.4308	0.431419	gi|922476683|ref|XP_013636839.1|/0/PREDICTED: probable serine/threonine-protein kinase At1g18390 isoform X3 [Brassica oleracea var. oleracea]	gi|922476682|ref|XM_013781385.1|/0.0/PREDICTED: Brassica oleracea var. oleracea probable serine/threonine-protein kinase At1g18390 (LOC106342447), transcript variant X3, mRNA	sp|Q8VYG0|LRL13_ARATH/0.0/LEAF RUST 10 DISEASE-RESISTANCE LOCUS RECEPTOR-LIKE PROTEIN KINASE-like 1.3 OS=Arabidopsis thaliana GN=LRK10L-1.3 PE=2 SV=1	csv:101210087/8e-61/probable serine/threonine-protein kinase At1g18390; K04733 interleukin-1 receptor-associated kinase 4 [EC:2.7.11.1]	biological_process:GO:0006468//protein phosphorylation;molecular_function:GO:0005524//ATP binding;GO:0004672//protein kinase activity;
bra-miR156a-5p	21315.5	17783.3	-0.76	BraA04g011120.3C	BraA04g011120.3C:545	69.3	85.78	113.987	77.54	1.47004	gi|685298022|ref|XP_009139794.1|/9.42361e-152/PREDICTED: uncharacterized protein LOC103863790 [Brassica rapa]	gi|685298021|ref|XM_009141546.1|/0.0/PREDICTED: Brassica rapa uncharacterized LOC103863790 (LOC103863790), mRNA	sp|Q6ZCX3|FH6_ORYSJ/1e-09/Formin-like protein 6 OS=Oryza sativa subsp. japonica GN=FH6 PE=2 SV=2	egr:104450059/3e-15/pentatricopeptide repeat-containing protein At1g62350-like; K01183 chitinase [EC:3.2.1.14]	molecular_function:GO:0005515//protein binding;
bra-miR5722	29.17	14	-1.56	BraA04g011910.3C	BraA04g011910.3C:429	14.0933	28.165	14.3367	21.1292	0.678525	gi|685384854|ref|XP_009124506.1|/6.75067e-150/PREDICTED: vesicle transport v-SNARE 11-like [Brassica rapa] &gt;gi|685384858|ref|XP_009124507.1| PREDICTED: vesicle transport v-SNARE 11-like [Brassica rapa] &gt;gi|674958890|emb|CDX74451.1| BnaA04g09380D [Brassica napus]	gi|685384857|ref|XM_009126259.1|/0.0/PREDICTED: Brassica rapa vesicle transport v-SNARE 11-like (LOC103849505), transcript variant X2, mRNA	sp|Q9SEL6|VTI11_ARATH/1e-130/Vesicle transport v-SNARE 11 OS=Arabidopsis thaliana GN=VTI11 PE=1 SV=2	brp:103849505/7e-151/vesicle transport v-SNARE 11-like; K08493 vesicle transport through interaction with t-SNAREs 1	biological_process:GO:0006886//intracellular protein transport;GO:0016192//vesicle-mediated transport;cellular_component:GO:0016020//membrane;
bra-miR9557-3p	167.17	137	-0.78	BraA04g011950.3C	BraA04g011950.3C:709	128.423	358.53	203.463	243.477	0.835658	gi|685298224|ref|XP_009139903.1|/0/PREDICTED: uncharacterized protein At5g39570 [Brassica rapa]	gi|685298223|ref|XM_009141655.1|/0.0/PREDICTED: Brassica rapa uncharacterized protein At5g39570 (LOC103863897), mRNA	sp|Q9FKA5|Y5957_ARATH/0.0/Uncharacterized protein At5g39570 OS=Arabidopsis thaliana GN=At5g39570 PE=1 SV=1	sita:101778221/2e-17/DEAD-box ATP-dependent RNA helicase 40-like; K12823 ATP-dependent RNA helicase DDX5/DBP2 [EC:3.6.4.13]	NA
bra-miR5722	29.17	14	-1.56	BraA04g012090.3C	BraA04g012090.3C:1415	2.61333	1.285	4.73667	1.94917	2.4301	gi|685298247|ref|XP_009139915.1|/0/PREDICTED: pentatricopeptide repeat-containing protein At5g39710 [Brassica rapa]	gi|685298246|ref|XM_009141667.1|/0.0/PREDICTED: Brassica rapa pentatricopeptide repeat-containing protein At5g39710 (LOC103863910), mRNA	sp|Q9FIX3|PP407_ARATH/0.0/Pentatricopeptide repeat-containing protein At5g39710 OS=Arabidopsis thaliana GN=EMB2745 PE=2 SV=1	pda:103707812/8e-122/pentatricopeptide repeat-containing protein At5g61990, mitochondrial-like; K17964 leucine-rich PPR motif-containing protein, mitochondrial	NA
bra-miR9557-3p	167.17	137	-0.78	BraA04g012640.3C	BraA04g012640.3C:1132	13.73	12.03	14.22	12.88	1.10404	gi|685298357|ref|XP_009139967.1|/0/PREDICTED: U-box domain-containing protein 40 [Brassica rapa]	gi|685298356|ref|XM_009141719.1|/0.0/PREDICTED: Brassica rapa U-box domain-containing protein 40 (LOC103863953), mRNA	sp|Q9FL17|PUB40_ARATH/0.0/U-box domain-containing protein 40 OS=Arabidopsis thaliana GN=PUB40 PE=2 SV=2	ppp:PHYPADRAFT_152141/9e-57/hypothetical protein; K08332 vacuolar protein 8	biological_process:GO:0016567//protein ubiquitination;molecular_function:GO:0004842//ubiquitin-protein transferase activity;GO:0005488//binding;GO:0005515//protein binding;
bra-miR9555b-5p	9.67	6	-1.19	BraA04g013120.3C	BraA04g013120.3C:725	16.73	16.065	16.7267	16.3975	1.02007	gi|674890159|emb|CDY42577.1|/0/BnaA04g10360D [Brassica napus]	gi|685298466|ref|XM_009141764.1|/0.0/PREDICTED: Brassica rapa heterogeneous nuclear ribonucleoprotein A3 homolog 2 (LOC103863998), mRNA	sp|Q8W034|RNP1_ARATH/2e-81/Heterogeneous nuclear ribonucleoprotein 1 OS=Arabidopsis thaliana GN=RNP1 PE=1 SV=1	brp:103863998/0.0/heterogeneous nuclear ribonucleoprotein A3 homolog 2; K12741 heterogeneous nuclear ribonucleoprotein A1/A3	molecular_function:GO:0003676//nucleic acid binding;
bra-miR9567-5p	17.17	13.67	-0.83	BraA04g014030.3C	BraA04g014030.3C:1263	0.926667	1.45	0.2	1.18833	0.168303	gi|674893051|emb|CDY39735.1|/0/BnaA04g11180D [Brassica napus]	gi|923608362|ref|XM_013887965.1|/0.0/PREDICTED: Brassica napus disease resistance protein RML1A-like (LOC106446267), mRNA	sp|F4I594|RLM1A_ARATH/9e-43/Disease resistance protein RML1A OS=Arabidopsis thaliana GN=RLM1A PE=3 SV=1	cic:CICLE_v100041741m/1e-10/hypothetical protein; K19613 leucine-rich repeat protein SHOC2	NA
bra-miR171e	33791.8	84473.3	0.82	BraA04g014030.3C	BraA04g014030.3C:1495	0.926667	1.45	0.2	1.18833	0.168303	gi|674893051|emb|CDY39735.1|/0/BnaA04g11180D [Brassica napus]	gi|923608362|ref|XM_013887965.1|/0.0/PREDICTED: Brassica napus disease resistance protein RML1A-like (LOC106446267), mRNA	sp|F4I594|RLM1A_ARATH/9e-43/Disease resistance protein RML1A OS=Arabidopsis thaliana GN=RLM1A PE=3 SV=1	cic:CICLE_v100041741m/1e-10/hypothetical protein; K19613 leucine-rich repeat protein SHOC2	NA
bra-miR9552a-5p	15.33	6.67	-1.7	BraA04g014950.3C	BraA04g014950.3C:924	23.6267	15.84	16.7867	19.7333	0.850676	gi|685298875|ref|XP_009140208.1|/0/PREDICTED: phenolic glucoside malonyltransferase 1-like [Brassica rapa]	gi|685298874|ref|XM_009141960.1|/0.0/PREDICTED: Brassica rapa phenolic glucoside malonyltransferase 1-like (LOC103864207), mRNA	sp|Q940Z5|PMAT1_ARATH/0.0/Phenolic glucoside malonyltransferase 1 OS=Arabidopsis thaliana GN=PMAT1 PE=1 SV=1	ath:AT5G61160/8e-120/AACT1; anthocyanin 5-aromatic acyltransferase 1; K14329 agmatine coumaroyltransferase [EC:2.3.1.64 2.3.1.-]	molecular_function:GO:0016747//transferase activity, transferring acyl groups other than amino-acyl groups;
bra-miR5724	346.5	304	-0.69	BraA04g015600.3C	BraA04g015600.3C:357	61.4933	71.215	70.57	66.3542	1.06354	gi|685298996|ref|XP_009140267.1|/0/PREDICTED: epimerase family protein SDR39U1 [Brassica rapa] &gt;gi|923608705|ref|XP_013743513.1| PREDICTED: epimerase family protein SDR39U1 homolog, chloroplastic [Brassica napus]	gi|923608704|ref|XM_013888059.1|/0.0/PREDICTED: Brassica napus epimerase family protein SDR39U1 homolog, chloroplastic (LOC106446355), mRNA	sp|Q9SJU9|GC1_ARATH/0.0/Epimerase family protein SDR39U1 homolog, chloroplastic OS=Arabidopsis thaliana GN=GC1 PE=2 SV=2	brp:103864263/0.0/epimerase family protein SDR39U1; K07071 uncharacterized protein	molecular_function:GO:0003824//catalytic activity;GO:0050662//coenzyme binding;
bra-miR5722	29.17	14	-1.56	BraA04g016220.3C	BraA04g016220.3C:899	162.02	225.36	155.99	193.69	0.805359	gi|685299145|ref|XP_009140337.1|/0/PREDICTED: inositol-3-phosphate synthase-like [Brassica rapa]	gi|685299144|ref|XM_009142089.1|/0.0/PREDICTED: Brassica rapa inositol-3-phosphate synthase-like (LOC103864334), mRNA	sp|Q9S7U0|INO1_WHEAT/0.0/Inositol-3-phosphate synthase OS=Triticum aestivum GN=MIPS PE=2 SV=1	brp:103864334/0.0/inositol-3-phosphate synthase-like; K01858 myo-inositol-1-phosphate synthase [EC:5.5.1.4]	NA
bra-miR9563b-5p	27.33	20.67	-0.9	BraA04g016290.3C	BraA04g016290.3C:1210	13.2267	18.44	8.06	15.8333	0.509053	gi|685299165|ref|XP_009140343.1|/0/PREDICTED: calmodulin-binding transcription activator 3-like [Brassica rapa]	gi|685299164|ref|XM_009142095.1|/0.0/PREDICTED: Brassica rapa calmodulin-binding transcription activator 3-like (LOC103864339), mRNA	sp|Q8GSA7|CMTA3_ARATH/0.0/Calmodulin-binding transcription activator 3 OS=Arabidopsis thaliana GN=CMTA3 PE=1 SV=1	zma:103633725/2e-12/triosephosphate isomerase-like; K01803 triosephosphate isomerase (TIM) [EC:5.3.1.1]	cellular_component:GO:0005634//nucleus;molecular_function:GO:0003677//DNA binding;GO:0005515//protein binding;
bra-miR5717	18.33	15.67	-0.72	BraA04g016610.3C	BraA04g016610.3C:2043	83.4267	67.075	48.8333	75.2508	0.648941	gi|685299231|ref|XP_009140375.1|/0/PREDICTED: uncharacterized protein LOC103864373 [Brassica rapa]	gi|685299230|ref|XM_009142127.1|/0.0/PREDICTED: Brassica rapa uncharacterized LOC103864373 (LOC103864373), mRNA	sp|Q9ZQ47|GRDP1_ARATH/0.0/Glycine-rich domain-containing protein 1 OS=Arabidopsis thaliana GN=GRDP1 PE=2 SV=1	vcn:VOLCADRAFT_104214/1e-15/hypothetical protein; K14709 solute carrier family 39 (zinc transporter), member 1/2/3	NA
bra-miR156e-5p	21473.5	18135	-0.74	BraA04g016760.3C	BraA04g016760.3C:651	7.09	5.52	2.77333	6.305	0.439863	gi|685299270|ref|XP_009140391.1|/0/PREDICTED: uncharacterized protein LOC103864391 [Brassica rapa]	gi|685299269|ref|XM_009142143.1|/0.0/PREDICTED: Brassica rapa uncharacterized LOC103864391 (LOC103864391), mRNA	NA	NA	NA
bra-miR5722	29.17	14	-1.56	BraA04g016770.3C	BraA04g016770.3C:268	24.57	1.545	14.1333	13.0575	1.08239	gi|685299272|ref|XP_009140394.1|/0/PREDICTED: spore wall protein 2 [Brassica rapa]	gi|685299271|ref|XM_009142146.1|/0.0/PREDICTED: Brassica rapa spore wall protein 2 (LOC103864392), mRNA	sp|P31568|YCF2_OENPI/6e-26/Protein Ycf2 (Fragment) OS=Oenothera picensis GN=ycf2 PE=3 SV=1	brp:103871689/9e-33/nucleolin 1-like; K11294 nucleolin	NA
bra-miR403-5p	142.17	108.67	-0.88	BraA04g017190.3C	BraA04g017190.3C:1574	5.38333	5.135	7.71333	5.25917	1.46665	gi|674893881|emb|CDY38942.1|/0/BnaA04g13630D [Brassica napus]	gi|685299416|ref|XM_009142214.1|/0.0/PREDICTED: Brassica rapa histone-lysine N-methyltransferase CLF (LOC103864466), mRNA	sp|P93831|CLF_ARATH/0.0/Histone-lysine N-methyltransferase CLF OS=Arabidopsis thaliana GN=CLF PE=1 SV=2	brp:103864466/0.0/curly; histone-lysine N-methyltransferase CLF; K11430 histone-lysine N-methyltransferase EZH2 [EC:2.1.1.43]	molecular_function:GO:0005515//protein binding;
bra-miR5714	27.5	16.67	-1.22	BraA04g017380.3C	BraA04g017380.3C:179	477.33	676.525	726.827	576.928	1.25982	gi|685299459|ref|XP_009140483.1|/5.10247e-107/PREDICTED: uncharacterized protein LOC103864484 [Brassica rapa] &gt;gi|923609184|ref|XP_013743671.1| PREDICTED: uncharacterized protein LOC106446476 [Brassica napus] &gt;gi|674893099|emb|CDY39664.1| BnaA04g13810D [Brassica napus]	gi|685299458|ref|XM_009142235.1|/0.0/PREDICTED: Brassica rapa uncharacterized LOC103864484 (LOC103864484), mRNA	sp|Q9LK03|PERK2_ARATH/3e-08/Proline-rich receptor-like protein kinase PERK2 OS=Arabidopsis thaliana GN=PERK2 PE=2 SV=3	mtr:MTR_2g008150/1e-06/Glycine-rich RNA-binding protein; K12885 heterogeneous nuclear ribonucleoprotein G	NA
bra-miR5719	6.67	5.33	-0.82	BraA04g017740.3C	BraA04g017740.3C:1041	31.5933	136.025	48.8233	83.8092	0.582554	gi|685299549|ref|XP_009140523.1|/0/PREDICTED: leucine aminopeptidase 1 [Brassica rapa]	gi|685299548|ref|XM_009142275.1|/0.0/PREDICTED: Brassica rapa leucine aminopeptidase 1 (LOC103864523), mRNA	sp|P30184|AMPL1_ARATH/0.0/Leucine aminopeptidase 1 OS=Arabidopsis thaliana GN=PM25 PE=1 SV=1	brp:103864523/0.0/leucine aminopeptidase 1; K01255 leucyl aminopeptidase [EC:3.4.11.1]	NA
bra-miR396-5p	1275	1011.67	-0.83	BraA04g017740.3C	BraA04g017740.3C:1274	31.5933	136.025	48.8233	83.8092	0.582554	gi|685299549|ref|XP_009140523.1|/0/PREDICTED: leucine aminopeptidase 1 [Brassica rapa]	gi|685299548|ref|XM_009142275.1|/0.0/PREDICTED: Brassica rapa leucine aminopeptidase 1 (LOC103864523), mRNA	sp|P30184|AMPL1_ARATH/0.0/Leucine aminopeptidase 1 OS=Arabidopsis thaliana GN=PM25 PE=1 SV=1	brp:103864523/0.0/leucine aminopeptidase 1; K01255 leucyl aminopeptidase [EC:3.4.11.1]	NA
bra-miR156a-5p	21315.5	17783.3	-0.76	BraA04g017740.3C	BraA04g017740.3C:617	31.5933	136.025	48.8233	83.8092	0.582554	gi|685299549|ref|XP_009140523.1|/0/PREDICTED: leucine aminopeptidase 1 [Brassica rapa]	gi|685299548|ref|XM_009142275.1|/0.0/PREDICTED: Brassica rapa leucine aminopeptidase 1 (LOC103864523), mRNA	sp|P30184|AMPL1_ARATH/0.0/Leucine aminopeptidase 1 OS=Arabidopsis thaliana GN=PM25 PE=1 SV=1	brp:103864523/0.0/leucine aminopeptidase 1; K01255 leucyl aminopeptidase [EC:3.4.11.1]	NA
bra-miR319-3p	38.67	236.33	2.11	BraA04g017820.3C	BraA04g017820.3C:1177	129.917	101.11	94.9133	115.513	0.821666	gi|685299564|ref|XP_009140530.1|/0/PREDICTED: NADP-dependent glyceraldehyde-3-phosphate dehydrogenase [Brassica rapa] &gt;gi|923609433|ref|XP_013743753.1| PREDICTED: NADP-dependent glyceraldehyde-3-phosphate dehydrogenase [Brassica napus]	gi|685299563|ref|XM_009142282.1|/0.0/PREDICTED: Brassica rapa NADP-dependent glyceraldehyde-3-phosphate dehydrogenase (LOC103864532), mRNA	sp|Q1WIQ6|GAPN_ARATH/0.0/NADP-dependent glyceraldehyde-3-phosphate dehydrogenase OS=Arabidopsis thaliana GN=ALDH11A3 PE=1 SV=2	brp:103864532/0.0/NADP-dependent glyceraldehyde-3-phosphate dehydrogenase; K00131 glyceraldehyde-3-phosphate dehydrogenase (NADP+) [EC:1.2.1.9]	biological_process:GO:0008152//metabolic process;GO:0055114//oxidation-reduction process;molecular_function:GO:0016491//oxidoreductase activity;
bra-miR9563a-3p	5.17	3.67	-0.99	BraA04g018730.3C	BraA04g018730.3C:780	27.0533	35.515	28.7767	31.2842	0.919848	gi|685299853|ref|XP_009140672.1|/0/PREDICTED: putative clathrin assembly protein At2g25430 [Brassica rapa]	gi|685299852|ref|XM_009142424.1|/0.0/PREDICTED: Brassica rapa putative clathrin assembly protein At2g25430 (LOC103864666), mRNA	sp|Q8LF20|CAP2_ARATH/0.0/Putative clathrin assembly protein At2g25430 OS=Arabidopsis thaliana GN=At2g25430 PE=1 SV=2	cvr:CHLNCDRAFT_58991/1e-18/hypothetical protein; K01687 dihydroxy-acid dehydratase [EC:4.2.1.9]	NA
bra-miR1885b	2084.67	1614	-0.87	BraA04g019090.3C	BraA04g019090.3C:1244	23.82	10.985	19.94	17.4025	1.14581	gi|685299947|ref|XP_009140718.1|/0/PREDICTED: protein EARLY FLOWERING 3 [Brassica rapa]	gi|685299946|ref|XM_009142470.1|/0.0/PREDICTED: Brassica rapa protein EARLY FLOWERING 3 (LOC103864705), mRNA	sp|O82804|ELF3_ARATH/0.0/Protein EARLY FLOWERING 3 OS=Arabidopsis thaliana GN=ELF3 PE=1 SV=1	brp:103864705/0.0/protein EARLY FLOWERING 3; K12125 protein EARLY FLOWERING 3	NA
bra-miR390-3p	1484.67	4789.33	1.19	BraA04g019320.3C	BraA04g019320.3C:1975	27.0333	28.85	20.0533	27.9417	0.717686	gi|685300009|ref|XP_009140745.1|/0/PREDICTED: protein WEAK CHLOROPLAST MOVEMENT UNDER BLUE LIGHT 1 [Brassica rapa] &gt;gi|685300011|ref|XP_009140746.1| PREDICTED: protein WEAK CHLOROPLAST MOVEMENT UNDER BLUE LIGHT 1 [Brassica rapa]	gi|685300010|ref|XM_009142498.1|/0.0/PREDICTED: Brassica rapa protein WEAK CHLOROPLAST MOVEMENT UNDER BLUE LIGHT 1 (LOC103864736), transcript variant X2, mRNA	sp|O48724|WEB1_ARATH/0.0/Protein WEAK CHLOROPLAST MOVEMENT UNDER BLUE LIGHT 1 OS=Arabidopsis thaliana GN=WEB1 PE=1 SV=1	mtr:MTR_2g063480/2e-19/Nuclear-pore anchor; K09291 nucleoprotein TPR	NA
bra-miR156d-5p	21315.5	17783	-0.76	BraA04g019320.3C	BraA04g019320.3C:1979	27.0333	28.85	20.0533	27.9417	0.717686	gi|685300009|ref|XP_009140745.1|/0/PREDICTED: protein WEAK CHLOROPLAST MOVEMENT UNDER BLUE LIGHT 1 [Brassica rapa] &gt;gi|685300011|ref|XP_009140746.1| PREDICTED: protein WEAK CHLOROPLAST MOVEMENT UNDER BLUE LIGHT 1 [Brassica rapa]	gi|685300010|ref|XM_009142498.1|/0.0/PREDICTED: Brassica rapa protein WEAK CHLOROPLAST MOVEMENT UNDER BLUE LIGHT 1 (LOC103864736), transcript variant X2, mRNA	sp|O48724|WEB1_ARATH/0.0/Protein WEAK CHLOROPLAST MOVEMENT UNDER BLUE LIGHT 1 OS=Arabidopsis thaliana GN=WEB1 PE=1 SV=1	mtr:MTR_2g063480/2e-19/Nuclear-pore anchor; K09291 nucleoprotein TPR	NA
bra-miR156c-5p	21327	17798	-0.76	BraA04g019320.3C	BraA04g019320.3C:1980	27.0333	28.85	20.0533	27.9417	0.717686	gi|685300009|ref|XP_009140745.1|/0/PREDICTED: protein WEAK CHLOROPLAST MOVEMENT UNDER BLUE LIGHT 1 [Brassica rapa] &gt;gi|685300011|ref|XP_009140746.1| PREDICTED: protein WEAK CHLOROPLAST MOVEMENT UNDER BLUE LIGHT 1 [Brassica rapa]	gi|685300010|ref|XM_009142498.1|/0.0/PREDICTED: Brassica rapa protein WEAK CHLOROPLAST MOVEMENT UNDER BLUE LIGHT 1 (LOC103864736), transcript variant X2, mRNA	sp|O48724|WEB1_ARATH/0.0/Protein WEAK CHLOROPLAST MOVEMENT UNDER BLUE LIGHT 1 OS=Arabidopsis thaliana GN=WEB1 PE=1 SV=1	mtr:MTR_2g063480/2e-19/Nuclear-pore anchor; K09291 nucleoprotein TPR	NA
bra-miR156e-5p	21473.5	18135	-0.74	BraA04g019380.3C	BraA04g019380.3C:4156	7.56	18.235	15.0533	12.8975	1.16715	gi|685300022|ref|XP_009140751.1|/0/PREDICTED: ABC transporter G family member 32 [Brassica rapa]	gi|685300021|ref|XM_009142503.1|/0.0/PREDICTED: Brassica rapa ABC transporter G family member 32 (LOC103864743), mRNA	sp|O81016|AB32G_ARATH/0.0/ABC transporter G family member 32 OS=Arabidopsis thaliana GN=ABCG32 PE=1 SV=1	vcn:VOLCADRAFT_73319/1e-56/hypothetical protein; K05681 ATP-binding cassette, subfamily G (WHITE), member 2	molecular_function:GO:0005524//ATP binding;GO:0016887//ATPase activity;
bra-miR390-3p	1484.67	4789.33	1.19	BraA04g019890.3C	BraA04g019890.3C:264	398.943	245.09	645.417	322.017	2.0043	gi|685300153|ref|XP_009140817.1|/2.24337e-73/PREDICTED: 60S acidic ribosomal protein P2-2-like [Brassica rapa] &gt;gi|923610327|ref|XP_013743979.1| PREDICTED: 60S acidic ribosomal protein P2-2-like [Brassica napus] &gt;gi|674902476|emb|CDY30535.1| BnaA04g15980D [Brassica napus]	gi|923610326|ref|XM_013888525.1|/1.55e-178/PREDICTED: Brassica napus 60S acidic ribosomal protein P2-2-like (LOC106446743), mRNA	sp|Q9SLF7|RLA22_ARATH/3e-60/60S acidic ribosomal protein P2-2 OS=Arabidopsis thaliana GN=RPP2B PE=1 SV=1	brp:103864796/2e-74/60S acidic ribosomal protein P2-2-like; K02943 large subunit ribosomal protein LP2	NA
bra-miR9563b-5p	27.33	20.67	-0.9	BraA04g020060.3C	BraA04g020060.3C:1295	68.79	58.79	124.963	63.79	1.95898	gi|685300202|ref|XP_009140840.1|/0/PREDICTED: ruBisCO large subunit-binding protein subunit alpha, chloroplastic [Brassica rapa]	gi|685300201|ref|XM_009142592.1|/0.0/PREDICTED: Brassica rapa ruBisCO large subunit-binding protein subunit alpha, chloroplastic (LOC103864818), mRNA	sp|P34794|RUB2_BRANA/0.0/RuBisCO large subunit-binding protein subunit alpha, chloroplastic OS=Brassica napus PE=2 SV=1	ccp:CHC_T00010148001/0.0/Chaperonine 60; K04077 chaperonin GroEL	molecular_function:GO:0005524//ATP binding;
bra-miR9559-5p	5.17	1.33	-2.45	BraA04g020550.3C	BraA04g020550.3C:360	119.257	141.95	101.127	130.603	0.774304	gi|685300403|ref|XP_009140934.1|/2.81897e-100/PREDICTED: histone H2B.3-like [Brassica rapa]	gi|685300402|ref|XM_009142686.1|/0.0/PREDICTED: Brassica rapa histone H2B.3-like (LOC103864913), mRNA	sp|Q9SI96|H2B3_ARATH/5e-89/Histone H2B.3 OS=Arabidopsis thaliana GN=At2g28720 PE=1 SV=3	brp:103864913/3e-101/histone H2B.3-like; K11252 histone H2B	cellular_component:GO:0000786//nucleosome;molecular_function:GO:0046982//protein heterodimerization activity;GO:0003677//DNA binding;
bra-miR408-5p	1	0.33	-2.08	BraA04g020550.3C	BraA04g020550.3C:68	119.257	141.95	101.127	130.603	0.774304	gi|685300403|ref|XP_009140934.1|/2.81897e-100/PREDICTED: histone H2B.3-like [Brassica rapa]	gi|685300402|ref|XM_009142686.1|/0.0/PREDICTED: Brassica rapa histone H2B.3-like (LOC103864913), mRNA	sp|Q9SI96|H2B3_ARATH/5e-89/Histone H2B.3 OS=Arabidopsis thaliana GN=At2g28720 PE=1 SV=3	brp:103864913/3e-101/histone H2B.3-like; K11252 histone H2B	cellular_component:GO:0000786//nucleosome;molecular_function:GO:0046982//protein heterodimerization activity;GO:0003677//DNA binding;
bra-miR9558-3p	150.33	130.33	-0.7	BraA04g021840.3C	BraA04g021840.3C:327	646.45	1122.91	822.033	884.683	0.929185	gi|685300720|ref|XP_009141078.1|/2.33278e-89/PREDICTED: photosystem II reaction center W protein, chloroplastic [Brassica rapa] &gt;gi|922459076|ref|XP_013631130.1| PREDICTED: photosystem II reaction center W protein, chloroplastic [Brassica oleracea var. oleracea] &gt;gi|674935559|emb|CDX97809.1| BnaC04g41300D [Brassica napus] &gt;gi|674935560|emb|CDX97810.1| BnaC04g41290D [Brassica napus]	gi|685300719|ref|XM_009142830.1|/0.0/PREDICTED: Brassica rapa photosystem II reaction center W protein, chloroplastic (LOC103865053), mRNA	sp|Q39194|PSBW_ARATH/2e-84/Photosystem II reaction center W protein, chloroplastic OS=Arabidopsis thaliana GN=PSBW PE=1 SV=2	brp:103865053/3e-90/photosystem II reaction center W protein, chloroplastic; K02721 photosystem II PsbW protein	biological_process:GO:0015979//photosynthesis;cellular_component:GO:0009523//photosystem II;GO:0009507//chloroplast;
bra-miR5721	10.33	9.67	-0.59	BraA04g021890.3C	BraA04g021890.3C:1996	113.517	72.145	66.2233	92.8308	0.713376	gi|685300732|ref|XP_009141084.1|/0/PREDICTED: BTB/POZ domain-containing protein At2g30600 isoform X2 [Brassica rapa] &gt;gi|685300735|ref|XP_009141086.1| PREDICTED: BTB/POZ domain-containing protein At2g30600 isoform X2 [Brassica rapa]	gi|685300734|ref|XM_009142838.1|/0.0/PREDICTED: Brassica rapa BTB/POZ domain-containing protein At2g30600 (LOC103865058), transcript variant X3, mRNA	sp|Q8LEV3|Y2060_ARATH/0.0/BTB/POZ domain-containing protein At2g30600 OS=Arabidopsis thaliana GN=At2g30600/At2g30610 PE=2 SV=1	mtr:MTR_5g096700/8e-13/TD and POZ domain-containing protein; K10523 speckle-type POZ protein	molecular_function:GO:0005515//protein binding;
bra-miR5719	6.67	5.33	-0.82	BraA04g022410.3C	BraA04g022410.3C:6509	16.5867	13.66	17.5667	15.1233	1.16156	gi|923611485|ref|XP_013744337.1|/0/PREDICTED: pre-mRNA-processing-splicing factor 8-like [Brassica napus]	gi|923923464|ref|XR_001286774.1|/0.0/PREDICTED: Brassica napus pre-mRNA-processing-splicing factor 8-like (LOC106434545), misc_RNA	NA	brp:103865106/0.0/pre-mRNA-processing-splicing factor 8-like; K12856 pre-mRNA-processing factor 8	molecular_function:GO:0003676//nucleic acid binding;GO:0005515//protein binding;
bra-miR5714	27.5	16.67	-1.22	BraA04g022630.3C	BraA04g022630.3C:2595	23.43	20.185	29.6533	21.8075	1.35978	gi|685300873|ref|XP_009141150.1|/0/PREDICTED: probable importin-7 homolog [Brassica rapa]	gi|685300872|ref|XM_009142902.1|/0.0/PREDICTED: Brassica rapa probable importin-7 homolog (LOC103865124), mRNA	sp|F4IRR2|SAD2_ARATH/0.0/Importin beta-like SAD2 OS=Arabidopsis thaliana GN=SAD2 PE=1 SV=1	ppp:PHYPADRAFT_182124/1e-21/hypothetical protein; K18423 exportin-2 (importin alpha re-exporter)	biological_process:GO:0006886//intracellular protein transport;molecular_function:GO:0008536//Ran GTPase binding;GO:0005488//binding;
bra-miR156c-5p	21327	17798	-0.76	BraA04g022890.3C	BraA04g022890.3C:1086	9.20333	11.815	7.38333	10.5092	0.702561	gi|685300935|ref|XP_009141180.1|/0/PREDICTED: serine/threonine-protein kinase HT1-like isoform X2 [Brassica rapa]	gi|685300934|ref|XM_009142932.1|/0.0/PREDICTED: Brassica rapa serine/threonine-protein kinase HT1-like (LOC103865153), transcript variant X2, mRNA	sp|Q05609|CTR1_ARATH/1e-20/Serine/threonine-protein kinase CTR1 OS=Arabidopsis thaliana GN=CTR1 PE=1 SV=1	cit:102618062/2e-45/probable serine/threonine-protein kinase DDB_G0271682-like; K06272 integrin-linked kinase [EC:2.7.11.1]	biological_process:GO:0006468//protein phosphorylation;molecular_function:GO:0005524//ATP binding;GO:0004672//protein kinase activity;GO:0005515//protein binding;
bra-miR9559-5p	5.17	1.33	-2.45	BraA04g023010.3C	BraA04g023010.3C:1426	19.8867	44.365	11.8	32.1258	0.367306	gi|923611299|ref|XP_013744280.1|/0/PREDICTED: leucine-rich repeat receptor-like serine/threonine/tyrosine-protein kinase SOBIR1 [Brassica napus]	gi|685300977|ref|XM_009142951.1|/0.0/PREDICTED: Brassica rapa leucine-rich repeat receptor-like serine/threonine/tyrosine-protein kinase SOBIR1 (LOC103865168), mRNA	sp|Q9SKB2|SBIR1_ARATH/0.0/Leucine-rich repeat receptor-like serine/threonine/tyrosine-protein kinase SOBIR1 OS=Arabidopsis thaliana GN=SOBIR1 PE=1 SV=1	egu:105031935/9e-43/leucine-rich repeat receptor-like serine/threonine/tyrosine-protein kinase SOBIR1; K04730 interleukin-1 receptor-associated kinase 1 [EC:2.7.11.1]	biological_process:GO:0006468//protein phosphorylation;molecular_function:GO:0005515//protein binding;GO:0005524//ATP binding;GO:0004672//protein kinase activity;
bra-miR5717	18.33	15.67	-0.72	BraA04g023530.3C	BraA04g023530.3C:309	30.0533	55.17	55.64	42.6117	1.30575	gi|685301124|ref|XP_009141266.1|/5.67723e-173/PREDICTED: glycine-rich cell wall structural protein-like [Brassica rapa] &gt;gi|923611690|ref|XP_013744407.1| PREDICTED: glycine-rich cell wall structural protein-like [Brassica napus]	gi|685301123|ref|XM_009143018.1|/0.0/PREDICTED: Brassica rapa glycine-rich cell wall structural protein-like (LOC103865222), mRNA	sp|P09789|GRP1_PETHY/2e-79/Glycine-rich cell wall structural protein 1 OS=Petunia hybrida GN=GRP-1 PE=1 SV=1	rcu:RCOM_1471040/4e-64/hypothetical protein; K02184 formin 2	NA
bra-miR408-5p	1	0.33	-2.08	BraA04g023530.3C	BraA04g023530.3C:462	30.0533	55.17	55.64	42.6117	1.30575	gi|685301124|ref|XP_009141266.1|/5.67723e-173/PREDICTED: glycine-rich cell wall structural protein-like [Brassica rapa] &gt;gi|923611690|ref|XP_013744407.1| PREDICTED: glycine-rich cell wall structural protein-like [Brassica napus]	gi|685301123|ref|XM_009143018.1|/0.0/PREDICTED: Brassica rapa glycine-rich cell wall structural protein-like (LOC103865222), mRNA	sp|P09789|GRP1_PETHY/2e-79/Glycine-rich cell wall structural protein 1 OS=Petunia hybrida GN=GRP-1 PE=1 SV=1	rcu:RCOM_1471040/4e-64/hypothetical protein; K02184 formin 2	NA
bra-miR156b-5p	21315.5	17783	-0.76	BraA04g023530.3C	BraA04g023530.3C:541	30.0533	55.17	55.64	42.6117	1.30575	gi|685301124|ref|XP_009141266.1|/5.67723e-173/PREDICTED: glycine-rich cell wall structural protein-like [Brassica rapa] &gt;gi|923611690|ref|XP_013744407.1| PREDICTED: glycine-rich cell wall structural protein-like [Brassica napus]	gi|685301123|ref|XM_009143018.1|/0.0/PREDICTED: Brassica rapa glycine-rich cell wall structural protein-like (LOC103865222), mRNA	sp|P09789|GRP1_PETHY/2e-79/Glycine-rich cell wall structural protein 1 OS=Petunia hybrida GN=GRP-1 PE=1 SV=1	rcu:RCOM_1471040/4e-64/hypothetical protein; K02184 formin 2	NA
bra-miR5724	346.5	304	-0.69	BraA04g024380.3C	BraA04g024380.3C:264	23.1	22.855	21.4367	22.9775	0.932942	gi|685301309|ref|XP_009141351.1|/4.75395e-110/PREDICTED: uncharacterized protein LOC103865305 [Brassica rapa]	gi|685301308|ref|XM_009143103.1|/0.0/PREDICTED: Brassica rapa uncharacterized LOC103865305 (LOC103865305), mRNA	NA	NA	NA
bra-miR5722	29.17	14	-1.56	BraA04g024630.3C	BraA04g024630.3C:656	4790.48	8258.02	8991.73	6524.25	1.3782	gi|923919510|ref|XP_013729081.1|/0/PREDICTED: chlorophyll a-b binding protein 1, chloroplastic-like [Brassica napus] &gt;gi|674867280|emb|CDY66768.1| BnaAnng22920D [Brassica napus] &gt;gi|674889038|emb|CDY43676.1| BnaA04g20150D [Brassica napus]	gi|685301378|ref|XM_009143132.1|/0.0/PREDICTED: Brassica rapa chlorophyll a-b binding protein 1, chloroplastic-like (LOC103865334), mRNA	sp|P13851|CB21_SINAL/0.0/Chlorophyll a-b binding protein 1, chloroplastic OS=Sinapis alba GN=CAB1 PE=3 SV=1	brp:103865334/0.0/chlorophyll a-b binding protein 1, chloroplastic-like; K08912 light-harvesting complex II chlorophyll a/b binding protein 1	biological_process:GO:0009765//photosynthesis, light harvesting;cellular_component:GO:0016020//membrane;
bra-miR161-3p	74.5	162	0.62	BraA04g025370.3C	BraA04g025370.3C:17	65.4267	55.845	20.6667	60.6358	0.340833	gi|685301646|ref|XP_009141516.1|/3.4715e-127/PREDICTED: CASP-like protein 1 [Brassica rapa]	gi|685301645|ref|XM_009143268.1|/0.0/PREDICTED: Brassica rapa CASP-like protein 1 (LOC103865478), mRNA	sp|E4MWF4|CSPL1_EUTHA/1e-110/CASP-like protein 2B1 OS=Eutrema halophilum PE=2 SV=1	NA	NA
bra-miR164b-5p	3735.67	8247.33	0.65	BraA04g025630.3C	BraA04g025630.3C:767	55.7067	26.275	65.8267	40.9908	1.60589	gi|685301716|ref|XP_009141553.1|/0/PREDICTED: uncharacterized protein LOC103865507 isoform X2 [Brassica rapa]	gi|685301715|ref|XM_009143305.1|/0.0/PREDICTED: Brassica rapa uncharacterized LOC103865507 (LOC103865507), transcript variant X2, mRNA	sp|Q84X53|MTEF1_ARATH/8e-50/Transcription termination factor MTEF1, chloroplastic OS=Arabidopsis thaliana GN=MTERF1 PE=2 SV=2	brp:103865507/0.0/uncharacterized LOC103865507; K15032 mTERF domain-containing protein, mitochondrial	biological_process:GO:0006355//regulation of transcription, DNA-templated;molecular_function:GO:0003690//double-stranded DNA binding;
bra-miR164e-5p	22218.7	53422	0.77	BraA04g025630.3C	BraA04g025630.3C:770	55.7067	26.275	65.8267	40.9908	1.60589	gi|685301716|ref|XP_009141553.1|/0/PREDICTED: uncharacterized protein LOC103865507 isoform X2 [Brassica rapa]	gi|685301715|ref|XM_009143305.1|/0.0/PREDICTED: Brassica rapa uncharacterized LOC103865507 (LOC103865507), transcript variant X2, mRNA	sp|Q84X53|MTEF1_ARATH/8e-50/Transcription termination factor MTEF1, chloroplastic OS=Arabidopsis thaliana GN=MTERF1 PE=2 SV=2	brp:103865507/0.0/uncharacterized LOC103865507; K15032 mTERF domain-containing protein, mitochondrial	biological_process:GO:0006355//regulation of transcription, DNA-templated;molecular_function:GO:0003690//double-stranded DNA binding;
bra-miR396-5p	1275	1011.67	-0.83	BraA04g025910.3C	BraA04g025910.3C:641	0.533333	1.22	0.913333	0.876667	1.04183	gi|923612571|ref|XP_013744680.1|/0/PREDICTED: growth-regulating factor 3-like [Brassica napus]	gi|923801600|ref|XM_013832135.1|/0.0/PREDICTED: Brassica napus growth-regulating factor 3-like (LOC106391473), mRNA	sp|Q9SJR5|GRF3_ARATH/0.0/Growth-regulating factor 3 OS=Arabidopsis thaliana GN=GRF3 PE=2 SV=1	bvg:104900526/4e-06/uncharacterized LOC104900526; K15601 lysine-specific demethylase 3 [EC:1.14.11.-]	biological_process:GO:0032502//developmental process;GO:0006351//transcription, DNA-templated;cellular_component:GO:0005634//nucleus;
bra-miR5724	346.5	304	-0.69	BraA04g026190.3C	BraA04g026190.3C:628	87.4	100.25	75.56	93.825	0.805329	gi|685301834|ref|XP_009141616.1|/2.11565e-164/PREDICTED: uncharacterized protein LOC103865566 isoform X1 [Brassica rapa]	gi|685301833|ref|XM_009143368.1|/0.0/PREDICTED: Brassica rapa uncharacterized LOC103865566 (LOC103865566), transcript variant X1, mRNA	NA	cam:101503207/9e-20/anthranilate synthase alpha subunit 1, chloroplastic-like; K01657 anthranilate synthase component I [EC:4.1.3.27]	NA
bra-miR161-3p	74.5	162	0.62	BraA04g026320.3C	BraA04g026320.3C:257	49.5067	35.275	85.6967	42.3908	2.02158	gi|685284450|ref|XP_009133126.1|/4.68839e-114/PREDICTED: 60S ribosomal protein L12-2 [Brassica rapa] &gt;gi|685301871|ref|XP_009141636.1| PREDICTED: 60S ribosomal protein L12-2-like [Brassica rapa] &gt;gi|922454567|ref|XP_013629665.1| PREDICTED: 60S ribosomal protein L12-2 [Brassica oleracea var. oleracea] &gt;gi|923527989|ref|XP_013688978.1| PREDICTED: 60S ribosomal protein L12-2-like [Brassica …	gi|685301870|ref|XM_009143388.1|/0.0/PREDICTED: Brassica rapa 60S ribosomal protein L12-2-like (LOC103865580), mRNA	sp|Q9LFH5|RL122_ARATH/7e-115/60S ribosomal protein L12-2 OS=Arabidopsis thaliana GN=RPL12B PE=1 SV=1	brp:103865580/5e-115/60S ribosomal protein L12-2-like; K02870 large subunit ribosomal protein L12e	biological_process:GO:0006412//translation;cellular_component:GO:0005840//ribosome;molecular_function:GO:0003735//structural constituent of ribosome;
bra-miR5719	6.67	5.33	-0.82	BraA04g026550.3C	BraA04g026550.3C:1276	24.34	26.455	24.6667	25.3975	0.971224	gi|685301932|ref|XP_009141670.1|/0/PREDICTED: uncharacterized protein LOC103865605 [Brassica rapa]	gi|685301931|ref|XM_009143422.1|/0.0/PREDICTED: Brassica rapa uncharacterized LOC103865605 (LOC103865605), mRNA	sp|F4IXE7|IDM1_ARATH/2e-50/Increased DNA methylation 1 OS=Arabidopsis thaliana GN=IDM1 PE=1 SV=1	mpp:MICPUCDRAFT_55624/8e-07/hypothetical protein; K00558 DNA (cytosine-5)-methyltransferase 1 [EC:2.1.1.37]	NA
bra-miR156e-5p	21473.5	18135	-0.74	BraA04g026910.3C	BraA04g026910.3C:650	13.2533	17.9	2.47667	15.5767	0.158999	gi|685302016|ref|XP_009141708.1|/0/PREDICTED: uncharacterized protein LOC103865641 [Brassica rapa]	gi|110797190|gb|AC189510.1|/0.0/Brassica rapa subsp. pekinensis clone KBrB089D07, complete sequence	sp|Q9SR77|HBPL1_ARATH/2e-16/Heme-binding-like protein At3g10130, chloroplastic OS=Arabidopsis thaliana GN=At3g10130 PE=2 SV=1	smo:SELMODRAFT_448085/1e-08/hypothetical protein; K12951 cation-transporting P-type ATPase D [EC:3.6.3.-]	NA
bra-miR396-5p	1275	1011.67	-0.83	BraA04g027180.3C	BraA04g027180.3C:666	1.73	2.02	3.96667	1.875	2.11556	gi|685302062|ref|XP_009141735.1|/0/PREDICTED: WEB family protein At2g38370-like [Brassica rapa]	gi|685302061|ref|XM_009143487.1|/0.0/PREDICTED: Brassica rapa WEB family protein At2g38370-like (LOC103865664), mRNA	sp|F4ISY0|Y2837_ARATH/0.0/WEB family protein At2g38370 OS=Arabidopsis thaliana GN=At2g38370 PE=2 SV=1	bpg:Bathy08g02450/1e-09/hypothetical protein; K09291 nucleoprotein TPR	NA
bra-miR5721	10.33	9.67	-0.59	BraA04g027390.3C	BraA04g027390.3C:1040	15.52	14.5	13.41	15.01	0.893404	gi|685302115|ref|XP_009141764.1|/0/PREDICTED: sodium/pyruvate cotransporter BASS2, chloroplastic [Brassica rapa]	gi|685302114|ref|XM_009143516.1|/0.0/PREDICTED: Brassica rapa sodium/pyruvate cotransporter BASS2, chloroplastic (LOC103865687), mRNA	sp|Q1EBV7|BASS2_ARATH/0.0/Sodium/pyruvate cotransporter BASS2, chloroplastic OS=Arabidopsis thaliana GN=BASS2 PE=1 SV=1	brp:103865687/0.0/sodium/pyruvate cotransporter BASS2, chloroplastic; K03453 bile acid:Na+ symporter, BASS family	cellular_component:GO:0016020//membrane;
bra-miR5724	346.5	304	-0.69	BraA04g027500.3C	BraA04g027500.3C:599	21.9667	28.63	16.8133	25.2983	0.664602	gi|685302145|ref|XP_009141779.1|/0/PREDICTED: uncharacterized protein LOC103865699 isoform X3 [Brassica rapa]	gi|685302144|ref|XM_009143531.1|/0.0/PREDICTED: Brassica rapa uncharacterized LOC103865699 (LOC103865699), transcript variant X3, mRNA	NA	NA	molecular_function:GO:0008080//N-acetyltransferase activity;
bra-miR319-3p	38.67	236.33	2.11	BraA04g028660.3C	BraA04g028660.3C:1015	29.8733	71.24	83.5	50.5567	1.65161	gi|674926354|emb|CDY06985.1|/0/BnaA04g23300D [Brassica napus]	gi|685302410|ref|XM_009143662.1|/0.0/PREDICTED: Brassica rapa uroporphyrinogen decarboxylase 2, chloroplastic (LOC103865812), mRNA	sp|O22886|DCUP2_ARATH/0.0/Uroporphyrinogen decarboxylase 2, chloroplastic OS=Arabidopsis thaliana GN=HEME2 PE=2 SV=1	brp:103865812/0.0/uroporphyrinogen decarboxylase 2, chloroplastic; K01599 uroporphyrinogen decarboxylase [EC:4.1.1.37]	NA
bra-miR9559-5p	5.17	1.33	-2.45	BraA04g028920.3C	BraA04g028920.3C:348	2.52667	5.02	3.36667	3.77333	0.892226	gi|685302480|ref|XP_009141942.1|/0/PREDICTED: autophagy-related protein 18c isoform X1 [Brassica rapa]	gi|685302479|ref|XM_009143694.1|/0.0/PREDICTED: Brassica rapa autophagy-related protein 18c (LOC103865844), transcript variant X1, mRNA	sp|Q8GYD7|AT18C_ARATH/0.0/Autophagy-related protein 18c OS=Arabidopsis thaliana GN=ATG18C PE=2 SV=1	mis:MICPUN_79584/3e-45/hypothetical protein; K17908 autophagy-related protein 18	molecular_function:GO:0005515//protein binding;
bra-miR396-5p	1275	1011.67	-0.83	BraA04g029670.3C	BraA04g029670.3C:52	54.04	37.51	29.4833	45.775	0.644092	gi|685302679|ref|XP_009142042.1|/4.55897e-99/PREDICTED: protein pxr1-like [Brassica rapa] &gt;gi|685302682|ref|XP_009142043.1| PREDICTED: protein pxr1-like [Brassica rapa] &gt;gi|685302684|ref|XP_009142044.1| PREDICTED: protein pxr1-like [Brassica rapa] &gt;gi|685302686|ref|XP_009142045.1| PREDICTED: protein pxr1-like [Brassica rapa] &gt;gi|674926251|emb|CDY06882.1| BnaA04g24330D [Brassica napus]	gi|685302685|ref|XM_009143797.1|/0.0/PREDICTED: Brassica rapa protein pxr1-like (LOC103865928), transcript variant X4, mRNA	sp|P0CB22|ATX2_ARATH/2e-06/Histone-lysine N-methyltransferase ATX2 OS=Arabidopsis thaliana GN=ATX2 PE=2 SV=1	jcu:105633092/6e-09/DNA ligase 1; K17046 protein DEK	NA
bra-miR156e-5p	21473.5	18135	-0.74	BraA04g029680.3C	BraA04g029680.3C:750	9.18333	7.53	9.41	8.35667	1.12605	gi|685302688|ref|XP_009142046.1|/0/PREDICTED: squamosa promoter-binding-like protein 9 [Brassica rapa]	gi|685302687|ref|XM_009143798.1|/0.0/PREDICTED: Brassica rapa squamosa promoter-binding-like protein 9 (LOC103865930), mRNA	sp|Q700W2|SPL9_ARATH/0.0/Squamosa promoter-binding-like protein 9 OS=Arabidopsis thaliana GN=SPL9 PE=2 SV=2	mdm:103401427/9e-19/uncharacterized LOC103401427; K13415 protein brassinosteroid insensitive 1 [EC:2.7.10.1 2.7.11.1]	cellular_component:GO:0005634//nucleus;molecular_function:GO:0003677//DNA binding;
bra-miR156a-5p	21315.5	17783.3	-0.76	BraA04g029680.3C	BraA04g029680.3C:751	9.18333	7.53	9.41	8.35667	1.12605	gi|685302688|ref|XP_009142046.1|/0/PREDICTED: squamosa promoter-binding-like protein 9 [Brassica rapa]	gi|685302687|ref|XM_009143798.1|/0.0/PREDICTED: Brassica rapa squamosa promoter-binding-like protein 9 (LOC103865930), mRNA	sp|Q700W2|SPL9_ARATH/0.0/Squamosa promoter-binding-like protein 9 OS=Arabidopsis thaliana GN=SPL9 PE=2 SV=2	mdm:103401427/9e-19/uncharacterized LOC103401427; K13415 protein brassinosteroid insensitive 1 [EC:2.7.10.1 2.7.11.1]	cellular_component:GO:0005634//nucleus;molecular_function:GO:0003677//DNA binding;
bra-miR5722	29.17	14	-1.56	BraA04g029990.3C	BraA04g029990.3C:1192	47.2233	49.17	52.4267	48.1967	1.08777	gi|685302753|ref|XP_009142078.1|/0/PREDICTED: phospholipase A1-IIdelta [Brassica rapa]	gi|685302752|ref|XM_009143830.1|/0.0/PREDICTED: Brassica rapa phospholipase A1-IIdelta (LOC103865962), mRNA	sp|Q9SJI7|PLA20_ARATH/0.0/Phospholipase A1-IIdelta OS=Arabidopsis thaliana GN=At2g42690 PE=1 SV=1	egr:104446339/6e-52/phospholipase A(1) DAD1, chloroplastic-like; K16818 phospholipase A1 [EC:3.1.1.32]	molecular_function:GO:0008970//phosphatidylcholine 1-acylhydrolase activity;
bra-miR5724	346.5	304	-0.69	BraA04g030060.3C	BraA04g030060.3C:76	0.986667	0	3.02333	0.493333	6.12838	gi|685302781|ref|XP_009142092.1|/7.13772e-76/PREDICTED: transcription factor PAR1-like [Brassica rapa] &gt;gi|674918457|emb|CDY14860.1| BnaC04g48570D [Brassica napus]	gi|685302780|ref|XM_009143844.1|/0.0/PREDICTED: Brassica rapa transcription factor PAR1-like (LOC103865971), mRNA	sp|Q9SJH0|PAR1_ARATH/3e-57/Transcription factor PAR1 OS=Arabidopsis thaliana GN=PAR1 PE=1 SV=1	NA	molecular_function:GO:0046983//protein dimerization activity;
bra-miR5722	29.17	14	-1.56	BraA04g030100.3C	BraA04g030100.3C:627	1.96333	1.585	1.99333	1.77417	1.12353	gi|685303029|ref|XP_009142221.1|/0/PREDICTED: protein IQ-DOMAIN 14-like isoform X2 [Brassica rapa]	gi|685303028|ref|XM_009143973.1|/0.0/PREDICTED: Brassica rapa protein IQ-DOMAIN 14-like (LOC103866100), transcript variant X2, mRNA	sp|Q8LPG9|IQD14_ARATH/0.0/Protein IQ-DOMAIN 14 OS=Arabidopsis thaliana GN=IQD14 PE=1 SV=1	vcn:VOLCADRAFT_104214/2e-20/hypothetical protein; K14709 solute carrier family 39 (zinc transporter), member 1/2/3	molecular_function:GO:0005515//protein binding;
bra-miR9563b-5p	27.33	20.67	-0.9	BraA04g030510.3C	BraA04g030510.3C:773	2.07333	3.98	0.666667	3.02667	0.220264	gi|685302922|ref|XP_009142170.1|/0/PREDICTED: transcription factor bHLH129-like isoform X1 [Brassica rapa] &gt;gi|685302924|ref|XP_009142171.1| PREDICTED: transcription factor bHLH129-like isoform X1 [Brassica rapa] &gt;gi|685302926|ref|XP_009142172.1| PREDICTED: transcription factor bHLH129-like isoform X1 [Brassica rapa]	gi|685302925|ref|XM_009143924.1|/0.0/PREDICTED: Brassica rapa transcription factor bHLH129-like (LOC103866048), transcript variant X3, mRNA	sp|Q9ZW81|BH129_ARATH/1e-146/Transcription factor bHLH129 OS=Arabidopsis thaliana GN=BHLH129 PE=2 SV=2	zma:100281419/1e-10/PIL5; K16189 phytochrome-interacting factor 4	molecular_function:GO:0046983//protein dimerization activity;
bra-miR5714	27.5	16.67	-1.22	BraA04g030710.3C	BraA04g030710.3C:99	98.5167	67.785	137.667	83.1508	1.65563	gi|685303249|ref|XP_009142329.1|/1.05891e-105/PREDICTED: 40S ribosomal protein S13-2-like [Brassica rapa] &gt;gi|685304814|ref|XP_009143129.1| PREDICTED: 40S ribosomal protein S13-2-like [Brassica rapa] &gt;gi|922467139|ref|XP_013633833.1| PREDICTED: 40S ribosomal protein S13-2-like [Brassica oleracea var. oleracea] &gt;gi|922467542|ref|XP_013633968.1| PREDICTED: 40S ribosomal protein S13-2-like …	gi|923803253|ref|XM_013832672.1|/0.0/PREDICTED: Brassica napus 40S ribosomal protein S13-2-like (LOC106391931), mRNA	sp|P59224|RS132_ARATH/9e-104/40S ribosomal protein S13-2 OS=Arabidopsis thaliana GN=RPS13B PE=2 SV=1	brp:103866881/1e-106/40S ribosomal protein S13-2-like; K02953 small subunit ribosomal protein S13e	biological_process:GO:0006412//translation;cellular_component:GO:0005622//intracellular;GO:0005840//ribosome;molecular_function:GO:0003735//structural constituent of ribosome;
bra-miR9557-3p	167.17	137	-0.78	BraA04g031280.3C	BraA04g031280.3C:196	24.3733	9.99	36.2433	17.1817	2.10942	gi|923911318|ref|XP_013725403.1|/2.77128e-173/PREDICTED: 60S ribosomal protein L7-3-like [Brassica napus]	gi|685303074|ref|XM_009143999.1|/0.0/PREDICTED: Brassica rapa 60S ribosomal protein L7-3-like (LOC103866124), mRNA	sp|P60039|RL73_ARATH/2e-168/60S ribosomal protein L7-3 OS=Arabidopsis thaliana GN=RPL7C PE=2 SV=1	brp:103866124/2e-173/60S ribosomal protein L7-3-like; K02937 large subunit ribosomal protein L7e	NA
bra-miR396-5p	1275	1011.67	-0.83	BraA04g031560.3C	BraA04g031560.3C:317	0.896667	0.645	0.383333	0.770833	0.497297	gi|685303274|ref|XP_009142342.1|/0/PREDICTED: growth-regulating factor 9 [Brassica rapa]	gi|685303273|ref|XM_009144094.1|/0.0/PREDICTED: Brassica rapa growth-regulating factor 9 (LOC103866214), mRNA	sp|Q8S9M3|GRF9_ARATH/0.0/Growth-regulating factor 9 OS=Arabidopsis thaliana GN=GRF9 PE=1 SV=1	bvg:104900526/6e-10/uncharacterized LOC104900526; K15601 lysine-specific demethylase 3 [EC:1.14.11.-]	biological_process:GO:0006351//transcription, DNA-templated;GO:0032502//developmental process;cellular_component:GO:0005634//nucleus;
bra-miR5722	29.17	14	-1.56	BraA04g031600.3C	BraA04g031600.3C:1332	59.2633	66.785	57.5033	63.0242	0.912401	gi|923628042|ref|XP_013749647.1|/2.03809e-130/PREDICTED: cytochrome P450 76C4-like isoform X2 [Brassica napus]	gi|685303281|ref|XM_009144098.1|/0.0/PREDICTED: Brassica rapa cytochrome P450 76C4-like (LOC103866218), mRNA	sp|O64637|C76C2_ARATH/2e-78/Cytochrome P450 76C2 OS=Arabidopsis thaliana GN=CYP76C2 PE=2 SV=1	pxb:103964262/2e-30/geraniol 8-hydroxylase-like; K00512 steroid 17alpha-monooxygenase / 17alpha-hydroxyprogesterone aldolase [EC:1.14.99.9 4.1.2.30]	biological_process:GO:0055114//oxidation-reduction process;molecular_function:GO:0020037//heme binding;GO:0005506//iron ion binding;GO:0016705//oxidoreductase activity, acting on paired donors, with incorporation or reduction of molecular oxygen;
bra-miR9558-3p	150.33	130.33	-0.7	BraA04g031690.3C	BraA04g031690.3C:322	60.8267	34.005	37.1033	47.4158	0.782509	gi|685303309|ref|XP_009142360.1|/2.27109e-165/PREDICTED: peroxisomal membrane protein 11D [Brassica rapa]	gi|685303308|ref|XM_009144112.1|/0.0/PREDICTED: Brassica rapa peroxisomal membrane protein 11D (LOC103866231), mRNA	sp|O80845|PX11D_ARATH/5e-161/Peroxisomal membrane protein 11D OS=Arabidopsis thaliana GN=PEX11D PE=1 SV=2	eus:EUTSA_v10006216mg/8e-140/hypothetical protein; K13352 peroxin-11B	biological_process:GO:0016559//peroxisome fission;cellular_component:GO:0005779//integral component of peroxisomal membrane;
bra-miR156e-5p	21473.5	18135	-0.74	BraA04g031880.3C	BraA04g031880.3C:546	10.37	7.575	7.69	8.9725	0.857063	gi|685303368|ref|XP_009142387.1|/4.117e-170/PREDICTED: uncharacterized protein LOC103866254 [Brassica rapa] &gt;gi|685303370|ref|XP_009142388.1| PREDICTED: uncharacterized protein LOC103866254 [Brassica rapa] &gt;gi|685303372|ref|XP_009142389.1| PREDICTED: uncharacterized protein LOC103866254 [Brassica rapa]	gi|685303371|ref|XM_009144141.1|/0.0/PREDICTED: Brassica rapa uncharacterized LOC103866254 (LOC103866254), transcript variant X3, mRNA	sp|O82775|ATI1_ARATH/5e-107/ATG8-interacting protein 1 OS=Arabidopsis thaliana GN=ATI1 PE=1 SV=2	NA	NA
bra-miR5717	18.33	15.67	-0.72	BraA04g031920.3C	BraA04g031920.3C:5750	10.4033	10.255	8.43333	10.3292	0.816458	gi|685303382|ref|XP_009142395.1|/0/PREDICTED: ATP-dependent helicase BRM-like isoform X1 [Brassica rapa] &gt;gi|685303384|ref|XP_009142396.1| PREDICTED: ATP-dependent helicase BRM-like isoform X1 [Brassica rapa] &gt;gi|685303386|ref|XP_009142397.1| PREDICTED: ATP-dependent helicase BRM-like isoform X1 [Brassica rapa] &gt;gi|685303389|ref|XP_009142398.1| PREDICTED: ATP-dependent helicase BRM-like …	gi|685303392|ref|XM_009144152.1|/0.0/PREDICTED: Brassica rapa ATP-dependent helicase BRM-like (LOC103866259), transcript variant X6, mRNA	sp|Q6EVK6|BRM_ARATH/0.0/ATP-dependent helicase BRM OS=Arabidopsis thaliana GN=BRM PE=1 SV=1	brp:103866259/0.0/ATP-dependent helicase BRM-like; K11647 SWI/SNF-related matrix-associated actin-dependent regulator of chromatin subfamily A member 2/4 [EC:3.6.4.-]	biological_process:GO:0006355//regulation of transcription, DNA-templated;GO:0043044//ATP-dependent chromatin remodeling;GO:0040029//regulation of gene expression, epigenetic;molecular_function:GO:0008094//DNA-dependent ATPase activity;GO:0005515//protein binding;GO:0005524//ATP binding;
bra-miR408-5p	1	0.33	-2.08	BraA04g032340.3C	BraA04g032340.3C:694	3.23667	5.49	4.05	4.36333	0.928189	gi|923621750|ref|XP_013747678.1|/0/PREDICTED: B3 domain-containing transcription factor NGA1-like [Brassica napus] &gt;gi|674884491|emb|CDY48008.1| BnaA04g26820D [Brassica napus]	gi|923621749|ref|XM_013892224.1|/0.0/PREDICTED: Brassica napus B3 domain-containing transcription factor NGA1-like (LOC106450543), mRNA	sp|O82799|NGA1_ARATH/7e-178/B3 domain-containing transcription factor NGA1 OS=Arabidopsis thaliana GN=NGA1 PE=1 SV=1	smo:SELMODRAFT_110104/4e-57/hypothetical protein; K09287 RAV-like factor	molecular_function:GO:0003677//DNA binding;
bra-miR9563b-5p	27.33	20.67	-0.9	BraA05g000040.3C	BraA05g000040.3C:351	39.62	26.355	35.52	32.9875	1.07677	gi|685303534|ref|XP_009142474.1|/0/PREDICTED: protein PALE CRESS, chloroplastic-like [Brassica rapa]	gi|685303533|ref|XM_009144226.1|/0.0/PREDICTED: Brassica rapa protein PALE CRESS, chloroplastic-like (LOC103866326), mRNA	sp|Q39089|PAC_ARATH/8e-166/Protein PALE CRESS, chloroplastic OS=Arabidopsis thaliana GN=PAC PE=2 SV=1	NA	biological_process:GO:0009658//chloroplast organization;GO:0048366//leaf development;GO:0010239//chloroplast mRNA processing;cellular_component:GO:0009536//plastid;
bra-miR5717	18.33	15.67	-0.72	BraA05g000340.3C	BraA05g000340.3C:1068	125.317	169.32	211.847	147.318	1.43802	gi|685303618|ref|XP_009142517.1|/0/PREDICTED: blue-light photoreceptor PHR2 [Brassica rapa]	gi|685303617|ref|XM_009144269.1|/0.0/PREDICTED: Brassica rapa blue-light photoreceptor PHR2 (LOC103866361), mRNA	sp|Q8LB72|PHR2_ARATH/0.0/Blue-light photoreceptor PHR2 OS=Arabidopsis thaliana GN=PHR2 PE=2 SV=2	ppp:PHYPADRAFT_228715/1e-121/PHR2b; PHR2b AtPHR2-like CDP DNA photolyase; K01669 deoxyribodipyrimidine photo-lyase [EC:4.1.99.3]	NA
bra-miR9552b-3p	88	30.33	-2.03	BraA05g000520.3C	BraA05g000520.3C:235	152.99	178.98	155.427	165.985	0.93639	gi|685303664|ref|XP_009142539.1|/2.47767e-88/PREDICTED: calvin cycle protein CP12-1, chloroplastic-like [Brassica rapa]	gi|685303663|ref|XM_009144291.1|/0.0/PREDICTED: Brassica rapa calvin cycle protein CP12-1, chloroplastic-like (LOC103866383), mRNA	sp|O22914|CP121_ARATH/6e-74/Calvin cycle protein CP12-1, chloroplastic OS=Arabidopsis thaliana GN=CP12-1 PE=1 SV=1	NA	NA
bra-miR161-3p	74.5	162	0.62	BraA05g000530.3C	BraA05g000530.3C:2576	37.19	37.58	35.7333	37.385	0.95582	gi|685303666|ref|XP_009142540.1|/0/PREDICTED: probable glutamyl endopeptidase, chloroplastic isoform X1 [Brassica rapa]	gi|685303665|ref|XM_009144292.1|/0.0/PREDICTED: Brassica rapa probable glutamyl endopeptidase, chloroplastic (LOC103866385), transcript variant X1, mRNA	sp|Q8VZF3|CGEP_ARATH/0.0/Probable glutamyl endopeptidase, chloroplastic OS=Arabidopsis thaliana GN=GEP PE=2 SV=2	sot:102595350/1e-11/acylamino-acid-releasing enzyme-like; K01303 acylaminoacyl-peptidase [EC:3.4.19.1]	biological_process:GO:0006508//proteolysis;molecular_function:GO:0008236//serine-type peptidase activity;
bra-miR9552b-3p	88	30.33	-2.03	BraA05g000560.3C	BraA05g000560.3C:54	11.8533	5.22	6.98667	8.53667	0.81843	gi|685303674|ref|XP_009142545.1|/0/PREDICTED: hepatoma-derived growth factor-related protein 2 [Brassica rapa]	gi|685303673|ref|XM_009144297.1|/0.0/PREDICTED: Brassica rapa hepatoma-derived growth factor-related protein 2 (LOC103866388), mRNA	sp|F4IQK5|VCL21_ARATH/1e-08/Vicilin-like seed storage protein At2g18540 OS=Arabidopsis thaliana GN=At2g18540 PE=3 SV=1	brp:103858242/0.0/mediator of RNA polymerase II transcription subunit 1.1-like; K11666 INO80 complex subunit B	NA
bra-miR9557-3p	167.17	137	-0.78	BraA05g000950.3C	BraA05g000950.3C:1567	3.03667	3.88	3.65333	3.45833	1.05639	gi|685303740|ref|XP_009142581.1|/0/PREDICTED: protein phosphatase 2C 32 [Brassica rapa] &gt;gi|685303742|ref|XP_009142582.1| PREDICTED: protein phosphatase 2C 32 [Brassica rapa]	gi|685303741|ref|XM_009144334.1|/0.0/PREDICTED: Brassica rapa protein phosphatase 2C 32 (LOC103866418), transcript variant X2, mRNA	sp|Q8RWN7|P2C32_ARATH/0.0/Protein phosphatase 2C 32 OS=Arabidopsis thaliana GN=POL PE=1 SV=2	sot:102587498/4e-75/probable protein phosphatase 2C 4-like; K01102 pyruvate dehydrogenase phosphatase [EC:3.1.3.43]	NA
bra-miR9559-5p	5.17	1.33	-2.45	BraA05g002200.3C	BraA05g002200.3C:68	72.95	64.615	36.1667	68.7825	0.525812	gi|685304060|ref|XP_009142741.1|/1.49019e-149/PREDICTED: probable calcium-binding protein CML35 [Brassica rapa]	gi|685304059|ref|XM_009144493.1|/0.0/PREDICTED: Brassica rapa probable calcium-binding protein CML35 (LOC103866555), mRNA	sp|P30188|CML35_ARATH/3e-113/Probable calcium-binding protein CML35 OS=Arabidopsis thaliana GN=CML35 PE=2 SV=2	brp:103866555/2e-150/probable calcium-binding protein CML35; K13448 calcium-binding protein CML	molecular_function:GO:0005509//calcium ion binding;
bra-miR156e-5p	21473.5	18135	-0.74	BraA05g002720.3C	BraA05g002720.3C:753	10.2533	5.785	14.7167	8.01917	1.83519	gi|923622090|ref|XP_013747785.1|/0/PREDICTED: squamosa promoter-binding-like protein 9 [Brassica napus]	gi|923622089|ref|XM_013892331.1|/0.0/PREDICTED: Brassica napus squamosa promoter-binding-like protein 9 (LOC106450633), mRNA	sp|Q700W2|SPL9_ARATH/0.0/Squamosa promoter-binding-like protein 9 OS=Arabidopsis thaliana GN=SPL9 PE=2 SV=2	mdm:103401427/1e-18/uncharacterized LOC103401427; K13415 protein brassinosteroid insensitive 1 [EC:2.7.10.1 2.7.11.1]	cellular_component:GO:0005634//nucleus;molecular_function:GO:0003677//DNA binding;
bra-miR156a-5p	21315.5	17783.3	-0.76	BraA05g002720.3C	BraA05g002720.3C:754	10.2533	5.785	14.7167	8.01917	1.83519	gi|923622090|ref|XP_013747785.1|/0/PREDICTED: squamosa promoter-binding-like protein 9 [Brassica napus]	gi|923622089|ref|XM_013892331.1|/0.0/PREDICTED: Brassica napus squamosa promoter-binding-like protein 9 (LOC106450633), mRNA	sp|Q700W2|SPL9_ARATH/0.0/Squamosa promoter-binding-like protein 9 OS=Arabidopsis thaliana GN=SPL9 PE=2 SV=2	mdm:103401427/1e-18/uncharacterized LOC103401427; K13415 protein brassinosteroid insensitive 1 [EC:2.7.10.1 2.7.11.1]	cellular_component:GO:0005634//nucleus;molecular_function:GO:0003677//DNA binding;
bra-miR156a-5p	21315.5	17783.3	-0.76	BraA05g002810.3C	BraA05g002810.3C:54	123.563	141.79	193.02	132.677	1.45481	gi|685304217|ref|XP_009142825.1|/1.94497e-99/PREDICTED: 50S ribosomal protein L31, chloroplastic-like [Brassica rapa]	gi|685304216|ref|XM_009144577.1|/0.0/PREDICTED: Brassica rapa 50S ribosomal protein L31, chloroplastic-like (LOC103866625), mRNA	sp|Q9FWS4|RK31_ARATH/1e-79/50S ribosomal protein L31, chloroplastic OS=Arabidopsis thaliana GN=RPL31 PE=2 SV=1	brp:103866625/2e-100/50S ribosomal protein L31, chloroplastic-like; K02909 large subunit ribosomal protein L31	biological_process:GO:0006412//translation;cellular_component:GO:0005840//ribosome;GO:0005622//intracellular;molecular_function:GO:0003735//structural constituent of ribosome;
bra-miR9568-3p	4	2.67	-1.08	BraA05g003200.3C	BraA05g003200.3C:216	58.44	49.71	48.78	54.075	0.90208	gi|685304324|ref|XP_009142881.1|/1.7983e-95/PREDICTED: multiprotein-bridging factor 1a [Brassica rapa] &gt;gi|923747289|ref|XP_013673095.1| PREDICTED: multiprotein-bridging factor 1a-like [Brassica napus] &gt;gi|674953413|emb|CDX79844.1| BnaA05g03120D [Brassica napus]	gi|685304323|ref|XM_009144633.1|/0.0/PREDICTED: Brassica rapa multiprotein-bridging factor 1a (LOC103866670), mRNA	sp|Q9SJI8|MBF1A_ARATH/9e-90/Multiprotein-bridging factor 1a OS=Arabidopsis thaliana GN=MBF1A PE=2 SV=1	brp:103866670/2e-96/multiprotein-bridging factor 1a; K03627 putative transcription factor	molecular_function:GO:0003677//DNA binding;GO:0043565//sequence-specific DNA binding;
bra-miR9563b-5p	27.33	20.67	-0.9	BraA05g003430.3C	BraA05g003430.3C:770	4.06667	5.42	0.603333	4.74333	0.127196	gi|685304390|ref|XP_009142915.1|/0/PREDICTED: transcription factor bHLH129 [Brassica rapa] &gt;gi|923892768|ref|XP_013717348.1| PREDICTED: transcription factor bHLH129-like isoform X1 [Brassica napus]	gi|923892767|ref|XM_013861894.1|/0.0/PREDICTED: Brassica napus transcription factor bHLH129-like (LOC106421039), transcript variant X1, mRNA	sp|Q9ZW81|BH129_ARATH/4e-155/Transcription factor bHLH129 OS=Arabidopsis thaliana GN=BHLH129 PE=2 SV=2	smo:SELMODRAFT_114141/4e-12/PIF3; hypothetical protein; K12126 phytochrome-interacting factor 3	molecular_function:GO:0046983//protein dimerization activity;
bra-miR5719	6.67	5.33	-0.82	BraA05g004160.3C	BraA05g004160.3C:2261	12.6767	9.765	8.36333	11.2208	0.74534	gi|685304566|ref|XP_009143004.1|/0/PREDICTED: uncharacterized protein LOC103866778 [Brassica rapa]	gi|685304565|ref|XM_009144756.1|/0.0/PREDICTED: Brassica rapa uncharacterized LOC103866778 (LOC103866778), mRNA	NA	aly:ARALYDRAFT_333729/4e-135/hypothetical protein; K13217 pre-mRNA-processing factor 39	NA
bra-miR9558-3p	150.33	130.33	-0.7	BraA05g005410.3C	BraA05g005410.3C:322	148.733	85.485	107.72	117.109	0.919826	gi|685304887|ref|XP_009143164.1|/2.36723e-167/PREDICTED: peroxisomal membrane protein 11D-like [Brassica rapa]	gi|685304886|ref|XM_009144916.1|/0.0/PREDICTED: Brassica rapa peroxisomal membrane protein 11D-like (LOC103866917), mRNA	sp|O80845|PX11D_ARATH/3e-156/Peroxisomal membrane protein 11D OS=Arabidopsis thaliana GN=PEX11D PE=1 SV=2	eus:EUTSA_v10006216mg/2e-137/hypothetical protein; K13352 peroxin-11B	biological_process:GO:0016559//peroxisome fission;cellular_component:GO:0005779//integral component of peroxisomal membrane;
bra-miR5722	29.17	14	-1.56	BraA05g005410.3C	BraA05g005410.3C:436	148.733	85.485	107.72	117.109	0.919826	gi|685304887|ref|XP_009143164.1|/2.36723e-167/PREDICTED: peroxisomal membrane protein 11D-like [Brassica rapa]	gi|685304886|ref|XM_009144916.1|/0.0/PREDICTED: Brassica rapa peroxisomal membrane protein 11D-like (LOC103866917), mRNA	sp|O80845|PX11D_ARATH/3e-156/Peroxisomal membrane protein 11D OS=Arabidopsis thaliana GN=PEX11D PE=1 SV=2	eus:EUTSA_v10006216mg/2e-137/hypothetical protein; K13352 peroxin-11B	biological_process:GO:0016559//peroxisome fission;cellular_component:GO:0005779//integral component of peroxisomal membrane;
bra-miR9561-5p	12.67	10.67	-0.74	BraA05g005510.3C	BraA05g005510.3C:819	14.26	44.485	17.59	29.3725	0.598859	gi|685304918|ref|XP_009143180.1|/0/PREDICTED: beta-amylase 7 isoform X2 [Brassica rapa]	gi|685304917|ref|XM_009144932.1|/0.0/PREDICTED: Brassica rapa beta-amylase 7 (LOC103866930), transcript variant X2, mRNA	sp|O80831|BAM7_ARATH/0.0/Beta-amylase 7 OS=Arabidopsis thaliana GN=BAM7 PE=2 SV=2	tcc:TCM_005336/0.0/Beta-amylase 7; K01177 beta-amylase [EC:3.2.1.2]	NA
bra-miR156b-5p	21315.5	17783	-0.76	BraA05g005560.3C	BraA05g005560.3C:2108	20	25.435	16.98	22.7175	0.747441	gi|685304928|ref|XP_009143186.1|/0/PREDICTED: U-box domain-containing protein 33-like [Brassica rapa]	gi|685304927|ref|XM_009144938.1|/0.0/PREDICTED: Brassica rapa U-box domain-containing protein 33-like (LOC103866933), mRNA	sp|Q8GUH1|PUB33_ARATH/0.0/U-box domain-containing protein 33 OS=Arabidopsis thaliana GN=PUB33 PE=2 SV=2	egr:104445899/3e-143/U-box domain-containing protein 33-like; K04730 interleukin-1 receptor-associated kinase 1 [EC:2.7.11.1]	biological_process:GO:0006468//protein phosphorylation;GO:0016567//protein ubiquitination;molecular_function:GO:0004842//ubiquitin-protein transferase activity;GO:0004672//protein kinase activity;GO:0005524//ATP binding;
bra-miR403-5p	142.17	108.67	-0.88	BraA05g005560.3C	BraA05g005560.3C:2262	20	25.435	16.98	22.7175	0.747441	gi|685304928|ref|XP_009143186.1|/0/PREDICTED: U-box domain-containing protein 33-like [Brassica rapa]	gi|685304927|ref|XM_009144938.1|/0.0/PREDICTED: Brassica rapa U-box domain-containing protein 33-like (LOC103866933), mRNA	sp|Q8GUH1|PUB33_ARATH/0.0/U-box domain-containing protein 33 OS=Arabidopsis thaliana GN=PUB33 PE=2 SV=2	egr:104445899/3e-143/U-box domain-containing protein 33-like; K04730 interleukin-1 receptor-associated kinase 1 [EC:2.7.11.1]	biological_process:GO:0006468//protein phosphorylation;GO:0016567//protein ubiquitination;molecular_function:GO:0004842//ubiquitin-protein transferase activity;GO:0004672//protein kinase activity;GO:0005524//ATP binding;
bra-miR156c-5p	21327	17798	-0.76	BraA05g005640.3C	BraA05g005640.3C:279	96.2167	85.765	95.1933	90.9908	1.04619	gi|685304958|ref|XP_009143199.1|/0/PREDICTED: uncharacterized protein LOC103866942 [Brassica rapa]	gi|685304957|ref|XM_009144951.1|/0.0/PREDICTED: Brassica rapa uncharacterized LOC103866942 (LOC103866942), mRNA	NA	NA	NA
bra-miR391-3p	960.83	296.33	-2.19	BraA05g005700.3C	BraA05g005700.3C:521	32.2667	41.935	26.43	37.1008	0.712383	gi|685304982|ref|XP_009143210.1|/0/PREDICTED: protein BPS1, chloroplastic [Brassica rapa] &gt;gi|685304984|ref|XP_009143212.1| PREDICTED: protein BPS1, chloroplastic [Brassica rapa] &gt;gi|685304986|ref|XP_009143213.1| PREDICTED: protein BPS1, chloroplastic [Brassica rapa]	gi|685304985|ref|XM_009144965.1|/0.0/PREDICTED: Brassica rapa protein BPS1, chloroplastic (LOC103866948), transcript variant X3, mRNA	sp|Q9LMM6|BPS1_ARATH/3e-133/Protein BPS1, chloroplastic OS=Arabidopsis thaliana GN=BPS1 PE=2 SV=1	NA	NA
bra-miR5719	6.67	5.33	-0.82	BraA05g006070.3C	BraA05g006070.3C:734	3.39667	9.315	4.18	6.35583	0.657664	gi|674958568|emb|CDX74812.1|/0/BnaA05g05580D [Brassica napus]	gi|685305077|ref|XM_009145011.1|/0.0/PREDICTED: Brassica rapa protein bfr2-like (LOC103866988), transcript variant X1, mRNA	sp|O04209|CLC2_ARATH/5e-139/Clathrin light chain 2 OS=Arabidopsis thaliana GN=CLC2 PE=1 SV=1	sly:101264859/1e-08/uncharacterized protein DDB_G0274915; K14306 nuclear pore complex protein Nup62	molecular_function:GO:0018024//histone-lysine N-methyltransferase activity;
bra-miR5717	18.33	15.67	-0.72	BraA05g006360.3C	BraA05g006360.3C:81	0	2.055	0	1.0275	0	gi|685305145|ref|XP_009143294.1|/5.53196e-66/PREDICTED: uncharacterized protein LOC103867019 [Brassica rapa] &gt;gi|923623708|ref|XP_013748320.1| PREDICTED: uncharacterized protein LOC106451016 [Brassica napus]	gi|685305144|ref|XM_009145046.1|/2.91e-150/PREDICTED: Brassica rapa uncharacterized LOC103867019 (LOC103867019), mRNA	NA	NA	NA
bra-miR5721	10.33	9.67	-0.59	BraA05g006450.3C	BraA05g006450.3C:457	5.37667	0.655	3.95	3.01583	1.30975	gi|685305159|ref|XP_009143301.1|/1.37625e-170/PREDICTED: uncharacterized protein LOC103867027 [Brassica rapa] &gt;gi|923623670|ref|XP_013748305.1| PREDICTED: uncharacterized protein LOC106451006 [Brassica napus]	gi|685305158|ref|XM_009145053.1|/0.0/PREDICTED: Brassica rapa uncharacterized LOC103867027 (LOC103867027), mRNA	NA	NA	NA
bra-miR5714	27.5	16.67	-1.22	BraA05g006950.3C	BraA05g006950.3C:263	0.653333	1.265	1.08667	0.959167	1.13293	gi|685305268|ref|XP_009143358.1|/5.89986e-147/PREDICTED: uncharacterized protein LOC103867078 isoform X1 [Brassica rapa] &gt;gi|923623530|ref|XP_013748258.1| PREDICTED: uncharacterized protein LOC106450970 [Brassica napus]	gi|923623529|ref|XM_013892804.1|/0.0/PREDICTED: Brassica napus uncharacterized LOC106450970 (LOC106450970), mRNA	sp|Q9SIH2|DOT1_ARATH/8e-06/Glycine-rich protein DOT1 OS=Arabidopsis thaliana GN=DOT1 PE=2 SV=1	vcn:VOLCADRAFT_120343/2e-06/hypothetical protein; K11367 chromodomain-helicase-DNA-binding protein 1 [EC:3.6.4.12]	NA
bra-miR396-5p	1275	1011.67	-0.83	BraA05g007560.3C	BraA05g007560.3C:1716	22.77	35.05	31.87	28.91	1.10239	gi|685305403|ref|XP_009143428.1|/0/PREDICTED: acetyl-coenzyme A carboxylase carboxyl transferase subunit alpha, chloroplastic-like [Brassica rapa] &gt;gi|685305405|ref|XP_009143429.1| PREDICTED: acetyl-coenzyme A carboxylase carboxyl transferase subunit alpha, chloroplastic-like [Brassica rapa]	gi|685305404|ref|XM_009145181.1|/0.0/PREDICTED: Brassica rapa acetyl-coenzyme A carboxylase carboxyl transferase subunit alpha, chloroplastic-like (LOC103867140), transcript variant X2, mRNA	sp|Q9LD43|ACCA_ARATH/0.0/Acetyl-coenzyme A carboxylase carboxyl transferase subunit alpha, chloroplastic OS=Arabidopsis thaliana GN=CAC3 PE=1 SV=1	brp:103867140/0.0/acetyl-coenzyme A carboxylase carboxyl transferase subunit alpha, chloroplastic-like; K01962 acetyl-CoA carboxylase carboxyl transferase subunit alpha [EC:6.4.1.2]	NA
bra-miR9552b-3p	88	30.33	-2.03	BraA05g007620.3C	BraA05g007620.3C:292	41.04	50.04	31.9967	45.54	0.702606	gi|685305419|ref|XP_009143435.1|/1.60182e-142/PREDICTED: uncharacterized protein LOC103867148 [Brassica rapa]	gi|685305418|ref|XM_009145187.1|/0.0/PREDICTED: Brassica rapa uncharacterized LOC103867148 (LOC103867148), mRNA	sp|Q9SR77|HBPL1_ARATH/3e-24/Heme-binding-like protein At3g10130, chloroplastic OS=Arabidopsis thaliana GN=At3g10130 PE=2 SV=1	NA	NA
bra-miR403-5p	142.17	108.67	-0.88	BraA05g007840.3C	BraA05g007840.3C:1647	13.97	44.285	10.9067	29.1275	0.374446	gi|685305458|ref|XP_009143456.1|/0/PREDICTED: L-type lectin-domain containing receptor kinase IV.1 [Brassica rapa]	gi|685305457|ref|XM_009145208.1|/0.0/PREDICTED: Brassica rapa L-type lectin-domain containing receptor kinase IV.1 (LOC103867168), mRNA	sp|O80939|LRK41_ARATH/0.0/L-type lectin-domain containing receptor kinase IV.1 OS=Arabidopsis thaliana GN=LECRK41 PE=2 SV=1	egu:105042690/0.0/L-type lectin-domain containing receptor kinase IV.1-like; K04730 interleukin-1 receptor-associated kinase 1 [EC:2.7.11.1]	biological_process:GO:0006468//protein phosphorylation;molecular_function:GO:0004672//protein kinase activity;GO:0005524//ATP binding;GO:0030246//carbohydrate binding;
bra-miR391-3p	960.83	296.33	-2.19	BraA05g007920.3C	BraA05g007920.3C:968	21.7533	21.525	22.8933	21.6392	1.05796	gi|685305485|ref|XP_009143468.1|/0/PREDICTED: transcription factor AS1 [Brassica rapa] &gt;gi|685305487|ref|XP_009143469.1| PREDICTED: transcription factor AS1 [Brassica rapa]	gi|685305486|ref|XM_009145221.1|/0.0/PREDICTED: Brassica rapa transcription factor AS1 (LOC103867176), transcript variant X2, mRNA	sp|O80931|AS1_ARATH/0.0/Transcription factor AS1 OS=Arabidopsis thaliana GN=AS1 PE=1 SV=1	brp:103867176/0.0/transcription factor AS1; K09422 myb proto-oncogene protein, plant	biological_process:GO:0006351//transcription, DNA-templated;GO:0010338//leaf formation;cellular_component:GO:0005634//nucleus;molecular_function:GO:0003677//DNA binding;
bra-miR5714	27.5	16.67	-1.22	BraA05g008240.3C	BraA05g008240.3C:639	54.2167	58.585	95.0267	56.4008	1.68485	gi|685305585|ref|XP_009143521.1|/0/PREDICTED: ribonucleoprotein At2g37220, chloroplastic-like [Brassica rapa] &gt;gi|923530297|ref|XP_013694669.1| PREDICTED: RNA-binding protein CP29B, chloroplastic-like [Brassica napus]	gi|923530296|ref|XM_013839215.1|/0.0/PREDICTED: Brassica napus RNA-binding protein CP29B, chloroplastic-like (LOC106398703), mRNA	sp|Q9ZUU4|CP29B_ARATH/1e-164/RNA-binding protein CP29B, chloroplastic OS=Arabidopsis thaliana GN=CP29B PE=1 SV=1	brp:103867216/0.0/ribonucleoprotein At2g37220, chloroplastic-like; K11294 nucleolin	molecular_function:GO:0003676//nucleic acid binding;
bra-miR9563b-5p	27.33	20.67	-0.9	BraA05g008300.3C	BraA05g008300.3C:1191	6.24333	3.46	6.53	4.85167	1.34593	gi|685305600|ref|XP_009143528.1|/0/PREDICTED: interactor of constitutive active ROPs 2, chloroplastic isoform X1 [Brassica rapa]	gi|685305599|ref|XM_009145280.1|/0.0/PREDICTED: Brassica rapa interactor of constitutive active ROPs 2, chloroplastic (LOC103867227), transcript variant X1, mRNA	sp|Q9ZQC5|ICR2_ARATH/0.0/Interactor of constitutive active ROPs 2, chloroplastic OS=Arabidopsis thaliana GN=ICR2 PE=1 SV=1	ota:Ot15g00490/8e-17/hypothetical protein; K12472 epidermal growth factor receptor substrate 15	NA
bra-miR9560b-5p	27	20.33	-0.91	BraA05g008300.3C	BraA05g008300.3C:1203	6.24333	3.46	6.53	4.85167	1.34593	gi|685305600|ref|XP_009143528.1|/0/PREDICTED: interactor of constitutive active ROPs 2, chloroplastic isoform X1 [Brassica rapa]	gi|685305599|ref|XM_009145280.1|/0.0/PREDICTED: Brassica rapa interactor of constitutive active ROPs 2, chloroplastic (LOC103867227), transcript variant X1, mRNA	sp|Q9ZQC5|ICR2_ARATH/0.0/Interactor of constitutive active ROPs 2, chloroplastic OS=Arabidopsis thaliana GN=ICR2 PE=1 SV=1	ota:Ot15g00490/8e-17/hypothetical protein; K12472 epidermal growth factor receptor substrate 15	NA
bra-miR319-3p	38.67	236.33	2.11	BraA05g008720.3C	BraA05g008720.3C:1222	463.697	116.875	188.83	290.286	0.650497	gi|685305689|ref|XP_009143574.1|/0/PREDICTED: bifunctional enolase 2/transcriptional activator-like [Brassica rapa]	gi|685305688|ref|XM_009145326.1|/0.0/PREDICTED: Brassica rapa bifunctional enolase 2/transcriptional activator-like (LOC103867274), mRNA	sp|P25696|ENO2_ARATH/0.0/Bifunctional enolase 2/transcriptional activator OS=Arabidopsis thaliana GN=ENO2 PE=1 SV=1	brp:103867274/0.0/bifunctional enolase 2/transcriptional activator-like; K01689 enolase [EC:4.2.1.11]	NA
bra-miR396-5p	1275	1011.67	-0.83	BraA05g008800.3C	BraA05g008800.3C:545	0.05	0	0	0.025	0	gi|685305714|ref|XP_009143588.1|/0/PREDICTED: growth-regulating factor 3-like [Brassica rapa] &gt;gi|923624044|ref|XP_013748432.1| PREDICTED: growth-regulating factor 3 [Brassica napus]	gi|685305713|ref|XM_009145340.1|/0.0/PREDICTED: Brassica rapa growth-regulating factor 3-like (LOC103867286), mRNA	sp|Q9SJR5|GRF3_ARATH/0.0/Growth-regulating factor 3 OS=Arabidopsis thaliana GN=GRF3 PE=2 SV=1	bvg:104900526/3e-07/uncharacterized LOC104900526; K15601 lysine-specific demethylase 3 [EC:1.14.11.-]	biological_process:GO:0032502//developmental process;GO:0006351//transcription, DNA-templated;cellular_component:GO:0005634//nucleus;
bra-miR156b-5p	21315.5	17783	-0.76	BraA05g009170.3C	BraA05g009170.3C:622	7.36	3.625	7.31667	5.4925	1.33212	gi|685305747|ref|XP_009143605.1|/0/PREDICTED: 1-(5-phosphoribosyl)-5-[(5-phosphoribosylamino)methylideneamino] imidazole-4-carboxamide isomerase, chloroplastic [Brassica rapa]	gi|685305746|ref|XM_009145357.1|/0.0/PREDICTED: Brassica rapa 1-(5-phosphoribosyl)-5-[(5-phosphoribosylamino)methylideneamino] imidazole-4-carboxamide isomerase, chloroplastic (LOC103867302), mRNA	sp|O82782|HIS3_ARATH/0.0/1-(5-phosphoribosyl)-5-[(5-phosphoribosylamino)methylideneamino] imidazole-4-carboxamide isomerase, chloroplastic OS=Arabidopsis thaliana GN=HISN3 PE=2 SV=1	brp:103867302/0.0/1-(5-phosphoribosyl)-5-[(5-phosphoribosylamino)methylideneamino] imidazole-4-carboxamide isomerase, chloroplastic; K01814 phosphoribosylformimino-5-aminoimidazole carboxamide ribotide isomerase [EC:5.3.1.16]	biological_process:GO:0000105//histidine biosynthetic process;GO:0008152//metabolic process;molecular_function:GO:0003824//catalytic activity;
bra-miR408-5p	1	0.33	-2.08	BraA05g009260.3C	BraA05g009260.3C:645	4.14	2.075	3.28	3.1075	1.05551	gi|17821|emb|CAA78762.1|/0/glycine-rich_protein_(aa1-291) [Brassica napus]	gi|202070639|gb|AC232575.1|/0.0/Brassica rapa subsp. pekinensis clone KBrS010A05, complete sequence	sp|Q9SIH2|DOT1_ARATH/3e-156/Glycine-rich protein DOT1 OS=Arabidopsis thaliana GN=DOT1 PE=2 SV=1	sly:101262608/3e-91/formin-like protein 20; K02184 formin 2	NA
bra-miR172d-3p	29.17	27	-0.61	BraA05g009430.3C	BraA05g009430.3C:1788	120.493	130.135	68.19	125.314	0.544152	gi|674958841|emb|CDX75085.1|/0/BnaA05g08310D [Brassica napus]	gi|685305794|ref|XR_632630.1|/0.0/PREDICTED: Brassica rapa BEL1-like homeodomain protein 1 (LOC103867328), misc_RNA	sp|Q9SJ56|BLH1_ARATH/0.0/BEL1-like homeodomain protein 1 OS=Arabidopsis thaliana GN=BLH1 PE=1 SV=1	bdi:100844103/3e-71/homeobox protein BEL1 homolog; K16670 homeobox protein Meis2	biological_process:GO:0006355//regulation of transcription, DNA-templated;molecular_function:GO:0003677//DNA binding;
bra-miR9563a-3p	5.17	3.67	-0.99	BraA05g009730.3C	BraA05g009730.3C:1297	8.68	1.855	4.79667	5.2675	0.910615	gi|685305869|ref|XP_009143661.1|/0/PREDICTED: probable inactive poly [ADP-ribose] polymerase SRO1 [Brassica rapa]	gi|685305868|ref|XM_009145413.1|/0.0/PREDICTED: Brassica rapa probable inactive poly [ADP-ribose] polymerase SRO1 (LOC103867356), mRNA	sp|O82289|SRO1_ARATH/0.0/Probable inactive poly [ADP-ribose] polymerase SRO1 OS=Arabidopsis thaliana GN=SRO1 PE=1 SV=2	aly:ARALYDRAFT_675171/3e-41/hypothetical protein; K13459 disease resistance protein RPS2	molecular_function:GO:0003950//NAD+ ADP-ribosyltransferase activity;
bra-miR5714	27.5	16.67	-1.22	BraA05g009940.3C	BraA05g009940.3C:703	167.15	133.44	123.927	150.295	0.824556	gi|685305913|ref|XP_009143686.1|/0/PREDICTED: uncharacterized protein LOC103867377 [Brassica rapa]	gi|685305912|ref|XM_009145438.1|/0.0/PREDICTED: Brassica rapa uncharacterized LOC103867377 (LOC103867377), mRNA	NA	brp:103844710/2e-15/cysteine--tRNA ligase, cytoplasmic-like; K01883 cysteinyl-tRNA synthetase [EC:6.1.1.16]	NA
bra-miR161-3p	74.5	162	0.62	BraA05g010080.3C	BraA05g010080.3C:1401	1.14333	0.815	1.50333	0.979167	1.53532	gi|685305963|ref|XP_009143713.1|/0/PREDICTED: pentatricopeptide repeat-containing protein At2g35030, mitochondrial [Brassica rapa]	gi|685305962|ref|XM_009145465.1|/0.0/PREDICTED: Brassica rapa pentatricopeptide repeat-containing protein At2g35030, mitochondrial (LOC103867397), mRNA	sp|O64766|PP185_ARATH/0.0/Pentatricopeptide repeat-containing protein At2g35030, mitochondrial OS=Arabidopsis thaliana GN=PCMP-E15 PE=2 SV=1	csv:101217455/2e-97/putative pentatricopeptide repeat-containing protein At3g18840; K17279 receptor expression-enhancing protein 5/6	molecular_function:GO:0005515//protein binding;
bra-miR9552a-5p	15.33	6.67	-1.7	BraA05g010520.3C	BraA05g010520.3C:567	2.96667	3.09	4.93333	3.02833	1.62906	gi|685306057|ref|XP_009143761.1|/0/PREDICTED: alkylated DNA repair protein alkB homolog 8-like [Brassica rapa] &gt;gi|923613207|ref|XP_013744876.1| PREDICTED: alkylated DNA repair protein alkB homolog 8-like isoform X3 [Brassica napus]	gi|685306056|ref|XM_009145513.1|/0.0/PREDICTED: Brassica rapa alkylated DNA repair protein alkB homolog 8-like (LOC103867438), mRNA	NA	brp:103867438/0.0/alkylated DNA repair protein alkB homolog 8-like; K10770 alkylated DNA repair protein alkB homolog 8 [EC:1.14.11.- 2.1.1.229]	biological_process:GO:0008152//metabolic process;molecular_function:GO:0008168//methyltransferase activity;
bra-miR5722	29.17	14	-1.56	BraA05g010660.3C	BraA05g010660.3C:539	0.576667	0.145	0.9	0.360833	2.49423	gi|923616895|ref|XP_013746203.1|/4.81493e-167/PREDICTED: chlorophyll a-b binding protein 1, chloroplastic-like [Brassica napus]	gi|923616894|ref|XM_013890749.1|/0.0/PREDICTED: Brassica napus chlorophyll a-b binding protein 1, chloroplastic-like (LOC106448935), mRNA	sp|P13851|CB21_SINAL/9e-141/Chlorophyll a-b binding protein 1, chloroplastic OS=Sinapis alba GN=CAB1 PE=3 SV=1	eus:EUTSA_v10017088mg/4e-140/hypothetical protein; K08912 light-harvesting complex II chlorophyll a/b binding protein 1	biological_process:GO:0009765//photosynthesis, light harvesting;cellular_component:GO:0016020//membrane;
bra-miR5722	29.17	14	-1.56	BraA05g010690.3C	BraA05g010690.3C:653	1125.09	529.935	824.31	827.511	0.996132	gi|923613235|ref|XP_013744885.1|/0/PREDICTED: chlorophyll a-b binding protein 1, chloroplastic-like [Brassica napus]	gi|923613234|ref|XM_013889431.1|/0.0/PREDICTED: Brassica napus chlorophyll a-b binding protein 1, chloroplastic-like (LOC106447497), mRNA	sp|P13851|CB21_SINAL/0.0/Chlorophyll a-b binding protein 1, chloroplastic OS=Sinapis alba GN=CAB1 PE=3 SV=1	brp:103867457/0.0/chlorophyll a-b binding protein 1, chloroplastic-like; K08912 light-harvesting complex II chlorophyll a/b binding protein 1	biological_process:GO:0009765//photosynthesis, light harvesting;cellular_component:GO:0016020//membrane;
bra-miR5722	29.17	14	-1.56	BraA05g010700.3C	BraA05g010700.3C:653	122.967	892.705	438.06	507.836	0.862602	gi|923613232|ref|XP_013744884.1|/0/PREDICTED: chlorophyll a-b binding protein 1, chloroplastic-like [Brassica napus] &gt;gi|674916037|emb|CDY17247.1| BnaA05g09410D [Brassica napus]	gi|685306095|ref|XM_009145530.1|/0.0/PREDICTED: Brassica rapa chlorophyll a-b binding protein 1, chloroplastic-like (LOC103867457), mRNA	sp|P13851|CB21_SINAL/0.0/Chlorophyll a-b binding protein 1, chloroplastic OS=Sinapis alba GN=CAB1 PE=3 SV=1	brp:103867457/0.0/chlorophyll a-b binding protein 1, chloroplastic-like; K08912 light-harvesting complex II chlorophyll a/b binding protein 1	biological_process:GO:0009765//photosynthesis, light harvesting;cellular_component:GO:0016020//membrane;
bra-miR390-3p	1484.67	4789.33	1.19	BraA05g012250.3C	BraA05g012250.3C:408	28.88	24.39	16.8333	26.635	0.632001	gi|685306572|ref|XP_009144010.1|/0/PREDICTED: transcription factor Pur-alpha 1 [Brassica rapa]	gi|685306571|ref|XM_009145762.1|/0.0/PREDICTED: Brassica rapa transcription factor Pur-alpha 1 (LOC103867664), mRNA	sp|Q9SKZ1|PUR_ARATH/0.0/Transcription factor Pur-alpha 1 OS=Arabidopsis thaliana GN=PURA1 PE=1 SV=2	NA	NA
bra-miR5717	18.33	15.67	-0.72	BraA05g012390.3C	BraA05g012390.3C:579	76.08	37.21	61.2633	56.645	1.08153	gi|685306550|ref|XP_009143999.1|/0/PREDICTED: carboxymethylenebutenolidase homolog [Brassica rapa] &gt;gi|923624874|ref|XP_013748694.1| PREDICTED: protein usf-like [Brassica napus]	gi|923624873|ref|XM_013893240.1|/0.0/PREDICTED: Brassica napus protein usf-like (LOC106451321), mRNA	NA	brp:103867654/0.0/carboxymethylenebutenolidase homolog; K01061 carboxymethylenebutenolidase [EC:3.1.1.45]	biological_process:GO:0008152//metabolic process;molecular_function:GO:0016787//hydrolase activity;GO:0016747//transferase activity, transferring acyl groups other than amino-acyl groups;
bra-miR156c-5p	21327	17798	-0.76	BraA05g012990.3C	BraA05g012990.3C:2289	15.8	12	20.1767	13.9	1.45156	gi|923624948|ref|XP_013748718.1|/0/PREDICTED: importin beta-like SAD2 [Brassica napus]	gi|923624950|ref|XR_001289557.1|/0.0/PREDICTED: Brassica napus importin beta-like SAD2 (LOC106451345), transcript variant X2, misc_RNA	sp|F4IRR2|SAD2_ARATH/0.0/Importin beta-like SAD2 OS=Arabidopsis thaliana GN=SAD2 PE=1 SV=1	ppp:PHYPADRAFT_182124/1e-21/hypothetical protein; K18423 exportin-2 (importin alpha re-exporter)	biological_process:GO:0006886//intracellular protein transport;molecular_function:GO:0005488//binding;GO:0008536//Ran GTPase binding;
bra-miR9563a-3p	5.17	3.67	-0.99	BraA05g013200.3C	BraA05g013200.3C:1048	71.1733	61.29	104.807	66.2317	1.58243	gi|8778823|gb|AAF79822.1|AC026875_2/0/T6D22.2 [Arabidopsis thaliana]	gi|923625145|ref|XM_013893326.1|/0.0/PREDICTED: Brassica napus elongation factor 1-alpha 1 (LOC106451398), mRNA	sp|Q8GTY0|EF1A4_ARATH/0.0/Elongation factor 1-alpha 4 OS=Arabidopsis thaliana GN=A4 PE=1 SV=2	aly:ARALYDRAFT_311847/0.0/T6D22.2; K03231 elongation factor 1-alpha	molecular_function:GO:0003924//GTPase activity;GO:0005525//GTP binding;
bra-miR5721	10.33	9.67	-0.59	BraA05g013200.3C	BraA05g013200.3C:711	71.1733	61.29	104.807	66.2317	1.58243	gi|8778823|gb|AAF79822.1|AC026875_2/0/T6D22.2 [Arabidopsis thaliana]	gi|923625145|ref|XM_013893326.1|/0.0/PREDICTED: Brassica napus elongation factor 1-alpha 1 (LOC106451398), mRNA	sp|Q8GTY0|EF1A4_ARATH/0.0/Elongation factor 1-alpha 4 OS=Arabidopsis thaliana GN=A4 PE=1 SV=2	aly:ARALYDRAFT_311847/0.0/T6D22.2; K03231 elongation factor 1-alpha	molecular_function:GO:0003924//GTPase activity;GO:0005525//GTP binding;
bra-miR9558-3p	150.33	130.33	-0.7	BraA05g013260.3C	BraA05g013260.3C:508	76.8	76.07	47.38	76.435	0.619873	gi|685306971|ref|XP_009144210.1|/0/PREDICTED: salt tolerance-like protein [Brassica rapa]	gi|685306970|ref|XM_009145962.1|/0.0/PREDICTED: Brassica rapa salt tolerance-like protein (LOC103867878), mRNA	sp|Q9SID1|BBX25_ARATH/2e-160/B-box zinc finger protein 25 OS=Arabidopsis thaliana GN=BBX25 PE=1 SV=2	ath:AT5G15840/2e-14/CO; zinc finger protein CONSTANS; K12135 zinc finger protein CONSTANS	cellular_component:GO:0005622//intracellular;molecular_function:GO:0008270//zinc ion binding;
bra-miR403-5p	142.17	108.67	-0.88	BraA05g013660.3C	BraA05g013660.3C:1792	139.323	206.82	166.093	173.072	0.95968	gi|685307083|ref|XP_009144265.1|/0/PREDICTED: ATP-dependent zinc metalloprotease FTSH 2, chloroplastic [Brassica rapa] &gt;gi|685307085|ref|XP_009144266.1| PREDICTED: ATP-dependent zinc metalloprotease FTSH 2, chloroplastic [Brassica rapa]	gi|685307084|ref|XM_009146018.1|/0.0/PREDICTED: Brassica rapa ATP-dependent zinc metalloprotease FTSH 2, chloroplastic (LOC103867923), transcript variant X2, mRNA	sp|O80860|FTSH2_ARATH/0.0/ATP-dependent zinc metalloprotease FTSH 2, chloroplastic OS=Arabidopsis thaliana GN=FTSH2 PE=1 SV=1	brp:103867923/0.0/ATP-dependent zinc metalloprotease FTSH 2, chloroplastic; K03798 cell division protease FtsH [EC:3.4.24.-]	molecular_function:GO:0005524//ATP binding;
bra-miR9563b-5p	27.33	20.67	-0.9	BraA05g013790.3C	BraA05g013790.3C:211	71.0367	41.54	46.61	56.2883	0.828058	gi|685307121|ref|XP_009144283.1|/1.30098e-174/PREDICTED: histone H1.2-like [Brassica rapa]	gi|685307120|ref|XM_009146035.1|/0.0/PREDICTED: Brassica rapa histone H1.2-like (LOC103867940), mRNA	sp|P26569|H12_ARATH/2e-115/Histone H1.2 OS=Arabidopsis thaliana GN=At2g30620 PE=1 SV=1	brp:103867940/1e-175/histone H1.2-like; K11275 histone H1/5	biological_process:GO:0006334//nucleosome assembly;cellular_component:GO:0000786//nucleosome;GO:0005634//nucleus;molecular_function:GO:0003677//DNA binding;
bra-miR9563b-5p	27.33	20.67	-0.9	BraA05g013860.3C	BraA05g013860.3C:1409	50.9633	39.95	47.4067	45.4567	1.0429	gi|685307146|ref|XP_009144295.1|/0/PREDICTED: root phototropism protein 2 [Brassica rapa]	gi|685307145|ref|XM_009146047.1|/0.0/PREDICTED: Brassica rapa root phototropism protein 2 (LOC103867951), mRNA	sp|Q682S0|RPT2_ARATH/0.0/Root phototropism protein 2 OS=Arabidopsis thaliana GN=RPT2 PE=1 SV=2	sita:101754459/2e-103/BTB/POZ domain-containing protein At1g30440; K03294 basic amino acid/polyamine antiporter, APA family	biological_process:GO:0009638//phototropism;molecular_function:GO:0005515//protein binding;GO:0004871//signal transducer activity;
bra-miR9552a-5p	15.33	6.67	-1.7	BraA05g014330.3C	BraA05g014330.3C:556	5.21333	6.195	5.93333	5.70417	1.04018	gi|685307259|ref|XP_009144345.1|/0/PREDICTED: presenilin-like protein At2g29900 [Brassica rapa]	gi|685307258|ref|XM_009146097.1|/0.0/PREDICTED: Brassica rapa presenilin-like protein At2g29900 (LOC103868001), mRNA	sp|Q9SIK7|PSNB_ARATH/0.0/Presenilin-like protein At2g29900 OS=Arabidopsis thaliana GN=At2g29900 PE=2 SV=1	brp:103868001/0.0/presenilin-like protein At2g29900; K04505 presenilin 1 [EC:3.4.23.-]	biological_process:GO:0016485//protein processing;cellular_component:GO:0016021//integral component of membrane;molecular_function:GO:0004190//aspartic-type endopeptidase activity;
bra-miR156c-5p	21327	17798	-0.76	BraA05g014480.3C	BraA05g014480.3C:852	1.66333	3.34	1.69333	2.50167	0.676882	gi|685307279|ref|XP_009144352.1|/0/PREDICTED: UDP-glycosyltransferase 71D1-like [Brassica rapa]	gi|685307278|ref|XM_009146104.1|/0.0/PREDICTED: Brassica rapa UDP-glycosyltransferase 71D1-like (LOC103868011), mRNA	sp|O82383|U71D1_ARATH/0.0/UDP-glycosyltransferase 71D1 OS=Arabidopsis thaliana GN=UGT71D1 PE=2 SV=1	atr:18448121/2e-85/anthocyanidin 5,3-O-glucosyltransferase; K08237 hydroquinone glucosyltransferase [EC:2.4.1.218]	NA
bra-miR9561-5p	12.67	10.67	-0.74	BraA05g014670.3C	BraA05g014670.3C:159	229.54	765.91	272.48	497.725	0.547451	gi|685307319|ref|XP_009144371.1|/7.07784e-111/PREDICTED: 17.6 kDa class I heat shock protein 2 [Brassica rapa]	gi|685307318|ref|XM_009146123.1|/0.0/PREDICTED: Brassica rapa 17.6 kDa class I heat shock protein 2 (LOC103868031), mRNA	sp|Q9ZW31|HS17B_ARATH/1e-96/17.6 kDa class I heat shock protein 2 OS=Arabidopsis thaliana GN=HSP17.6B PE=2 SV=1	brp:103868031/8e-112/17.6 kDa class I heat shock protein 2; K13993 HSP20 family protein	NA
bra-miR172d-3p	29.17	27	-0.61	BraA05g015230.3C	BraA05g015230.3C:329	44.3867	25.8	56.8167	35.0933	1.61902	gi|685307847|ref|XP_009144640.1|/0/PREDICTED: probable zinc metalloprotease EGY1, chloroplastic [Brassica rapa]	gi|685307846|ref|XM_009146392.1|/0.0/PREDICTED: Brassica rapa probable zinc metalloprotease EGY1, chloroplastic (LOC103868292), mRNA	sp|Q949Y5|EGY1_ARATH/0.0/Probable zinc metalloprotease EGY1, chloroplastic OS=Arabidopsis thaliana GN=EGY1 PE=2 SV=1	gsl:Gasu_00430/5e-10/pyridoxamine 5'-phosphate oxidase isoform 1 (EC:1.4.3.5); K00275 pyridoxamine 5'-phosphate oxidase [EC:1.4.3.5]	NA
bra-miR390-3p	1484.67	4789.33	1.19	BraA05g015770.3C	BraA05g015770.3C:676	15.7667	37.615	22.24	26.6908	0.833245	gi|685261898|ref|XP_009147826.1|/0/PREDICTED: extradiol ring-cleavage dioxygenase [Brassica rapa]	gi|685261897|ref|XM_009149578.1|/0.0/PREDICTED: Brassica rapa extradiol ring-cleavage dioxygenase (LOC103871335), mRNA	sp|Q949R4|DIOXL_ARATH/0.0/Extradiol ring-cleavage dioxygenase OS=Arabidopsis thaliana GN=LIGB PE=2 SV=1	brp:103871335/0.0/extradiol ring-cleavage dioxygenase; K15777 4,5-DOPA dioxygenase extradiol [EC:1.13.11.-]	biological_process:GO:0055114//oxidation-reduction process;GO:0006725//cellular aromatic compound metabolic process;molecular_function:GO:0008270//zinc ion binding;GO:0008198//ferrous iron binding;GO:0016491//oxidoreductase activity;GO:0016701//oxidoreductase activity, acting on single donors with incorporation of molecular oxygen;
bra-miR408-5p	1	0.33	-2.08	BraA05g016180.3C	BraA05g016180.3C:1181	130.26	73.62	190.537	101.94	1.86911	gi|674906955|emb|CDY26100.1|/0/BnaC06g10960D [Brassica napus]	gi|685331885|ref|XM_009105477.1|/0.0/PREDICTED: Brassica rapa ruBisCO large subunit-binding protein subunit beta, chloroplastic-like (LOC103829780), mRNA	sp|P21240|CPNB1_ARATH/0.0/Chaperonin 60 subunit beta 1, chloroplastic OS=Arabidopsis thaliana GN=CPN60B1 PE=1 SV=3	brp:103829780/0.0/ruBisCO large subunit-binding protein subunit beta, chloroplastic-like; K04077 chaperonin GroEL	molecular_function:GO:0005524//ATP binding;
bra-miR396-5p	1275	1011.67	-0.83	BraA05g016180.3C	BraA05g016180.3C:678	130.26	73.62	190.537	101.94	1.86911	gi|674906955|emb|CDY26100.1|/0/BnaC06g10960D [Brassica napus]	gi|685331885|ref|XM_009105477.1|/0.0/PREDICTED: Brassica rapa ruBisCO large subunit-binding protein subunit beta, chloroplastic-like (LOC103829780), mRNA	sp|P21240|CPNB1_ARATH/0.0/Chaperonin 60 subunit beta 1, chloroplastic OS=Arabidopsis thaliana GN=CPN60B1 PE=1 SV=3	brp:103829780/0.0/ruBisCO large subunit-binding protein subunit beta, chloroplastic-like; K04077 chaperonin GroEL	molecular_function:GO:0005524//ATP binding;
bra-miR164b-5p	3735.67	8247.33	0.65	BraA05g020200.3C	BraA05g020200.3C:3244	22.5233	20.78	19.5033	21.6517	0.900777	gi|685308690|ref|XP_009145006.1|/0/PREDICTED: protein argonaute 1-like [Brassica rapa] &gt;gi|685308692|ref|XP_009145007.1| PREDICTED: protein argonaute 1-like [Brassica rapa] &gt;gi|685308694|ref|XP_009145008.1| PREDICTED: protein argonaute 1-like [Brassica rapa] &gt;gi|685308696|ref|XP_009145009.1| PREDICTED: protein argonaute 1-like [Brassica rapa]	gi|685308695|ref|XM_009146761.1|/0.0/PREDICTED: Brassica rapa protein argonaute 1-like (LOC103868679), transcript variant X4, mRNA	sp|O04379|AGO1_ARATH/0.0/Protein argonaute 1 OS=Arabidopsis thaliana GN=AGO1 PE=1 SV=1	brp:103868679/0.0/protein argonaute 1-like; K11593 eukaryotic translation initiation factor 2C	molecular_function:GO:0005515//protein binding;GO:0003676//nucleic acid binding;
bra-miR168a-3p	9192.67	7382	-0.81	BraA05g020200.3C	BraA05g020200.3C:535	22.5233	20.78	19.5033	21.6517	0.900777	gi|685308690|ref|XP_009145006.1|/0/PREDICTED: protein argonaute 1-like [Brassica rapa] &gt;gi|685308692|ref|XP_009145007.1| PREDICTED: protein argonaute 1-like [Brassica rapa] &gt;gi|685308694|ref|XP_009145008.1| PREDICTED: protein argonaute 1-like [Brassica rapa] &gt;gi|685308696|ref|XP_009145009.1| PREDICTED: protein argonaute 1-like [Brassica rapa]	gi|685308695|ref|XM_009146761.1|/0.0/PREDICTED: Brassica rapa protein argonaute 1-like (LOC103868679), transcript variant X4, mRNA	sp|O04379|AGO1_ARATH/0.0/Protein argonaute 1 OS=Arabidopsis thaliana GN=AGO1 PE=1 SV=1	brp:103868679/0.0/protein argonaute 1-like; K11593 eukaryotic translation initiation factor 2C	molecular_function:GO:0005515//protein binding;GO:0003676//nucleic acid binding;
bra-miR168a-3p	9192.67	7382	-0.81	BraA05g020200.3C	BraA05g020200.3C:536	22.5233	20.78	19.5033	21.6517	0.900777	gi|685308690|ref|XP_009145006.1|/0/PREDICTED: protein argonaute 1-like [Brassica rapa] &gt;gi|685308692|ref|XP_009145007.1| PREDICTED: protein argonaute 1-like [Brassica rapa] &gt;gi|685308694|ref|XP_009145008.1| PREDICTED: protein argonaute 1-like [Brassica rapa] &gt;gi|685308696|ref|XP_009145009.1| PREDICTED: protein argonaute 1-like [Brassica rapa]	gi|685308695|ref|XM_009146761.1|/0.0/PREDICTED: Brassica rapa protein argonaute 1-like (LOC103868679), transcript variant X4, mRNA	sp|O04379|AGO1_ARATH/0.0/Protein argonaute 1 OS=Arabidopsis thaliana GN=AGO1 PE=1 SV=1	brp:103868679/0.0/protein argonaute 1-like; K11593 eukaryotic translation initiation factor 2C	molecular_function:GO:0005515//protein binding;GO:0003676//nucleic acid binding;
bra-miR172d-3p	29.17	27	-0.61	BraA05g020900.3C	BraA05g020900.3C:924	17.6	18.175	13.41	17.8875	0.749686	gi|685308806|ref|XP_009145052.1|/0/PREDICTED: amino acid permease 5 [Brassica rapa] &gt;gi|685308808|ref|XP_009145053.1| PREDICTED: amino acid permease 5 [Brassica rapa] &gt;gi|685308810|ref|XP_009145054.1| PREDICTED: amino acid permease 5 [Brassica rapa] &gt;gi|923862557|ref|XP_013707002.1| PREDICTED: amino acid permease 5-like [Brassica napus] &gt;gi|923862560|ref|XP_013707003.1| PREDICTED: ami…	gi|923862559|ref|XM_013851549.1|/0.0/PREDICTED: Brassica napus amino acid permease 5-like (LOC106410912), transcript variant X3, mRNA	sp|Q8GUM3|AAP5_ARATH/0.0/Amino acid permease 5 OS=Arabidopsis thaliana GN=AAP5 PE=1 SV=1	egr:104451767/2e-159/probable amino acid permease 7; K14209 solute carrier family 36 (proton-coupled amino acid transporter)	NA
bra-miR161-3p	74.5	162	0.62	BraA05g021680.3C	BraA05g021680.3C:2468	14.43	57.405	9.38	35.9175	0.261154	gi|685308939|ref|XP_009145117.1|/0/PREDICTED: probable LRR receptor-like serine/threonine-protein kinase At4g08850 [Brassica rapa]	gi|685308938|ref|XM_009146869.1|/0.0/PREDICTED: Brassica rapa probable LRR receptor-like serine/threonine-protein kinase At4g08850 (LOC103868808), mRNA	sp|Q8VZG8|Y4885_ARATH/0.0/Probable LRR receptor-like serine/threonine-protein kinase At4g08850 OS=Arabidopsis thaliana GN=At4g08850 PE=2 SV=3	mtr:MTR_5g045910/2e-178/Receptor-like protein kinase; K17422 large subunit ribosomal protein L41	biological_process:GO:0006468//protein phosphorylation;molecular_function:GO:0004672//protein kinase activity;GO:0005524//ATP binding;GO:0005515//protein binding;
bra-miR391-3p	960.83	296.33	-2.19	BraA05g021880.3C	BraA05g021880.3C:1222	6.4	10.13	4.73	8.265	0.572293	gi|685308955|ref|XP_009145124.1|/0/PREDICTED: alkaline/neutral invertase CINV1-like [Brassica rapa]	gi|685308954|ref|XM_009146876.1|/0.0/PREDICTED: Brassica rapa alkaline/neutral invertase CINV1-like (LOC103868818), mRNA	sp|Q9LQF2|CINV1_ARATH/0.0/Alkaline/neutral invertase CINV1 OS=Arabidopsis thaliana GN=CINV1 PE=1 SV=1	sbi:SORBI_02g032885/2e-40/SORBIDRAFT_02g032885, Sb02g032885; hypothetical protein; K11593 eukaryotic translation initiation factor 2C	molecular_function:GO:0003824//catalytic activity;
bra-miR5721	10.33	9.67	-0.59	BraA05g022660.3C	BraA05g022660.3C:201	9.8	16.02	10.31	12.91	0.798606	gi|685323594|ref|XP_009151476.1|/0/PREDICTED: protein MOS2 [Brassica rapa] &gt;gi|923745525|ref|XP_013672535.1| PREDICTED: protein MOS2-like [Brassica napus]	gi|923745524|ref|XM_013817081.1|/0.0/PREDICTED: Brassica napus protein MOS2-like (LOC106376942), mRNA	sp|Q9C801|MOS2_ARATH/0.0/Protein MOS2 OS=Arabidopsis thaliana GN=MOS2 PE=2 SV=1	brp:103874786/0.0/protein MOS2; K13101 G patch domain and KOW motifs-containing protein	molecular_function:GO:0003676//nucleic acid binding;
bra-miR9552a-5p	15.33	6.67	-1.7	BraA05g022890.3C	BraA05g022890.3C:1220	371.993	309.935	243.657	340.964	0.714611	gi|922496464|ref|XP_013586654.1|/0/PREDICTED: granule-bound starch synthase 1, chloroplastic/amyloplastic [Brassica oleracea var. oleracea]	gi|685323548|ref|XM_009153210.1|/0.0/PREDICTED: Brassica rapa probable granule-bound starch synthase 1, chloroplastic/amyloplastic (LOC103874772), mRNA	sp|Q9MAQ0|SSG1_ARATH/0.0/Granule-bound starch synthase 1, chloroplastic/amyloplastic OS=Arabidopsis thaliana GN=GBSS1 PE=1 SV=1	brp:103874772/0.0/probable granule-bound starch synthase 1, chloroplastic/amyloplastic; K13679 granule-bound starch synthase [EC:2.4.1.242]	NA
bra-miR5724	346.5	304	-0.69	BraA05g023030.3C	BraA05g023030.3C:1572	33.3433	91.73	49.1167	62.5367	0.785406	gi|685323514|ref|XP_009151447.1|/0/PREDICTED: transcription factor MYC2 [Brassica rapa]	gi|685323513|ref|XM_009153199.1|/0.0/PREDICTED: Brassica rapa transcription factor MYC2 (LOC103874758), mRNA	sp|Q39204|MYC2_ARATH/0.0/Transcription factor MYC2 OS=Arabidopsis thaliana GN=MYC2 PE=1 SV=2	brp:103874758/0.0/transcription factor MYC2; K13422 transcription factor MYC2	molecular_function:GO:0046983//protein dimerization activity;
bra-miR9560b-5p	27	20.33	-0.91	BraA05g023040.3C	BraA05g023040.3C:261	23.8167	6.25	9	15.0333	0.59867	gi|685323502|ref|XP_009151442.1|/2.71138e-107/PREDICTED: rho GTPase-activating protein gacV isoform X1 [Brassica rapa] &gt;gi|685323504|ref|XP_009151443.1| PREDICTED: rho GTPase-activating protein gacV isoform X1 [Brassica rapa] &gt;gi|685323507|ref|XP_009151444.1| PREDICTED: rho GTPase-activating protein gacV isoform X1 [Brassica rapa] &gt;gi|674906141|emb|CDY26909.1| BnaA05g18030D [Brassica nap…	gi|685323506|ref|XM_009153196.1|/0.0/PREDICTED: Brassica rapa pescadillo homolog (LOC103874757), transcript variant X3, mRNA	sp|Q6NKT5|RGAP5_ARATH/3e-06/Rho GTPase-activating protein 5 OS=Arabidopsis thaliana GN=ROPGAP5 PE=2 SV=1	mis:MICPUN_59688/8e-06/hypothetical protein; K14850 ribosomal RNA-processing protein 8 [EC:2.1.1.287]	NA
bra-miR403-5p	142.17	108.67	-0.88	BraA05g023520.3C	BraA05g023520.3C:248	60.88	56.29	75.94	58.585	1.29624	gi|685309140|ref|XP_009145198.1|/0/PREDICTED: glycerol-3-phosphate acyltransferase, chloroplastic-like [Brassica rapa]	gi|685309139|ref|XM_009146950.1|/0.0/PREDICTED: Brassica rapa glycerol-3-phosphate acyltransferase, chloroplastic-like (LOC103868895), mRNA	sp|Q43307|PLSB_ARATH/0.0/Glycerol-3-phosphate acyltransferase, chloroplastic OS=Arabidopsis thaliana GN=ATS1 PE=2 SV=2	brp:103868895/0.0/glycerol-3-phosphate acyltransferase, chloroplastic-like; K00630 glycerol-3-phosphate O-acyltransferase [EC:2.3.1.15]	biological_process:GO:0008152//metabolic process;molecular_function:GO:0016746//transferase activity, transferring acyl groups;
bra-miR5725	977.33	866.67	-0.67	BraA05g024140.3C	BraA05g024140.3C:999	1.92	0.44	1.79	1.18	1.51695	gi|685309246|ref|XP_009145243.1|/0/PREDICTED: pentatricopeptide repeat-containing protein At3g23020 [Brassica rapa]	gi|685309245|ref|XM_009146995.1|/0.0/PREDICTED: Brassica rapa pentatricopeptide repeat-containing protein At3g23020 (LOC103868948), mRNA	sp|Q9LS88|PP250_ARATH/0.0/Pentatricopeptide repeat-containing protein At3g23020 OS=Arabidopsis thaliana GN=At3g23020 PE=2 SV=1	ppp:PHYPADRAFT_110446/5e-72/hypothetical protein; K17710 pentatricopeptide repeat domain-containing protein 1	molecular_function:GO:0005515//protein binding;
bra-miR5721	10.33	9.67	-0.59	BraA05g025650.3C	BraA05g025650.3C:105	18.16	15.485	16.7667	16.8225	0.996681	gi|674880801|emb|CDY51445.1|/0/BnaA05g36620D [Brassica napus]	gi|685309751|ref|XM_009147232.1|/0.0/PREDICTED: Brassica rapa clavaminate synthase-like protein At3g21360 (LOC103869175), mRNA	sp|Q9LIG0|Y3136_ARATH/0.0/Clavaminate synthase-like protein At3g21360 OS=Arabidopsis thaliana GN=At3g21360 PE=1 SV=1	NA	NA
bra-miR5717	18.33	15.67	-0.72	BraA05g026060.3C	BraA05g026060.3C:213	117.833	146.97	113.537	132.402	0.857517	gi|922481231|ref|XP_013638406.1|/1.35752e-63/PREDICTED: photosystem II 5 kDa protein, chloroplastic [Brassica oleracea var. oleracea] &gt;gi|923626945|ref|XP_013749316.1| PREDICTED: photosystem II 5 kDa protein, chloroplastic [Brassica napus] &gt;gi|923832466|ref|XP_013698051.1| PREDICTED: photosystem II 5 kDa protein, chloroplastic [Brassica napus] &gt;gi|674926917|emb|CDY06403.1| BnaC05g31270D …	gi|923832465|ref|XM_013842597.1|/3.21e-140/PREDICTED: Brassica napus photosystem II 5 kDa protein, chloroplastic (LOC106401968), mRNA	sp|Q39195|PST2_ARATH/6e-59/Photosystem II 5 kDa protein, chloroplastic OS=Arabidopsis thaliana GN=PSBT PE=3 SV=2	NA	NA
bra-miR156b-5p	21315.5	17783	-0.76	BraA05g026750.3C	BraA05g026750.3C:348	5.78333	27.045	7.51	16.4142	0.457532	gi|685310045|ref|XP_009145623.1|/4.21813e-145/PREDICTED: glycine-rich cell wall structural protein [Brassica rapa]	gi|685310044|ref|XM_009147375.1|/0.0/PREDICTED: Brassica rapa glycine-rich cell wall structural protein (LOC103869318), mRNA	sp|P27483|GRP1_ARATH/3e-81/Glycine-rich cell wall structural protein OS=Arabidopsis thaliana GN=At3g17050 PE=3 SV=2	sly:101262608/6e-63/formin-like protein 20; K02184 formin 2	NA
[truncated: 743 more rows]

## Sheet: H-MPV-DEM target
miR_name	MPV-H-ReadsMean	F1-H-ReadsMean	log2Ratio(F1-H/MPV-H) normalized	Target gene	Target gene site ID	P1-H_meanFPKM	P2-H_meanFPKM	F1-H_meanFPKM	MPV-H	F1-H/MPV-H	Nr	Nt	Swissprot	KEGG	GO
[truncated: 900 more rows]
