# Supplementary material for: Genome-wide analysis of changes in miRNA and target gene expression reveals key roles in heterosis for Chinese cabbage biomass
Source: Hortic Res. 2021 Mar 1;8:39. doi: 10.1038/s41438-021-00474-6 (PMC7917107; doi:10.1038/s41438-021-00474-6)
Supplement: Supplementary file 13 — Supplementary Table S6 [file 41438_2021_474_MOESM13_ESM.xlsx]

## Sheet: Seedling
GeneID
BraA01g000060.3C
BraA01g000090.3C
BraA01g000190.3C
BraA01g000200.3C
BraA01g000330.3C
BraA01g000350.3C
BraA01g000390.3C
BraA01g000480.3C
BraA01g000540.3C
BraA01g000750.3C
BraA01g000830.3C
BraA01g000840.3C
BraA01g000950.3C
BraA01g001060.3C
BraA01g001330.3C
BraA01g001360.3C
BraA01g001410.3C
BraA01g001510.3C
BraA01g001700.3C
BraA01g001810.3C
BraA01g001850.3C
BraA01g002060.3C
BraA01g002080.3C
BraA01g002210.3C
BraA01g002420.3C
BraA01g002490.3C
BraA01g002530.3C
BraA01g002570.3C
BraA01g002770.3C
BraA01g003080.3C
BraA01g003180.3C
BraA01g003240.3C
BraA01g003280.3C
BraA01g003310.3C
BraA01g003430.3C
BraA01g003490.3C
BraA01g003580.3C
BraA01g003620.3C
BraA01g003640.3C
BraA01g003660.3C
BraA01g003680.3C
BraA01g003690.3C
BraA01g003740.3C
BraA01g003910.3C
BraA01g003930.3C
BraA01g003950.3C
BraA01g004040.3C
BraA01g004150.3C
BraA01g004300.3C
BraA01g004390.3C
BraA01g005140.3C
BraA01g005350.3C
BraA01g005360.3C
BraA01g005570.3C
BraA01g005590.3C
BraA01g005630.3C
BraA01g005740.3C
BraA01g006060.3C
BraA01g006210.3C
BraA01g006320.3C
BraA01g006410.3C
BraA01g006700.3C
BraA01g006900.3C
BraA01g007040.3C
BraA01g007140.3C
BraA01g007230.3C
BraA01g007240.3C
BraA01g007390.3C
BraA01g007480.3C
BraA01g007510.3C
BraA01g007560.3C
BraA01g007640.3C
BraA01g007720.3C
BraA01g007830.3C
BraA01g007910.3C
BraA01g007990.3C
BraA01g008130.3C
BraA01g008230.3C
BraA01g008250.3C
BraA01g008670.3C
BraA01g008880.3C
BraA01g009000.3C
BraA01g009010.3C
BraA01g009100.3C
BraA01g009130.3C
BraA01g009150.3C
BraA01g009220.3C
BraA01g009280.3C
BraA01g009330.3C
BraA01g009600.3C
BraA01g009630.3C
BraA01g009860.3C
BraA01g009970.3C
BraA01g009980.3C
BraA01g010090.3C
BraA01g011270.3C
BraA01g011490.3C
BraA01g011540.3C
BraA01g011640.3C
BraA01g011760.3C
BraA01g011850.3C
BraA01g011860.3C
BraA01g011930.3C
BraA01g012110.3C
BraA01g012160.3C
BraA01g012170.3C
BraA01g012270.3C
BraA01g012420.3C
BraA01g012480.3C
BraA01g012500.3C
BraA01g012580.3C
BraA01g012680.3C
BraA01g012700.3C
BraA01g013160.3C
BraA01g013230.3C
BraA01g013280.3C
BraA01g013350.3C
BraA01g013420.3C
BraA01g013460.3C
BraA01g013530.3C
BraA01g013690.3C
BraA01g013720.3C
BraA01g013740.3C
BraA01g013760.3C
BraA01g013770.3C
BraA01g013890.3C
BraA01g013910.3C
BraA01g014050.3C
BraA01g014090.3C
BraA01g014290.3C
BraA01g014470.3C
BraA01g014490.3C
BraA01g014520.3C
BraA01g014590.3C
BraA01g014630.3C
BraA01g014750.3C
BraA01g015110.3C
BraA01g015420.3C
BraA01g015430.3C
BraA01g015480.3C
BraA01g015520.3C
BraA01g015640.3C
BraA01g015680.3C
BraA01g015780.3C
BraA01g015820.3C
BraA01g016090.3C
BraA01g016400.3C
BraA01g016420.3C
BraA01g016430.3C
BraA01g016440.3C
BraA01g016450.3C
BraA01g016520.3C
BraA01g016630.3C
BraA01g016660.3C
BraA01g016710.3C
BraA01g016810.3C
BraA01g016970.3C
BraA01g017070.3C
BraA01g017210.3C
BraA01g017350.3C
BraA01g017670.3C
BraA01g017730.3C
BraA01g017790.3C
BraA01g018080.3C
BraA01g018130.3C
BraA01g018260.3C
BraA01g018360.3C
BraA01g018710.3C
BraA01g018790.3C
BraA01g018980.3C
BraA01g019010.3C
BraA01g019030.3C
BraA01g019280.3C
BraA01g019360.3C
BraA01g019440.3C
BraA01g019510.3C
BraA01g019690.3C
BraA01g019720.3C
BraA01g019830.3C
BraA01g019890.3C
BraA01g019900.3C
BraA01g019950.3C
BraA01g020230.3C
BraA01g020270.3C
BraA01g020330.3C
BraA01g020910.3C
BraA01g020980.3C
BraA01g021200.3C
BraA01g021220.3C
BraA01g021300.3C
BraA01g021360.3C
BraA01g021370.3C
BraA01g021380.3C
BraA01g021460.3C
BraA01g021540.3C
BraA01g021590.3C
BraA01g021640.3C
BraA01g022000.3C
BraA01g022010.3C
BraA01g022090.3C
BraA01g022250.3C
BraA01g022390.3C
BraA01g022400.3C
BraA01g022660.3C
BraA01g022980.3C
BraA01g023080.3C
BraA01g023360.3C
BraA01g023500.3C
BraA01g023630.3C
BraA01g023770.3C
BraA01g023840.3C
BraA01g023880.3C
BraA01g023930.3C
BraA01g023950.3C
BraA01g024020.3C
BraA01g024040.3C
BraA01g024330.3C
BraA01g024760.3C
BraA01g025120.3C
BraA01g025320.3C
BraA01g025390.3C
BraA01g025400.3C
BraA01g026180.3C
BraA01g026750.3C
BraA01g027230.3C
BraA01g027430.3C
BraA01g027610.3C
BraA01g027640.3C
BraA01g027880.3C
BraA01g028360.3C
BraA01g028450.3C
BraA01g028620.3C
BraA01g029010.3C
BraA01g029060.3C
BraA01g029070.3C
BraA01g029460.3C
BraA01g029750.3C
BraA01g029860.3C
BraA01g030500.3C
BraA01g030520.3C
BraA01g030530.3C
BraA01g030930.3C
BraA01g031150.3C
BraA01g031350.3C
BraA01g031450.3C
BraA01g031510.3C
BraA01g031570.3C
BraA01g031670.3C
BraA01g031770.3C
BraA01g031780.3C
BraA01g031790.3C
BraA01g031830.3C
BraA01g031900.3C
BraA01g032040.3C
BraA01g032430.3C
BraA01g032440.3C
BraA01g032530.3C
BraA01g032790.3C
BraA01g032820.3C
BraA01g032840.3C
BraA01g032940.3C
BraA01g032960.3C
BraA01g032980.3C
BraA01g033080.3C
BraA01g033140.3C
BraA01g033200.3C
BraA01g033210.3C
BraA01g033220.3C
BraA01g033330.3C
BraA01g033420.3C
BraA01g033860.3C
BraA01g034120.3C
BraA01g034180.3C
BraA01g034200.3C
BraA01g034210.3C
BraA01g034580.3C
BraA01g034670.3C
BraA01g034830.3C
BraA01g034840.3C
BraA01g034870.3C
BraA01g034930.3C
BraA01g035000.3C
BraA01g035040.3C
BraA01g035230.3C
BraA01g035630.3C
BraA01g035690.3C
BraA01g035870.3C
BraA01g036410.3C
BraA01g036480.3C
BraA01g036710.3C
BraA01g036780.3C
BraA01g036880.3C
BraA01g037140.3C
BraA01g037410.3C
BraA01g037430.3C
BraA01g037440.3C
BraA01g037530.3C
BraA01g037540.3C
BraA01g037810.3C
BraA01g037840.3C
BraA01g038110.3C
BraA01g038190.3C
BraA01g038290.3C
BraA01g038350.3C
BraA01g038370.3C
BraA01g038690.3C
BraA01g038700.3C
BraA01g038720.3C
BraA01g038730.3C
BraA01g039090.3C
BraA01g039280.3C
BraA01g039470.3C
BraA01g039510.3C
BraA01g039580.3C
BraA01g039610.3C
BraA01g039710.3C
BraA01g039790.3C
BraA01g039800.3C
BraA01g040010.3C
BraA01g040060.3C
BraA01g040230.3C
BraA01g040480.3C
BraA01g040690.3C
BraA01g040710.3C
BraA01g040870.3C
BraA01g040960.3C
BraA01g040970.3C
BraA01g041020.3C
BraA01g041250.3C
BraA01g041310.3C
BraA01g041370.3C
BraA01g041410.3C
BraA01g041430.3C
BraA01g041730.3C
BraA01g041760.3C
BraA01g041860.3C
BraA01g042050.3C
BraA01g042090.3C
BraA01g042280.3C
BraA01g042350.3C
BraA01g042390.3C
BraA01g042470.3C
BraA01g042500.3C
BraA01g042910.3C
BraA01g043070.3C
BraA01g043090.3C
BraA01g043150.3C
BraA01g043160.3C
BraA01g043390.3C
BraA01g043470.3C
BraA01g043580.3C
BraA01g043720.3C
BraA01g044140.3C
BraA01g044160.3C
BraA01g044270.3C
BraA01g044300.3C
BraA01g044400.3C
BraA01g044410.3C
BraA01g044690.3C
BraA01g044710.3C
BraA01g044760.3C
BraA01g044770.3C
BraA01g044890.3C
BraA01g044940.3C
BraA02g000120.3C
BraA02g000570.3C
BraA02g000600.3C
BraA02g000650.3C
BraA02g000680.3C
BraA02g000820.3C
BraA02g000850.3C
BraA02g000900.3C
BraA02g000910.3C
BraA02g001080.3C
BraA02g001160.3C
BraA02g001290.3C
BraA02g001430.3C
BraA02g001610.3C
BraA02g001800.3C
BraA02g001820.3C
BraA02g001870.3C
BraA02g001880.3C
BraA02g002030.3C
BraA02g002050.3C
BraA02g002240.3C
BraA02g002250.3C
BraA02g002470.3C
BraA02g002620.3C
BraA02g002810.3C
BraA02g002830.3C
BraA02g002870.3C
BraA02g003110.3C
BraA02g003270.3C
BraA02g003390.3C
BraA02g003760.3C
BraA02g003860.3C
BraA02g003880.3C
BraA02g003900.3C
BraA02g003930.3C
BraA02g004070.3C
BraA02g004110.3C
BraA02g004520.3C
BraA02g004600.3C
BraA02g004730.3C
BraA02g004770.3C
BraA02g004820.3C
BraA02g005060.3C
BraA02g005090.3C
BraA02g005150.3C
BraA02g005160.3C
BraA02g005260.3C
BraA02g005540.3C
BraA02g005710.3C
BraA02g005740.3C
BraA02g005920.3C
BraA02g005970.3C
BraA02g006180.3C
BraA02g006380.3C
BraA02g006580.3C
BraA02g006620.3C
BraA02g006890.3C
BraA02g007300.3C
BraA02g007310.3C
BraA02g007320.3C
BraA02g007520.3C
BraA02g007560.3C
BraA02g007600.3C
BraA02g007660.3C
BraA02g007710.3C
BraA02g007750.3C
BraA02g007930.3C
BraA02g008130.3C
BraA02g008300.3C
BraA02g008420.3C
BraA02g008480.3C
BraA02g008650.3C
BraA02g008680.3C
BraA02g008740.3C
BraA02g008820.3C
BraA02g008990.3C
BraA02g009110.3C
BraA02g009240.3C
BraA02g009300.3C
BraA02g009330.3C
BraA02g009410.3C
BraA02g009460.3C
BraA02g009790.3C
BraA02g009840.3C
BraA02g009850.3C
BraA02g009860.3C
BraA02g009870.3C
BraA02g009940.3C
BraA02g009950.3C
BraA02g010020.3C
BraA02g010300.3C
BraA02g010480.3C
BraA02g010490.3C
BraA02g010610.3C
BraA02g010770.3C
BraA02g010780.3C
BraA02g010850.3C
BraA02g010910.3C
BraA02g010950.3C
BraA02g011070.3C
BraA02g011090.3C
BraA02g011200.3C
BraA02g011430.3C
BraA02g011450.3C
BraA02g011500.3C
BraA02g011620.3C
BraA02g011680.3C
BraA02g012090.3C
BraA02g012450.3C
BraA02g012490.3C
BraA02g012660.3C
BraA02g012710.3C
BraA02g013050.3C
BraA02g013080.3C
BraA02g013100.3C
BraA02g013110.3C
BraA02g013120.3C
BraA02g013130.3C
BraA02g013210.3C
BraA02g013410.3C
BraA02g013430.3C
BraA02g013450.3C
BraA02g013460.3C
BraA02g013480.3C
BraA02g013500.3C
BraA02g013630.3C
BraA02g013860.3C
BraA02g013870.3C
BraA02g013990.3C
BraA02g014020.3C
BraA02g014080.3C
BraA02g014140.3C
BraA02g014590.3C
BraA02g015010.3C
BraA02g015020.3C
BraA02g015030.3C
BraA02g015410.3C
BraA02g015440.3C
BraA02g015550.3C
BraA02g015710.3C
BraA02g015780.3C
BraA02g015910.3C
BraA02g016250.3C
BraA02g016410.3C
BraA02g016450.3C
BraA02g016760.3C
BraA02g016780.3C
BraA02g017120.3C
BraA02g017190.3C
BraA02g017210.3C
BraA02g017220.3C
BraA02g017260.3C
BraA02g017270.3C
BraA02g017390.3C
BraA02g017420.3C
BraA02g017440.3C
BraA02g017500.3C
BraA02g017620.3C
BraA02g017660.3C
BraA02g017690.3C
BraA02g017790.3C
BraA02g018000.3C
BraA02g018090.3C
BraA02g018280.3C
BraA02g018340.3C
BraA02g018560.3C
BraA02g018630.3C
BraA02g018910.3C
BraA02g019070.3C
BraA02g019140.3C
BraA02g019160.3C
BraA02g019240.3C
BraA02g019250.3C
BraA02g019260.3C
BraA02g019300.3C
BraA02g019310.3C
BraA02g019380.3C
BraA02g019400.3C
BraA02g019450.3C
BraA02g019480.3C
BraA02g019630.3C
BraA02g019640.3C
BraA02g019650.3C
BraA02g019700.3C
BraA02g019730.3C
BraA02g019750.3C
BraA02g019870.3C
BraA02g019930.3C
BraA02g020000.3C
BraA02g020210.3C
BraA02g020290.3C
BraA02g020380.3C
BraA02g020460.3C
BraA02g020620.3C
BraA02g020670.3C
BraA02g020970.3C
BraA02g021020.3C
BraA02g021090.3C
BraA02g021160.3C
BraA02g021280.3C
BraA02g021300.3C
BraA02g021310.3C
BraA02g021320.3C
BraA02g021460.3C
BraA02g021730.3C
BraA02g022010.3C
BraA02g022060.3C
BraA02g022080.3C
BraA02g022100.3C
BraA02g022250.3C
BraA02g022490.3C
BraA02g022500.3C
BraA02g022530.3C
BraA02g022810.3C
BraA02g023500.3C
BraA02g023530.3C
BraA02g024200.3C
BraA02g024500.3C
BraA02g024710.3C
BraA02g024770.3C
BraA02g025180.3C
BraA02g025290.3C
BraA02g025360.3C
BraA02g025510.3C
BraA02g025560.3C
BraA02g025900.3C
BraA02g026160.3C
BraA02g026190.3C
BraA02g026320.3C
BraA02g026330.3C
BraA02g026350.3C
BraA02g026380.3C
BraA02g026390.3C
BraA02g026450.3C
BraA02g026460.3C
BraA02g026530.3C
BraA02g026890.3C
BraA02g026950.3C
BraA02g027010.3C
BraA02g027080.3C
BraA02g027170.3C
BraA02g027380.3C
BraA02g027530.3C
BraA02g027690.3C
BraA02g027760.3C
BraA02g027850.3C
BraA02g027900.3C
BraA02g027990.3C
BraA02g028150.3C
BraA02g028460.3C
BraA02g028540.3C
BraA02g028660.3C
BraA02g028700.3C
BraA02g028800.3C
BraA02g029020.3C
BraA02g029150.3C
BraA02g029160.3C
BraA02g029330.3C
BraA02g029370.3C
BraA02g029520.3C
BraA02g029760.3C
BraA02g029830.3C
BraA02g030050.3C
BraA02g030530.3C
BraA02g030640.3C
BraA02g030720.3C
BraA02g030870.3C
BraA02g030910.3C
BraA02g030960.3C
BraA02g031060.3C
BraA02g031140.3C
BraA02g031190.3C
BraA02g031210.3C
BraA02g031520.3C
BraA02g031530.3C
BraA02g031870.3C
BraA02g031960.3C
BraA02g032080.3C
BraA02g032320.3C
BraA02g032350.3C
BraA02g032490.3C
BraA02g032690.3C
BraA02g032840.3C
BraA02g032900.3C
BraA02g032970.3C
BraA02g032990.3C
BraA02g033150.3C
BraA02g033280.3C
BraA02g033300.3C
BraA02g033490.3C
BraA02g033710.3C
BraA02g033730.3C
BraA02g033740.3C
BraA02g034220.3C
BraA02g034480.3C
BraA02g034560.3C
BraA02g034580.3C
BraA02g034690.3C
BraA02g035700.3C
BraA02g035850.3C
BraA02g035890.3C
BraA02g035900.3C
BraA02g035910.3C
BraA02g035930.3C
BraA02g036000.3C
BraA02g036100.3C
BraA02g036110.3C
BraA02g036140.3C
BraA02g036200.3C
BraA02g036250.3C
BraA02g036530.3C
BraA02g036930.3C
BraA02g036940.3C
BraA02g036990.3C
BraA02g037040.3C
BraA02g037110.3C
BraA02g037160.3C
BraA02g037380.3C
BraA02g037660.3C
BraA02g038280.3C
BraA02g038960.3C
BraA02g039240.3C
BraA02g039260.3C
BraA02g039360.3C
BraA02g039580.3C
BraA02g039590.3C
BraA02g039700.3C
BraA02g039790.3C
BraA02g039820.3C
BraA02g039830.3C
BraA02g039860.3C
BraA02g039900.3C
BraA02g040010.3C
BraA02g040140.3C
BraA02g040260.3C
BraA02g040270.3C
BraA02g040530.3C
BraA02g040640.3C
BraA02g040900.3C
BraA02g041250.3C
BraA02g041280.3C
BraA02g041440.3C
BraA02g041550.3C
BraA02g041640.3C
BraA02g041650.3C
BraA02g041960.3C
BraA02g041970.3C
BraA02g042070.3C
BraA02g042100.3C
BraA02g042160.3C
BraA02g042390.3C
BraA02g042740.3C
BraA02g042970.3C
BraA02g043320.3C
BraA02g043330.3C
BraA02g043370.3C
BraA02g043490.3C
BraA02g043500.3C
BraA02g043540.3C
BraA02g043580.3C
BraA02g043620.3C
BraA02g043630.3C
BraA02g043710.3C
BraA02g043810.3C
BraA02g044000.3C
BraA02g044010.3C
BraA02g044030.3C
BraA02g044190.3C
BraA02g044210.3C
BraA02g044310.3C
BraA02g044520.3C
BraA02g044590.3C
BraA02g044740.3C
BraA02g044760.3C
BraA02g044790.3C
BraA02g044860.3C
BraA02g044920.3C
BraA02g045080.3C
BraA02g045290.3C
BraA02g045560.3C
BraA02g045620.3C
BraA02g045630.3C
BraA02g045650.3C
BraA02g045850.3C
BraA03g000080.3C
BraA03g000150.3C
BraA03g000240.3C
BraA03g000380.3C
BraA03g000530.3C
BraA03g000800.3C
BraA03g000910.3C
BraA03g000930.3C
BraA03g000970.3C
BraA03g000990.3C
BraA03g001070.3C
BraA03g001090.3C
BraA03g001100.3C
BraA03g001250.3C
BraA03g001360.3C
BraA03g001390.3C
BraA03g001460.3C
BraA03g001720.3C
BraA03g001980.3C
BraA03g002170.3C
BraA03g002200.3C
BraA03g002370.3C
BraA03g002440.3C
BraA03g002460.3C
BraA03g002840.3C
BraA03g003000.3C
BraA03g003120.3C
BraA03g003270.3C
BraA03g003380.3C
BraA03g003420.3C
BraA03g003690.3C
BraA03g003800.3C
BraA03g003850.3C
BraA03g003990.3C
BraA03g004160.3C
BraA03g004370.3C
BraA03g004520.3C
BraA03g004570.3C
BraA03g004620.3C
BraA03g004750.3C
BraA03g005040.3C
BraA03g005470.3C
BraA03g005580.3C
BraA03g005590.3C
BraA03g005620.3C
BraA03g005740.3C
BraA03g005810.3C
BraA03g005840.3C
BraA03g005880.3C
BraA03g005900.3C
BraA03g005990.3C
BraA03g006130.3C
BraA03g006370.3C
BraA03g006570.3C
BraA03g006600.3C
BraA03g006730.3C
BraA03g006800.3C
BraA03g006910.3C
BraA03g006950.3C
BraA03g007130.3C
BraA03g007180.3C
BraA03g007300.3C
BraA03g007310.3C
BraA03g007370.3C
BraA03g007380.3C
BraA03g007390.3C
BraA03g007420.3C
BraA03g007430.3C
BraA03g007440.3C
BraA03g007460.3C
BraA03g007640.3C
BraA03g007730.3C
BraA03g007920.3C
BraA03g008140.3C
BraA03g008380.3C
BraA03g008420.3C
BraA03g008670.3C
BraA03g008720.3C
BraA03g009120.3C
BraA03g009210.3C
BraA03g009460.3C
BraA03g009500.3C
BraA03g009570.3C
BraA03g009600.3C
BraA03g009750.3C
BraA03g010300.3C
BraA03g010330.3C
BraA03g010340.3C
BraA03g010370.3C
BraA03g010380.3C
BraA03g010740.3C
BraA03g010790.3C
BraA03g011090.3C
BraA03g011210.3C
BraA03g011270.3C
BraA03g011300.3C
BraA03g011310.3C
BraA03g011320.3C
BraA03g011440.3C
BraA03g011730.3C
BraA03g011900.3C
BraA03g011930.3C
BraA03g011960.3C
BraA03g012220.3C
BraA03g012360.3C
BraA03g012610.3C
BraA03g012640.3C
BraA03g012760.3C
BraA03g012780.3C
BraA03g012800.3C
BraA03g012840.3C
BraA03g012860.3C
BraA03g012880.3C
BraA03g012890.3C
BraA03g013210.3C
BraA03g013310.3C
BraA03g013370.3C
BraA03g013390.3C
BraA03g013510.3C
BraA03g013520.3C
BraA03g013630.3C
BraA03g013870.3C
BraA03g014020.3C
BraA03g014130.3C
BraA03g014340.3C
BraA03g014440.3C
BraA03g014450.3C
BraA03g014560.3C
BraA03g014760.3C
BraA03g014820.3C
BraA03g014860.3C
BraA03g014990.3C
BraA03g015010.3C
BraA03g015020.3C
BraA03g015100.3C
BraA03g015110.3C
BraA03g015130.3C
BraA03g015400.3C
BraA03g015520.3C
BraA03g015650.3C
BraA03g015680.3C
BraA03g015720.3C
BraA03g015880.3C
BraA03g016050.3C
BraA03g016280.3C
BraA03g016420.3C
BraA03g016490.3C
BraA03g016590.3C
BraA03g016760.3C
BraA03g016800.3C
BraA03g016820.3C
BraA03g016870.3C
BraA03g016920.3C
BraA03g016940.3C
BraA03g016960.3C
BraA03g016980.3C
BraA03g017030.3C
BraA03g017070.3C
BraA03g017130.3C
BraA03g017480.3C
BraA03g017510.3C
BraA03g017640.3C
BraA03g017970.3C
BraA03g018040.3C
BraA03g018050.3C
BraA03g018090.3C
BraA03g018150.3C
BraA03g018290.3C
BraA03g018580.3C
BraA03g018670.3C
BraA03g018890.3C
BraA03g019170.3C
BraA03g019370.3C
BraA03g019380.3C
BraA03g019420.3C
BraA03g019430.3C
BraA03g019440.3C
BraA03g019470.3C
BraA03g019480.3C
BraA03g019590.3C
BraA03g019610.3C
BraA03g019670.3C
BraA03g019780.3C
BraA03g019880.3C
BraA03g019940.3C
BraA03g019950.3C
BraA03g020060.3C
BraA03g020140.3C
BraA03g020290.3C
BraA03g020360.3C
BraA03g020560.3C
BraA03g020640.3C
BraA03g020700.3C
BraA03g020850.3C
BraA03g021180.3C
BraA03g021200.3C
BraA03g021380.3C
BraA03g021790.3C
BraA03g021820.3C
BraA03g022020.3C
BraA03g022040.3C
BraA03g022060.3C
BraA03g022110.3C
BraA03g022180.3C
BraA03g022530.3C
BraA03g022640.3C
BraA03g022670.3C
BraA03g022700.3C
BraA03g022720.3C
BraA03g022740.3C
BraA03g022810.3C
BraA03g022850.3C
BraA03g022860.3C
BraA03g022910.3C
BraA03g022930.3C
BraA03g023010.3C
BraA03g023080.3C
BraA03g023120.3C
BraA03g023230.3C
BraA03g023250.3C
BraA03g023350.3C
BraA03g023360.3C
BraA03g023410.3C
BraA03g023560.3C
BraA03g023660.3C
BraA03g023760.3C
BraA03g024000.3C
BraA03g024060.3C
BraA03g024150.3C
BraA03g024260.3C
BraA03g024300.3C
BraA03g024340.3C
BraA03g024490.3C
BraA03g024520.3C
BraA03g024550.3C
BraA03g024570.3C
BraA03g024620.3C
BraA03g024680.3C
BraA03g024700.3C
BraA03g024980.3C
BraA03g025000.3C
BraA03g025090.3C
BraA03g025200.3C
BraA03g025460.3C
BraA03g025550.3C
BraA03g025560.3C
BraA03g025860.3C
BraA03g025890.3C
BraA03g025900.3C
BraA03g026480.3C
BraA03g026590.3C
BraA03g026710.3C
BraA03g027060.3C
BraA03g027080.3C
BraA03g027200.3C
BraA03g027210.3C
BraA03g027260.3C
BraA03g027290.3C
BraA03g027300.3C
BraA03g027490.3C
BraA03g027500.3C
BraA03g027600.3C
BraA03g027650.3C
BraA03g027720.3C
BraA03g027760.3C
BraA03g027770.3C
BraA03g027940.3C
BraA03g028170.3C
BraA03g028180.3C
BraA03g028220.3C
BraA03g028230.3C
BraA03g028260.3C
BraA03g028510.3C
BraA03g028520.3C
BraA03g028710.3C
BraA03g028910.3C
BraA03g029130.3C
BraA03g029170.3C
BraA03g029330.3C
BraA03g029500.3C
BraA03g029650.3C
BraA03g029870.3C
BraA03g029890.3C
BraA03g029980.3C
BraA03g030000.3C
BraA03g030070.3C
BraA03g030260.3C
BraA03g030510.3C
BraA03g030750.3C
BraA03g030830.3C
BraA03g031020.3C
BraA03g031320.3C
BraA03g031380.3C
BraA03g031390.3C
BraA03g031420.3C
BraA03g031480.3C
BraA03g031560.3C
BraA03g031700.3C
BraA03g031710.3C
BraA03g031810.3C
BraA03g031880.3C
BraA03g032180.3C
BraA03g032190.3C
BraA03g032220.3C
BraA03g032230.3C
BraA03g032300.3C
BraA03g032360.3C
BraA03g032420.3C
BraA03g032430.3C
BraA03g032520.3C
BraA03g032670.3C
BraA03g032750.3C
BraA03g032880.3C
BraA03g032900.3C
BraA03g033030.3C
BraA03g033090.3C
BraA03g033750.3C
BraA03g033810.3C
BraA03g033820.3C
BraA03g033880.3C
BraA03g033920.3C
BraA03g033990.3C
BraA03g034000.3C
BraA03g034020.3C
BraA03g034180.3C
BraA03g034200.3C
BraA03g034410.3C
BraA03g034430.3C
BraA03g034660.3C
BraA03g034830.3C
BraA03g035040.3C
BraA03g035230.3C
BraA03g035260.3C
BraA03g035320.3C
BraA03g035360.3C
BraA03g035390.3C
BraA03g035460.3C
BraA03g035530.3C
BraA03g035730.3C
BraA03g035740.3C
BraA03g035750.3C
BraA03g035760.3C
BraA03g035850.3C
BraA03g035860.3C
BraA03g036120.3C
BraA03g036150.3C
BraA03g036360.3C
BraA03g036460.3C
BraA03g037000.3C
BraA03g037050.3C
BraA03g037120.3C
BraA03g037160.3C
BraA03g037210.3C
BraA03g037400.3C
BraA03g037610.3C
BraA03g037750.3C
BraA03g037800.3C
BraA03g037870.3C
BraA03g037900.3C
BraA03g038060.3C
BraA03g038070.3C
BraA03g038320.3C
BraA03g038370.3C
BraA03g038500.3C
BraA03g038550.3C
BraA03g038570.3C
BraA03g038720.3C
BraA03g038970.3C
BraA03g038980.3C
BraA03g039020.3C
BraA03g039350.3C
BraA03g039380.3C
BraA03g039620.3C
BraA03g039660.3C
BraA03g039840.3C
BraA03g040130.3C
BraA03g040180.3C
BraA03g040350.3C
BraA03g040530.3C
BraA03g040550.3C
BraA03g040670.3C
BraA03g040790.3C
BraA03g040840.3C
BraA03g040880.3C
BraA03g041130.3C
BraA03g041240.3C
BraA03g041280.3C
BraA03g041310.3C
BraA03g041440.3C
BraA03g041570.3C
BraA03g041580.3C
BraA03g041610.3C
BraA03g041620.3C
BraA03g041630.3C
BraA03g041690.3C
BraA03g041700.3C
BraA03g041730.3C
BraA03g041750.3C
BraA03g041790.3C
BraA03g042010.3C
BraA03g042180.3C
BraA03g042380.3C
BraA03g042410.3C
BraA03g042620.3C
BraA03g042700.3C
BraA03g043040.3C
BraA03g043050.3C
BraA03g043100.3C
BraA03g043290.3C
BraA03g043330.3C
BraA03g043470.3C
BraA03g043610.3C
BraA03g043620.3C
BraA03g043640.3C
BraA03g043850.3C
BraA03g044000.3C
BraA03g044110.3C
BraA03g044130.3C
BraA03g044380.3C
BraA03g044990.3C
BraA03g045290.3C
BraA03g045360.3C
BraA03g045550.3C
BraA03g045710.3C
BraA03g045800.3C
BraA03g045850.3C
BraA03g045910.3C
BraA03g045950.3C
BraA03g046230.3C
BraA03g046240.3C
BraA03g046260.3C
BraA03g046280.3C
BraA03g046290.3C
BraA03g046300.3C
BraA03g046470.3C
BraA03g046490.3C
BraA03g046500.3C
BraA03g046690.3C
BraA03g046740.3C
BraA03g046790.3C
BraA03g046830.3C
BraA03g047100.3C
BraA03g047170.3C
BraA03g047190.3C
BraA03g047300.3C
BraA03g047480.3C
BraA03g047490.3C
BraA03g047560.3C
BraA03g047710.3C
BraA03g048080.3C
BraA03g048340.3C
BraA03g048360.3C
BraA03g048450.3C
BraA03g048740.3C
BraA03g048820.3C
BraA03g048880.3C
BraA03g049040.3C
BraA03g049330.3C
BraA03g049440.3C
BraA03g049470.3C
BraA03g049480.3C
BraA03g050060.3C
BraA03g050600.3C
BraA03g050780.3C
BraA03g050840.3C
BraA03g050900.3C
BraA03g051240.3C
BraA03g051330.3C
BraA03g051420.3C
BraA03g051430.3C
BraA03g051480.3C
BraA03g051590.3C
BraA03g051660.3C
BraA03g051780.3C
BraA03g052060.3C
BraA03g052070.3C
BraA03g052080.3C
BraA03g052090.3C
BraA03g052370.3C
BraA03g052410.3C
BraA03g052510.3C
BraA03g052730.3C
BraA03g052850.3C
BraA03g052890.3C
BraA03g053030.3C
BraA03g053080.3C
BraA03g053220.3C
BraA03g053380.3C
BraA03g053410.3C
BraA03g053430.3C
BraA03g053510.3C
BraA03g053530.3C
BraA03g053670.3C
BraA03g053730.3C
BraA03g053770.3C
BraA03g054130.3C
BraA03g054260.3C
BraA03g054270.3C
BraA03g054300.3C
BraA03g054350.3C
BraA03g054380.3C
BraA03g054450.3C
BraA03g054470.3C
BraA03g054540.3C
BraA03g054670.3C
BraA03g054680.3C
BraA03g055090.3C
BraA03g055400.3C
BraA03g055450.3C
BraA03g055500.3C
BraA03g055850.3C
BraA03g055970.3C
BraA03g056060.3C
BraA03g056080.3C
BraA03g056120.3C
BraA03g056150.3C
BraA03g056260.3C
BraA03g056270.3C
BraA03g056320.3C
BraA03g056400.3C
BraA03g056460.3C
BraA03g056650.3C
BraA03g057110.3C
BraA03g057260.3C
BraA03g057800.3C
BraA03g058140.3C
BraA03g058370.3C
BraA03g058580.3C
BraA03g058590.3C
BraA03g058660.3C
BraA03g058690.3C
BraA03g058900.3C
BraA03g058950.3C
BraA03g058960.3C
BraA03g058970.3C
BraA03g059460.3C
BraA03g059540.3C
BraA03g059550.3C
BraA03g059560.3C
BraA03g059880.3C
BraA03g059920.3C
BraA03g060230.3C
BraA03g060560.3C
BraA03g060660.3C
BraA03g060670.3C
BraA03g060680.3C
BraA03g060710.3C
BraA03g060850.3C
BraA03g060900.3C
BraA03g061080.3C
BraA03g061100.3C
BraA03g061210.3C
BraA03g061220.3C
BraA03g061240.3C
BraA03g061310.3C
BraA03g062560.3C
BraA03g064140.3C
BraA03g065130.3C
BraA04g000030.3C
BraA04g000400.3C
BraA04g000430.3C
BraA04g000500.3C
BraA04g000530.3C
BraA04g000560.3C
BraA04g000780.3C
BraA04g000950.3C
BraA04g001030.3C
BraA04g001190.3C
BraA04g001350.3C
BraA04g001480.3C
BraA04g001540.3C
BraA04g001960.3C
BraA04g002630.3C
BraA04g002660.3C
BraA04g002670.3C
BraA04g002780.3C
BraA04g002940.3C
BraA04g003260.3C
BraA04g003370.3C
BraA04g003380.3C
BraA04g003390.3C
BraA04g003450.3C
BraA04g003560.3C
BraA04g003770.3C
BraA04g003850.3C
BraA04g003910.3C
BraA04g004080.3C
BraA04g004310.3C
BraA04g004430.3C
BraA04g004580.3C
BraA04g004800.3C
BraA04g005180.3C
BraA04g005190.3C
BraA04g005490.3C
BraA04g005860.3C
BraA04g005960.3C
BraA04g006010.3C
BraA04g006140.3C
BraA04g006150.3C
BraA04g006240.3C
BraA04g006250.3C
BraA04g006260.3C
BraA04g006410.3C
BraA04g006420.3C
BraA04g006490.3C
BraA04g006660.3C
BraA04g006680.3C
BraA04g006940.3C
BraA04g007140.3C
BraA04g007150.3C
BraA04g007240.3C
BraA04g007250.3C
BraA04g007280.3C
BraA04g007310.3C
BraA04g007360.3C
BraA04g007370.3C
BraA04g007380.3C
BraA04g007400.3C
BraA04g007420.3C
BraA04g007480.3C
BraA04g007520.3C
BraA04g007570.3C
BraA04g008060.3C
BraA04g008180.3C
BraA04g008210.3C
BraA04g008230.3C
BraA04g008350.3C
BraA04g008410.3C
BraA04g008430.3C
BraA04g008600.3C
BraA04g008800.3C
BraA04g008810.3C
BraA04g008870.3C
BraA04g008890.3C
BraA04g009140.3C
BraA04g009200.3C
BraA04g009590.3C
BraA04g009650.3C
BraA04g009740.3C
BraA04g010270.3C
BraA04g010460.3C
BraA04g010620.3C
BraA04g010810.3C
BraA04g010950.3C
BraA04g011050.3C
BraA04g011160.3C
BraA04g011410.3C
BraA04g011630.3C
BraA04g012010.3C
BraA04g012390.3C
BraA04g012400.3C
BraA04g012520.3C
BraA04g012590.3C
BraA04g012660.3C
BraA04g012680.3C
BraA04g012740.3C
BraA04g012960.3C
BraA04g013090.3C
BraA04g013370.3C
BraA04g013420.3C
BraA04g013930.3C
BraA04g014020.3C
BraA04g014040.3C
BraA04g014080.3C
BraA04g014280.3C
BraA04g014540.3C
BraA04g014630.3C
BraA04g014690.3C
BraA04g014860.3C
BraA04g014990.3C
BraA04g015120.3C
BraA04g015150.3C
BraA04g015200.3C
BraA04g015610.3C
BraA04g015720.3C
BraA04g015770.3C
BraA04g016030.3C
BraA04g016140.3C
BraA04g016260.3C
BraA04g016290.3C
BraA04g016370.3C
BraA04g016410.3C
BraA04g016480.3C
BraA04g016500.3C
BraA04g016650.3C
BraA04g016660.3C
BraA04g016740.3C
BraA04g016770.3C
BraA04g017140.3C
BraA04g017160.3C
BraA04g017290.3C
BraA04g017420.3C
BraA04g017480.3C
BraA04g017580.3C
BraA04g017690.3C
BraA04g017740.3C
BraA04g017840.3C
BraA04g017900.3C
BraA04g017930.3C
BraA04g018390.3C
BraA04g018430.3C
BraA04g018480.3C
BraA04g018650.3C
BraA04g018810.3C
BraA04g018900.3C
BraA04g018920.3C
BraA04g019030.3C
BraA04g019070.3C
BraA04g019100.3C
BraA04g019180.3C
BraA04g019380.3C
BraA04g019510.3C
BraA04g019790.3C
BraA04g019890.3C
BraA04g019970.3C
BraA04g020060.3C
BraA04g020160.3C
BraA04g020910.3C
BraA04g021080.3C
BraA04g021100.3C
BraA04g021220.3C
BraA04g021650.3C
BraA04g021700.3C
BraA04g021710.3C
BraA04g021790.3C
BraA04g021910.3C
BraA04g021950.3C
BraA04g022100.3C
BraA04g022500.3C
BraA04g022670.3C
BraA04g022760.3C
BraA04g022780.3C
BraA04g022800.3C
BraA04g022840.3C
BraA04g022920.3C
BraA04g022930.3C
BraA04g022960.3C
BraA04g023000.3C
BraA04g023010.3C
BraA04g023150.3C
BraA04g023310.3C
BraA04g023360.3C
BraA04g023370.3C
BraA04g023430.3C
BraA04g023510.3C
BraA04g023550.3C
BraA04g023770.3C
BraA04g023800.3C
BraA04g023920.3C
BraA04g023960.3C
BraA04g024010.3C
BraA04g024240.3C
BraA04g024330.3C
BraA04g024550.3C
BraA04g024570.3C
BraA04g024780.3C
BraA04g025170.3C
BraA04g025420.3C
BraA04g025550.3C
BraA04g025630.3C
BraA04g025800.3C
BraA04g026200.3C
BraA04g026210.3C
BraA04g026230.3C
BraA04g026320.3C
BraA04g026350.3C
BraA04g026370.3C
BraA04g026520.3C
BraA04g026540.3C
BraA04g026660.3C
BraA04g026720.3C
BraA04g026870.3C
BraA04g026910.3C
BraA04g027110.3C
BraA04g027130.3C
BraA04g027140.3C
BraA04g027270.3C
BraA04g027300.3C
BraA04g027400.3C
BraA04g027590.3C
BraA04g027630.3C
BraA04g027750.3C
BraA04g027760.3C
BraA04g027810.3C
BraA04g027830.3C
BraA04g028340.3C
BraA04g028380.3C
BraA04g028490.3C
BraA04g028850.3C
BraA04g028860.3C
BraA04g028960.3C
BraA04g029290.3C
BraA04g029300.3C
BraA04g029470.3C
BraA04g029550.3C
BraA04g029620.3C
BraA04g029900.3C
BraA04g030010.3C
BraA04g030600.3C
BraA04g030710.3C
BraA04g030910.3C
BraA04g031140.3C
BraA04g031280.3C
BraA04g031300.3C
BraA04g031380.3C
BraA04g031460.3C
BraA04g031680.3C
BraA04g032210.3C
BraA04g032310.3C
BraA05g000260.3C
BraA05g000270.3C
BraA05g000320.3C
BraA05g000540.3C
BraA05g000610.3C
BraA05g000670.3C
BraA05g001030.3C
BraA05g001220.3C
BraA05g001310.3C
BraA05g001330.3C
BraA05g001360.3C
BraA05g001830.3C
BraA05g002050.3C
BraA05g002220.3C
BraA05g002360.3C
BraA05g002400.3C
BraA05g002430.3C
BraA05g002600.3C
BraA05g002640.3C
BraA05g002690.3C
BraA05g003150.3C
BraA05g003440.3C
BraA05g003450.3C
BraA05g003490.3C
BraA05g003590.3C
BraA05g003680.3C
BraA05g003740.3C
BraA05g003870.3C
BraA05g003910.3C
BraA05g004070.3C
BraA05g004390.3C
BraA05g004510.3C
BraA05g004730.3C
BraA05g004760.3C
BraA05g004800.3C
BraA05g004900.3C
BraA05g004940.3C
BraA05g004990.3C
BraA05g005070.3C
BraA05g005100.3C
BraA05g005200.3C
BraA05g005230.3C
BraA05g005400.3C
BraA05g005510.3C
BraA05g005740.3C
BraA05g005950.3C
BraA05g006060.3C
BraA05g006110.3C
BraA05g006230.3C
BraA05g006260.3C
BraA05g006320.3C
BraA05g006400.3C
BraA05g006520.3C
BraA05g006710.3C
BraA05g006880.3C
BraA05g007700.3C
BraA05g007840.3C
BraA05g007850.3C
BraA05g007900.3C
BraA05g007950.3C
BraA05g008110.3C
BraA05g008210.3C
BraA05g008310.3C
BraA05g008390.3C
BraA05g008410.3C
BraA05g008450.3C
BraA05g008470.3C
BraA05g008490.3C
BraA05g008530.3C
BraA05g008620.3C
BraA05g008690.3C
BraA05g008710.3C
BraA05g008960.3C
BraA05g008980.3C
BraA05g009050.3C
BraA05g009090.3C
BraA05g009210.3C
BraA05g009240.3C
BraA05g009430.3C
BraA05g009460.3C
BraA05g009700.3C
BraA05g009730.3C
BraA05g009820.3C
BraA05g009950.3C
BraA05g010040.3C
BraA05g010140.3C
BraA05g010240.3C
BraA05g010440.3C
BraA05g010460.3C
BraA05g010640.3C
BraA05g010670.3C
BraA05g010700.3C
BraA05g010750.3C
BraA05g010860.3C
BraA05g011000.3C
BraA05g011400.3C
BraA05g011450.3C
BraA05g011510.3C
BraA05g011530.3C
BraA05g012000.3C
BraA05g012150.3C
BraA05g012290.3C
BraA05g012730.3C
BraA05g012800.3C
BraA05g013060.3C
BraA05g013100.3C
BraA05g013240.3C
BraA05g013390.3C
BraA05g013890.3C
BraA05g014010.3C
BraA05g014020.3C
BraA05g014240.3C
BraA05g014270.3C
BraA05g014380.3C
BraA05g014650.3C
BraA05g014940.3C
BraA05g015230.3C
BraA05g015340.3C
BraA05g015560.3C
BraA05g015730.3C
BraA05g015930.3C
BraA05g015980.3C
BraA05g016020.3C
BraA05g016030.3C
BraA05g016110.3C
BraA05g016150.3C
BraA05g016180.3C
BraA05g016190.3C
BraA05g016210.3C
BraA05g016270.3C
BraA05g016300.3C
BraA05g016510.3C
BraA05g016690.3C
BraA05g017000.3C
BraA05g017250.3C
BraA05g017590.3C
BraA05g017700.3C
BraA05g017740.3C
BraA05g017760.3C
BraA05g017790.3C
BraA05g017850.3C
BraA05g018020.3C
BraA05g018050.3C
BraA05g018080.3C
BraA05g018100.3C
BraA05g018230.3C
BraA05g018270.3C
BraA05g018430.3C
BraA05g018520.3C
BraA05g018580.3C
BraA05g018600.3C
BraA05g018610.3C
BraA05g018650.3C
BraA05g018710.3C
BraA05g018790.3C
BraA05g018810.3C
BraA05g018860.3C
BraA05g018870.3C
BraA05g019380.3C
BraA05g019560.3C
BraA05g019570.3C
BraA05g019600.3C
BraA05g019830.3C
BraA05g019850.3C
BraA05g020000.3C
BraA05g020020.3C
BraA05g020140.3C
BraA05g020170.3C
BraA05g020280.3C
BraA05g020330.3C
BraA05g020380.3C
BraA05g020580.3C
BraA05g021060.3C
BraA05g021620.3C
BraA05g021680.3C
BraA05g022160.3C
BraA05g022300.3C
BraA05g023030.3C
BraA05g023170.3C
BraA05g023340.3C
BraA05g023750.3C
BraA05g023920.3C
BraA05g024060.3C
BraA05g024150.3C
BraA05g024300.3C
BraA05g024540.3C
BraA05g024920.3C
BraA05g024940.3C
BraA05g025030.3C
BraA05g025090.3C
BraA05g025300.3C
BraA05g025320.3C
BraA05g025510.3C
BraA05g025730.3C
BraA05g025870.3C
BraA05g026680.3C
BraA05g026750.3C
BraA05g026800.3C
BraA05g026940.3C
BraA05g027000.3C
BraA05g027040.3C
BraA05g027510.3C
BraA05g027840.3C
BraA05g028020.3C
BraA05g028400.3C
BraA05g028670.3C
BraA05g028730.3C
BraA05g028760.3C
BraA05g028920.3C
BraA05g029410.3C
BraA05g029540.3C
BraA05g029550.3C
BraA05g029580.3C
BraA05g029670.3C
BraA05g029810.3C
BraA05g029990.3C
BraA05g030440.3C
BraA05g030460.3C
BraA05g030680.3C
BraA05g030690.3C
BraA05g030800.3C
BraA05g030840.3C
BraA05g030960.3C
BraA05g030990.3C
BraA05g031010.3C
BraA05g031030.3C
BraA05g031070.3C
BraA05g031210.3C
BraA05g031260.3C
BraA05g031760.3C
BraA05g031990.3C
BraA05g032080.3C
BraA05g032160.3C
BraA05g032750.3C
BraA05g032780.3C
BraA05g032840.3C
BraA05g032860.3C
BraA05g032950.3C
BraA05g032970.3C
BraA05g033020.3C
BraA05g033270.3C
BraA05g033340.3C
BraA05g033710.3C
BraA05g033930.3C
BraA05g034060.3C
BraA05g034160.3C
BraA05g034420.3C
BraA05g034570.3C
BraA05g034590.3C
BraA05g034650.3C
BraA05g034960.3C
BraA05g035000.3C
BraA05g035080.3C
BraA05g035120.3C
BraA05g035190.3C
BraA05g035390.3C
BraA05g035570.3C
BraA05g035620.3C
BraA05g035970.3C
BraA05g036230.3C
BraA05g036360.3C
BraA05g036400.3C
BraA05g036560.3C
BraA05g036750.3C
BraA05g036790.3C
BraA05g036910.3C
BraA05g036930.3C
BraA05g037000.3C
BraA05g037020.3C
BraA05g037110.3C
BraA05g037180.3C
BraA05g037290.3C
BraA05g037320.3C
BraA05g037500.3C
BraA05g037530.3C
BraA05g037550.3C
BraA05g037670.3C
BraA05g037950.3C
BraA05g037970.3C
BraA05g038040.3C
BraA05g038530.3C
BraA05g038580.3C
BraA05g038630.3C
BraA05g038730.3C
BraA05g038740.3C
BraA05g038910.3C
BraA05g039140.3C
BraA05g039470.3C
BraA05g039620.3C
BraA05g039720.3C
BraA05g039750.3C
BraA05g039820.3C
BraA05g039900.3C
BraA05g040040.3C
BraA05g040130.3C
BraA05g040320.3C
BraA05g040670.3C
BraA05g040740.3C
BraA05g040820.3C
BraA05g040840.3C
BraA05g040970.3C
BraA05g041090.3C
BraA05g041310.3C
BraA05g041520.3C
BraA05g041550.3C
BraA05g041580.3C
BraA05g041590.3C
BraA05g041660.3C
BraA05g041910.3C
BraA05g041950.3C
BraA05g042050.3C
BraA05g042090.3C
BraA05g042440.3C
BraA05g042490.3C
BraA05g042530.3C
BraA05g042620.3C
BraA05g042640.3C
BraA06g000130.3C
BraA06g000220.3C
BraA06g000630.3C
BraA06g000970.3C
BraA06g000980.3C
BraA06g001080.3C
BraA06g001130.3C
BraA06g001280.3C
BraA06g001290.3C
BraA06g001460.3C
BraA06g001550.3C
BraA06g001660.3C
BraA06g001990.3C
BraA06g002080.3C
BraA06g002280.3C
BraA06g002360.3C
BraA06g002370.3C
BraA06g002390.3C
BraA06g002520.3C
BraA06g002980.3C
BraA06g003140.3C
BraA06g003170.3C
BraA06g003390.3C
BraA06g003420.3C
BraA06g003550.3C
BraA06g003740.3C
BraA06g003850.3C
BraA06g003910.3C
BraA06g004200.3C
BraA06g004360.3C
BraA06g004400.3C
BraA06g004450.3C
BraA06g004460.3C
BraA06g004570.3C
BraA06g004580.3C
BraA06g004760.3C
BraA06g004790.3C
BraA06g004980.3C
BraA06g005690.3C
BraA06g005730.3C
BraA06g005890.3C
BraA06g005920.3C
BraA06g005950.3C
BraA06g006110.3C
BraA06g006120.3C
BraA06g006380.3C
BraA06g006390.3C
BraA06g006410.3C
BraA06g006470.3C
BraA06g006490.3C
BraA06g006530.3C
BraA06g006580.3C
BraA06g006810.3C
BraA06g006960.3C
BraA06g007070.3C
BraA06g007200.3C
BraA06g007400.3C
BraA06g007530.3C
BraA06g007610.3C
BraA06g007780.3C
BraA06g007920.3C
BraA06g008010.3C
BraA06g008220.3C
BraA06g008300.3C
BraA06g008750.3C
BraA06g008820.3C
BraA06g008850.3C
BraA06g008890.3C
BraA06g008920.3C
BraA06g009020.3C
BraA06g009240.3C
BraA06g009280.3C
BraA06g009960.3C
BraA06g010100.3C
BraA06g010190.3C
BraA06g010270.3C
BraA06g010320.3C
BraA06g010360.3C
BraA06g010430.3C
BraA06g010440.3C
BraA06g010460.3C
BraA06g010480.3C
BraA06g010660.3C
BraA06g010770.3C
BraA06g010810.3C
BraA06g011100.3C
BraA06g011250.3C
BraA06g011260.3C
BraA06g011480.3C
BraA06g011500.3C
BraA06g011560.3C
BraA06g011580.3C
BraA06g011620.3C
BraA06g011800.3C
BraA06g012140.3C
BraA06g012280.3C
BraA06g012500.3C
BraA06g012560.3C
BraA06g012680.3C
BraA06g012970.3C
BraA06g012980.3C
BraA06g013110.3C
BraA06g013380.3C
BraA06g013440.3C
BraA06g013630.3C
BraA06g013640.3C
BraA06g013720.3C
BraA06g013750.3C
BraA06g013810.3C
BraA06g013970.3C
BraA06g014010.3C
BraA06g014170.3C
BraA06g014220.3C
BraA06g014270.3C
BraA06g014300.3C
BraA06g014350.3C
BraA06g014370.3C
BraA06g014610.3C
BraA06g014750.3C
BraA06g014890.3C
BraA06g014980.3C
BraA06g014990.3C
BraA06g015150.3C
BraA06g015600.3C
BraA06g016090.3C
[truncated: 1,654 more rows]

## Sheet: Early heading
GeneID
BraA01g000090.3C
BraA01g000190.3C
BraA01g000200.3C
BraA01g000350.3C
BraA01g000530.3C
BraA01g000770.3C
BraA01g000950.3C
BraA01g000980.3C
BraA01g001220.3C
BraA01g001270.3C
BraA01g001540.3C
BraA01g001590.3C
BraA01g001810.3C
BraA01g001850.3C
BraA01g002060.3C
BraA01g002080.3C
BraA01g002170.3C
BraA01g002530.3C
BraA01g002770.3C
BraA01g003000.3C
BraA01g003100.3C
BraA01g003110.3C
BraA01g003160.3C
BraA01g003180.3C
BraA01g003240.3C
BraA01g003940.3C
BraA01g004140.3C
BraA01g004390.3C
BraA01g004650.3C
BraA01g005200.3C
BraA01g005590.3C
BraA01g006220.3C
BraA01g006410.3C
BraA01g006700.3C
BraA01g006780.3C
BraA01g007240.3C
BraA01g007390.3C
BraA01g007420.3C
BraA01g008520.3C
BraA01g009280.3C
BraA01g009310.3C
BraA01g009600.3C
BraA01g010090.3C
BraA01g010370.3C
BraA01g010560.3C
BraA01g011340.3C
BraA01g011430.3C
BraA01g011850.3C
BraA01g011860.3C
BraA01g011890.3C
BraA01g011910.3C
BraA01g011930.3C
BraA01g012480.3C
BraA01g012490.3C
BraA01g012580.3C
BraA01g012670.3C
BraA01g012700.3C
BraA01g013350.3C
BraA01g013460.3C
BraA01g013520.3C
BraA01g013530.3C
BraA01g013740.3C
BraA01g013770.3C
BraA01g014000.3C
BraA01g014290.3C
BraA01g014590.3C
BraA01g014600.3C
BraA01g015680.3C
BraA01g015820.3C
BraA01g016060.3C
BraA01g016630.3C
BraA01g017010.3C
BraA01g017210.3C
BraA01g017400.3C
BraA01g017460.3C
BraA01g017670.3C
BraA01g017950.3C
BraA01g018190.3C
BraA01g018580.3C
BraA01g018620.3C
BraA01g018860.3C
BraA01g018870.3C
BraA01g019280.3C
BraA01g019360.3C
BraA01g019510.3C
BraA01g019600.3C
BraA01g019710.3C
BraA01g020230.3C
BraA01g020270.3C
BraA01g020330.3C
BraA01g021140.3C
BraA01g021380.3C
BraA01g021500.3C
BraA01g021540.3C
BraA01g021590.3C
BraA01g021770.3C
BraA01g022010.3C
BraA01g022660.3C
BraA01g022980.3C
BraA01g023140.3C
BraA01g023370.3C
BraA01g023640.3C
BraA01g023870.3C
BraA01g023880.3C
BraA01g023890.3C
BraA01g023990.3C
BraA01g026160.3C
BraA01g028630.3C
BraA01g030500.3C
BraA01g030930.3C
BraA01g030980.3C
BraA01g031070.3C
BraA01g031150.3C
BraA01g031330.3C
BraA01g031410.3C
BraA01g031570.3C
BraA01g031660.3C
BraA01g031900.3C
BraA01g032040.3C
BraA01g032430.3C
BraA01g032440.3C
BraA01g032580.3C
BraA01g032840.3C
BraA01g032960.3C
BraA01g032980.3C
BraA01g033080.3C
BraA01g033330.3C
BraA01g033520.3C
BraA01g033860.3C
BraA01g034070.3C
BraA01g034180.3C
BraA01g034770.3C
BraA01g034930.3C
BraA01g035000.3C
BraA01g035260.3C
BraA01g035280.3C
BraA01g035530.3C
BraA01g035590.3C
BraA01g035640.3C
BraA01g035690.3C
BraA01g036200.3C
BraA01g036480.3C
BraA01g036620.3C
BraA01g036770.3C
BraA01g036960.3C
BraA01g037270.3C
BraA01g037350.3C
BraA01g037360.3C
BraA01g037410.3C
BraA01g037440.3C
BraA01g037450.3C
BraA01g037500.3C
BraA01g037530.3C
BraA01g037540.3C
BraA01g038420.3C
BraA01g038510.3C
BraA01g039510.3C
BraA01g039860.3C
BraA01g040220.3C
BraA01g040230.3C
BraA01g040250.3C
BraA01g040260.3C
BraA01g040960.3C
BraA01g041020.3C
BraA01g041090.3C
BraA01g041250.3C
BraA01g041410.3C
BraA01g041430.3C
BraA01g041520.3C
BraA01g041530.3C
BraA01g041620.3C
BraA01g041760.3C
BraA01g041840.3C
BraA01g042050.3C
BraA01g042270.3C
BraA01g042550.3C
BraA01g042700.3C
BraA01g042760.3C
BraA01g043570.3C
BraA01g044040.3C
BraA01g044080.3C
BraA01g044140.3C
BraA01g044250.3C
BraA01g044700.3C
BraA01g044710.3C
BraA01g044810.3C
BraA01g044890.3C
BraA02g000140.3C
BraA02g000180.3C
BraA02g000600.3C
BraA02g000750.3C
BraA02g000820.3C
BraA02g001020.3C
BraA02g001450.3C
BraA02g001550.3C
BraA02g001610.3C
BraA02g002030.3C
BraA02g002410.3C
BraA02g002830.3C
BraA02g002870.3C
BraA02g002920.3C
BraA02g003090.3C
BraA02g003270.3C
BraA02g003860.3C
BraA02g003900.3C
BraA02g003930.3C
BraA02g004210.3C
BraA02g004520.3C
BraA02g004550.3C
BraA02g005060.3C
BraA02g005190.3C
BraA02g005420.3C
BraA02g005760.3C
BraA02g006010.3C
BraA02g006090.3C
BraA02g006540.3C
BraA02g006620.3C
BraA02g006840.3C
BraA02g007020.3C
BraA02g007200.3C
BraA02g007380.3C
BraA02g007560.3C
BraA02g007880.3C
BraA02g008230.3C
BraA02g008420.3C
BraA02g008480.3C
BraA02g008680.3C
BraA02g008720.3C
BraA02g009000.3C
BraA02g009230.3C
BraA02g009240.3C
BraA02g009280.3C
BraA02g009410.3C
BraA02g009840.3C
BraA02g009850.3C
BraA02g009870.3C
BraA02g010030.3C
BraA02g010300.3C
BraA02g010490.3C
BraA02g010840.3C
BraA02g010950.3C
BraA02g011500.3C
BraA02g011550.3C
BraA02g012200.3C
BraA02g012330.3C
BraA02g012500.3C
BraA02g013290.3C
BraA02g013460.3C
BraA02g013480.3C
BraA02g013500.3C
BraA02g013630.3C
BraA02g013760.3C
BraA02g013880.3C
BraA02g014080.3C
BraA02g014560.3C
BraA02g014630.3C
BraA02g015010.3C
BraA02g015020.3C
BraA02g015150.3C
BraA02g015410.3C
BraA02g015440.3C
BraA02g015470.3C
BraA02g015540.3C
BraA02g015550.3C
BraA02g015620.3C
BraA02g015830.3C
BraA02g016410.3C
BraA02g017390.3C
BraA02g017620.3C
BraA02g017630.3C
BraA02g018280.3C
BraA02g018340.3C
BraA02g018470.3C
BraA02g018520.3C
BraA02g018550.3C
BraA02g018560.3C
BraA02g018630.3C
BraA02g018670.3C
BraA02g019130.3C
BraA02g019140.3C
BraA02g019640.3C
BraA02g019650.3C
BraA02g019750.3C
BraA02g019760.3C
BraA02g019780.3C
BraA02g019790.3C
BraA02g019880.3C
BraA02g020110.3C
BraA02g020210.3C
BraA02g020290.3C
BraA02g020380.3C
BraA02g020720.3C
BraA02g020890.3C
BraA02g020900.3C
BraA02g021250.3C
BraA02g021280.3C
BraA02g021310.3C
BraA02g021320.3C
BraA02g021340.3C
BraA02g022010.3C
BraA02g022100.3C
BraA02g022270.3C
BraA02g022450.3C
BraA02g022620.3C
BraA02g023500.3C
BraA02g023530.3C
BraA02g023560.3C
BraA02g023730.3C
BraA02g024070.3C
BraA02g024080.3C
BraA02g024200.3C
BraA02g024300.3C
BraA02g024390.3C
BraA02g024620.3C
BraA02g024770.3C
BraA02g024840.3C
BraA02g024880.3C
BraA02g025170.3C
BraA02g025180.3C
BraA02g025230.3C
BraA02g025290.3C
BraA02g025430.3C
BraA02g025510.3C
BraA02g025890.3C
BraA02g025900.3C
BraA02g026160.3C
BraA02g026300.3C
BraA02g026390.3C
BraA02g026450.3C
BraA02g026510.3C
BraA02g026530.3C
BraA02g026730.3C
BraA02g026920.3C
BraA02g027150.3C
BraA02g027270.3C
BraA02g027510.3C
BraA02g027530.3C
BraA02g027690.3C
BraA02g027850.3C
BraA02g028030.3C
BraA02g028150.3C
BraA02g028220.3C
BraA02g028720.3C
BraA02g028790.3C
BraA02g028970.3C
BraA02g029150.3C
BraA02g029160.3C
BraA02g029330.3C
BraA02g029370.3C
BraA02g029520.3C
BraA02g029770.3C
BraA02g030530.3C
BraA02g030720.3C
BraA02g030960.3C
BraA02g031510.3C
BraA02g031720.3C
BraA02g031870.3C
BraA02g032090.3C
BraA02g032350.3C
BraA02g032490.3C
BraA02g032900.3C
BraA02g032970.3C
BraA02g033280.3C
BraA02g033300.3C
BraA02g033550.3C
BraA02g034910.3C
BraA02g035080.3C
BraA02g035700.3C
BraA02g035830.3C
BraA02g035890.3C
BraA02g035900.3C
BraA02g035950.3C
BraA02g036000.3C
BraA02g036180.3C
BraA02g036250.3C
BraA02g036290.3C
BraA02g036510.3C
BraA02g036940.3C
BraA02g037110.3C
BraA02g037480.3C
BraA02g037660.3C
BraA02g037860.3C
BraA02g038460.3C
BraA02g038960.3C
BraA02g039590.3C
BraA02g039660.3C
BraA02g039790.3C
BraA02g039820.3C
BraA02g039920.3C
BraA02g040010.3C
BraA02g040040.3C
BraA02g040260.3C
BraA02g040620.3C
BraA02g040680.3C
BraA02g041120.3C
BraA02g041130.3C
BraA02g041260.3C
BraA02g041430.3C
BraA02g041640.3C
BraA02g041880.3C
BraA02g042050.3C
BraA02g042160.3C
BraA02g042390.3C
BraA02g042410.3C
BraA02g042460.3C
BraA02g042590.3C
BraA02g042740.3C
BraA02g043150.3C
BraA02g043190.3C
BraA02g043310.3C
BraA02g043320.3C
BraA02g043330.3C
BraA02g043490.3C
BraA02g043740.3C
BraA02g043810.3C
BraA02g044210.3C
BraA02g044570.3C
BraA02g044590.3C
BraA02g044740.3C
BraA02g044770.3C
BraA02g044920.3C
BraA02g045120.3C
BraA02g045260.3C
BraA02g045290.3C
BraA02g045630.3C
BraA02g045650.3C
BraA02g045660.3C
BraA02g045670.3C
BraA02g045760.3C
BraA02g045850.3C
BraA03g000080.3C
BraA03g000380.3C
BraA03g000910.3C
BraA03g001390.3C
BraA03g001440.3C
BraA03g001610.3C
BraA03g001980.3C
BraA03g003380.3C
BraA03g003410.3C
BraA03g003690.3C
BraA03g003840.3C
BraA03g003850.3C
BraA03g004060.3C
BraA03g004260.3C
BraA03g004280.3C
BraA03g004340.3C
BraA03g004490.3C
BraA03g004620.3C
BraA03g005190.3C
BraA03g005580.3C
BraA03g005610.3C
BraA03g005630.3C
BraA03g005810.3C
BraA03g006130.3C
BraA03g006550.3C
BraA03g006560.3C
BraA03g006570.3C
BraA03g006630.3C
BraA03g007180.3C
BraA03g007380.3C
BraA03g007390.3C
BraA03g007420.3C
BraA03g007430.3C
BraA03g007460.3C
BraA03g007740.3C
BraA03g007870.3C
BraA03g007930.3C
BraA03g008020.3C
BraA03g008090.3C
BraA03g008200.3C
BraA03g008400.3C
BraA03g008420.3C
BraA03g008460.3C
BraA03g008670.3C
BraA03g009600.3C
BraA03g010860.3C
BraA03g011060.3C
BraA03g011110.3C
BraA03g011230.3C
BraA03g011340.3C
BraA03g012450.3C
BraA03g012840.3C
BraA03g012860.3C
BraA03g012890.3C
BraA03g013200.3C
BraA03g013310.3C
BraA03g013370.3C
BraA03g014300.3C
BraA03g014440.3C
BraA03g014450.3C
BraA03g014760.3C
BraA03g014990.3C
BraA03g015000.3C
BraA03g015020.3C
BraA03g015180.3C
BraA03g015280.3C
BraA03g015510.3C
BraA03g015910.3C
BraA03g016420.3C
BraA03g016560.3C
BraA03g016730.3C
BraA03g017380.3C
BraA03g017590.3C
BraA03g017710.3C
BraA03g018020.3C
BraA03g018050.3C
BraA03g018180.3C
BraA03g018570.3C
BraA03g018580.3C
BraA03g018640.3C
BraA03g019010.3C
BraA03g019080.3C
BraA03g019620.3C
BraA03g019790.3C
BraA03g019850.3C
BraA03g019920.3C
BraA03g020060.3C
BraA03g020090.3C
BraA03g020760.3C
BraA03g020770.3C
BraA03g021170.3C
BraA03g021430.3C
BraA03g021700.3C
BraA03g021720.3C
BraA03g021790.3C
BraA03g021860.3C
BraA03g021990.3C
BraA03g022180.3C
BraA03g022300.3C
BraA03g022330.3C
BraA03g022360.3C
BraA03g022440.3C
BraA03g022810.3C
BraA03g022860.3C
BraA03g023010.3C
BraA03g023200.3C
BraA03g023470.3C
BraA03g023480.3C
BraA03g023620.3C
BraA03g024000.3C
BraA03g024060.3C
BraA03g024260.3C
BraA03g024300.3C
BraA03g024680.3C
BraA03g024980.3C
BraA03g025360.3C
BraA03g025420.3C
BraA03g025570.3C
BraA03g025890.3C
BraA03g026590.3C
BraA03g027190.3C
BraA03g027200.3C
BraA03g027250.3C
BraA03g027760.3C
BraA03g027770.3C
BraA03g027940.3C
BraA03g027960.3C
BraA03g028030.3C
BraA03g028230.3C
BraA03g028520.3C
BraA03g028530.3C
BraA03g028740.3C
BraA03g029130.3C
BraA03g029170.3C
BraA03g029410.3C
BraA03g029730.3C
BraA03g029890.3C
BraA03g029910.3C
BraA03g029930.3C
BraA03g030120.3C
BraA03g030300.3C
BraA03g030510.3C
BraA03g031000.3C
BraA03g031100.3C
BraA03g031390.3C
BraA03g031970.3C
BraA03g032300.3C
BraA03g032420.3C
BraA03g032430.3C
BraA03g032900.3C
BraA03g033220.3C
BraA03g033820.3C
BraA03g034000.3C
BraA03g034090.3C
BraA03g034490.3C
BraA03g034550.3C
BraA03g034560.3C
BraA03g035030.3C
BraA03g035230.3C
BraA03g035290.3C
BraA03g035320.3C
BraA03g035360.3C
BraA03g035410.3C
BraA03g036120.3C
BraA03g036460.3C
BraA03g036540.3C
BraA03g037050.3C
BraA03g037140.3C
BraA03g037430.3C
BraA03g037440.3C
BraA03g037650.3C
BraA03g037900.3C
BraA03g038160.3C
BraA03g038280.3C
BraA03g038370.3C
BraA03g038400.3C
BraA03g038550.3C
BraA03g038630.3C
BraA03g038820.3C
BraA03g038840.3C
BraA03g038980.3C
BraA03g039200.3C
BraA03g039660.3C
BraA03g039690.3C
BraA03g039840.3C
BraA03g040130.3C
BraA03g040350.3C
BraA03g040710.3C
BraA03g040880.3C
BraA03g041170.3C
BraA03g041310.3C
BraA03g041330.3C
BraA03g041720.3C
BraA03g041940.3C
BraA03g042190.3C
BraA03g042250.3C
BraA03g042270.3C
BraA03g042430.3C
BraA03g043020.3C
BraA03g044130.3C
BraA03g044290.3C
BraA03g044400.3C
BraA03g044480.3C
BraA03g044520.3C
BraA03g044930.3C
BraA03g044990.3C
BraA03g045230.3C
BraA03g045240.3C
BraA03g045350.3C
BraA03g045440.3C
BraA03g045550.3C
BraA03g045660.3C
BraA03g045740.3C
BraA03g045750.3C
BraA03g046230.3C
BraA03g046240.3C
BraA03g046350.3C
BraA03g046470.3C
BraA03g046500.3C
BraA03g046740.3C
BraA03g046790.3C
BraA03g047290.3C
BraA03g047370.3C
BraA03g047450.3C
BraA03g047480.3C
BraA03g048220.3C
BraA03g048880.3C
BraA03g049050.3C
BraA03g049230.3C
BraA03g049470.3C
BraA03g049480.3C
BraA03g049500.3C
BraA03g049830.3C
BraA03g049900.3C
BraA03g050620.3C
BraA03g050850.3C
BraA03g051050.3C
BraA03g051240.3C
BraA03g051420.3C
BraA03g051590.3C
BraA03g052440.3C
BraA03g052510.3C
BraA03g052840.3C
BraA03g052850.3C
BraA03g053100.3C
BraA03g053430.3C
BraA03g053700.3C
BraA03g053740.3C
BraA03g053970.3C
BraA03g054270.3C
BraA03g054540.3C
BraA03g054680.3C
BraA03g054890.3C
BraA03g054960.3C
BraA03g055010.3C
BraA03g055090.3C
BraA03g055500.3C
BraA03g055660.3C
BraA03g055670.3C
BraA03g055790.3C
BraA03g055850.3C
BraA03g056060.3C
BraA03g056120.3C
BraA03g056240.3C
BraA03g056260.3C
BraA03g056270.3C
BraA03g056970.3C
BraA03g057110.3C
BraA03g057120.3C
BraA03g057140.3C
BraA03g057600.3C
BraA03g058710.3C
BraA03g058990.3C
BraA03g059380.3C
BraA03g059780.3C
BraA03g060080.3C
BraA03g060170.3C
BraA03g060530.3C
BraA03g060560.3C
BraA03g060710.3C
BraA03g060770.3C
BraA03g060780.3C
BraA03g060840.3C
BraA03g060900.3C
BraA03g060910.3C
BraA03g061090.3C
BraA03g061810.3C
BraA03g063610.3C
BraA03g064230.3C
BraA04g000030.3C
BraA04g000690.3C
BraA04g000950.3C
BraA04g000960.3C
BraA04g001030.3C
BraA04g001190.3C
BraA04g001200.3C
BraA04g001350.3C
BraA04g002630.3C
BraA04g002780.3C
BraA04g002890.3C
BraA04g002940.3C
BraA04g003380.3C
BraA04g003450.3C
BraA04g003590.3C
BraA04g004310.3C
BraA04g004780.3C
BraA04g005090.3C
BraA04g005170.3C
BraA04g005180.3C
BraA04g005800.3C
BraA04g005810.3C
BraA04g005970.3C
BraA04g006010.3C
BraA04g006110.3C
BraA04g006140.3C
BraA04g006260.3C
BraA04g006320.3C
BraA04g006410.3C
BraA04g006680.3C
BraA04g007130.3C
BraA04g007140.3C
BraA04g007360.3C
BraA04g007480.3C
BraA04g007770.3C
BraA04g008200.3C
BraA04g008320.3C
BraA04g008410.3C
BraA04g008600.3C
BraA04g008800.3C
BraA04g008890.3C
BraA04g009000.3C
BraA04g009110.3C
BraA04g009200.3C
BraA04g009590.3C
BraA04g009820.3C
BraA04g009980.3C
BraA04g010540.3C
BraA04g010820.3C
BraA04g010970.3C
BraA04g011050.3C
BraA04g011160.3C
BraA04g011370.3C
BraA04g011410.3C
BraA04g012060.3C
BraA04g012330.3C
BraA04g012520.3C
BraA04g012530.3C
BraA04g012740.3C
BraA04g013370.3C
BraA04g013930.3C
BraA04g014100.3C
BraA04g014280.3C
BraA04g014630.3C
BraA04g014690.3C
BraA04g015090.3C
BraA04g015120.3C
BraA04g015200.3C
BraA04g015610.3C
BraA04g015750.3C
BraA04g015850.3C
BraA04g016100.3C
BraA04g016140.3C
BraA04g016420.3C
BraA04g016480.3C
BraA04g016740.3C
BraA04g016770.3C
BraA04g016930.3C
BraA04g017290.3C
BraA04g017420.3C
BraA04g017530.3C
BraA04g017740.3C
BraA04g017840.3C
BraA04g017880.3C
BraA04g017930.3C
BraA04g017950.3C
BraA04g018480.3C
BraA04g018500.3C
BraA04g018630.3C
BraA04g018780.3C
BraA04g018810.3C
BraA04g018900.3C
BraA04g018960.3C
BraA04g018980.3C
BraA04g019100.3C
BraA04g019180.3C
BraA04g019310.3C
BraA04g019350.3C
BraA04g019410.3C
BraA04g019780.3C
BraA04g020160.3C
BraA04g020860.3C
BraA04g021100.3C
BraA04g021220.3C
BraA04g021240.3C
BraA04g021890.3C
BraA04g021910.3C
BraA04g022100.3C
BraA04g022220.3C
BraA04g022670.3C
BraA04g022840.3C
BraA04g023310.3C
BraA04g023370.3C
BraA04g023380.3C
BraA04g023550.3C
BraA04g023640.3C
BraA04g023770.3C
BraA04g023790.3C
BraA04g024010.3C
BraA04g024370.3C
BraA04g024620.3C
BraA04g024630.3C
BraA04g024790.3C
BraA04g024890.3C
BraA04g025170.3C
BraA04g025900.3C
BraA04g025930.3C
BraA04g026210.3C
BraA04g026730.3C
BraA04g027140.3C
BraA04g027390.3C
BraA04g027400.3C
BraA04g027480.3C
BraA04g028850.3C
BraA04g028930.3C
BraA04g029300.3C
BraA04g029760.3C
BraA04g029780.3C
BraA04g029950.3C
BraA04g030190.3C
BraA04g030720.3C
BraA04g031040.3C
BraA04g031300.3C
BraA04g031600.3C
BraA04g031620.3C
BraA04g031640.3C
BraA05g000390.3C
BraA05g000490.3C
BraA05g000700.3C
BraA05g000740.3C
BraA05g000780.3C
BraA05g000980.3C
BraA05g001400.3C
BraA05g001680.3C
BraA05g002030.3C
BraA05g002620.3C
BraA05g002870.3C
BraA05g003300.3C
BraA05g003320.3C
BraA05g003410.3C
BraA05g003490.3C
BraA05g003740.3C
BraA05g003910.3C
BraA05g004240.3C
BraA05g004290.3C
BraA05g004340.3C
BraA05g004800.3C
BraA05g004900.3C
BraA05g005070.3C
BraA05g005110.3C
BraA05g005200.3C
BraA05g005300.3C
BraA05g005330.3C
BraA05g005360.3C
BraA05g005410.3C
BraA05g005430.3C
BraA05g005630.3C
BraA05g005690.3C
BraA05g005870.3C
BraA05g005950.3C
BraA05g006110.3C
BraA05g006120.3C
BraA05g006260.3C
BraA05g006630.3C
BraA05g008060.3C
BraA05g008110.3C
BraA05g008180.3C
BraA05g008270.3C
BraA05g008390.3C
BraA05g008410.3C
BraA05g008430.3C
BraA05g008520.3C
BraA05g008530.3C
BraA05g008890.3C
BraA05g008960.3C
BraA05g008980.3C
BraA05g008990.3C
BraA05g009210.3C
BraA05g009460.3C
BraA05g009730.3C
BraA05g009820.3C
BraA05g009830.3C
BraA05g009850.3C
BraA05g009940.3C
BraA05g009990.3C
BraA05g010320.3C
BraA05g010360.3C
BraA05g010530.3C
BraA05g010670.3C
BraA05g010690.3C
BraA05g010700.3C
BraA05g010860.3C
BraA05g010930.3C
BraA05g011510.3C
BraA05g011530.3C
BraA05g012340.3C
BraA05g012390.3C
BraA05g012450.3C
BraA05g012800.3C
BraA05g012890.3C
BraA05g013090.3C
BraA05g013240.3C
BraA05g014010.3C
BraA05g014080.3C
BraA05g015290.3C
BraA05g015340.3C
BraA05g015460.3C
BraA05g015830.3C
BraA05g016110.3C
BraA05g016150.3C
BraA05g016190.3C
BraA05g016300.3C
BraA05g016510.3C
BraA05g016540.3C
BraA05g016590.3C
BraA05g016970.3C
BraA05g016980.3C
BraA05g017050.3C
BraA05g017420.3C
BraA05g017440.3C
BraA05g017450.3C
BraA05g017700.3C
BraA05g017760.3C
BraA05g017770.3C
BraA05g018010.3C
BraA05g018230.3C
BraA05g018250.3C
BraA05g018330.3C
BraA05g018410.3C
BraA05g018520.3C
BraA05g018600.3C
BraA05g018610.3C
BraA05g018790.3C
BraA05g018810.3C
BraA05g018860.3C
BraA05g018870.3C
BraA05g019040.3C
BraA05g019570.3C
BraA05g019590.3C
BraA05g019600.3C
BraA05g019830.3C
BraA05g020050.3C
BraA05g020140.3C
BraA05g020170.3C
BraA05g020330.3C
BraA05g020380.3C
BraA05g020850.3C
BraA05g022350.3C
BraA05g022360.3C
BraA05g022460.3C
BraA05g022580.3C
BraA05g022590.3C
BraA05g022700.3C
BraA05g022780.3C
BraA05g023580.3C
BraA05g023930.3C
BraA05g024290.3C
BraA05g026340.3C
BraA05g026890.3C
BraA05g027000.3C
BraA05g027610.3C
BraA05g028400.3C
BraA05g028430.3C
BraA05g028870.3C
BraA05g029670.3C
BraA05g029960.3C
BraA05g030360.3C
BraA05g030540.3C
BraA05g030800.3C
BraA05g030830.3C
BraA05g031380.3C
BraA05g032300.3C
BraA05g032420.3C
BraA05g032610.3C
BraA05g032830.3C
BraA05g032850.3C
BraA05g032950.3C
BraA05g032970.3C
BraA05g033030.3C
BraA05g033300.3C
BraA05g033630.3C
BraA05g033650.3C
BraA05g034040.3C
BraA05g034590.3C
BraA05g034760.3C
BraA05g035080.3C
BraA05g035090.3C
BraA05g035120.3C
BraA05g035810.3C
BraA05g035830.3C
BraA05g036230.3C
BraA05g036420.3C
BraA05g036470.3C
BraA05g036610.3C
BraA05g036750.3C
BraA05g037360.3C
BraA05g037500.3C
BraA05g037950.3C
BraA05g037960.3C
BraA05g038040.3C
BraA05g038130.3C
BraA05g038210.3C
BraA05g038670.3C
BraA05g038890.3C
BraA05g039090.3C
BraA05g039350.3C
BraA05g039470.3C
BraA05g040010.3C
BraA05g040130.3C
BraA05g040420.3C
BraA05g040540.3C
BraA05g040740.3C
BraA05g040890.3C
BraA05g041070.3C
BraA05g041260.3C
BraA05g041630.3C
BraA05g041660.3C
BraA05g041930.3C
BraA05g042640.3C
BraA06g000190.3C
BraA06g000740.3C
BraA06g000940.3C
BraA06g000960.3C
BraA06g000970.3C
BraA06g000980.3C
BraA06g002030.3C
BraA06g002150.3C
BraA06g002890.3C
BraA06g003120.3C
BraA06g003140.3C
BraA06g003170.3C
BraA06g003260.3C
BraA06g003460.3C
BraA06g003740.3C
BraA06g003910.3C
BraA06g004180.3C
BraA06g005090.3C
BraA06g005470.3C
BraA06g005750.3C
BraA06g005920.3C
BraA06g005950.3C
BraA06g006220.3C
BraA06g006230.3C
BraA06g006380.3C
BraA06g006720.3C
BraA06g006930.3C
BraA06g006950.3C
BraA06g007190.3C
BraA06g008070.3C
BraA06g008110.3C
BraA06g008170.3C
BraA06g008220.3C
BraA06g008230.3C
BraA06g008320.3C
BraA06g008750.3C
BraA06g008760.3C
BraA06g008770.3C
BraA06g008820.3C
BraA06g008850.3C
BraA06g008920.3C
BraA06g009320.3C
BraA06g009500.3C
BraA06g009580.3C
BraA06g010190.3C
BraA06g010640.3C
BraA06g010660.3C
BraA06g010770.3C
BraA06g010980.3C
BraA06g011100.3C
BraA06g011790.3C
BraA06g011900.3C
BraA06g012120.3C
BraA06g012140.3C
BraA06g012560.3C
BraA06g012970.3C
BraA06g013110.3C
BraA06g013170.3C
BraA06g013280.3C
BraA06g013400.3C
BraA06g013440.3C
BraA06g013450.3C
BraA06g013970.3C
BraA06g014520.3C
BraA06g014540.3C
BraA06g014750.3C
BraA06g014890.3C
BraA06g014920.3C
BraA06g014990.3C
BraA06g015050.3C
BraA06g015140.3C
BraA06g015970.3C
BraA06g016090.3C
BraA06g016440.3C
BraA06g016450.3C
BraA06g016710.3C
BraA06g016760.3C
BraA06g016790.3C
BraA06g016890.3C
BraA06g017400.3C
BraA06g017490.3C
BraA06g017520.3C
BraA06g017650.3C
BraA06g017700.3C
BraA06g017750.3C
BraA06g017830.3C
BraA06g017880.3C
BraA06g018150.3C
BraA06g018210.3C
BraA06g018360.3C
BraA06g018370.3C
BraA06g018390.3C
BraA06g018830.3C
BraA06g018950.3C
BraA06g019140.3C
BraA06g019290.3C
BraA06g019510.3C
BraA06g019540.3C
BraA06g019740.3C
BraA06g019770.3C
BraA06g019820.3C
BraA06g019900.3C
BraA06g019960.3C
BraA06g020020.3C
BraA06g020240.3C
BraA06g020250.3C
BraA06g020290.3C
BraA06g020540.3C
BraA06g020650.3C
BraA06g020660.3C
BraA06g020730.3C
BraA06g021050.3C
BraA06g021490.3C
BraA06g021550.3C
BraA06g021980.3C
BraA06g022540.3C
BraA06g024310.3C
BraA06g024450.3C
BraA06g024520.3C
BraA06g025020.3C
BraA06g025070.3C
BraA06g025320.3C
BraA06g025890.3C
BraA06g025920.3C
BraA06g025990.3C
BraA06g026290.3C
BraA06g026470.3C
BraA06g026560.3C
BraA06g026870.3C
BraA06g027500.3C
BraA06g027670.3C
BraA06g027810.3C
BraA06g027890.3C
BraA06g027910.3C
BraA06g027920.3C
BraA06g028030.3C
BraA06g028260.3C
BraA06g028270.3C
BraA06g028790.3C
BraA06g028820.3C
BraA06g028840.3C
BraA06g029010.3C
BraA06g029120.3C
BraA06g029230.3C
BraA06g029520.3C
BraA06g029540.3C
BraA06g029560.3C
BraA06g029570.3C
BraA06g029670.3C
BraA06g029980.3C
BraA06g030290.3C
BraA06g030420.3C
BraA06g030510.3C
BraA06g030550.3C
BraA06g030870.3C
BraA06g031020.3C
BraA06g031200.3C
BraA06g031350.3C
BraA06g031540.3C
BraA06g031960.3C
BraA06g032040.3C
BraA06g032440.3C
BraA06g032610.3C
BraA06g032950.3C
BraA06g033020.3C
BraA06g033030.3C
BraA06g033040.3C
BraA06g033100.3C
BraA06g033230.3C
BraA06g033770.3C
BraA06g033790.3C
BraA06g033850.3C
BraA06g034020.3C
BraA06g034110.3C
BraA06g034140.3C
BraA06g034210.3C
BraA06g034400.3C
BraA06g034410.3C
BraA06g034660.3C
BraA06g034680.3C
BraA06g034720.3C
BraA06g034780.3C
BraA06g035020.3C
BraA06g035050.3C
BraA06g035080.3C
BraA06g035230.3C
BraA06g035240.3C
BraA06g035290.3C
BraA06g035400.3C
BraA06g035520.3C
BraA06g035580.3C
BraA06g036010.3C
BraA06g036050.3C
BraA06g036760.3C
BraA06g036970.3C
BraA06g037170.3C
BraA06g037260.3C
BraA06g037410.3C
BraA06g037560.3C
BraA06g037840.3C
BraA06g037870.3C
BraA06g037880.3C
BraA06g038000.3C
BraA06g038110.3C
BraA06g038140.3C
BraA06g038280.3C
BraA06g038690.3C
BraA06g038810.3C
BraA06g039070.3C
BraA06g039190.3C
BraA06g039630.3C
BraA06g039710.3C
BraA06g039760.3C
BraA06g039810.3C
BraA06g040770.3C
BraA06g041350.3C
BraA06g041730.3C
BraA06g041840.3C
BraA06g042190.3C
BraA06g042350.3C
BraA06g042490.3C
BraA06g042740.3C
BraA06g042880.3C
BraA06g043050.3C
BraA06g043070.3C
BraA06g043340.3C
BraA06g043640.3C
BraA06g044100.3C
BraA06g044250.3C
BraA06g044430.3C
BraA06g044440.3C
BraA06g044450.3C
BraA06g044490.3C
BraA06g044750.3C
BraA07g000350.3C
BraA07g000690.3C
BraA07g000850.3C
BraA07g001200.3C
BraA07g001360.3C
BraA07g001490.3C
BraA07g001600.3C
BraA07g001780.3C
BraA07g001990.3C
BraA07g002760.3C
BraA07g002770.3C
BraA07g002870.3C
BraA07g002880.3C
BraA07g002910.3C
BraA07g002920.3C
BraA07g002940.3C
BraA07g003670.3C
BraA07g003740.3C
BraA07g003790.3C
BraA07g004380.3C
BraA07g004530.3C
BraA07g004830.3C
BraA07g005240.3C
BraA07g006410.3C
BraA07g007050.3C
BraA07g007380.3C
BraA07g007550.3C
BraA07g007640.3C
BraA07g007690.3C
BraA07g007710.3C
BraA07g007820.3C
BraA07g007920.3C
BraA07g008270.3C
BraA07g008690.3C
BraA07g008890.3C
BraA07g008910.3C
BraA07g009180.3C
BraA07g009370.3C
BraA07g009800.3C
BraA07g009840.3C
BraA07g010280.3C
BraA07g010590.3C
BraA07g010610.3C
BraA07g010770.3C
BraA07g010780.3C
BraA07g010970.3C
BraA07g010980.3C
BraA07g011370.3C
BraA07g011680.3C
BraA07g012840.3C
BraA07g012870.3C
BraA07g012900.3C
BraA07g012970.3C
BraA07g013190.3C
BraA07g013250.3C
BraA07g013770.3C
BraA07g013990.3C
BraA07g014000.3C
BraA07g014280.3C
BraA07g014330.3C
BraA07g014340.3C
BraA07g014500.3C
BraA07g014520.3C
BraA07g015520.3C
BraA07g015550.3C
BraA07g015850.3C
BraA07g015870.3C
BraA07g015910.3C
BraA07g016200.3C
BraA07g016330.3C
BraA07g016340.3C
BraA07g016420.3C
BraA07g016450.3C
BraA07g017010.3C
BraA07g017300.3C
BraA07g017330.3C
BraA07g017470.3C
BraA07g017530.3C
BraA07g017690.3C
BraA07g018260.3C
BraA07g018670.3C
BraA07g018730.3C
BraA07g019450.3C
BraA07g019470.3C
BraA07g019480.3C
BraA07g020260.3C
BraA07g020340.3C
BraA07g020510.3C
BraA07g020600.3C
BraA07g020990.3C
BraA07g021390.3C
BraA07g021450.3C
BraA07g021460.3C
BraA07g021510.3C
BraA07g021700.3C
BraA07g021740.3C
BraA07g021770.3C
BraA07g021800.3C
BraA07g022090.3C
BraA07g022130.3C
BraA07g022880.3C
BraA07g022940.3C
BraA07g023230.3C
BraA07g023320.3C
BraA07g023630.3C
BraA07g023650.3C
BraA07g023780.3C
BraA07g024110.3C
BraA07g024150.3C
BraA07g024260.3C
BraA07g024320.3C
BraA07g024890.3C
BraA07g024940.3C
BraA07g025400.3C
BraA07g025480.3C
BraA07g026030.3C
BraA07g026140.3C
BraA07g026400.3C
BraA07g026520.3C
BraA07g026620.3C
BraA07g026980.3C
BraA07g027180.3C
BraA07g027360.3C
BraA07g027520.3C
BraA07g027530.3C
BraA07g027610.3C
BraA07g027870.3C
BraA07g028060.3C
BraA07g028350.3C
BraA07g028720.3C
BraA07g029040.3C
BraA07g029080.3C
BraA07g030710.3C
BraA07g030750.3C
BraA07g030760.3C
BraA07g030990.3C
BraA07g031010.3C
BraA07g031060.3C
BraA07g031070.3C
BraA07g031130.3C
BraA07g031740.3C
BraA07g031790.3C
BraA07g031800.3C
BraA07g031850.3C
BraA07g031870.3C
BraA07g032210.3C
BraA07g032370.3C
BraA07g032430.3C
BraA07g032690.3C
BraA07g032750.3C
BraA07g033130.3C
BraA07g033340.3C
BraA07g033660.3C
BraA07g033670.3C
BraA07g034640.3C
BraA07g034800.3C
BraA07g034820.3C
BraA07g034960.3C
BraA07g035330.3C
BraA07g035430.3C
BraA07g035580.3C
BraA07g035640.3C
BraA07g035810.3C
BraA07g036570.3C
BraA07g036650.3C
BraA07g036660.3C
BraA07g036830.3C
BraA07g037480.3C
BraA07g037640.3C
BraA07g037810.3C
BraA07g037910.3C
BraA07g038130.3C
BraA07g038280.3C
BraA07g038340.3C
BraA07g038380.3C
BraA07g038690.3C
BraA07g038720.3C
BraA07g038740.3C
BraA07g038770.3C
BraA07g038910.3C
BraA07g038980.3C
BraA07g039010.3C
BraA07g039320.3C
BraA07g039340.3C
BraA07g039640.3C
BraA07g039670.3C
BraA07g039990.3C
BraA07g040570.3C
BraA07g040960.3C
BraA07g041110.3C
BraA07g041400.3C
BraA07g042250.3C
BraA07g042370.3C
BraA07g042410.3C
BraA07g042420.3C
BraA07g043110.3C
BraA07g043150.3C
BraA08g000210.3C
BraA08g000260.3C
BraA08g000310.3C
BraA08g000600.3C
BraA08g000820.3C
BraA08g000890.3C
BraA08g001090.3C
BraA08g001410.3C
BraA08g001420.3C
BraA08g001450.3C
BraA08g001640.3C
BraA08g001870.3C
BraA08g001880.3C
BraA08g002340.3C
BraA08g002690.3C
BraA08g002770.3C
BraA08g002810.3C
BraA08g002860.3C
BraA08g003070.3C
BraA08g003100.3C
BraA08g003450.3C
BraA08g003470.3C
BraA08g003790.3C
BraA08g004070.3C
BraA08g004690.3C
BraA08g005360.3C
BraA08g005420.3C
BraA08g006350.3C
BraA08g006530.3C
BraA08g006700.3C
BraA08g006750.3C
BraA08g007500.3C
BraA08g007760.3C
BraA08g008790.3C
BraA08g009590.3C
BraA08g009680.3C
BraA08g009740.3C
BraA08g009760.3C
BraA08g009780.3C
BraA08g010250.3C
BraA08g010330.3C
BraA08g010690.3C
BraA08g011150.3C
BraA08g011170.3C
BraA08g011240.3C
BraA08g011250.3C
BraA08g011560.3C
BraA08g011570.3C
BraA08g011840.3C
BraA08g012110.3C
BraA08g012240.3C
BraA08g012320.3C
BraA08g012460.3C
BraA08g012510.3C
BraA08g012750.3C
BraA08g012870.3C
BraA08g013050.3C
BraA08g013080.3C
BraA08g013160.3C
BraA08g013650.3C
BraA08g014370.3C
BraA08g014720.3C
BraA08g014910.3C
BraA08g014920.3C
BraA08g015790.3C
BraA08g016110.3C
BraA08g016150.3C
BraA08g016300.3C
BraA08g016310.3C
BraA08g016350.3C
BraA08g016420.3C
BraA08g016440.3C
BraA08g016920.3C
BraA08g017270.3C
BraA08g017590.3C
BraA08g017770.3C
BraA08g017850.3C
BraA08g017870.3C
BraA08g017940.3C
BraA08g018140.3C
BraA08g018160.3C
BraA08g018180.3C
BraA08g018620.3C
BraA08g018670.3C
BraA08g018890.3C
BraA08g019370.3C
BraA08g019410.3C
BraA08g019790.3C
BraA08g019950.3C
BraA08g020170.3C
BraA08g020190.3C
BraA08g020320.3C
BraA08g020450.3C
BraA08g020590.3C
BraA08g021010.3C
BraA08g021340.3C
BraA08g021510.3C
BraA08g021810.3C
BraA08g021940.3C
BraA08g022090.3C
BraA08g022130.3C
BraA08g022530.3C
BraA08g022550.3C
BraA08g022680.3C
BraA08g022690.3C
BraA08g022790.3C
BraA08g022850.3C
BraA08g022970.3C
BraA08g023260.3C
BraA08g023520.3C
BraA08g023650.3C
BraA08g023760.3C
BraA08g023830.3C
BraA08g024160.3C
BraA08g024610.3C
BraA08g024730.3C
BraA08g025340.3C
BraA08g025770.3C
BraA08g026400.3C
BraA08g026820.3C
BraA08g026840.3C
BraA08g027350.3C
BraA08g027880.3C
BraA08g028230.3C
BraA08g028700.3C
BraA08g029130.3C
BraA08g029230.3C
BraA08g029750.3C
BraA08g029760.3C
BraA08g029830.3C
BraA08g029900.3C
BraA08g030240.3C
BraA08g030540.3C
BraA08g030720.3C
BraA08g031620.3C
BraA08g031960.3C
BraA08g032000.3C
BraA08g032090.3C
BraA08g032100.3C
BraA08g032130.3C
BraA08g032140.3C
BraA08g032320.3C
BraA08g032340.3C
BraA08g032360.3C
BraA08g032720.3C
BraA08g032820.3C
BraA08g032930.3C
BraA08g033300.3C
BraA08g033410.3C
BraA08g033610.3C
BraA08g033940.3C
BraA08g034880.3C
BraA08g035100.3C
BraA08g035220.3C
BraA08g035240.3C
BraA08g035250.3C
BraA08g035260.3C
BraA08g035270.3C
BraA08g035280.3C
BraA08g035300.3C
BraA08g035330.3C
BraA08g035430.3C
BraA08g035500.3C
BraA08g035610.3C
BraA08g035620.3C
BraA08g035680.3C
BraA08g035690.3C
BraA08g035750.3C
BraA09g000010.3C
BraA09g000230.3C
BraA09g000240.3C
BraA09g000270.3C
BraA09g000280.3C
BraA09g000600.3C
BraA09g000940.3C
BraA09g000960.3C
BraA09g001010.3C
BraA09g001110.3C
BraA09g001170.3C
BraA09g001720.3C
BraA09g001750.3C
BraA09g001840.3C
BraA09g001990.3C
BraA09g002680.3C
BraA09g002920.3C
BraA09g003290.3C
BraA09g003490.3C
BraA09g004310.3C
BraA09g004710.3C
BraA09g004730.3C
BraA09g005040.3C
BraA09g005350.3C
BraA09g006510.3C
BraA09g006980.3C
BraA09g007020.3C
BraA09g007060.3C
BraA09g007110.3C
BraA09g007140.3C
BraA09g007170.3C
BraA09g007570.3C
BraA09g007980.3C
BraA09g008050.3C
BraA09g008130.3C
BraA09g008220.3C
BraA09g008410.3C
BraA09g008870.3C
BraA09g009290.3C
BraA09g009630.3C
BraA09g009640.3C
BraA09g009670.3C
BraA09g009690.3C
BraA09g009730.3C
BraA09g009770.3C
BraA09g009850.3C
BraA09g009920.3C
BraA09g009930.3C
BraA09g010190.3C
BraA09g010360.3C
BraA09g010440.3C
BraA09g010770.3C
BraA09g011230.3C
BraA09g011250.3C
BraA09g011260.3C
BraA09g011320.3C
BraA09g011370.3C
BraA09g011660.3C
BraA09g012200.3C
BraA09g012210.3C
BraA09g012690.3C
BraA09g012740.3C
BraA09g012820.3C
BraA09g012920.3C
BraA09g013080.3C
BraA09g013860.3C
BraA09g014040.3C
BraA09g014150.3C
BraA09g014400.3C
BraA09g014520.3C
BraA09g014730.3C
BraA09g014960.3C
BraA09g014980.3C
BraA09g015030.3C
BraA09g015080.3C
BraA09g015570.3C
BraA09g015610.3C
BraA09g015830.3C
BraA09g015970.3C
BraA09g016150.3C
BraA09g016320.3C
BraA09g016350.3C
BraA09g016420.3C
BraA09g016490.3C
BraA09g016660.3C
BraA09g016860.3C
BraA09g017130.3C
BraA09g018260.3C
BraA09g018420.3C
BraA09g018430.3C
BraA09g018550.3C
BraA09g018900.3C
BraA09g019270.3C
BraA09g019310.3C
BraA09g019390.3C
BraA09g019530.3C
BraA09g019740.3C
BraA09g019790.3C
BraA09g019910.3C
BraA09g019950.3C
BraA09g020020.3C
BraA09g020300.3C
BraA09g020340.3C
BraA09g020440.3C
BraA09g020590.3C
BraA09g020770.3C
BraA09g020860.3C
BraA09g021820.3C
BraA09g022020.3C
BraA09g022830.3C
BraA09g023020.3C
BraA09g023420.3C
BraA09g023430.3C
BraA09g023440.3C
BraA09g023770.3C
BraA09g023880.3C
BraA09g023920.3C
BraA09g024100.3C
BraA09g024620.3C
BraA09g025060.3C
BraA09g025650.3C
BraA09g025760.3C
BraA09g026560.3C
BraA09g026590.3C
BraA09g026640.3C
BraA09g026670.3C
BraA09g026690.3C
BraA09g026710.3C
BraA09g026870.3C
BraA09g027830.3C
BraA09g028500.3C
BraA09g028700.3C
BraA09g028750.3C
BraA09g031640.3C
BraA09g031710.3C
BraA09g033390.3C
BraA09g034550.3C
BraA09g034570.3C
BraA09g034590.3C
BraA09g034770.3C
BraA09g035080.3C
BraA09g035160.3C
BraA09g035170.3C
BraA09g036140.3C
BraA09g036210.3C
BraA09g036800.3C
BraA09g036920.3C
BraA09g036980.3C
BraA09g037150.3C
BraA09g037340.3C
BraA09g037400.3C
BraA09g037470.3C
BraA09g037490.3C
BraA09g037920.3C
BraA09g038050.3C
BraA09g038230.3C
BraA09g038400.3C
BraA09g038800.3C
BraA09g038880.3C
BraA09g038950.3C
BraA09g039000.3C
BraA09g039010.3C
BraA09g039070.3C
BraA09g039200.3C
BraA09g039260.3C
BraA09g039480.3C
BraA09g040030.3C
BraA09g040060.3C
BraA09g040210.3C
BraA09g040330.3C
BraA09g040350.3C
BraA09g040490.3C
BraA09g040510.3C
BraA09g040630.3C
BraA09g041020.3C
BraA09g041340.3C
BraA09g041700.3C
BraA09g041770.3C
BraA09g042000.3C
BraA09g042250.3C
BraA09g042420.3C
BraA09g042630.3C
BraA09g042730.3C
BraA09g042740.3C
BraA09g042800.3C
BraA09g042820.3C
BraA09g043070.3C
BraA09g043670.3C
BraA09g043950.3C
BraA09g044130.3C
BraA09g044300.3C
BraA09g044380.3C
BraA09g044420.3C
BraA09g044440.3C
BraA09g044460.3C
BraA09g044490.3C
BraA09g044520.3C
BraA09g045280.3C
BraA09g045720.3C
BraA09g045780.3C
BraA09g045940.3C
BraA09g045970.3C
BraA09g046180.3C
BraA09g046730.3C
BraA09g046780.3C
BraA09g046810.3C
BraA09g046920.3C
BraA09g047260.3C
BraA09g047480.3C
BraA09g047570.3C
BraA09g048100.3C
BraA09g048120.3C
BraA09g048340.3C
BraA09g048860.3C
BraA09g048970.3C
BraA09g049120.3C
BraA09g049240.3C
BraA09g049290.3C
BraA09g049310.3C
BraA09g049400.3C
BraA09g049430.3C
BraA09g049460.3C
BraA09g049830.3C
BraA09g050150.3C
BraA09g050160.3C
BraA09g050320.3C
BraA09g050830.3C
BraA09g050980.3C
BraA09g051010.3C
BraA09g051580.3C
BraA09g051680.3C
BraA09g051820.3C
BraA09g052040.3C
BraA09g052150.3C
BraA09g052160.3C
BraA09g052440.3C
BraA09g052670.3C
BraA09g052760.3C
BraA09g053060.3C
BraA09g053080.3C
BraA09g053130.3C
BraA09g053580.3C
BraA09g053970.3C
BraA09g054110.3C
BraA09g054170.3C
BraA09g054280.3C
BraA09g055630.3C
BraA09g055880.3C
BraA09g055900.3C
BraA09g056060.3C
BraA09g056140.3C
BraA09g056560.3C
BraA09g056570.3C
BraA09g057050.3C
BraA09g057070.3C
BraA09g057080.3C
BraA09g057120.3C
BraA09g057230.3C
BraA09g057780.3C
BraA09g057900.3C
BraA09g057950.3C
BraA09g058010.3C
BraA09g058280.3C
BraA09g058420.3C
BraA09g058520.3C
BraA09g059100.3C
BraA09g059190.3C
BraA09g059200.3C
BraA09g059230.3C
BraA09g059410.3C
BraA09g059440.3C
BraA09g059520.3C
BraA09g059580.3C
BraA09g059750.3C
BraA09g060310.3C
BraA09g060710.3C
BraA09g060730.3C
BraA09g060750.3C
BraA09g060780.3C
BraA09g060880.3C
BraA09g060900.3C
BraA09g060970.3C
BraA09g061160.3C
BraA09g061170.3C
BraA09g061290.3C
BraA09g061360.3C
BraA09g062100.3C
BraA09g062470.3C
BraA09g063190.3C
BraA09g063200.3C
BraA09g063220.3C
BraA09g063330.3C
BraA09g063800.3C
BraA09g064580.3C
BraA09g065830.3C
BraA09g066010.3C
BraA09g066420.3C
BraA10g000330.3C
BraA10g000760.3C
BraA10g000880.3C
BraA10g001350.3C
BraA10g001610.3C
BraA10g002010.3C
BraA10g002060.3C
BraA10g002390.3C
BraA10g002620.3C
BraA10g002640.3C
BraA10g002750.3C
BraA10g002940.3C
BraA10g002970.3C
BraA10g003290.3C
BraA10g003310.3C
BraA10g003320.3C
BraA10g003420.3C
BraA10g003750.3C
BraA10g004480.3C
BraA10g004620.3C
BraA10g004830.3C
BraA10g004860.3C
BraA10g004900.3C
BraA10g005010.3C
BraA10g005110.3C
BraA10g005220.3C
BraA10g005320.3C
BraA10g005410.3C
BraA10g005470.3C
BraA10g005680.3C
BraA10g005700.3C
BraA10g005830.3C
BraA10g005840.3C
BraA10g005930.3C
BraA10g006190.3C
BraA10g006200.3C
BraA10g006220.3C
BraA10g006730.3C
BraA10g006740.3C
BraA10g006950.3C
BraA10g007880.3C
BraA10g008260.3C
BraA10g008420.3C
BraA10g008480.3C
BraA10g008950.3C
[truncated: 147 more rows]
