# Supplementary material for: Genome-wide analysis of changes in miRNA and target gene expression reveals key roles in heterosis for Chinese cabbage biomass
Source: Hortic Res. 2021 Mar 1;8:39. doi: 10.1038/s41438-021-00474-6 (PMC7917107; doi:10.1038/s41438-021-00474-6)
Supplement: Supplementary file 14 — Supplementary Table S7 [file 41438_2021_474_MOESM14_ESM.xlsx]

## Sheet: Seedling
Gene	P1-S_meanFPKM	P2-S_meanFPKM	F1-S_meanFPKM	MPV-S	F1-S/MPV-S	P1-H_meanFPKM	P2-H_meanFPKM	F1-H_meanFPKM	MPV-H	F1-H/MPV-H	Nr	Swissprot	KEGG	GO	Brassica_rapa1.5_geneid	tair_transcript	tair_Pathway
BraA01g000060.3C	1.62	0.145	0.0166667	0.8825	0.0188857	0	0.025	0.0166667	0.0125	1.33333	gi|923503288|ref|XP_013649481.1|/0/PREDICTED: cellulose synthase-like protein D4 [Brassica napus]	sp|Q9SZL9|CSLD4_ARATH/0.0/Cellulose synthase-like protein D4 OS=Arabidopsis thaliana OX=3702 GN=CSLD4 PE=2 SV=1	atr:18445156/0.0/cellulose synthase-like protein D5; K00770 1,4-beta-D-xylan synthase [EC:2.4.2.24]	biological_process:GO:0030244//cellulose biosynthetic process;cellular_component:GO:0016020//membrane;molecular_function:GO:0016760//cellulose synthase (UDP-forming) activity;	Bra011900,Bra033554	AT4G38190.1	ko01100//Metabolic pathways;ko00500//Starch and sucrose metabolism;ko00520//Amino sugar and nucleotide sugar metabolism
BraA01g000090.3C	8.28	0.14	2.45	4.21	0.581948	11.3367	0.24	4.93	5.78833	0.851713	gi|923503295|ref|XP_013673639.1|/0/PREDICTED: RAF proto-oncogene serine/threonine-protein kinase-like isoform X2 [Brassica napus]	sp|F4JTP5|STY46_ARATH/0.0/Serine/threonine-protein kinase STY46 OS=Arabidopsis thaliana OX=3702 GN=STY46 PE=1 SV=1	rcu:RCOM_1599780/0.0/protein kinase, putative (EC:2.7.10.2); K17535 serine/threonine-protein kinase TNNI3K [EC:2.7.11.1]	biological_process:GO:0006468//protein phosphorylation;molecular_function:GO:0005524//ATP binding;GO:0004672//protein kinase activity;	Bra011897,Bra015215,Bra010744	AT4G38470.1	ko04075//Plant hormone signal transduction
BraA01g000190.3C	5.61	1.94	6.27667	3.775	1.66269	12.9867	4	9.91667	8.49333	1.16758	gi|674890744|emb|CDY41952.1|/0/BnaA01g05240D [Brassica napus]	sp|F4JUI9|KN7F_ARATH/0.0/Kinesin-like protein KIN-7F OS=Arabidopsis thaliana OX=3702 GN=KIN7F PE=2 SV=1	brp:103864107/0.0/kinesin-like protein NACK1; K11498 centromeric protein E	NA	Bra011885,Bra033586,Bra030304	AT4G38950.2	-
BraA01g000330.3C	129.68	65.815	149.897	97.7475	1.53351	161.533	178.275	161.453	169.904	0.950261	gi|15234970|ref|NP_195631.1|/2.36403e-72/40S ribosomal protein S25-4 [Arabidopsis thaliana] &gt;gi|565447137|ref|XP_006284805.1| hypothetical protein CARUB_v10006075mg [Capsella rubella] &gt;gi|685256069|ref|XP_009108831.1| PREDICTED: 40S ribosomal protein S25-4 [Brassica rapa] &gt;gi|685327104|ref|XP_009101893.1| PREDICTED: 40S ribosomal protein S25-4 [Brassica rapa] &gt;gi|685347087|ref|XP_0091…	sp|Q9T029|RS254_ARATH/5e-74/40S ribosomal protein S25-4 OS=Arabidopsis thaliana OX=3702 GN=RPS25E PE=3 SV=1	brp:103835133/6e-73/40S ribosomal protein S25-4; K02975 small subunit ribosomal protein S25e	NA	Bra011871,Bra031202,Bra033603,Bra030292,Bra010696,Bra013079	AT4G39200.1	ko03010//Ribosome
BraA01g000480.3C	44.3367	53.69	78.59	49.0133	1.60344	13.71	19.68	18.7567	16.695	1.12349	gi|685256109|ref|XP_009125062.1|/0/PREDICTED: F-box/kelch-repeat protein At4g39590-like [Brassica rapa]	sp|Q8GY88|SK2_ARATH/3e-165/Shikimate kinase 2, chloroplastic OS=Arabidopsis thaliana OX=3702 GN=SK2 PE=1 SV=1	brp:103850170/0.0/shikimate kinase 2, chloroplastic; K00891 shikimate kinase [EC:2.7.1.71]	NA	Bra011857,Bra030270	AT4G39540.2	ko01100//Metabolic pathways;ko01110//Biosynthesis of secondary metabolites;ko01230//Biosynthesis of amino acids;ko00400//Phenylalanine, tyrosine and tryptophan biosynthesis
BraA01g000830.3C	6.80667	63.62	8.46	35.2133	0.24025	0.43	1.92	0.396667	1.175	0.337589	gi|923671781|ref|XP_013650924.1|/3.08396e-130/PREDICTED: uncharacterized protein LOC106355548 [Brassica napus]	sp|O81345|C79B1_SINAL/0.0/Cytochrome P450 79B1 OS=Sinapis alba OX=3728 GN=CYP79B1 PE=2 SV=1	eus:EUTSA_v10024861mg/0.0/hypothetical protein; K11812 tryptophan N-monooxygenase [EC:1.14.13.125]	biological_process:GO:0055114//oxidation-reduction process;molecular_function:GO:0005506//iron ion binding;GO:0020037//heme binding;GO:0016705//oxidoreductase activity, acting on paired donors, with incorporation or reduction of molecular oxygen;	Bra011821,Bra010644,Bra017871,Bra030246	AT4G39950.1	ko01110//Biosynthesis of secondary metabolites;ko01210//2-Oxocarboxylic acid metabolism;ko00380//Tryptophan metabolism;ko00460//Cyanoamino acid metabolism;ko00966//Glucosinolate biosynthesis
BraA01g001060.3C	7.16667	3.205	9.83	5.18583	1.89555	9.64667	8.315	11.36	8.98083	1.26492	gi|685256241|ref|XP_009131413.1|/0/PREDICTED: rhamnogalacturonate lyase B [Brassica rapa]	NA	brp:103856150/0.0/RNA methyltransferase-like protein 1; K03437 RNA methyltransferase, TrmH family	biological_process:GO:0006396//RNA processing;molecular_function:GO:0008173//RNA methyltransferase activity;GO:0003723//RNA binding;	Bra011801	AT4G38020.1	-
BraA01g001330.3C	42.3433	16.345	16.93	29.3442	0.576946	71.7167	42.79	55.9867	57.2533	0.977876	gi|685256302|ref|XP_009134560.1|/0/PREDICTED: putative formamidase C869.04 [Brassica rapa]	NA	brp:103858933/0.0/putative formamidase C869.04; K01455 formamidase [EC:3.5.1.49]	molecular_function:GO:0016811//hydrolase activity, acting on carbon-nitrogen (but not peptide) bonds, in linear amides;	Bra011773,Bra011774	AT4G37550.1	ko01200//Carbon metabolism;ko00460//Cyanoamino acid metabolism;ko00630//Glyoxylate and dicarboxylate metabolism;ko00910//Nitrogen metabolism
BraA01g001360.3C	5.48	23.84	3.66333	14.66	0.249886	11.6267	33.17	21.07	22.3983	0.940695	gi|922414973|ref|XP_013593170.1|/3.23117e-61/PREDICTED: peroxidase 50-like isoform X2 [Brassica oleracea var. oleracea]	sp|Q43731|PER50_ARATH/0.0/Peroxidase 50 OS=Arabidopsis thaliana OX=3702 GN=PER50 PE=1 SV=1	brp:103859221/0.0/peroxidase 50; K00430 peroxidase [EC:1.11.1.7]	biological_process:GO:0006979//response to oxidative stress;GO:0055114//oxidation-reduction process;molecular_function:GO:0020037//heme binding;GO:0004601//peroxidase activity;	Bra011771,Bra017830	AT4G37520.1	ko01100//Metabolic pathways;ko01110//Biosynthesis of secondary metabolites;ko00940//Phenylpropanoid biosynthesis
BraA01g001410.3C	6.49	0.385	9.33	3.4375	2.71418	69.65	102.385	88.0967	86.0175	1.02417	gi|685256317|ref|XP_009135514.1|/0/PREDICTED: tetratricopeptide repeat protein 13 [Brassica rapa]	sp|Q9FPR2|AGP18_ARATH/7e-77/Lysine-rich arabinogalactan protein 18 OS=Arabidopsis thaliana OX=3702 GN=AGP18 PE=2 SV=1	rcu:RCOM_1464010/1e-19/hypothetical protein; K11991 tRNA(adenine34) deaminase [EC:3.5.4.33]	NA	Bra011767,Bra017823	AT4G37450.1	-
BraA01g001700.3C	0	6.565	0.45	3.2825	0.137091	0.16	0.085	0	0.1225	0	gi|685256374|ref|XP_009138272.1|/0/PREDICTED: transcription factor SPATULA [Brassica rapa]	sp|O80888|M3K17_ARATH/1e-53/Mitogen-activated protein kinase kinase kinase 17 OS=Arabidopsis thaliana OX=3702 GN=MAPKKK17 PE=1 SV=1	atr:18427725/6e-56/mitogen-activated protein kinase kinase kinase NPK1; K04421 mitogen-activated protein kinase kinase kinase 3 [EC:2.7.11.25]	biological_process:GO:0006468//protein phosphorylation;molecular_function:GO:0004672//protein kinase activity;GO:0005524//ATP binding;	Bra011739	-	-
BraA01g001810.3C	1.72333	5.22	7.81	3.47167	2.24964	2.19667	11.77	4.63333	6.98333	0.663484	gi|685256403|ref|XP_009139537.1|/0/PREDICTED: uncharacterized protein LOC103863524 [Brassica rapa] &gt;gi|685256405|ref|XP_009139603.1| PREDICTED: uncharacterized protein LOC103863524 [Brassica rapa] &gt;gi|685256407|ref|XP_009139667.1| PREDICTED: uncharacterized protein LOC103863524 [Brassica rapa]	sp|Q9SY20|FB20_ARATH/1e-64/F-box protein At1g30790 OS=Arabidopsis thaliana OX=3702 GN=At1g30790 PE=2 SV=2	aly:ARALYDRAFT_339268/6e-08/hypothetical protein; K12844 U4/U6 small nuclear ribonucleoprotein PRP31	biological_process:GO:0006412//translation;cellular_component:GO:0005622//intracellular;GO:0005840//ribosome;molecular_function:GO:0005515//protein binding;GO:0003735//structural constituent of ribosome;	Bra011727,Bra011728,Bra013783,Bra028718	AT4G37090.1	-
BraA01g001850.3C	6.28333	1.485	7.18667	3.88417	1.85025	15.12	4.27	13.5967	9.695	1.40244	gi|685256419|ref|XP_009140048.1|/0/PREDICTED: putative glucose-6-phosphate 1-epimerase [Brassica rapa]	sp|Q8RWH9|NUP58_ARATH/0.0/Nuclear pore complex protein NUP58 OS=Arabidopsis thaliana OX=3702 GN=NUP58 PE=1 SV=1	brp:103864202/0.0/uncharacterized LOC103864202; K14307 nucleoporin p58/p45	molecular_function:GO:0005515//protein binding;	Bra011723,Bra010582	AT4G37130.1	ko03013//RNA transport
BraA01g002060.3C	43.5633	6.71	15.53	25.1367	0.617823	10.5567	3.455	7.11333	7.00583	1.01534	gi|674958204|emb|CDX75596.1|/6.33788e-16/BnaA01g01060D [Brassica napus]	sp|F4JQH3|AMPP1_ARATH/0.0/Aminopeptidase P1 OS=Arabidopsis thaliana OX=3702 GN=APP1 PE=1 SV=1	brp:103866076/0.0/probable Xaa-Pro aminopeptidase P; K01262 Xaa-Pro aminopeptidase [EC:3.4.11.9]	molecular_function:GO:0016787//hydrolase activity;GO:0070006//metalloaminopeptidase activity;	Bra011704,Bra010574	AT4G36760.1	-
BraA01g002210.3C	2.20667	0.185	2.65	1.19583	2.21603	2.23	1.41	1.48333	1.82	0.815018	gi|685256490|ref|XP_009143626.1|/0/PREDICTED: monoacylglycerol lipase ABHD6-like [Brassica rapa]	sp|P54776|PRS6A_SOLLC/2e-16/26S proteasome regulatory subunit 6A homolog OS=Solanum lycopersicum OX=4081 GN=TBP1 PE=2 SV=1	brp:103867193/0.0/ATPase family AAA domain-containing protein 3C; K17681 ATPase family AAA domain-containing protein 3A/B	molecular_function:GO:0005524//ATP binding;	Bra011692,Bra037225	AT4G36580.1	ko04141//Protein processing in endoplasmic reticulum;ko04144//Endocytosis;ko03050//Proteasome
BraA01g002490.3C	148.517	87.59	195.22	118.053	1.65366	351.833	432.73	378.88	392.282	0.965837	gi|685256556|ref|XP_009146644.1|/0/PREDICTED: probable WRKY transcription factor 52 [Brassica rapa]	sp|Q42064|RL83_ARATH/0.0/60S ribosomal protein L8-3 OS=Arabidopsis thaliana OX=3702 GN=RPL8C PE=2 SV=2	brp:103834984/0.0/60S ribosomal protein L8-3; K02938 large subunit ribosomal protein L8e	biological_process:GO:0006412//translation;cellular_component:GO:0005622//intracellular;GO:0005840//ribosome;molecular_function:GO:0003735//structural constituent of ribosome;	Bra011664,Bra010550,Bra017749,Bra039911,Bra024481,Bra012864,Bra037242,Bra036831	AT2G18020.1	ko03010//Ribosome
BraA01g002530.3C	12.8233	0	1.88	6.41167	0.293215	8.29333	0	3.57	4.14667	0.860932	gi|685256565|ref|XP_009147136.1|/2.45427e-123/PREDICTED: oral-facial-digital syndrome 1 protein [Brassica rapa] &gt;gi|685256567|ref|XP_009147195.1| PREDICTED: oral-facial-digital syndrome 1 protein [Brassica rapa]	NA	mus:103971822/8e-135/RNA demethylase ALKBH5-like; K10767 alkylated DNA repair protein alkB homolog 5 [EC:1.14.11.-]	biological_process:GO:0055114//oxidation-reduction process;molecular_function:GO:0016491//oxidoreductase activity;	Bra011660	AT4G36090.3	-
BraA01g002570.3C	18.4433	105.995	19.0633	62.2192	0.30639	12.0433	17.675	14.5833	14.8592	0.981437	gi|685256571|ref|XP_009147422.1|/0/PREDICTED: DNA-(apurinic or apyrimidinic site) lyase 2 isoform X1 [Brassica rapa]	sp|Q9FYB5|DNJ11_ARATH/4e-103/Chaperone protein dnaJ 11, chloroplastic OS=Arabidopsis thaliana OX=3702 GN=ATJ11 PE=1 SV=2	ppp:PHYPADRAFT_108109/8e-13/hypothetical protein; K03686 molecular chaperone DnaJ	NA	Bra011656,Bra017744,Bra010502	AT4G36040.1	ko04141//Protein processing in endoplasmic reticulum
BraA01g002770.3C	39.9133	61.195	16.9333	50.5542	0.334954	15.5933	1.695	4.23333	8.64417	0.489733	gi|685256640|ref|XP_009150416.1|/4.92173e-130/PREDICTED: senescence-associated protein DIN1 isoform X1 [Brassica rapa] &gt;gi|923504383|ref|XP_013641759.1| PREDICTED: senescence-associated protein DIN1 isoform X1 [Brassica napus]	sp|P27626|DIN1_RAPSA/2e-119/Senescence-associated protein DIN1 OS=Raphanus sativus OX=3726 GN=DIN1 PE=2 SV=1	jcu:105629434/6e-31/receptor homology region, transmembrane domain- and RING domain-containing protein 1; K15692 E3 ubiquitin-protein ligase RNF13 [EC:2.3.2.27]	NA	Bra011636	AT4G35770.1	-
BraA01g003080.3C	8.86	24.01	8.39667	16.435	0.510902	84.4367	149.525	115.74	116.981	0.989393	gi|923504302|ref|XP_013751938.1|/0/PREDICTED: calcium-dependent protein kinase 5-like [Brassica napus]	sp|Q38871|CDPK5_ARATH/0.0/Calcium-dependent protein kinase 5 OS=Arabidopsis thaliana OX=3702 GN=CPK5 PE=2 SV=1	brp:103829070/0.0/calcium-dependent protein kinase 5; K13412 calcium-dependent protein kinase [EC:2.7.11.1]	biological_process:GO:0006468//protein phosphorylation;molecular_function:GO:0005524//ATP binding;GO:0004672//protein kinase activity;GO:0005509//calcium ion binding;	Bra011605,Bra037277,Bra009653,Bra033557,Bra017707,Bra005824,Bra001373,Bra025696	AT4G35310.1	ko04626//Plant-pathogen interaction
BraA01g003180.3C	0	0.555	1.11	0.2775	4	0.0233333	2.46	1.53	1.24167	1.23221	gi|674857593|emb|CDY70269.1|/0/BnaAnng33150D, partial [Brassica napus]	sp|F4JKK0|SUD1_ARATH/5e-15/Probable E3 ubiquitin ligase SUD1 OS=Arabidopsis thaliana OX=3702 GN=SUD1 PE=1 SV=1	brp:103850648/1e-127/probable E3 ubiquitin ligase SUD1; K10661 E3 ubiquitin-protein ligase MARCH6 [EC:2.3.2.27]	NA	NA	-	-
BraA01g003240.3C	26.4467	6.83	10.88	16.6383	0.653912	10.7567	5.07	8.86667	7.91333	1.12047	gi|685256767|ref|XP_009105444.1|/0/PREDICTED: pentatricopeptide repeat-containing protein At4g35130, chloroplastic [Brassica rapa]	sp|O49619|PP350_ARATH/0.0/Pentatricopeptide repeat-containing protein At4g35130, chloroplastic OS=Arabidopsis thaliana OX=3702 GN=PCMP-H27 PE=3 SV=1	brp:103831116/0.0/DDB1- and CUL4-associated factor 8-like protein 2; K11804 WD repeat-containing protein 42A	molecular_function:GO:0008270//zinc ion binding;GO:0005515//protein binding;	Bra011588,Bra011589	AT4G35130.1	-
BraA01g003310.3C	24.2467	36.085	14.56	30.1658	0.482665	0.313333	0.48	0.873333	0.396667	2.20168	gi|685256788|ref|XP_009106425.1|/4.25938e-110/PREDICTED: heavy metal-associated isoprenylated plant protein 26 [Brassica rapa] &gt;gi|923735750|ref|XP_013669725.1| PREDICTED: heavy metal-associated isoprenylated plant protein 26-like [Brassica napus] &gt;gi|674879501|emb|CDY52653.1| BnaAnng11680D [Brassica napus]	sp|O49613|HIP25_ARATH/7e-107/Heavy metal-associated isoprenylated plant protein 25 OS=Arabidopsis thaliana OX=3702 GN=HIPP25 PE=2 SV=1	mdm:103421028/5e-71/heavy metal-associated isoprenylated plant protein 26-like; K10752 histone-binding protein RBBP4	biological_process:GO:0030001//metal ion transport;molecular_function:GO:0046872//metal ion binding;	Bra011581,Bra034669	AT4G35060.1	-
BraA01g003430.3C	19.4833	8.46	21.59	13.9717	1.54527	15.8033	14.175	14.0833	14.9892	0.939567	gi|923923879|ref|XP_013731051.1|/0/PREDICTED: xanthine dehydrogenase 1 isoform X1 [Brassica napus] &gt;gi|923923881|ref|XP_013731052.1| PREDICTED: xanthine dehydrogenase 1 isoform X2 [Brassica napus]	sp|Q9SW44|RH16_ARATH/0.0/DEAD-box ATP-dependent RNA helicase 16 OS=Arabidopsis thaliana OX=3702 GN=RH16 PE=2 SV=1	brp:103833493/0.0/DEAD-box ATP-dependent RNA helicase 16; K14810 ATP-dependent RNA helicase DDX56/DBP9 [EC:3.6.4.13]	molecular_function:GO:0003676//nucleic acid binding;GO:0005524//ATP binding;	Bra011571,Bra034662,Bra029214	AT4G34910.1	-
BraA01g003640.3C	62.9533	31.515	81.6567	47.2342	1.72876	143.093	157.235	145.533	150.164	0.969162	gi|685256875|ref|XP_009110394.1|/0/PREDICTED: src substrate protein p85 [Brassica rapa] &gt;gi|923504623|ref|XP_013648908.1| PREDICTED: src substrate cortactin-like [Brassica napus] &gt;gi|674958060|emb|CDX75452.1| BnaA01g02500D [Brassica napus]	sp|Q42262|RS3A2_ARATH/3e-177/40S ribosomal protein S3a-2 OS=Arabidopsis thaliana OX=3702 GN=RPS3AB PE=2 SV=3	brp:103835819/0.0/40S ribosomal protein S3a-2; K02984 small subunit ribosomal protein S3Ae	NA	Bra011551,Bra017669,Bra034643,Bra040409,Bra001127,Bra040119	AT4G34670.1	ko03010//Ribosome
BraA01g003660.3C	3.00667	7.17	8.40333	5.08833	1.65149	8.57667	9.68	9.78333	9.12833	1.07175	gi|685256879|ref|XP_009110610.1|/0/PREDICTED: squalene synthase [Brassica rapa] &gt;gi|685256881|ref|XP_009110680.1| PREDICTED: squalene synthase [Brassica rapa]	sp|O65688|FDFT2_ARATH/0.0/Inactive squalene synthase 2 OS=Arabidopsis thaliana OX=3702 GN=SQS2 PE=1 SV=2	brp:103836007/0.0/squalene synthase; K00801 farnesyl-diphosphate farnesyltransferase [EC:2.5.1.21]	biological_process:GO:0009058//biosynthetic process;molecular_function:GO:0016740//transferase activity;	Bra011549,Bra017668,Bra011548,Bra034641,Bra017667	AT4G34650.1	ko01100//Metabolic pathways;ko01110//Biosynthesis of secondary metabolites;ko00100//Steroid biosynthesis;ko00909//Sesquiterpenoid and triterpenoid biosynthesis
BraA01g003680.3C	24.5433	50.285	17.8767	37.4142	0.477805	13.0867	17.92	13.5267	15.5033	0.872501	gi|685256885|ref|XP_009110862.1|/1.89759e-78/PREDICTED: 30S ribosomal protein S16, chloroplastic [Brassica rapa] &gt;gi|923504631|ref|XP_013649123.1| PREDICTED: 30S ribosomal protein S16 [Brassica napus]	sp|Q8H0U8|RH42_ARATH/3e-07/DEAD-box ATP-dependent RNA helicase 42 OS=Arabidopsis thaliana OX=3702 GN=RH42 PE=1 SV=2	vcn:VOLCADRAFT_105671/7e-10/hypothetical protein; K13165 splicing factor, arginine/serine-rich 12	NA	Bra011547	AT4G34630.1	-
BraA01g003690.3C	131.46	41.865	149.037	86.6625	1.71974	124.657	125.165	176.88	124.911	1.41605	gi|685256889|ref|XP_009111076.1|/2.871e-104/PREDICTED: ocs element-binding factor 1-like [Brassica rapa] &gt;gi|923504634|ref|XP_013649232.1| PREDICTED: ocs element-binding factor 1 [Brassica napus] &gt;gi|674958053|emb|CDX75445.1| BnaA01g02570D [Brassica napus]	sp|O65686|RS16A_ARATH/1e-72/30S ribosomal protein S16-1, chloroplastic OS=Arabidopsis thaliana OX=3702 GN=RPS16-1 PE=2 SV=1	brp:103836333/5e-79/30S ribosomal protein S16, chloroplastic; K02959 small subunit ribosomal protein S16	NA	Bra011546	AT4G34620.1	ko03010//Ribosome
BraA01g003740.3C	6.05667	12.455	4.76	9.25583	0.51427	22.02	27.355	21.7533	24.6875	0.881148	NA	sp|O65679|PILR3_ARATH/2e-173/Probable pinoresinol-lariciresinol reductase 3 OS=Arabidopsis thaliana OX=3702 GN=PLR3 PE=3 SV=2	egr:104426102/1e-62/leucoanthocyanidin reductase-like; K13081 leucoanthocyanidin reductase [EC:1.17.1.3]	molecular_function:GO:0046983//protein dimerization activity;	Bra011540,Bra011541	AT4G34540.1	ko01110//Biosynthesis of secondary metabolites;ko00941//Flavonoid biosynthesis
BraA01g003930.3C	13.8467	10.11	19.7833	11.9783	1.65159	15.45	15.45	17.5267	15.45	1.13441	gi|685256948|ref|XP_009113880.1|/2.99464e-96/PREDICTED: protein TRI1 [Brassica rapa] &gt;gi|685256950|ref|XP_009113948.1| PREDICTED: protein TRI1 [Brassica rapa]	NA	NA	molecular_function:GO:0005488//binding;	Bra011520	AT4G34310.1	-
BraA01g004040.3C	5.18333	16.885	2.88	11.0342	0.261007	6.07	5.53	3.61333	5.8	0.622989	gi|685256984|ref|XP_009115347.1|/0/PREDICTED: receptor protein kinase-like protein At4g34220 [Brassica rapa]	sp|A2RVQ5|AGL16_ARATH/2e-143/Agamous-like MADS-box protein AGL16 OS=Arabidopsis thaliana OX=3702 GN=AGL16 PE=1 SV=1	cit:102613302/2e-98/MADS-box transcription factor ANR1-like; K09264 MADS-box transcription factor, plant	biological_process:GO:0006355//regulation of transcription, DNA-templated;cellular_component:GO:0005634//nucleus;molecular_function:GO:0003700//transcription factor activity, sequence-specific DNA binding;	Bra017638,Bra011509	AT3G57230.1	-
BraA01g004150.3C	18.91	45.675	11.76	32.2925	0.364171	23.07	36.675	24.2533	29.8725	0.811895	gi|685257010|ref|XP_009116544.1|/0/PREDICTED: UDP-glycosyltransferase 73B3-like [Brassica rapa]	sp|Q8VZE9|U73B1_ARATH/0.0/UDP-glycosyltransferase 73B1 OS=Arabidopsis thaliana OX=3702 GN=UGT73B1 PE=2 SV=1	atr:18422858/1e-137/scopoletin glucosyltransferase; K13496 UDP-glucosyl transferase 73C [EC:2.4.1.-]	NA	Bra011493,Bra011496,Bra034610	AT4G34138.1	ko01110//Biosynthesis of secondary metabolites;ko00908//Zeatin biosynthesis;ko00944//Flavone and flavonol biosynthesis
BraA01g004300.3C	219.5	123.89	340.053	171.695	1.98057	337.65	325.145	334.82	331.397	1.01033	gi|923673525|ref|XP_013651457.1|/0/PREDICTED: transcription factor bHLH85-like [Brassica napus]	sp|Q680P8|RS29_ARATH/4e-34/40S ribosomal protein S29 OS=Arabidopsis thaliana OX=3702 GN=RPS29A PE=3 SV=2	brp:103834454/2e-36/40S ribosomal protein S29-like; K02980 small subunit ribosomal protein S29e	biological_process:GO:0006412//translation;cellular_component:GO:0005840//ribosome;GO:0005622//intracellular;molecular_function:GO:0003735//structural constituent of ribosome;	Bra011478,Bra011477,Bra036970,Bra034590	AT4G33925.1	-
BraA01g005360.3C	1.95667	1.155	4.79667	1.55583	3.08302	1.09	2.69	1.65333	1.89	0.87478	gi|685257336|ref|XP_009125595.1|/0/PREDICTED: helicase and polymerase-containing protein TEBICHI [Brassica rapa]	sp|O65530|PEK14_ARATH/0.0/Proline-rich receptor-like protein kinase PERK14 OS=Arabidopsis thaliana OX=3702 GN=PERK14 PE=2 SV=1	gmx:100810262/3e-136/proline-rich receptor-like protein kinase PERK1-like; K04730 interleukin-1 receptor-associated kinase 1 [EC:2.7.11.1]	biological_process:GO:0006468//protein phosphorylation;molecular_function:GO:0005524//ATP binding;GO:0004672//protein kinase activity;	Bra011373,Bra011374	AT4G32710.1	ko04626//Plant-pathogen interaction
BraA01g005630.3C	0.423333	0.105	1.45667	0.264167	5.5142	0.986667	1.03	0.996667	1.00833	0.98843	gi|685257420|ref|XP_009126010.1|/0/PREDICTED: peptidyl-prolyl cis-trans isomerase CYP95 isoform X1 [Brassica rapa] &gt;gi|685257422|ref|XP_009126018.1| PREDICTED: peptidyl-prolyl cis-trans isomerase CYP95 isoform X1 [Brassica rapa]	sp|Q84MA3|PP345_ARATH/0.0/Pentatricopeptide repeat-containing protein At4g32430, mitochondrial OS=Arabidopsis thaliana OX=3702 GN=PCMP-E40 PE=2 SV=1	ppp:PHYPADRAFT_140042/1e-94/hypothetical protein; K17710 pentatricopeptide repeat domain-containing protein 1	molecular_function:GO:0005515//protein binding;	Bra011347	AT4G32430.1	-
BraA01g005740.3C	2.02333	3.995	1.10333	3.00917	0.366657	5.63667	7.75	5.45667	6.69333	0.815239	gi|685257465|ref|XP_009126222.1|/0/PREDICTED: uncharacterized protein LOC103851139 [Brassica rapa]	sp|Q8RWZ5|SD25_ARATH/0.0/G-type lectin S-receptor-like serine/threonine-protein kinase SD2-5 OS=Arabidopsis thaliana OX=3702 GN=SD25 PE=1 SV=1	jcu:105648826/2e-116/G-type lectin S-receptor-like serine/threonine-protein kinase At5g24080; K04730 interleukin-1 receptor-associated kinase 1 [EC:2.7.11.1]	biological_process:GO:0006468//protein phosphorylation;molecular_function:GO:0004672//protein kinase activity;GO:0005524//ATP binding;	Bra011337,Bra023955,Bra040074	AT4G32300.1	ko04626//Plant-pathogen interaction
BraA01g006060.3C	10.8433	3.72	1.84667	7.28167	0.253605	3.61333	4.06	3.58	3.83667	0.933102	gi|685258265|ref|XP_009130045.1|/0/PREDICTED: pentatricopeptide repeat-containing protein At4g31850, chloroplastic-like [Brassica rapa]	sp|Q39242|TRXB2_ARATH/5e-40/Thioredoxin reductase 2 OS=Arabidopsis thaliana OX=3702 GN=NTR2 PE=2 SV=2	ath:AT2G17420/5e-39/NTRA; NADPH-dependent thioredoxin reductase A; K00384 thioredoxin reductase (NADPH) [EC:1.8.1.9]	biological_process:GO:0055114//oxidation-reduction process;molecular_function:GO:0016491//oxidoreductase activity;	Bra031685,Bra025646	-	-
BraA01g006210.3C	48.3033	19.035	78.5967	33.6692	2.33438	99.8733	95.87	90.6	97.8717	0.925702	gi|685257577|ref|XP_009126756.1|/0/PREDICTED: putative B3 domain-containing protein REM4 isoform X1 [Brassica rapa]	sp|O48549|RS61_ARATH/3e-172/40S ribosomal protein S6-1 OS=Arabidopsis thaliana OX=3702 GN=RPS6A PE=1 SV=2	brp:103834600/1e-176/40S ribosomal protein S6-1; K02991 small subunit ribosomal protein S6e	NA	Bra011291,Bra010227,Bra009039,Bra006056,Bra028590	AT4G31700.1	ko03010//Ribosome
BraA01g006320.3C	24.1933	37.615	13.6867	30.9042	0.442874	10.0633	12.765	14.1567	11.4142	1.24027	gi|685258275|ref|XP_009130110.1|/1.09181e-89/PREDICTED: uncharacterized protein LOC103854892 [Brassica rapa] &gt;gi|922415301|ref|XP_013594732.1| PREDICTED: uncharacterized protein LOC106302867 [Brassica oleracea var. oleracea] &gt;gi|923520592|ref|XP_013666997.1| PREDICTED: uncharacterized protein LOC106371463 [Brassica napus] &gt;gi|923677411|ref|XP_013652521.1| PREDICTED: uncharacterized prote…	sp|Q9SV15|WRK11_ARATH/0.0/Probable WRKY transcription factor 11 OS=Arabidopsis thaliana OX=3702 GN=WRKY11 PE=2 SV=2	rcu:RCOM_1616660/8e-28/WRKY transcription factor, putative; K13425 WRKY transcription factor 22	biological_process:GO:0006355//regulation of transcription, DNA-templated;molecular_function:GO:0043565//sequence-specific DNA binding;GO:0003700//transcription factor activity, sequence-specific DNA binding;	Bra011282,Bra023998,Bra010231	AT4G31550.1	ko04626//Plant-pathogen interaction
BraA01g006410.3C	9.21667	0.13	3.01333	4.67333	0.644793	20.5367	1.865	11.8467	11.2008	1.05766	gi|685257626|ref|XP_009126994.1|/0/PREDICTED: zinc finger protein 622 [Brassica rapa]	sp|Q9SIU9|Y2262_ARATH/1e-72/UPF0725 protein At2g20620 OS=Arabidopsis thaliana OX=3702 GN=At2g20620 PE=2 SV=1	aly:ARALYDRAFT_895912/5e-12/hypothetical protein; K00558 DNA (cytosine-5)-methyltransferase 1 [EC:2.1.1.37]	NA	Bra011273,Bra011309	-	-
BraA01g006900.3C	16.8333	8.865	2.92	12.8492	0.227252	0.163333	0.175	0.0533333	0.169167	0.315271	NA	sp|Q9FG14|MYOB7_ARATH/8e-20/Myosin-binding protein 7 OS=Arabidopsis thaliana OX=3702 GN=MYOB7 PE=1 SV=1	jcu:105650214/3e-10/uncharacterized LOC105650214; K13407 fatty acid omega-hydroxylase [EC:1.14.-.-]	NA	Bra011226,Bra011227	AT4G30830.1	-
BraA01g007230.3C	24.5267	22.45	12.7233	23.4883	0.541687	18.8967	20.18	20.29	19.5383	1.03847	gi|685257784|ref|XP_009127778.1|/2.98221e-123/PREDICTED: transmembrane protein 208 homolog [Brassica rapa]	sp|P49969|SR542_HORVU/2e-29/Signal recognition particle 54 kDa protein 2 OS=Hordeum vulgare OX=4513 GN=SRP54-2 PE=2 SV=1	brp:103852575/0.0/signal recognition particle receptor subunit alpha-like; K13431 signal recognition particle receptor subunit alpha	biological_process:GO:0006810//transport;	Bra011203,Bra024060,Bra014811,Bra011202,Bra035223,Bra019938,Bra038840	AT4G30600.1	ko03060//Protein export
BraA01g007240.3C	72.89	219.815	82.71	146.352	0.565142	5.13	13.84	3.3	9.485	0.347918	gi|685257786|ref|XP_009127787.1|/1.34218e-116/PREDICTED: glycine-rich cell wall structural protein 2-like [Brassica rapa]	sp|Q9M0A7|GGP1_ARATH/4e-165/Gamma-glutamyl peptidase 1 OS=Arabidopsis thaliana OX=3702 GN=GGP1 PE=1 SV=1	gsl:Gasu_51560/1e-07/GMP synthase (glutamine-hydrolysing) (EC:6.3.5.2); K01951 GMP synthase (glutamine-hydrolysing) [EC:6.3.5.2]	NA	Bra011201,Bra010283,Bra024068	AT4G30530.1	-
BraA01g007390.3C	6.00667	7.435	2.98333	6.72083	0.443893	13.3733	9.515	9.84	11.4442	0.859827	gi|923505900|ref|XP_013687466.1|/0/PREDICTED: uncharacterized protein LOC106391358 [Brassica napus]	sp|F4JQ95|DGK7_ARATH/0.0/Diacylglycerol kinase 7 OS=Arabidopsis thaliana OX=3702 GN=DGK7 PE=1 SV=1	brp:103852752/0.0/diacylglycerol kinase 7; K00901 diacylglycerol kinase (ATP) [EC:2.7.1.107]	biological_process:GO:0008152//metabolic process;molecular_function:GO:0016301//kinase activity;GO:0003951//NAD+ kinase activity;	Bra011184,Bra038816,Bra038549	AT4G30340.1	ko01100//Metabolic pathways;ko01110//Biosynthesis of secondary metabolites;ko00564//Glycerophospholipid metabolism;ko04070//Phosphatidylinositol signaling system;ko00561//Glycerolipid metabolism
BraA01g007510.3C	92.2167	138.81	74.2933	115.513	0.643158	147.247	182.59	170.587	164.918	1.03437	gi|685257842|ref|XP_009128077.1|/0/PREDICTED: cadmium/zinc-transporting ATPase HMA3 [Brassica rapa]	sp|P19456|PMA2_ARATH/0.0/ATPase 2, plasma membrane-type OS=Arabidopsis thaliana OX=3702 GN=AHA2 PE=1 SV=2	brp:103852852/0.0/ATPase 2, plasma membrane-type; K01535 H+-transporting ATPase [EC:3.6.3.6]	NA	Bra011172,Bra010298,Bra010299,Bra024100,Bra024101,Bra038835,Bra024452,Bra002733,Bra035163,Bra003576	AT4G30190.1	ko00190//Oxidative phosphorylation
BraA01g007560.3C	2.68667	0.82	3.08667	1.75333	1.76046	2.56333	2.33	1.86667	2.44667	0.762943	gi|685257860|ref|XP_009128167.1|/0/PREDICTED: aspartic proteinase CDR1 [Brassica rapa]	NA	NA	NA	Bra011167	AT4G30150.1	-
BraA01g007720.3C	44.3433	73.485	33.0467	58.9142	0.560929	12.6767	24.7	19.07	18.6883	1.02042	gi|685257892|ref|XP_009128306.1|/0/PREDICTED: UPF0725 protein At4g29550-like [Brassica rapa]	NA	brp:103853057/0.0/TBC1 domain family member 5 homolog A; K18469 TBC1 domain family member 5	NA	Bra011154	AT4G29950.1	-
BraA01g007830.3C	12.95	23.035	9.64333	17.9925	0.535964	9.42667	16.895	11.2833	13.1608	0.857342	gi|923520778|ref|XP_013667717.1|/0/PREDICTED: patatin-like protein 8 [Brassica napus]	sp|Q9SZR1|ACA10_ARATH/0.0/Calcium-transporting ATPase 10, plasma membrane-type OS=Arabidopsis thaliana OX=3702 GN=ACA10 PE=1 SV=2	brp:103853180/0.0/calcium-transporting ATPase 10, plasma membrane-type-like; K01537 Ca2+-transporting ATPase [EC:3.6.3.8]	molecular_function:GO:0005516//calmodulin binding;	Bra024117,Bra011144,Bra002762	AT4G29900.1	-
BraA01g007910.3C	3.39	6.32	2.77667	4.855	0.571919	4.80667	5.435	5.23333	5.12083	1.02197	gi|674889168|emb|CDY43521.1|/1.06839e-68/BnaA01g07230D [Brassica napus]	NA	pxb:103927557/2e-08/peptidyl-prolyl cis-trans isomerase CYP95-like; K09566 peptidyl-prolyl isomerase G (cyclophilin G) [EC:5.2.1.8]	NA	Bra011136,Bra012180,Bra024125,Bra038997	AT4G29790.1	-
BraA01g008230.3C	77.4767	46.33	175.947	61.9033	2.84228	214.923	252.45	264.23	233.687	1.1307	gi|685258030|ref|XP_009128846.1|/1.62269e-98/PREDICTED: profilin-3 [Brassica rapa] &gt;gi|923520891|ref|XP_013668057.1| PREDICTED: profilin-3 [Brassica napus] &gt;gi|923535222|ref|XP_013713310.1| PREDICTED: profilin-3 [Brassica napus] &gt;gi|923699640|ref|XP_013659296.1| PREDICTED: profilin-3 [Brassica napus] &gt;gi|923911422|ref|XP_013725454.1| PREDICTED: profilin-3 [Brassica napus] &gt;gi|67488…	sp|Q9M0E2|RL282_ARATH/7e-93/60S ribosomal protein L28-2 OS=Arabidopsis thaliana OX=3702 GN=RPL28C PE=2 SV=1	eus:EUTSA_v10026507mg/9e-98/hypothetical protein; K02903 large subunit ribosomal protein L28e	NA	Bra011106,Bra010329,Bra024145,Bra001548,Bra033205	AT4G29410.2	ko03010//Ribosome
BraA01g008250.3C	83.04	33.685	115.05	58.3625	1.9713	177.14	197.805	222.163	187.472	1.18504	gi|923506063|ref|XP_013692690.1|/0/PREDICTED: uncharacterized protein LOC106396728 [Brassica napus] &gt;gi|674883874|emb|CDY48610.1| BnaA01g07550D [Brassica napus]	sp|P49689|RS30_ARATH/3e-41/40S ribosomal protein S30 OS=Arabidopsis thaliana OX=3702 GN=RPS30A PE=3 SV=3	brp:103845099/3e-40/40S ribosomal protein S30; K02983 small subunit ribosomal protein S30e	NA	Bra031096,Bra035628,Bra039017	AT2G19750.1	ko03010//Ribosome
BraA01g008670.3C	11.68	3.655	15.1567	7.6675	1.97674	5.38333	14.015	10.13	9.69917	1.04442	gi|685258144|ref|XP_009129320.1|/1.00305e-120/PREDICTED: glutaredoxin-C5, chloroplastic [Brassica rapa] &gt;gi|674897675|emb|CDY35215.1| BnaA01g08160D [Brassica napus]	NA	NA	NA	Bra011063	-	-
BraA01g009000.3C	11.4233	12.72	3.45333	12.0717	0.286069	4.32667	2.98	1.93667	3.65333	0.530109	gi|923722529|ref|XP_013665468.1|/5.14486e-27/PREDICTED: uncharacterized protein LOC106369923 [Brassica napus]	sp|P47735|RLK5_ARATH/0.0/Receptor-like protein kinase 5 OS=Arabidopsis thaliana OX=3702 GN=RLK5 PE=1 SV=1	aly:ARALYDRAFT_491919/0.0/hypothetical protein; K08286 protein-serine/threonine kinase [EC:2.7.11.-]	biological_process:GO:0006468//protein phosphorylation;molecular_function:GO:0005524//ATP binding;GO:0004672//protein kinase activity;GO:0005515//protein binding;	Bra011033	AT4G28490.1	-
BraA01g009010.3C	3.54333	24.16	2.28	13.8517	0.164601	0.433333	0.97	0.213333	0.701667	0.304038	gi|674869916|emb|CDY64966.1|/0/BnaA01g34910D [Brassica napus]	sp|Q5XV67|DMP7_ARATH/1e-120/Protein DMP7 OS=Arabidopsis thaliana OX=3702 GN=DMP7 PE=2 SV=1	NA	NA	Bra011032,Bra024198	AT4G28485.1	-
BraA01g009100.3C	4.09	16.09	2.50333	10.09	0.2481	10.5233	24.7	15.6633	17.6117	0.889373	gi|685258381|ref|XP_009130790.1|/0/PREDICTED: microtubule-associated protein TORTIFOLIA1 [Brassica rapa]	sp|Q93YW5|P2C58_ARATH/0.0/Probable protein phosphatase 2C 58 OS=Arabidopsis thaliana OX=3702 GN=At4g28400 PE=2 SV=1	brp:103855360/0.0/probable protein phosphatase 2C 58; K17506 protein phosphatase 1L [EC:3.1.3.16]	NA	Bra040157,Bra024205,Bra031134,Bra026259,Bra040155	AT4G28400.1	ko04075//Plant hormone signal transduction;ko04931//Insulin resistance
BraA01g009130.3C	15.6533	22.575	6.94	19.1142	0.363081	16.57	29.68	13.1233	23.125	0.567495	gi|685258389|ref|XP_009130831.1|/0/PREDICTED: decapping nuclease DXO homolog, chloroplastic-like [Brassica rapa]	sp|O80337|EF100_ARATH/4e-129/Ethylene-responsive transcription factor 1A OS=Arabidopsis thaliana OX=3702 GN=ERF1A PE=1 SV=2	brp:103855430/1e-173/ethylene-responsive transcription factor 1A-like; K09286 EREBP-like factor	biological_process:GO:0006355//regulation of transcription, DNA-templated;molecular_function:GO:0003700//transcription factor activity, sequence-specific DNA binding;GO:0003677//DNA binding;	Bra040159,Bra021048,Bra021047,Bra022115,Bra017495,Bra040158	AT4G17500.1	ko04075//Plant hormone signal transduction
BraA01g009150.3C	100.643	52.135	155.133	76.3892	2.03083	136.877	164.875	139.657	150.876	0.92564	gi|685258393|ref|XP_009130853.1|/0/PREDICTED: coenzyme Q-binding protein COQ10 homolog, mitochondrial [Brassica rapa] &gt;gi|923506704|ref|XP_013711099.1| PREDICTED: coenzyme Q-binding protein COQ10 homolog, mitochondrial-like isoform X2 [Brassica napus] &gt;gi|674954314|emb|CDX78787.1| BnaA01g08540D [Brassica napus]	sp|O23593|RGGB_ARATH/4e-155/RGG repeats nuclear RNA binding protein B OS=Arabidopsis thaliana OX=3702 GN=RGGB PE=1 SV=1	brp:103855456/0.0/intracellular hyaluronan-binding protein 4-like; K13199 plasminogen activator inhibitor 1 RNA-binding protein	NA	Bra040161,Bra012659,Bra021044	AT4G17520.1	-
BraA01g009220.3C	1.39333	0.65	2.59667	1.02167	2.5416	2.84667	3.75	3.99667	3.29833	1.21172	gi|685258404|ref|XP_009130911.1|/0/PREDICTED: uncharacterized protein LOC103855649 [Brassica rapa]	NA	NA	biological_process:GO:0006396//RNA processing;molecular_function:GO:0005488//binding;GO:0003723//RNA binding;GO:0008173//RNA methyltransferase activity;	Bra040168	AT4G17610.1	-
BraA01g009330.3C	9.09667	17.34	4.12	13.2183	0.311688	22.66	25.415	23.0967	24.0375	0.96086	gi|685260458|ref|XP_009139972.1|/6.74641e-67/PREDICTED: uncharacterized protein LOC103863955 [Brassica rapa]	sp|Q9LFD5|BPA1_ARATH/2e-89/Binding partner of ACD11 1 OS=Arabidopsis thaliana OX=3702 GN=BPA1 PE=1 SV=1	NA	molecular_function:GO:0003676//nucleic acid binding;	Bra040177,Bra012646	AT4G17720.1	-
BraA01g009630.3C	158.977	75.285	241.753	117.131	2.06396	246.577	196.76	221.403	221.668	0.998805	gi|685260466|ref|XP_009140018.1|/7.6757e-89/PREDICTED: nucleolin 1-like [Brassica rapa]	sp|P49211|RL321_ARATH/9e-93/60S ribosomal protein L32-1 OS=Arabidopsis thaliana OX=3702 GN=RPL32A PE=2 SV=2	brp:103834046/2e-92/60S ribosomal protein L32-1; K02912 large subunit ribosomal protein L32e	NA	Bra013284,Bra021023,Bra012616,Bra017545	AT4G18100.1	ko03010//Ribosome
BraA01g011270.3C	4.95667	10.695	1.62333	7.82583	0.207433	4.01333	2.235	1.62667	3.12417	0.520672	gi|685259010|ref|XP_009133667.1|/0/PREDICTED: CTP synthase [Brassica rapa] &gt;gi|685259013|ref|XP_009133673.1| PREDICTED: CTP synthase [Brassica rapa]	sp|Q8L7E3|VSR7_ARATH/0.0/Vacuolar-sorting receptor 7 OS=Arabidopsis thaliana OX=3702 GN=VSR7 PE=2 SV=2	NA	NA	Bra013445	AT4G20110.1	-
BraA01g011490.3C	43.53	28.065	64.3167	35.7975	1.79668	124.407	118.45	126.27	121.428	1.03987	gi|685259087|ref|XP_009134021.1|/0/PREDICTED: reticuline oxidase-like protein [Brassica rapa]	sp|Q9FLQ7|FH20_ARATH/5e-26/Formin-like protein 20 OS=Arabidopsis thaliana OX=3702 GN=FH20 PE=2 SV=3	eus:EUTSA_v10026002mg/3e-168/hypothetical protein; K11086 small nuclear ribonucleoprotein B and B'	NA	Bra013465,Bra020919	-	-
BraA01g011540.3C	1.56667	11.25	0.843333	6.40833	0.131599	2.93333	1.07	3	2.00167	1.49875	gi|727515803|ref|XP_010434258.1|/4.23245e-95/PREDICTED: tubulin beta-9 chain-like [Camelina sativa]	sp|Q9SVG9|CML42_ARATH/1e-109/Calcium-binding protein CML42 OS=Arabidopsis thaliana OX=3702 GN=CML42 PE=1 SV=1	brp:103858351/2e-133/calcium-binding protein CML42; K13448 calcium-binding protein CML	molecular_function:GO:0005509//calcium ion binding;	Bra013470,Bra038801	AT4G20780.1	ko04626//Plant-pathogen interaction
BraA01g011640.3C	24.2	19.6	45.2833	21.9	2.06773	77.8267	101.185	89.0567	89.5058	0.994982	gi|674874836|emb|CDY58313.1|/1.43568e-93/BnaA02g16440D [Brassica napus]	sp|Q9SUC5|FAH2_ARATH/9e-180/Dihydroceramide fatty acyl 2-hydroxylase FAH2 OS=Arabidopsis thaliana OX=3702 GN=FAH2 PE=1 SV=1	NA	biological_process:GO:0008610//lipid biosynthetic process;GO:0055114//oxidation-reduction process;molecular_function:GO:0016491//oxidoreductase activity;GO:0005506//iron ion binding;	Bra013479	AT4G20870.1	-
BraA01g011760.3C	12.6733	2.165	1.17667	7.41917	0.158598	0.333333	0.39	0.15	0.361667	0.414747	gi|685259175|ref|XP_009134394.1|/1.69711e-112/PREDICTED: protein BUD31 homolog 1 [Brassica rapa] &gt;gi|922412825|ref|XP_013639795.1| PREDICTED: protein BUD31 homolog 1 [Brassica oleracea var. oleracea] &gt;gi|923507822|ref|XP_013735010.1| PREDICTED: protein BUD31 homolog 1 [Brassica napus] &gt;gi|923507824|ref|XP_013735019.1| PREDICTED: protein BUD31 homolog 1 [Brassica napus] &gt;gi|923740624|r…	sp|Q3E9C0|CDPKY_ARATH/2e-06/Calcium-dependent protein kinase 34 OS=Arabidopsis thaliana OX=3702 GN=CPK34 PE=2 SV=1	NA	NA	Bra013491	-	-
BraA01g011850.3C	10.2467	19.735	24.7167	14.9908	1.64879	4.22333	17.64	12.4433	10.9317	1.13828	gi|685259211|ref|XP_009134539.1|/0/PREDICTED: gibberellin 2-beta-dioxygenase 8 [Brassica rapa] &gt;gi|923508451|ref|XP_013737398.1| PREDICTED: gibberellin 2-beta-dioxygenase 8-like [Brassica napus] &gt;gi|674954572|emb|CDX79045.1| BnaA01g11120D [Brassica napus]	sp|Q8S904|MFDX2_ARATH/1e-122/Adrenodoxin-like protein 2, mitochondrial OS=Arabidopsis thaliana OX=3702 GN=MFDX2 PE=2 SV=1	atr:18442267/4e-09/RNA exonuclease 4; K18327 RNA exonuclease 4 [EC:3.1.-.-]	molecular_function:GO:0009055//electron carrier activity;GO:0051536//iron-sulfur cluster binding;	Bra013500,Bra020884	AT4G21090.3	-
BraA01g012110.3C	5.18	12.75	4.13667	8.965	0.461424	3.71	9.18	5.25667	6.445	0.815619	gi|674954596|emb|CDX79069.1|/0/BnaA01g11360D [Brassica napus]	sp|O81906|B120_ARATH/0.0/G-type lectin S-receptor-like serine/threonine-protein kinase B120 OS=Arabidopsis thaliana OX=3702 GN=B120 PE=2 SV=1	mdm:103410473/1e-54/G-type lectin S-receptor-like serine/threonine-protein kinase RKS1; K05349 beta-glucosidase [EC:3.2.1.21]	NA	Bra013523	AT4G21390.1	ko04626//Plant-pathogen interaction
BraA01g012160.3C	27.8333	17.225	43.4833	22.5292	1.93009	11.86	11.755	17.7067	11.8075	1.49961	gi|685259295|ref|XP_009134948.1|/0/PREDICTED: BAG family molecular chaperone regulator 7-like [Brassica rapa]	NA	NA	NA	Bra013527,Bra038772	AT4G21445.1	-
BraA01g012170.3C	10.95	14.475	1.32	12.7125	0.103835	22.36	36.735	20.51	29.5475	0.694137	gi|685259291|ref|XP_009134929.1|/0/PREDICTED: quinone oxidoreductase PIG3 isoform X1 [Brassica rapa]	sp|Q8VYN2|VAP42_ARATH/0.0/Vesicle-associated protein 4-2 OS=Arabidopsis thaliana OX=3702 GN=PVA42 PE=1 SV=1	smo:SELMODRAFT_437676/9e-06/hypothetical protein; K01870 isoleucyl-tRNA synthetase [EC:6.1.1.5]	cellular_component:GO:0005789//endoplasmic reticulum membrane;	Bra013528,Bra020894,Bra022697	AT4G21450.1	-
BraA01g012270.3C	9.85667	62.92	17.5067	36.3883	0.481107	60.15	60.735	43.5133	60.4425	0.719913	gi|923517685|ref|XP_013653889.1|/1.74549e-81/PREDICTED: F-box/LRR-repeat protein At1g48400-like [Brassica napus]	sp|Q94CA0|LAZH1_ARATH/1e-36/Protein LAZ1 homolog 1 OS=Arabidopsis thaliana OX=3702 GN=At1g77220 PE=2 SV=1	NA	NA	Bra013537,Bra020898	AT4G21570.1	-
BraA01g012700.3C	241.103	206.335	89.51	223.719	0.4001	43.48	82.115	29.1867	62.7975	0.464774	gi|685259454|ref|XP_009135661.1|/8.44383e-104/PREDICTED: uncharacterized protein At4g22160 [Brassica rapa]	sp|P92980|APR3_ARATH/0.0/5'-adenylylsulfate reductase 3, chloroplastic OS=Arabidopsis thaliana OX=3702 GN=APR3 PE=2 SV=2	brp:103859677/0.0/5'-adenylylsulfate reductase 3, chloroplastic; K05907 adenylyl-sulfate reductase (glutathione) [EC:1.8.4.9]	biological_process:GO:0045454//cell redox homeostasis;	Bra013579,Bra019406,Bra029505,Bra018502	AT4G21990.1	ko00920//Sulfur metabolism
BraA01g013160.3C	13.0967	30.23	6.15	21.6633	0.28389	17.3767	20.36	14.14	18.8683	0.749404	gi|685259564|ref|XP_009136072.1|/0/PREDICTED: probable tRNA N6-adenosine threonylcarbamoyltransferase [Brassica rapa]	NA	NA	biological_process:GO:0008152//metabolic process;molecular_function:GO:0008168//methyltransferase activity;	Bra013623	AT4G22530.1	-
BraA01g013230.3C	12.62	60.395	11.76	36.5075	0.322126	0.44	0.665	0.143333	0.5525	0.259427	gi|567219994|ref|XP_006413626.1|/0/hypothetical protein EUTSA_v10024722mg [Eutrema salsugineum] &gt;gi|557114796|gb|ESQ55079.1| hypothetical protein EUTSA_v10024722mg [Eutrema salsugineum]	sp|O22150|SAU36_ARATH/1e-31/Auxin-responsive protein SAUR36 OS=Arabidopsis thaliana OX=3702 GN=SAUR36 PE=2 SV=1	brp:103860183/3e-117/indole-3-acetic acid-induced protein ARG7; K14488 SAUR family protein	biological_process:GO:0009733//response to auxin;	Bra013630,Bra020841,Bra019369,Bra029934	AT4G22620.1	ko04075//Plant hormone signal transduction
BraA01g013280.3C	12.29	17.63	4.06667	14.96	0.271836	87.72	100.48	98.1767	94.1	1.04332	gi|674891513|emb|CDY41290.1|/0/BnaA01g12490D [Brassica napus]	sp|O81973|C93A3_SOYBN/2e-110/Cytochrome P450 93A3 OS=Glycine max OX=3847 GN=CYP93A3 PE=2 SV=1	egr:104440726/4e-139/flavonoid 3'-monooxygenase-like; K14985 26-hydroxylase [EC:1.14.-.-]	biological_process:GO:0055114//oxidation-reduction process;molecular_function:GO:0020037//heme binding;GO:0005506//iron ion binding;GO:0016705//oxidoreductase activity, acting on paired donors, with incorporation or reduction of molecular oxygen;	Bra013634,Bra019366,Bra020836	AT4G22690.1	ko01100//Metabolic pathways;ko01110//Biosynthesis of secondary metabolites;ko00945//Stilbenoid, diarylheptanoid and gingerol biosynthesis;ko00941//Flavonoid biosynthesis;ko00903//Limonene and pinene degradation;ko00944//Flavone and flavonol biosynthesis;ko00943//Isoflavonoid biosynthesis
BraA01g013690.3C	56.2933	369.595	129.513	212.944	0.608203	718.133	406.455	377.953	562.294	0.672163	gi|685259729|ref|XP_009136890.1|/0/PREDICTED: cysteine-rich receptor-like protein kinase 19 isoform X1 [Brassica rapa]	sp|P13046|PRR1_TOBAC/2e-110/Pathogenesis-related protein R major form OS=Nicotiana tabacum OX=4097 PE=1 SV=1	zma:103640102/6e-08/nuclear pore complex protein Nup96 homolog; K14297 nuclear pore complex protein Nup98-Nup96	NA	Bra013674	-	-
BraA01g013740.3C	10.34	23.54	8.47	16.94	0.5	9.06667	22.58	10.4833	15.8233	0.662524	gi|674909831|emb|CDY23295.1|/3.06872e-140/BnaA08g12510D [Brassica napus]	sp|Q8GYA4|CRK10_ARATH/1e-140/Cysteine-rich receptor-like protein kinase 10 OS=Arabidopsis thaliana OX=3702 GN=CRK10 PE=1 SV=3	egr:104420339/2e-79/cysteine-rich receptor-like protein kinase 10; K04730 interleukin-1 receptor-associated kinase 1 [EC:2.7.11.1]	biological_process:GO:0006468//protein phosphorylation;molecular_function:GO:0004672//protein kinase activity;	Bra013677,Bra013676,Bra013678,Bra019323,Bra019316,Bra020821,Bra019324,Bra019317	AT4G23170.1	-
BraA01g013760.3C	20.9667	60.845	15.1733	40.9058	0.370933	21.5933	23.43	19.8133	22.5117	0.880136	gi|923508520|ref|XP_013737598.1|/0/PREDICTED: cysteine-rich receptor-like protein kinase 24 isoform X3 [Brassica napus]	sp|Q8GYA4|CRK10_ARATH/0.0/Cysteine-rich receptor-like protein kinase 10 OS=Arabidopsis thaliana OX=3702 GN=CRK10 PE=1 SV=3	egr:104420339/8e-163/cysteine-rich receptor-like protein kinase 10; K04730 interleukin-1 receptor-associated kinase 1 [EC:2.7.11.1]	biological_process:GO:0006468//protein phosphorylation;molecular_function:GO:0005524//ATP binding;GO:0004672//protein kinase activity;	Bra013678,Bra013683,Bra023844,Bra019322,Bra013677,Bra040998,Bra012544,Bra013676,Bra019323,Bra020820	AT4G23180.1	ko04626//Plant-pathogen interaction
BraA01g013770.3C	10.0033	6.945	2.78667	8.47417	0.328843	1.17667	0.08	1.09333	0.628333	1.74005	gi|674891463|emb|CDY41240.1|/0/BnaA01g12990D [Brassica napus]	sp|O65476|CRK16_ARATH/3e-145/Putative cysteine-rich receptor-like protein kinase 16 OS=Arabidopsis thaliana OX=3702 GN=CRK16 PE=3 SV=2	crb:CARUB_v10017391mg/1e-54/hypothetical protein; K04733 interleukin-1 receptor-associated kinase 4 [EC:2.7.11.1]	biological_process:GO:0006468//protein phosphorylation;molecular_function:GO:0004672//protein kinase activity;	Bra013679,Bra019319,Bra019315,Bra019316,Bra000746	AT4G23240.1	ko04626//Plant-pathogen interaction
BraA01g013890.3C	1.98667	3.455	0.87	2.72083	0.319755	1.5	0.335	0.816667	0.9175	0.8901	gi|685259743|ref|XP_009136959.1|/0/PREDICTED: tetraspanin-5 isoform X1 [Brassica rapa]	sp|O65482|CRK23_ARATH/3e-165/Putative cysteine-rich receptor-like protein kinase 23 OS=Arabidopsis thaliana OX=3702 GN=CRK23 PE=2 SV=1	egr:104420339/2e-68/cysteine-rich receptor-like protein kinase 10; K04730 interleukin-1 receptor-associated kinase 1 [EC:2.7.11.1]	biological_process:GO:0006468//protein phosphorylation;molecular_function:GO:0005524//ATP binding;GO:0004713//protein tyrosine kinase activity;GO:0004672//protein kinase activity;	Bra013678,Bra013683,Bra013596,Bra013681,Bra038935,Bra013676,Bra012544,Bra019323,Bra013199,Bra019320	AT4G23280.1	ko04626//Plant-pathogen interaction
BraA01g013910.3C	4.21333	20.66	2.17667	12.4367	0.17502	4.11	5.325	5.35	4.7175	1.13408	gi|685259749|ref|XP_009136993.1|/0/PREDICTED: uncharacterized protein LOC103861032 [Brassica rapa]	sp|O65483|CRK24_ARATH/0.0/Cysteine-rich receptor-like protein kinase 24 OS=Arabidopsis thaliana OX=3702 GN=CRK24 PE=3 SV=2	crb:CARUB_v10017391mg/1e-92/hypothetical protein; K04733 interleukin-1 receptor-associated kinase 4 [EC:2.7.11.1]	biological_process:GO:0006468//protein phosphorylation;molecular_function:GO:0004672//protein kinase activity;	Bra013684,Bra013682	AT4G23320.1	ko04626//Plant-pathogen interaction
BraA01g014050.3C	15.6633	38.925	13.27	27.2942	0.486184	47.88	69.9	55.6067	58.89	0.944246	gi|685260534|ref|XP_009140527.1|/0/PREDICTED: uncharacterized protein At4g02000-like [Brassica rapa] &gt;gi|923517800|ref|XP_013654159.1| PREDICTED: uncharacterized protein At4g02000-like [Brassica napus]	sp|Q8S8M0|WIH2_ARATH/5e-22/Cysteine-rich and transmembrane domain-containing protein WIH2 OS=Arabidopsis thaliana OX=3702 GN=WIH2 PE=1 SV=1	mis:MICPUN_60493/1e-12/DEAD/DEAH box helicase; K12614 ATP-dependent RNA helicase DDX6/DHH1 [EC:3.6.4.13]	NA	Bra013693,Bra019301,Bra025501	AT4G23470.2	-
BraA01g014090.3C	24.37	14.19	38.5333	19.28	1.99862	41.7633	36.05	44.9667	38.9067	1.15576	gi|685259776|ref|XP_009137114.1|/9.54321e-132/PREDICTED: phosphatidylinositol 4-kinase gamma 4 [Brassica rapa] &gt;gi|685259778|ref|XP_009137119.1| PREDICTED: phosphatidylinositol 4-kinase gamma 4 [Brassica rapa]	sp|A7PZL3|PGLR_VITVI/0.0/Probable polygalacturonase OS=Vitis vinifera OX=29760 GN=GSVIVT00026920001 PE=1 SV=1	eus:EUTSA_v10013641mg/2e-28/hypothetical protein; K01184 polygalacturonase [EC:3.2.1.15]	biological_process:GO:0005975//carbohydrate metabolic process;molecular_function:GO:0004650//polygalacturonase activity;	Bra013697,Bra019299	AT4G23500.1	ko01100//Metabolic pathways;ko00500//Starch and sucrose metabolism;ko00040//Pentose and glucuronate interconversions
BraA01g014290.3C	1.3	20.915	0.78	11.1075	0.0702228	12.0267	10.79	4.55333	11.4083	0.399123	gi|685259827|ref|XP_009137314.1|/4.53515e-137/PREDICTED: dirigent protein 6-like [Brassica rapa] &gt;gi|923841287|ref|XP_013700953.1| PREDICTED: dirigent protein 6-like [Brassica napus] &gt;gi|674863886|emb|CDY68371.1| BnaAnng27090D [Brassica napus]	sp|Q9SUR6|CORI3_ARATH/0.0/Cystine lyase CORI3 OS=Arabidopsis thaliana OX=3702 GN=CORI3 PE=1 SV=1	brp:103861272/0.0/cystine lyase CORI3-like; K00815 tyrosine aminotransferase [EC:2.6.1.5]	biological_process:GO:0009058//biosynthetic process;molecular_function:GO:0030170//pyridoxal phosphate binding;GO:0003824//catalytic activity;	Bra013714	AT4G23600.1	ko01100//Metabolic pathways;ko01110//Biosynthesis of secondary metabolites;ko01230//Biosynthesis of amino acids;ko00270//Cysteine and methionine metabolism;ko01210//2-Oxocarboxylic acid metabolism;ko00380//Tryptophan metabolism;ko00350//Tyrosine metabolism;ko00400//Phenylalanine, tyrosine and tryptophan biosynthesis;ko00130//Ubiquinone and other terpenoid-quinone biosynthesis;ko00360//Phenylalani…
BraA01g014470.3C	21.4933	6.14	29.4867	13.8167	2.13414	4.91667	1.855	3.6	3.38583	1.06325	gi|685259858|ref|XP_009137467.1|/6.52047e-122/PREDICTED: uncharacterized protein LOC103861498 [Brassica rapa] &gt;gi|923867062|ref|XP_013708398.1| PREDICTED: uncharacterized protein LOC106412060 [Brassica napus] &gt;gi|674884908|emb|CDY47615.1| BnaA01g13500D [Brassica napus]	sp|Q9SUQ2|CRF2_ARATH/5e-166/Ethylene-responsive transcription factor CRF2 OS=Arabidopsis thaliana OX=3702 GN=CRF2 PE=1 SV=1	tcc:TCM_042300/2e-45/Pathogenesis-related genes transcriptional activator PTI6, putative; K13434 pathogenesis-related genes transcriptional activator PTI6	biological_process:GO:0006355//regulation of transcription, DNA-templated;molecular_function:GO:0003700//transcription factor activity, sequence-specific DNA binding;GO:0003677//DNA binding;	Bra013730,Bra019270,Bra000736	AT4G23750.2	-
BraA01g014490.3C	10.6467	33.88	4.32667	22.2633	0.19434	19.0967	23.52	12.0833	21.3083	0.567071	gi|685259862|ref|XP_009137489.1|/3.6167e-50/PREDICTED: uncharacterized protein LOC103861518 [Brassica rapa] &gt;gi|923878315|ref|XP_013711871.1| PREDICTED: uncharacterized protein LOC106415660 [Brassica napus]	sp|Q9SUP6|WRK53_ARATH/6e-165/Probable WRKY transcription factor 53 OS=Arabidopsis thaliana OX=3702 GN=WRKY53 PE=1 SV=1	crb:CARUB_v10025742mg/4e-19/hypothetical protein; K16225 probable WRKY transcription factor 52	biological_process:GO:0006355//regulation of transcription, DNA-templated;molecular_function:GO:0003700//transcription factor activity, sequence-specific DNA binding;GO:0043565//sequence-specific DNA binding;	Bra013732,Bra019265	AT4G23810.1	ko04626//Plant-pathogen interaction
BraA01g014520.3C	42.5233	93.12	39.89	67.8217	0.58816	61.6133	66.16	59.04	63.8867	0.924136	gi|674929963|emb|CDY03507.1|/6.40724e-168/BnaC01g15750D [Brassica napus]	sp|Q9T0A0|LACS4_ARATH/0.0/Long chain acyl-CoA synthetase 4 OS=Arabidopsis thaliana OX=3702 GN=LACS4 PE=2 SV=1	brp:103861474/0.0/long chain acyl-CoA synthetase 4; K01897 long-chain acyl-CoA synthetase [EC:6.2.1.3]	biological_process:GO:0008152//metabolic process;molecular_function:GO:0003824//catalytic activity;	Bra013735,Bra033159	AT4G23850.1	ko01100//Metabolic pathways;ko04146//Peroxisome;ko01212//Fatty acid metabolism;ko00071//Fatty acid degradation;ko00061//Fatty acid biosynthesis
BraA01g014630.3C	25.2267	13.95	31.4133	19.5883	1.60368	27.5967	30.865	29.6567	29.2308	1.01457	gi|923671781|ref|XP_013650924.1|/2.32314e-28/PREDICTED: uncharacterized protein LOC106355548 [Brassica napus]	NA	NA	NA	Bra013745,Bra019256	-	-
BraA01g015110.3C	15.8367	13.26	7.18	14.5483	0.493527	13.56	10.89	13.61	12.225	1.11329	gi|685259980|ref|XP_009138021.1|/2.27087e-170/PREDICTED: UPF0483 protein CG5412 [Brassica rapa]	sp|Q9STW5|MACP2_ARATH/0.0/MACPF domain-containing protein At4g24290 OS=Arabidopsis thaliana OX=3702 GN=At4g24290 PE=2 SV=1	egr:104455448/2e-53/MACPF domain-containing protein At1g14780-like; K07119 uncharacterized protein	NA	Bra013789,Bra010493	AT4G24290.2	-
BraA01g015420.3C	10.02	33.01	48.7033	21.515	2.26369	2.23667	4.095	1.38	3.16583	0.435904	gi|685260095|ref|XP_009138444.1|/0/PREDICTED: pachytene checkpoint protein 2 homolog [Brassica rapa] &gt;gi|923521770|ref|XP_013670228.1| PREDICTED: pachytene checkpoint protein 2 homolog [Brassica napus]	sp|Q9SB61|ZHD2_ARATH/4e-145/Zinc-finger homeodomain protein 2 OS=Arabidopsis thaliana OX=3702 GN=ZHD1 PE=1 SV=1	NA	molecular_function:GO:0003677//DNA binding;	Bra013822,Bra010485	AT4G24660.1	-
BraA01g015430.3C	0.81	0.955	5.68333	0.8825	6.44004	3.79667	4.12	5.73	3.95833	1.44758	gi|685260097|ref|XP_009138452.1|/4.09748e-149/PREDICTED: high-affinity nitrate transporter 3.2 isoform X1 [Brassica rapa] &gt;gi|923509148|ref|XP_013739429.1| PREDICTED: high-affinity nitrate transporter 3.2-like isoform X1 [Brassica napus]	sp|Q94A02|TAR2_ARATH/0.0/Tryptophan aminotransferase-related protein 2 OS=Arabidopsis thaliana OX=3702 GN=TAR2 PE=2 SV=1	brp:103862382/0.0/tryptophan aminotransferase-related protein 2; K16903 L-tryptophan---pyruvate aminotransferase [EC:2.6.1.99]	molecular_function:GO:0016846//carbon-sulfur lyase activity;GO:0003824//catalytic activity;	Bra013823	AT4G24670.2	ko03008//Ribosome biogenesis in eukaryotes
BraA01g015480.3C	21.0067	9.275	2.35667	15.1408	0.15565	1.32667	0	0.103333	0.663333	0.155779	gi|923509164|ref|XP_013739479.1|/0/PREDICTED: probable pectate lyase 18 [Brassica napus]	sp|Q9SB67|NRT32_ARATH/3e-98/High-affinity nitrate transporter 3.2 OS=Arabidopsis thaliana OX=3702 GN=NRT3.2 PE=2 SV=1	atr:18442745/3e-47/manganese-dependent ADP-ribose/CDP-alcohol diphosphatase; K01517 manganese-dependent ADP-ribose/CDP-alcohol diphosphatase [EC:3.6.1.13 3.6.1.16 3.6.1.53]	biological_process:GO:0015706//nitrate transport;GO:0010167//response to nitrate;	Bra013828	AT4G24730.4	-
BraA01g015520.3C	197.177	114.625	274.047	155.901	1.75783	455.68	419.08	501.75	437.38	1.14717	gi|685260134|ref|XP_009138580.1|/0/PREDICTED: 26S proteasome non-ATPase regulatory subunit 6 homolog [Brassica rapa] &gt;gi|923509180|ref|XP_013739511.1| PREDICTED: 26S proteasome non-ATPase regulatory subunit 6 homolog [Brassica napus] &gt;gi|674898630|emb|CDY34315.1| BnaA01g14180D [Brassica napus]	sp|Q04836|CP31A_ARATH/1e-164/31 kDa ribonucleoprotein, chloroplastic OS=Arabidopsis thaliana OX=3702 GN=CP31A PE=1 SV=1	tcc:TCM_014513/5e-125/31-kDa RNA binding protein; K11294 nucleolin	molecular_function:GO:0003676//nucleic acid binding;	Bra013832,Bra019210,Bra010483,Bra011742	AT4G24770.1	ko03015//mRNA surveillance pathway
BraA01g015680.3C	22.11	4.25	21.8467	13.18	1.65756	8.68	1.17	2.71333	4.925	0.550931	gi|685260182|ref|XP_009138776.1|/0/PREDICTED: uncharacterized protein LOC103862826 [Brassica rapa]	sp|Q6TLJ2|TPD1_ARATH/1e-100/Protein TAPETUM DETERMINANT 1 OS=Arabidopsis thaliana OX=3702 GN=TPD1 PE=1 SV=1	NA	NA	Bra013852	-	-
BraA01g015780.3C	310.357	250.8	492.927	280.578	1.75682	321.59	423.665	336.55	372.627	0.903181	gi|685260206|ref|XP_009138873.1|/0/PREDICTED: metacaspase-2 [Brassica rapa]	sp|Q9SW21|ACP4_ARATH/2e-72/Acyl carrier protein 4, chloroplastic OS=Arabidopsis thaliana OX=3702 GN=ACP4 PE=2 SV=1	bdi:100844879/1e-10/acyl carrier protein 2, mitochondrial-like; K03955 NADH dehydrogenase (ubiquinone) 1 alpha/beta subcomplex 1	NA	Bra013859,Bra019193,Bra010475	AT4G25050.1	ko01100//Metabolic pathways;ko00190//Oxidative phosphorylation
BraA01g015820.3C	754.147	175.76	733.413	464.953	1.57739	705.687	176.615	41.5	441.151	0.0940721	gi|685260212|ref|XP_009138907.1|/0/PREDICTED: U-box domain-containing protein 35 [Brassica rapa]	sp|P21276|SODF1_ARATH/2e-151/Superoxide dismutase [Fe] 1, chloroplastic OS=Arabidopsis thaliana OX=3702 GN=FSD1 PE=1 SV=4	brp:103862899/2e-158/FSD1; fibronectin type III and SPRY domain containing 1; K04564 superoxide dismutase, Fe-Mn family [EC:1.15.1.1]	NA	Bra013863	AT4G25100.5	ko04146//Peroxisome
BraA01g016090.3C	38.1833	16.495	50.9633	27.3392	1.86411	39.83	37.405	29.8133	38.6175	0.772016	gi|674876616|emb|CDY55723.1|/0/BnaA01g35230D [Brassica napus]	sp|Q93ZG9|FKB53_ARATH/0.0/Peptidyl-prolyl cis-trans isomerase FKBP53 OS=Arabidopsis thaliana OX=3702 GN=FKBP53 PE=1 SV=1	brp:103863146/0.0/peptidyl-prolyl cis-trans isomerase FKBP53-like; K14826 FK506-binding nuclear protein [EC:5.2.1.8]	biological_process:GO:0000412//histone peptidyl-prolyl isomerization;GO:0018208//peptidyl-proline modification;cellular_component:GO:0005730//nucleolus;molecular_function:GO:0003755//peptidyl-prolyl cis-trans isomerase activity;GO:0005528//FK506 binding;	Bra013887,Bra019172	AT4G25340.1	-
BraA01g016400.3C	111.67	133.235	69.2367	122.453	0.565417	59.2133	65.18	52.5433	62.1967	0.844793	gi|685260334|ref|XP_009139437.1|/0/PREDICTED: beta-carotene 3-hydroxylase 1, chloroplastic [Brassica rapa] &gt;gi|923509359|ref|XP_013739930.1| PREDICTED: beta-carotene 3-hydroxylase 1, chloroplastic-like [Brassica napus] &gt;gi|923509363|ref|XP_013739940.1| PREDICTED: beta-carotene 3-hydroxylase 1, chloroplastic-like [Brassica napus]	NA	NA	NA	Bra013909,Bra013911,Bra019146	AT4G25672.1	-
BraA01g016420.3C	37.1633	54.665	19.3367	45.9142	0.421148	40.5467	41.36	29.1967	40.9533	0.712925	gi|685260342|ref|XP_009139472.1|/4.74782e-136/PREDICTED: 40S ribosomal protein S10-1 [Brassica rapa]	NA	NA	NA	Bra013911,Bra013909,Bra019146	AT4G25692.1	-
BraA01g016440.3C	14.33	21.06	6.58667	17.695	0.372233	15.9667	17.23	16.78	16.5983	1.01094	gi|685260346|ref|XP_009139490.1|/6.5946e-100/PREDICTED: protein GLUTAMINE DUMPER 2 [Brassica rapa]	sp|Q84WV9|QPCT_ARATH/5e-174/Glutaminyl-peptide cyclotransferase OS=Arabidopsis thaliana OX=3702 GN=QCT PE=1 SV=1	NA	biological_process:GO:0017186//peptidyl-pyroglutamic acid biosynthetic process, using glutaminyl-peptide cyclotransferase;molecular_function:GO:0016603//glutaminyl-peptide cyclotransferase activity;	Bra013913	AT4G25720.1	-
BraA01g016450.3C	72.2867	47.595	117.667	59.9408	1.96305	231.267	266.315	270.543	248.791	1.08743	gi|685260348|ref|XP_009139498.1|/0/PREDICTED: uncharacterized protein LOC103863504 [Brassica rapa]	sp|Q9SW09|RS101_ARATH/3e-118/40S ribosomal protein S10-1 OS=Arabidopsis thaliana OX=3702 GN=RPS10A PE=2 SV=1	brp:103863473/1e-136/40S ribosomal protein S10-1; K02947 small subunit ribosomal protein S10e	NA	Bra013915,Bra019143,Bra010448,Bra003118,Bra029112	AT4G25740.1	ko03010//Ribosome
BraA01g016660.3C	2.33	4.075	1.00333	3.2025	0.313297	5.47667	4.45	5.27	4.96333	1.06179	gi|685260411|ref|XP_009139758.1|/0/PREDICTED: phosphatidylserine decarboxylase proenzyme 3 [Brassica rapa]	sp|Q8VYT2|CAP6_ARATH/0.0/Putative clathrin assembly protein At4g25940 OS=Arabidopsis thaliana OX=3702 GN=At4g25940 PE=2 SV=1	cvr:CHLNCDRAFT_58991/1e-44/hypothetical protein; K01687 dihydroxy-acid dehydratase [EC:4.2.1.9]	NA	Bra013934,Bra002750,Bra020460	AT4G25940.1	-
BraA01g016810.3C	0.396667	2.455	0.3	1.42583	0.210403	1.48	1.215	1.19333	1.3475	0.885591	gi|685260445|ref|XP_009139896.1|/0/PREDICTED: regulatory protein NPR1-like [Brassica rapa]	sp|Q42484|RPS2_ARATH/0.0/Disease resistance protein RPS2 OS=Arabidopsis thaliana OX=3702 GN=RPS2 PE=1 SV=1	brp:103863856/0.0/disease resistance protein RPS2; K13459 disease resistance protein RPS2	molecular_function:GO:0005515//protein binding;	Bra013947	AT4G26090.1	ko04626//Plant-pathogen interaction
BraA01g016970.3C	25.2767	17.515	54.5367	21.3958	2.54894	50.4367	56.985	52.07	53.7108	0.969451	gi|685260795|ref|XP_009142127.1|/0/PREDICTED: ATP-dependent 6-phosphofructokinase 3 [Brassica rapa] &gt;gi|923509768|ref|XP_013741224.1| PREDICTED: ATP-dependent 6-phosphofructokinase 3 [Brassica napus]	sp|P51420|RL313_ARATH/7e-81/60S ribosomal protein L31-3 OS=Arabidopsis thaliana OX=3702 GN=RPL31C PE=3 SV=2	brp:103845101/1e-81/60S ribosomal protein L31-3; K02910 large subunit ribosomal protein L31e	NA	Bra026455,Bra010436,Bra002798	AT4G26230.1	ko03010//Ribosome
BraA01g017350.3C	18.49	4.255	19.3633	11.3725	1.70265	10.9033	11.74	10.19	11.3217	0.900044	gi|685260889|ref|XP_009142587.1|/0/PREDICTED: probable WRKY transcription factor 20 [Brassica rapa]	sp|Q7Y180|AN322_ORYSJ/6e-08/Acidic leucine-rich nuclear phosphoprotein 32-related protein 2 OS=Oryza sativa subsp. japonica OX=39947 GN=Os03g0668900 PE=2 SV=1	brp:103866374/0.0/putative ribosomal RNA methyltransferase nop2; K14835 ribosomal RNA methyltransferase Nop2 [EC:2.1.1.-]	NA	Bra026418,Bra035594,Bra002867	AT4G26600.1	-
BraA01g017730.3C	1.79	0.575	2.91333	1.1825	2.46371	1.84667	2.105	2.13333	1.97583	1.07971	gi|674944097|emb|CDX89283.1|/1.11909e-180/BnaA01g16100D [Brassica napus]	NA	brp:103866760/0.0/uncharacterized LOC103866760; K14861 nucleolar pre-ribosomal-associated protein 1	NA	Bra026386	AT4G27010.1	-
BraA01g017790.3C	186.073	107.285	252.723	146.679	1.72297	414.163	430.13	397.39	422.147	0.941355	gi|685260984|ref|XP_009143098.1|/4.47705e-174/PREDICTED: DDRGK domain-containing protein 1 isoform X1 [Brassica rapa]	sp|Q9T043|RL142_ARATH/1e-88/60S ribosomal protein L14-2 OS=Arabidopsis thaliana OX=3702 GN=RPL14B PE=1 SV=1	brp:103834818/4e-90/60S ribosomal protein L14-2; K02875 large subunit ribosomal protein L14e	NA	Bra026380,Bra010412,Bra019070	AT4G27090.1	ko03010//Ribosome
BraA01g018130.3C	14.6733	32.29	13.6133	23.4817	0.579743	1.1	1.38	1.28667	1.24	1.03763	gi|674897016|emb|CDY35915.1|/2.00673e-08/BnaA07g00720D [Brassica napus]	sp|Q93VY3|NAC72_ARATH/0.0/NAC domain-containing protein 72 OS=Arabidopsis thaliana OX=3702 GN=NAC072 PE=2 SV=1	fve:101312606/5e-11/NAC domain-containing protein 66-like; K13126 polyadenylate-binding protein	biological_process:GO:0006355//regulation of transcription, DNA-templated;molecular_function:GO:0003677//DNA binding;	Bra026353,Bra019052,Bra033239	AT4G27410.2	-
BraA01g018710.3C	2.32	25.99	3.35667	14.155	0.237136	1.40333	0.65	0.473333	1.02667	0.461039	gi|674944033|emb|CDX89219.1|/8.43948e-130/BnaA01g16740D [Brassica napus]	sp|Q8W4P8|MEB1_ARATH/0.0/Membrane protein of ER body 1 OS=Arabidopsis thaliana OX=3702 GN=MEB1 PE=1 SV=1	NA	NA	Bra026303	AT4G27860.2	-
BraA01g018790.3C	143.01	242.52	125.403	192.765	0.65055	59.9033	82.82	60.5467	71.3617	0.848448	gi|923522944|ref|XP_013673893.1|/0/PREDICTED: uncharacterized protein LOC106378286 [Brassica napus]	sp|P35132|UBC9_ARATH/7e-104/SUMO-conjugating enzyme UBC9 OS=Arabidopsis thaliana OX=3702 GN=UBC9 PE=1 SV=1	brp:103867752/9e-104/SUMO-conjugating enzyme UBC9-like; K06689 ubiquitin-conjugating enzyme E2 D/E [EC:2.3.2.23]	NA	Bra026294,Bra010388,Bra003066	AT4G27960.2	ko04141//Protein processing in endoplasmic reticulum;ko04120//Ubiquitin mediated proteolysis
BraA01g018980.3C	9.68	7.12	24.6867	8.4	2.93889	16.72	20.495	23.4	18.6075	1.25756	gi|685261229|ref|XP_009144284.1|/0/PREDICTED: expansin-B3 [Brassica rapa]	NA	NA	NA	Bra026275,Bra024218	AT4G28210.1	-
BraA01g019010.3C	14.9767	2.41	22.8767	8.69333	2.63152	11.09	6.585	6.28	8.8375	0.710608	gi|923839349|ref|XP_013700347.1|/5.64968e-98/PREDICTED: uncharacterized protein LOC106404151 [Brassica napus]	sp|Q9M0I2|EXPB3_ARATH/0.0/Expansin-B3 OS=Arabidopsis thaliana OX=3702 GN=EXPB3 PE=2 SV=2	vvi:104881844/2e-16/uncharacterized LOC104881844; K13754 solute carrier family 24 (sodium/potassium/calcium exchanger), member 6	biological_process:GO:0019953//sexual reproduction;cellular_component:GO:0005576//extracellular region;	Bra026272,Bra024215	AT4G28250.1	-
BraA01g019030.3C	10.9533	24.245	8.67667	17.5992	0.493016	0	0.28	0.203333	0.14	1.45238	gi|685261243|ref|XP_009144342.1|/3.03746e-48/PREDICTED: uncharacterized protein LOC103867996 [Brassica rapa] &gt;gi|922417112|ref|XP_013602968.1| PREDICTED: uncharacterized protein LOC106310273 [Brassica oleracea var. oleracea] &gt;gi|674944003|emb|CDX89189.1| BnaA01g17040D [Brassica napus]	sp|Q9M0I0|LLG3_ARATH/9e-97/GPI-anchored protein LLG2 OS=Arabidopsis thaliana OX=3702 GN=LLG3 PE=2 SV=1	NA	NA	Bra026270,Bra024212,Bra010378	AT4G28280.2	-
BraA01g019280.3C	108.61	52.28	49.5733	80.445	0.616239	2.59333	10.595	6.29333	6.59417	0.954379	gi|685261294|ref|XP_009144600.1|/0/PREDICTED: asparagine--tRNA ligase, chloroplastic/mitochondrial-like [Brassica rapa]	sp|Q8W4K5|VAB_ARATH/2e-53/VAN3-binding protein OS=Arabidopsis thaliana OX=3702 GN=VAB PE=1 SV=1	NA	NA	Bra026246,Bra012669	AT4G17350.1	-
BraA01g019440.3C	25.3533	65.395	26.91	45.3742	0.593069	56.0033	84.31	62.6833	70.1567	0.893477	gi|685261410|ref|XP_009145206.1|/0/PREDICTED: uncharacterized protein LOC103868899 [Brassica rapa]	sp|P92963|RAB1C_ARATH/5e-155/Ras-related protein RABB1c OS=Arabidopsis thaliana OX=3702 GN=RABB1C PE=1 SV=1	brp:103868349/7e-155/ras-related protein RABB1c; K07877 Ras-related protein Rab-2A	molecular_function:GO:0005525//GTP binding;GO:0003924//GTPase activity;	Bra026231,Bra021065,Bra012674	AT4G17170.1	-
BraA01g019690.3C	8.91	12.95	3.42	10.93	0.3129	7.03333	8.115	5.57333	7.57417	0.735835	gi|674889736|emb|CDY42938.1|/0/BnaA01g18160D [Brassica napus]	sp|Q9FLQ7|FH20_ARATH/8e-08/Formin-like protein 20 OS=Arabidopsis thaliana OX=3702 GN=FH20 PE=2 SV=3	egu:105056789/5e-12/formin-like protein 14; K05747 Wiskott-Aldrich syndrome protein	NA	Bra040095,Bra021080	AT4G16790.1	-
BraA01g019720.3C	29.1167	66.895	27.12	48.0058	0.564931	50.11	48.215	52.2733	49.1625	1.06328	gi|923518435|ref|XP_013657323.1|/2.07659e-169/PREDICTED: uncharacterized protein LOC106362051 [Brassica napus]	sp|O65202|ACOX1_ARATH/0.0/Peroxisomal acyl-coenzyme A oxidase 1 OS=Arabidopsis thaliana OX=3702 GN=ACX1 PE=1 SV=1	brp:103869185/0.0/peroxisomal acyl-coenzyme A oxidase 1; K00232 acyl-CoA oxidase [EC:1.3.3.6]	biological_process:GO:0008152//metabolic process;GO:0055114//oxidation-reduction process;molecular_function:GO:0016627//oxidoreductase activity, acting on the CH-CH group of donors;GO:0050660//flavin adenine dinucleotide binding;	Bra040093,Bra023025	AT4G16760.1	ko01100//Metabolic pathways;ko01110//Biosynthesis of secondary metabolites;ko04146//Peroxisome;ko01212//Fatty acid metabolism;ko00071//Fatty acid degradation;ko00592//alpha-Linolenic acid metabolism;ko01040//Biosynthesis of unsaturated fatty acids
BraA01g019830.3C	142.377	89.14	250.253	115.758	2.16186	385.973	404.125	420.87	395.049	1.06536	gi|674877281|emb|CDY54743.1|/5.3716e-38/BnaAnng13390D [Brassica napus]	sp|O23515|RL151_ARATH/4e-154/60S ribosomal protein L15-1 OS=Arabidopsis thaliana OX=3702 GN=RPL15A PE=2 SV=1	brp:103847702/1e-153/60S ribosomal protein L15-1; K02877 large subunit ribosomal protein L15e	biological_process:GO:0006412//translation;cellular_component:GO:0005622//intracellular;GO:0005840//ribosome;molecular_function:GO:0003735//structural constituent of ribosome;	Bra038503,Bra040747,Bra012694,Bra012667	AT4G16720.1	ko03010//Ribosome
BraA01g019890.3C	12.3267	20.695	8.64667	16.5108	0.523697	7.91333	15.325	8.79667	11.6192	0.757082	gi|685261593|ref|XP_009146139.1|/3.46835e-111/PREDICTED: serine/threonine-protein kinase/endoribonuclease IRE1b-like [Brassica rapa] &gt;gi|923657792|ref|XP_013646641.1| PREDICTED: serine/threonine-protein kinase/endoribonuclease IRE1b-like [Brassica napus] &gt;gi|923930015|ref|XP_013733787.1| PREDICTED: serine/threonine-protein kinase/endoribonuclease IRE1b-like [Brassica napus]	sp|Q8W4K5|VAB_ARATH/2e-44/VAN3-binding protein OS=Arabidopsis thaliana OX=3702 GN=VAB PE=1 SV=1	NA	NA	Bra038497	AT4G16670.1	-
BraA01g019900.3C	4.50333	9.445	3.61667	6.97417	0.51858	2.35	3.535	2.49333	2.9425	0.847352	gi|674866544|emb|CDY67145.1|/2.27875e-33/BnaA03g56670D [Brassica napus]	sp|F4JMJ1|HSP7R_ARATH/0.0/Heat shock 70 kDa protein 17 OS=Arabidopsis thaliana OX=3702 GN=HSP70-17 PE=2 SV=1	brp:103869325/0.0/heat shock 70 kDa protein 17; K09486 hypoxia up-regulated 1	NA	Bra038496,Bra012696,Bra041089,Bra021969,Bra000016	AT4G16660.1	ko04141//Protein processing in endoplasmic reticulum
BraA01g020980.3C	51.6733	25.685	62.31	38.6792	1.61094	60.72	59.62	55.33	60.17	0.919561	gi|685261689|ref|XP_009146719.1|/2.35779e-159/PREDICTED: vesicle-associated membrane protein 724 isoform X1 [Brassica rapa]	NA	brp:103870356/1e-135/60S ribosome subunit biogenesis protein NIP7 homolog; K07565 60S ribosome subunit biogenesis protein NIP7	molecular_function:GO:0003723//RNA binding;	Bra033510,Bra012765,Bra038067	-	-
BraA01g021200.3C	110.43	137.54	51.2333	123.985	0.413222	0.483333	0.935	0.386667	0.709167	0.545241	NA	sp|O23404|PPDK1_ARATH/0.0/Pyruvate, phosphate dikinase 1, chloroplastic OS=Arabidopsis thaliana OX=3702 GN=PPDK PE=1 SV=2	brp:103870831/0.0/pyruvate, phosphate dikinase 1, chloroplastic; K01006 pyruvate, orthophosphate dikinase [EC:2.7.9.1]	biological_process:GO:0016310//phosphorylation;molecular_function:GO:0016772//transferase activity, transferring phosphorus-containing groups;GO:0016301//kinase activity;GO:0005524//ATP binding;GO:0003824//catalytic activity;	Bra039540,Bra012781,Bra039539	AT4G15530.6	ko01100//Metabolic pathways;ko01200//Carbon metabolism;ko00620//Pyruvate metabolism;ko00710//Carbon fixation in photosynthetic organisms
BraA01g021220.3C	7.52333	2.595	9.04667	5.05917	1.78817	8.87333	6.855	7.87	7.86417	1.00074	gi|685261782|ref|XP_009147254.1|/0/PREDICTED: pyruvate, phosphate dikinase 1, chloroplastic [Brassica rapa]	sp|Q3Y8L7|DAW1_CHLRE/9e-22/Dynein assembly factor with WDR repeat domains 1 OS=Chlamydomonas reinhardtii OX=3055 GN=DAW1 PE=1 SV=1	brp:103870858/0.0/WD repeat-containing protein 3; K14556 U3 small nucleolar RNA-associated protein 12	molecular_function:GO:0005515//protein binding;	Bra039543	AT3G21540.1	ko03008//Ribosome biogenesis in eukaryotes
BraA01g021360.3C	7.77667	1.195	12.0533	4.48583	2.68698	1.98	0.495	0.87	1.2375	0.70303	gi|685261810|ref|XP_009147392.1|/0/PREDICTED: serine/threonine protein phosphatase 2A 59 kDa regulatory subunit B&apos; gamma isoform [Brassica rapa]	sp|O23393|BIA1_ARATH/4e-166/BAHD acyltransferase BIA1 OS=Arabidopsis thaliana OX=3702 GN=BIA1 PE=2 SV=1	fve:101311200/3e-79/BAHD acyltransferase At5g47980-like; K13065 shikimate O-hydroxycinnamoyltransferase [EC:2.3.1.133]	molecular_function:GO:0016747//transferase activity, transferring acyl groups other than amino-acyl groups;	Bra039555,Bra039556,Bra012794	AT4G15390.1	ko01100//Metabolic pathways;ko01110//Biosynthesis of secondary metabolites;ko00940//Phenylpropanoid biosynthesis;ko00945//Stilbenoid, diarylheptanoid and gingerol biosynthesis;ko00941//Flavonoid biosynthesis;ko00073//Cutin, suberine and wax biosynthesis
BraA01g021380.3C	83.3133	104.84	53.68	94.0767	0.570598	12.9467	29.77	14.7633	21.3583	0.691221	gi|685261817|ref|XP_009147434.1|/0/PREDICTED: BAHD acyltransferase At5g47980-like [Brassica rapa]	sp|O23382|U71B5_ARATH/0.0/UDP-glycosyltransferase 71B5 OS=Arabidopsis thaliana OX=3702 GN=UGT71B5 PE=3 SV=1	atr:18448124/4e-99/anthocyanidin 3-O-glucosyltransferase 2; K08237 hydroquinone glucosyltransferase [EC:2.4.1.218]	NA	Bra039557,Bra012795	-	-
BraA01g021460.3C	22.4367	0.135	2.24333	11.2858	0.198774	3.05667	0	0.67	1.52833	0.438386	gi|923510625|ref|XP_013744275.1|/0/PREDICTED: LOW QUALITY PROTEIN: histone-lysine N-methyltransferase ATXR3-like [Brassica napus]	NA	NA	NA	NA	-	-
BraA01g021640.3C	85.2667	68.535	158.28	76.9008	2.05824	188.18	243.88	206.64	216.03	0.956534	gi|685261919|ref|XP_009147934.1|/0/PREDICTED: uncharacterized protein LOC103871435 [Brassica rapa] &gt;gi|685261921|ref|XP_009147943.1| PREDICTED: uncharacterized protein LOC103871435 [Brassica rapa]	sp|P51419|RL273_ARATH/4e-92/60S ribosomal protein L27-3 OS=Arabidopsis thaliana OX=3702 GN=RPL27C PE=2 SV=2	brp:103859942/1e-93/60S ribosomal protein L27-3-like; K02901 large subunit ribosomal protein L27e	NA	Bra039703,Bra037080,Bra023843,Bra031339,Bra001857,Bra036919	AT4G15000.1	ko03010//Ribosome
BraA01g022010.3C	18.62	45.14	17.58	31.88	0.551443	11.8433	29.58	17.04	20.7117	0.822725	gi|685262020|ref|XP_009148417.1|/0/PREDICTED: ATP-sulfurylase 3, chloroplastic [Brassica rapa]	sp|O23324|APS3_ARATH/0.0/ATP-sulfurylase 3, chloroplastic OS=Arabidopsis thaliana OX=3702 GN=APS3 PE=1 SV=1	brp:103871853/0.0/ATP-sulfurylase 3, chloroplastic; K13811 3'-phosphoadenosine 5'-phosphosulfate synthase [EC:2.7.7.4 2.7.1.25]	NA	Bra036882,Bra033901,Bra001891	AT4G14680.1	ko01100//Metabolic pathways;ko00230//Purine metabolism;ko00920//Sulfur metabolism;ko00450//Selenocompound metabolism;ko00261//Monobactam biosynthesis
BraA01g022090.3C	6.61667	12.635	4.24333	9.62583	0.440828	5.82667	7.86	5.83667	6.84333	0.852898	gi|922409520|ref|XP_013621114.1|/0/PREDICTED: receptor-like protein 12 [Brassica oleracea var. oleracea]	sp|F4JTU7|RLP48_ARATH/0.0/Receptor-like protein 48 OS=Arabidopsis thaliana OX=3702 GN=RLP48 PE=3 SV=2	tcc:TCM_032503/4e-84/Di-glucose binding protein with Kinesin motor domain; K10406 kinesin family member C2/C3	molecular_function:GO:0005515//protein binding;	Bra036874,Bra036872,Bra036871,Bra036875,Bra036873,Bra032746,Bra032740,Bra032741,Bra032747	AT4G13820.1	ko04626//Plant-pathogen interaction
BraA01g022390.3C	12.67	14.165	6.28	13.4175	0.468045	12.21	10.095	8.65333	11.1525	0.77591	gi|685262128|ref|XP_009148992.1|/0/PREDICTED: probable protein phosphatase 2C 47 [Brassica rapa]	sp|Q9C5G5|SAC7_ARATH/0.0/Phosphoinositide phosphatase SAC7 OS=Arabidopsis thaliana OX=3702 GN=SAC7 PE=2 SV=1	NA	molecular_function:GO:0042578//phosphoric ester hydrolase activity;GO:0052866//phosphatidylinositol phosphate phosphatase activity;	Bra038900,Bra036797,Bra037192	AT3G51460.1	-
BraA01g022400.3C	73.9633	98.1	42.34	86.0317	0.492144	9.59	10.39	9.67667	9.99	0.968635	gi|674899649|emb|CDY33278.1|/0/BnaA01g19450D [Brassica napus]	sp|Q9CAZ7|SSL5_ARATH/0.0/Protein STRICTOSIDINE SYNTHASE-LIKE 5 OS=Arabidopsis thaliana OX=3702 GN=SSL5 PE=2 SV=1	brp:103852877/2e-15/strictosidine synthase 1; K01757 strictosidine synthase [EC:4.3.3.2]	biological_process:GO:0009058//biosynthetic process;molecular_function:GO:0016844//strictosidine synthase activity;	Bra038899,Bra038898	AT3G51450.1	ko01100//Metabolic pathways;ko01110//Biosynthesis of secondary metabolites;ko00901//Indole alkaloid biosynthesis
BraA01g022660.3C	20.0267	0.08	6.59333	10.0533	0.655836	22.5267	1.375	11.1267	11.9508	0.931037	gi|674875286|emb|CDY57635.1|/2.43428e-146/BnaAnng14790D [Brassica napus]	sp|Q6NPL9|PLP3A_ARATH/7e-139/Thioredoxin domain-containing protein PLP3A OS=Arabidopsis thaliana OX=3702 GN=PLP3A PE=1 SV=1	zma:103652355/5e-50/thioredoxin domain-containing protein 9 homolog; K02995 small subunit ribosomal protein S8e	biological_process:GO:0045454//cell redox homeostasis;	Bra038875,Bra036844,Bra012876	AT3G50960.1	-
BraA01g022980.3C	23.1167	8.765	29.2233	15.9408	1.83324	2.97667	19.145	20.6167	11.0608	1.86393	gi|685262918|ref|XP_009101992.1|/0/PREDICTED: estradiol 17-beta-dehydrogenase 12-A-like [Brassica rapa] &gt;gi|674865784|emb|CDY67513.1| BnaAnng24430D [Brassica napus]	sp|Q9SQR4|ADRC3_ARATH/4e-07/NADPH-dependent aldehyde reductase-like protein, chloroplastic OS=Arabidopsis thaliana OX=3702 GN=At3g03980 PE=3 SV=1	cvr:CHLNCDRAFT_57682/1e-11/hypothetical protein; K04708 3-dehydrosphinganine reductase [EC:1.1.1.102]	NA	Bra030018,Bra036090	AT3G50560.1	ko01100//Metabolic pathways;ko00600//Sphingolipid metabolism
BraA01g023360.3C	158.733	86.65	283.71	122.692	2.31238	416.957	483.08	422.02	450.018	0.937784	gi|685262827|ref|XP_009101548.1|/1.95336e-171/PREDICTED: zinc finger protein AZF1-like [Brassica rapa] &gt;gi|923522411|ref|XP_013672331.1| PREDICTED: zinc finger protein AZF1-like isoform X1 [Brassica napus]	sp|P51414|RL261_ARATH/3e-100/60S ribosomal protein L26-1 OS=Arabidopsis thaliana OX=3702 GN=RPL26A PE=2 SV=2	brp:103840913/2e-100/60S ribosomal protein L26-1; K02898 large subunit ribosomal protein L26e	biological_process:GO:0006412//translation;cellular_component:GO:0005840//ribosome;GO:0005622//intracellular;molecular_function:GO:0003735//structural constituent of ribosome;	Bra029984,Bra036038,Bra012916	AT3G49910.1	ko03010//Ribosome
BraA01g023630.3C	3.42333	1.675	0.343333	2.54917	0.134685	0	0.04	0.0733333	0.02	3.66667	gi|674915422|emb|CDY17772.1|/2.85298e-122/BnaC08g21800D [Brassica napus]	sp|Q9LD37|CNG20_ARATH/6e-40/Probable cyclic nucleotide-gated ion channel 20, chloroplastic OS=Arabidopsis thaliana OX=3702 GN=CNGC20 PE=2 SV=1	brp:103828432/1e-59/probable cyclic nucleotide-gated ion channel 20, chloroplastic; K05391 cyclic nucleotide gated channel, other eukaryote	NA	Bra029958,Bra022235,Bra022233,Bra021266	AT3G17690.1	ko04626//Plant-pathogen interaction
BraA01g023770.3C	0.57	75.575	11.99	38.0725	0.314925	0.33	2.99	2.09	1.66	1.25904	gi|923653966|ref|XP_013645373.1|/4.82184e-92/PREDICTED: uncharacterized protein LOC106349962 [Brassica napus]	sp|Q9FJ47|SAG12_ARATH/9e-111/Senescence-specific cysteine protease SAG12 OS=Arabidopsis thaliana OX=3702 GN=SAG12 PE=1 SV=1	crb:CARUB_v10017578mg/0.0/hypothetical protein; K01371 cathepsin K [EC:3.4.22.38]	biological_process:GO:0006508//proteolysis;molecular_function:GO:0008234//cysteine-type peptidase activity;	Bra029946,Bra019592,Bra017990,Bra012021	-	-
BraA01g023840.3C	42.92	50.715	18.4133	46.8175	0.3933	6.58667	4.155	5.16667	5.37083	0.961986	gi|685360114|ref|XP_009114584.1|/1.18205e-89/PREDICTED: ATPase family gene 2 protein [Brassica rapa]	sp|Q93ZR6|WSD1_ARATH/3e-130/O-acyltransferase WSD1 OS=Arabidopsis thaliana OX=3702 GN=WSD1 PE=2 SV=1	brp:103868062/1e-138/O-acyltransferase WSD1; K15406 wax-ester synthase / diacylglycerol O-acyltransferase [EC:2.3.1.75 2.3.1.20]	NA	Bra029939,Bra018001,Bra029938,Bra019583	AT3G49200.1	ko00073//Cutin, suberine and wax biosynthesis
BraA01g023930.3C	110.437	89.575	196.807	100.006	1.96795	327.557	353.23	330.577	340.393	0.971161	NA	sp|P41128|RL131_BRANA/1e-147/60S ribosomal protein L13-1 OS=Brassica napus OX=3708 PE=2 SV=1	brp:103874976/9e-149/60S ribosomal protein L13-1; K02873 large subunit ribosomal protein L13e	NA	Bra029931,Bra018017,Bra019574,Bra026477	AT3G49010.3	ko03010//Ribosome
BraA01g023950.3C	81.8333	41.91	108.397	61.8717	1.75196	186.583	237.915	227.793	212.249	1.07324	gi|685262638|ref|XP_009151680.1|/1.08706e-163/PREDICTED: peptidyl-tRNA hydrolase, mitochondrial [Brassica rapa]	sp|P42733|RS113_ARATH/3e-111/40S ribosomal protein S11-3 OS=Arabidopsis thaliana OX=3702 GN=RPS11C PE=2 SV=2	brp:103874947/6e-115/40S ribosomal protein S11-3; K02949 small subunit ribosomal protein S11e	biological_process:GO:0006412//translation;cellular_component:GO:0005840//ribosome;GO:0005622//intracellular;molecular_function:GO:0003735//structural constituent of ribosome;	Bra029928,Bra018026	AT3G48930.1	ko03010//Ribosome
BraA01g024020.3C	16.9733	12.37	24.0667	14.6717	1.64035	28.65	31.01	37.0467	29.83	1.24193	gi|685262627|ref|XP_009151619.1|/0/PREDICTED: fasciclin-like arabinogalactan protein 2 [Brassica rapa] &gt;gi|923510784|ref|XP_013744903.1| PREDICTED: fasciclin-like arabinogalactan protein 2 [Brassica napus] &gt;gi|923510938|ref|XP_013745302.1| PREDICTED: fasciclin-like arabinogalactan protein 2 [Brassica napus] &gt;gi|674950410|emb|CDX83056.1| BnaA01g20560D [Brassica napus]	sp|Q9SXJ7|CLPC2_ARATH/0.0/Chaperone protein ClpC2, chloroplastic OS=Arabidopsis thaliana OX=3702 GN=CLPC2 PE=1 SV=1	brp:103874893/0.0/chaperone protein ClpC2, chloroplastic; K03696 ATP-dependent Clp protease ATP-binding subunit ClpC	biological_process:GO:0019538//protein metabolic process;molecular_function:GO:0005515//protein binding;GO:0005524//ATP binding;	Bra029922,Bra018030,Bra022751	AT3G48870.2	-
BraA01g024760.3C	4.81	10.9	4.73667	7.855	0.603013	4.86	6.24	4.42333	5.55	0.796997	gi|923834435|ref|XP_013698689.1|/0/PREDICTED: uncharacterized protein LOC106402483 [Brassica napus]	sp|Q9SU71|EDSBC_ARATH/0.0/Protein EDS1B OS=Arabidopsis thaliana OX=3702 GN=EDS1B PE=1 SV=1	brp:103874137/0.0/senescence-associated carboxylesterase 101-like; K18875 enhanced disease susceptibility 1 protein	NA	Bra033775,Bra033774,Bra018085	AT3G48090.1	-
BraA01g025120.3C	13.79	5.61	19.6233	9.7	2.02302	23.2433	22.16	29.0733	22.7017	1.28067	gi|685262402|ref|XP_009150479.1|/0/PREDICTED: receptor like protein kinase S.3 [Brassica rapa]	sp|Q9STE8|TC753_ARATH/0.0/Protein TOC75-3, chloroplastic OS=Arabidopsis thaliana OX=3702 GN=TOC75-3 PE=1 SV=1	smo:SELMODRAFT_84522/1e-32/hypothetical protein; K07277 outer membrane protein insertion porin family	biological_process:GO:0006886//intracellular protein transport;molecular_function:GO:0015450//P-P-bond-hydrolysis-driven protein transmembrane transporter activity;	Bra033806,Bra018197,Bra018196,Bra037122	AT3G46740.1	-
BraA01g025320.3C	12.1867	18.14	9.18667	15.1633	0.605847	17.1833	18.33	19.7533	17.7567	1.11245	NA	sp|Q9SNC6|PUB13_ARATH/0.0/U-box domain-containing protein 13 OS=Arabidopsis thaliana OX=3702 GN=PUB13 PE=1 SV=1	pxb:103935757/3e-138/U-box domain-containing protein 13-like; K08332 vacuolar protein 8	biological_process:GO:0016567//protein ubiquitination;molecular_function:GO:0004842//ubiquitin-protein transferase activity;GO:0005488//binding;GO:0005515//protein binding;	Bra033820,Bra018212	AT3G46510.1	ko04075//Plant hormone signal transduction;ko04140//Regulation of autophagy
BraA01g025390.3C	0.666667	6.705	1.46	3.68583	0.396111	0.333333	0.32	0.0866667	0.326667	0.265306	gi|4567277|gb|AAD23690.1|/2.82972e-91/putative retroelement pol polyprotein [Arabidopsis thaliana]	sp|Q9LX66|HERK_ARATH/0.0/Receptor-like protein kinase HERK 1 OS=Arabidopsis thaliana OX=3702 GN=HERK1 PE=1 SV=1	egr:104428373/2e-167/receptor-like protein kinase HERK 1; K04730 interleukin-1 receptor-associated kinase 1 [EC:2.7.11.1]	biological_process:GO:0006468//protein phosphorylation;molecular_function:GO:0004672//protein kinase activity;GO:0005524//ATP binding;	Bra033826,Bra018214,Bra035934	AT3G46290.1	-
BraA01g025400.3C	4.22333	8.845	2.05	6.53417	0.313735	0.713333	0.815	0.36	0.764167	0.471101	gi|685262363|ref|XP_009150321.1|/0/PREDICTED: probable iron/ascorbate oxidoreductase DDB_G0283291 [Brassica rapa]	sp|Q9FN92|Y5597_ARATH/4e-16/Probable receptor-like protein kinase At5g59700 OS=Arabidopsis thaliana OX=3702 GN=At5g59700 PE=3 SV=1	NA	NA	Bra018888,Bra025485,Bra036376,Bra028582,Bra033827,Bra033828	-	-
BraA01g026180.3C	65.1533	97.02	52.2267	81.0867	0.644085	92.24	110.77	97.3933	101.505	0.959493	gi|674878531|emb|CDY53513.1|/2.46e-24/BnaCnng25250D [Brassica napus]	sp|O04151|CALR1_ARATH/0.0/Calreticulin-1 OS=Arabidopsis thaliana OX=3702 GN=CRT1 PE=1 SV=1	brp:103847648/0.0/calreticulin-1; K08057 calreticulin	biological_process:GO:0006457//protein folding;cellular_component:GO:0005783//endoplasmic reticulum;molecular_function:GO:0005515//protein binding;GO:0051082//unfolded protein binding;GO:0005509//calcium ion binding;	Bra038166,Bra027936,Bra018575,Bra030763	AT1G56340.1	ko04141//Protein processing in endoplasmic reticulum;ko04145//Phagosome
BraA01g026750.3C	47.7933	32.34	21.5167	40.0667	0.537022	23.6167	18.85	23.0333	21.2333	1.08477	gi|923721037|ref|XP_013665012.1|/1.49172e-141/PREDICTED: uncharacterized protein LOC106369399 [Brassica napus]	NA	NA	NA	Bra021343,Bra021344	-	-
BraA01g027230.3C	40.84	28.505	9.77667	34.6725	0.281972	11.0833	7.69	8.73333	9.38667	0.930398	gi|923696598|ref|XP_013658349.1|/1.16795e-125/PREDICTED: tubulin beta-4 chain-like, partial [Brassica napus]	sp|Q9C6F5|BCA6_ARATH/0.0/Beta carbonic anhydrase 6, mitochondrial OS=Arabidopsis thaliana OX=3702 GN=BCA6 PE=2 SV=1	brp:103828756/0.0/beta carbonic anhydrase 6, mitochondrial; K01673 carbonic anhydrase [EC:4.2.1.1]	NA	Bra035461	AT1G58180.4	ko00910//Nitrogen metabolism
BraA01g027610.3C	74.5	43.86	117.743	59.18	1.98958	113.203	120.375	113.793	116.789	0.974348	gi|922409957|ref|XP_013623640.1|/8.13601e-178/PREDICTED: uncharacterized protein LOC106329506 [Brassica oleracea var. oleracea]	sp|Q93VB8|RS22_ARATH/0.0/40S ribosomal protein S2-2 OS=Arabidopsis thaliana OX=3702 GN=RPS2B PE=2 SV=1	brp:103828995/0.0/40S ribosomal protein S2-2; K02981 small subunit ribosomal protein S2e	biological_process:GO:0006412//translation;cellular_component:GO:0005840//ribosome;molecular_function:GO:0003723//RNA binding;GO:0003735//structural constituent of ribosome;	Bra035439,Bra000242	AT1G58380.1	ko03010//Ribosome
BraA01g027640.3C	3.45333	8.68	2.7	6.06667	0.445055	7.93	9.895	7.76667	8.9125	0.871435	gi|79315823|ref|NP_001030903.1|/1.14671e-06/vesicle associated protein [Arabidopsis thaliana] &gt;gi|332646566|gb|AEE80087.1| vesicle associated protein [Arabidopsis thaliana]	sp|Q39022|MPK2_ARATH/0.0/Mitogen-activated protein kinase 2 OS=Arabidopsis thaliana OX=3702 GN=MPK2 PE=1 SV=2	brp:103829020/0.0/mitogen-activated protein kinase 2; K04371 mitogen-activated protein kinase 1/3 [EC:2.7.11.24]	biological_process:GO:0006468//protein phosphorylation;molecular_function:GO:0005524//ATP binding;GO:0004672//protein kinase activity;	Bra035437,Bra019955	AT1G59580.2	ko04626//Plant-pathogen interaction
BraA01g028360.3C	19.89	9.665	24.5233	14.7775	1.6595	27.1633	30.12	27.74	28.6417	0.968519	gi|685263270|ref|XP_009103783.1|/0/PREDICTED: uncharacterized protein LOC103829835 isoform X2 [Brassica rapa]	sp|Q0WUA3|MENA_ARATH/0.0/2-carboxy-1,4-naphthoquinone phytyltransferase, chloroplastic OS=Arabidopsis thaliana OX=3702 GN=ABC4 PE=1 SV=2	brp:103829906/0.0/1,4-dihydroxy-2-naphthoate polyprenyltransferase, chloroplastic; K02548 1,4-dihydroxy-2-naphthoate octaprenyltransferase [EC:2.5.1.74 2.5.1.-]	cellular_component:GO:0016021//integral component of membrane;molecular_function:GO:0016765//transferase activity, transferring alkyl or aryl (other than methyl) groups;	Bra031496	AT1G60600.2	ko01100//Metabolic pathways;ko01110//Biosynthesis of secondary metabolites;ko00130//Ubiquinone and other terpenoid-quinone biosynthesis
BraA01g028450.3C	13.4767	15.155	5.24	14.3158	0.366028	1.96333	2.44	1.52667	2.20167	0.693414	gi|685263290|ref|XP_009103847.1|/0/PREDICTED: BOI-related E3 ubiquitin-protein ligase 1 [Brassica rapa] &gt;gi|674908589|emb|CDY24542.1| BnaA01g22460D [Brassica napus]	sp|F4HPY8|ALKR6_ARATH/0.0/Probable aldo-keto reductase 6 OS=Arabidopsis thaliana OX=3702 GN=At1g60750 PE=3 SV=1	zma:100272747/4e-48/uncharacterized LOC100272747; K05275 pyridoxine 4-dehydrogenase [EC:1.1.1.65]	biological_process:GO:0055114//oxidation-reduction process;molecular_function:GO:0016491//oxidoreductase activity;	Bra031486,Bra031485,Bra027134,Bra027140,Bra027142,Bra027135	AT1G60750.1	ko01100//Metabolic pathways;ko01110//Biosynthesis of secondary metabolites;ko00051//Fructose and mannose metabolism;ko00053//Ascorbate and aldarate metabolism;ko00750//Vitamin B6 metabolism
BraA01g028620.3C	1167.43	824.595	2076.38	996.011	2.0847	321.543	403.835	446.16	362.689	1.23014	gi|685263324|ref|XP_009104018.1|/0/PREDICTED: protein NSP-INTERACTING KINASE 3 isoform X1 [Brassica rapa]	sp|P16972|FER2_ARATH/9e-96/Ferredoxin-2, chloroplastic OS=Arabidopsis thaliana OX=3702 GN=FD2 PE=1 SV=1	brp:103830206/9e-103/ferredoxin, leaf L-A; K02639 ferredoxin	biological_process:GO:0022900//electron transport chain;molecular_function:GO:0009055//electron carrier activity;GO:0051536//iron-sulfur cluster binding;GO:0051537//2 iron, 2 sulfur cluster binding;	Bra031471,Bra027109,Bra040469,Bra018415	AT1G60950.1	ko00195//Photosynthesis
BraA01g029010.3C	17.38	5.565	1.75333	11.4725	0.152829	0.883333	0	0.253333	0.441667	0.573585	gi|685381067|ref|XP_009123156.1|/1.20914e-53/PREDICTED: defensin-like protein 206 [Brassica rapa] &gt;gi|685381070|ref|XP_009123157.1| PREDICTED: defensin-like protein 206 [Brassica rapa] &gt;gi|685383620|ref|XP_009124096.1| PREDICTED: defensin-like protein 206 [Brassica rapa] &gt;gi|923781256|ref|XP_013682003.1| PREDICTED: defensin-like protein 206 [Brassica napus] &gt;gi|923781332|ref|XP_013682…	sp|Q9C5Y2|KAO2_ARATH/9e-12/Ent-kaurenoic acid oxidase 2 OS=Arabidopsis thaliana OX=3702 GN=KAO2 PE=2 SV=2	brp:103867649/8e-11/ent-kaurenoic acid oxidase 2; K04123 ent-kaurenoic acid hydroxylase [EC:1.14.13.79]	NA	Bra021458,Bra039176,Bra033161	-	-
BraA01g029060.3C	0.256667	11.215	0.393333	5.73583	0.0685747	0.87	0.77	0.613333	0.82	0.747967	gi|674848300|emb|CDY72123.1|/3.97542e-125/BnaAnng39970D [Brassica napus]	sp|Q8GX77|FB316_ARATH/3e-90/F-box protein At1g61340 OS=Arabidopsis thaliana OX=3702 GN=At1g61340 PE=2 SV=1	NA	molecular_function:GO:0005515//protein binding;	Bra031435,Bra038577	AT1G61340.1	-
BraA01g029070.3C	4.65333	12.065	1.8	8.35917	0.215332	8.44667	7.51	6.45667	7.97833	0.809275	gi|674958925|emb|CDX74486.1|/3.97768e-20/BnaA04g09030D [Brassica napus]	sp|O64782|SD129_ARATH/0.0/G-type lectin S-receptor-like serine/threonine-protein kinase SD1-29 OS=Arabidopsis thaliana OX=3702 GN=SD129 PE=1 SV=1	egr:104434770/2e-87/G-type lectin S-receptor-like serine/threonine-protein kinase At1g61370; K04733 interleukin-1 receptor-associated kinase 4 [EC:2.7.11.1]	biological_process:GO:0006468//protein phosphorylation;molecular_function:GO:0004713//protein tyrosine kinase activity;GO:0004672//protein kinase activity;GO:0005524//ATP binding;	Bra031434,Bra027089,Bra027088,Bra007792,Bra031429,Bra034257	AT1G61380.1	ko04626//Plant-pathogen interaction;ko04075//Plant hormone signal transduction
BraA01g029460.3C	7.90667	19.28	7.45667	13.5933	0.548553	24.22	25.45	22.7967	24.835	0.917925	gi|674883412|emb|CDY49035.1|/6.10501e-40/BnaA01g22810D [Brassica napus]	NA	NA	cellular_component:GO:0016021//integral component of membrane;	Bra031408	AT1G61670.1	-
BraA01g029750.3C	7.6	4.12	13.79	5.86	2.35324	1.91667	1.58	2.11333	1.74833	1.20877	gi|685263654|ref|XP_009105767.1|/1.3489e-88/PREDICTED: serine/threonine-protein kinase PBS1-like [Brassica rapa] &gt;gi|923736777|ref|XP_013670002.1| PREDICTED: serine/threonine-protein kinase CDL1-like [Brassica napus]	sp|Q9SMV7|MSH7_ARATH/0.0/DNA mismatch repair protein MSH7 OS=Arabidopsis thaliana OX=3702 GN=MSH7 PE=1 SV=1	brp:103831716/0.0/DNA mismatch repair protein MSH7; K08737 DNA mismatch repair protein MSH6	biological_process:GO:0006298//mismatch repair;molecular_function:GO:0030983//mismatched DNA binding;GO:0005524//ATP binding;	Bra028373,Bra037345,Bra009682	AT3G24495.1	ko03430//Mismatch repair
BraA01g029860.3C	21.2333	8.865	24.5767	15.0492	1.63309	34.3	35.465	41.1967	34.8825	1.18101	gi|685263689|ref|XP_009105939.1|/1.661e-106/PREDICTED: la-related protein 1A-like isoform X1 [Brassica rapa] &gt;gi|685263691|ref|XP_009105947.1| PREDICTED: la-related protein 1A-like isoform X1 [Brassica rapa] &gt;gi|685263693|ref|XP_009105955.1| PREDICTED: la-related protein 1A-like isoform X1 [Brassica rapa] &gt;gi|685263695|ref|XP_009105963.1| PREDICTED: la-related protein 1A-like isoform X1 …	sp|Q9LIR4|ILVD_ARATH/0.0/Dihydroxy-acid dehydratase, chloroplastic OS=Arabidopsis thaliana OX=3702 GN=DHAD PE=1 SV=1	brp:103831845/0.0/putative dihydroxy-acid dehydratase, mitochondrial; K01687 dihydroxy-acid dehydratase [EC:4.2.1.9]	NA	Bra028367,Bra015023	AT3G23940.1	ko01100//Metabolic pathways;ko01110//Biosynthesis of secondary metabolites;ko01230//Biosynthesis of amino acids;ko01210//2-Oxocarboxylic acid metabolism;ko00770//Pantothenate and CoA biosynthesis;ko00290//Valine, leucine and isoleucine biosynthesis
BraA01g030520.3C	19.3633	24.975	8.44333	22.1692	0.380859	5.28	5.935	4.3	5.6075	0.76683	gi|685263815|ref|XP_009106566.1|/0/PREDICTED: short-chain dehydrogenase reductase 2a isoform X1 [Brassica rapa] &gt;gi|674915092|emb|CDY18106.1| BnaA01g23670D [Brassica napus]	sp|Q9LUH2|DTX19_ARATH/0.0/Protein DETOXIFICATION 19 OS=Arabidopsis thaliana OX=3702 GN=DTX19 PE=2 SV=1	brp:103833615/0.0/MATE efflux family protein ALF5-like; K03327 multidrug resistance protein, MATE family	NA	Bra023719,Bra023720,Bra040861	AT3G23560.1	-
BraA01g030530.3C	54.1267	49.58	13.8633	51.8533	0.267357	0.263333	0.06	0.0733333	0.161667	0.453608	gi|923516318|ref|XP_013648112.1|/4.49716e-119/PREDICTED: dual specificity protein phosphatase 1-like isoform X2 [Brassica napus]	sp|Q9LUH2|DTX19_ARATH/0.0/Protein DETOXIFICATION 19 OS=Arabidopsis thaliana OX=3702 GN=DTX19 PE=2 SV=1	brp:103833606/0.0/MATE efflux family protein ALF5-like; K03327 multidrug resistance protein, MATE family	NA	Bra023720,Bra023719,Bra040861	AT3G23560.1	-
BraA01g031150.3C	359.793	485.71	259.617	422.752	0.614112	55.26	15.22	23.8033	35.24	0.675463	gi|685264150|ref|XP_009108264.1|/0/PREDICTED: uncharacterized protein LOC103833968 isoform X1 [Brassica rapa]	sp|Q9XIW0|CIPK7_ARATH/0.0/CBL-interacting serine/threonine-protein kinase 7 OS=Arabidopsis thaliana OX=3702 GN=CIPK7 PE=1 SV=1	pxb:103929775/1e-175/CBL-interacting serine/threonine-protein kinase 4-like; K12761 carbon catabolite-derepressing protein kinase [EC:2.7.11.1]	biological_process:GO:0006468//protein phosphorylation;molecular_function:GO:0004672//protein kinase activity;GO:0005524//ATP binding;	Bra023777,Bra033893,Bra036870	AT3G23000.1	ko04931//Insulin resistance;ko04140//Regulation of autophagy
BraA01g031450.3C	4.18667	1.195	4.31	2.69083	1.60173	7.89333	5.535	6.43	6.71417	0.957677	gi|674955427|emb|CDX78155.1|/3.91214e-111/BnaA09g33500D [Brassica napus]	sp|Q9LUI2|NET1A_ARATH/0.0/Protein NETWORKED 1A OS=Arabidopsis thaliana OX=3702 GN=NET1A PE=1 SV=1	atr:18432364/6e-57/nuclear-pore anchor; K09291 nucleoprotein TPR	molecular_function:GO:0003779//actin binding;	Bra023806,Bra033918	AT3G22790.1	ko03013//RNA transport
BraA01g031770.3C	131.547	76.1	230.927	103.823	2.22423	297.137	342.28	395.887	319.708	1.23827	gi|923899007|ref|XP_013720025.1|/0/PREDICTED: uncharacterized protein LOC106423813 [Brassica napus]	sp|P51419|RL273_ARATH/3e-92/60S ribosomal protein L27-3 OS=Arabidopsis thaliana OX=3702 GN=RPL27C PE=2 SV=2	brp:103868354/1e-93/60S ribosomal protein L27-3; K02901 large subunit ribosomal protein L27e	NA	Bra023843,Bra001857,Bra039703,Bra031339,Bra037080,Bra036919	AT4G15000.1	ko03010//Ribosome
BraA01g031780.3C	10.4633	29.21	6.47	19.8367	0.326164	18.0767	20.61	13.3933	19.3433	0.6924	gi|297791835|ref|XP_002863802.1|/6.91364e-49/ubiquitin family protein [Arabidopsis lyrata subsp. lyrata] &gt;gi|565435824|ref|XP_006281412.1| hypothetical protein CARUB_v10027479mg [Capsella rubella] &gt;gi|659071930|ref|XP_008462656.1| PREDICTED: ubiquitin-like protein 5 [Cucumis melo] &gt;gi|659071932|ref|XP_008462662.1| PREDICTED: ubiquitin-like protein 5 [Cucumis melo] &gt;gi|659071934|ref|XP…	sp|Q8GYA4|CRK10_ARATH/1e-108/Cysteine-rich receptor-like protein kinase 10 OS=Arabidopsis thaliana OX=3702 GN=CRK10 PE=1 SV=3	egr:104420339/9e-59/cysteine-rich receptor-like protein kinase 10; K04730 interleukin-1 receptor-associated kinase 1 [EC:2.7.11.1]	NA	Bra023844,Bra038935,Bra013676	AT4G23280.1	ko04626//Plant-pathogen interaction
BraA01g031790.3C	4.74333	13.21	4.35	8.97667	0.48459	35.2433	27.37	22.81	31.3067	0.728599	gi|685264284|ref|XP_009108935.1|/0/PREDICTED: ubiquinol oxidase 1b, mitochondrial [Brassica rapa]	sp|Q94CE5|GATP_ARATH/0.0/Gamma-aminobutyrate transaminase POP2, mitochondrial OS=Arabidopsis thaliana OX=3702 GN=POP2 PE=1 SV=1	brp:103834779/0.0/gamma-aminobutyrate transaminase POP2, mitochondrial-like; K16871 4-aminobutyrate---pyruvate transaminase [EC:2.6.1.96]	molecular_function:GO:0030170//pyridoxal phosphate binding;GO:0008483//transaminase activity;GO:0003824//catalytic activity;	Bra023845,Bra031332,Bra031335,Bra031334	AT3G22200.2	ko01100//Metabolic pathways;ko01110//Biosynthesis of secondary metabolites;ko01230//Biosynthesis of amino acids;ko01210//2-Oxocarboxylic acid metabolism;ko00220//Arginine biosynthesis
BraA01g031900.3C	13.53	0	3.71333	6.765	0.548904	2.84333	0.03	0.7	1.43667	0.487239	gi|685264329|ref|XP_009109149.1|/0/PREDICTED: protein IQ-DOMAIN 1-like isoform X1 [Brassica rapa]	NA	NA	NA	Bra006411	-	-
BraA01g032530.3C	3.01	0.69	4.36	1.85	2.35676	5.89	6.34	6.73667	6.115	1.10166	gi|922418194|ref|XP_013607921.1|/4.34389e-40/PREDICTED: ATP synthase subunit epsilon, mitochondrial-like [Brassica oleracea var. oleracea]	sp|P38025|PUR7_ARATH/0.0/Phosphoribosylaminoimidazole-succinocarboxamide synthase, chloroplastic OS=Arabidopsis thaliana OX=3702 GN=PUR7 PE=2 SV=2	brp:103835420/0.0/phosphoribosylaminoimidazole-succinocarboxamide synthase, chloroplastic; K01923 phosphoribosylaminoimidazole-succinocarboxamide synthase [EC:6.3.2.6]	NA	Bra023904,Bra001811	AT3G21110.2	ko01100//Metabolic pathways;ko01110//Biosynthesis of secondary metabolites;ko00230//Purine metabolism
BraA01g032820.3C	2.36333	11.71	3.22667	7.03667	0.45855	20.13	56.28	26.7567	38.205	0.700345	gi|674875109|emb|CDY57919.1|/9.99778e-36/BnaA01g36750D [Brassica napus]	sp|Q00874|DR100_ARATH/2e-130/DNA damage-repair/toleration protein DRT100 OS=Arabidopsis thaliana OX=3702 GN=DRT100 PE=2 SV=2	pxb:103965424/3e-41/LRR receptor-like serine/threonine-protein kinase EFR; K13420 LRR receptor-like serine/threonine-protein kinase FLS2 [EC:2.7.11.1]	molecular_function:GO:0005515//protein binding;	Bra023925,Bra035741,Bra017263,Bra008150	AT3G20820.1	ko04626//Plant-pathogen interaction
BraA01g032940.3C	16.8867	7.64	19.81	12.2633	1.61538	19.9133	17.635	26.23	18.7742	1.39713	gi|674873407|emb|CDY60394.1|/1.19134e-141/BnaA01g36860D [Brassica napus]	sp|Q9SI74|PMI10_ARATH/2e-07/Pectinesterase inhibitor 10 OS=Arabidopsis thaliana OX=3702 GN=PMEI10 PE=2 SV=1	NA	NA	Bra023936	-	-
BraA01g032980.3C	4.68333	0.465	0.676667	2.57417	0.262868	1.45333	1.275	0.12	1.36417	0.0879658	gi|685264687|ref|XP_009111111.1|/2.8185e-143/PREDICTED: peptidyl-prolyl cis-trans isomerase-like [Brassica rapa]	sp|Q8GXT3|BH123_ARATH/0.0/Transcription factor bHLH123 OS=Arabidopsis thaliana OX=3702 GN=BHLH123 PE=1 SV=1	fve:101301142/1e-14/uncharacterized LOC101301142; K05765 cofilin	molecular_function:GO:0046983//protein dimerization activity;	Bra023939,Bra001798,Bra035761	AT3G20640.1	ko04075//Plant hormone signal transduction;ko04712//Circadian rhythm - plant
BraA01g033080.3C	63.0967	6.835	71.25	34.9658	2.0377	125.397	34.715	33.41	80.0558	0.417334	gi|685264589|ref|XP_009110337.1|/1.74219e-156/PREDICTED: protein NDR1-like [Brassica rapa]	sp|Q84WU2|UBP13_ARATH/1e-14/Ubiquitin carboxyl-terminal hydrolase 13 OS=Arabidopsis thaliana OX=3702 GN=UBP13 PE=1 SV=1	jcu:105629014/6e-58/MATH domain-containing protein At5g43560-like; K10523 speckle-type POZ protein	molecular_function:GO:0005515//protein binding;	Bra040903,Bra035787,Bra040904,Bra001787	AT3G20370.1	-
BraA01g033220.3C	9.19667	7.925	2.96667	8.56083	0.346539	0.343333	0.375	0.203333	0.359167	0.566125	gi|685264697|ref|XP_009111201.1|/0/PREDICTED: EH domain-containing protein 1-like isoform X1 [Brassica rapa]	sp|Q9LHE4|CHR27_ARATH/1e-153/Helicase-like transcription factor CHR27 OS=Arabidopsis thaliana OX=3702 GN=CHR27 PE=1 SV=1	brp:103836731/0.0/uncharacterized LOC103836731; K15173 transcription termination factor 2 [EC:3.6.4.-]	molecular_function:GO:0005524//ATP binding;	Bra038251,Bra035824,Bra001771,Bra018847	AT3G20010.1	-
BraA01g033330.3C	10.8233	2.88	2.86667	6.85167	0.41839	20.07	0.995	8.80667	10.5325	0.836142	gi|674899519|emb|CDY33444.1|/0/BnaC01g32810D [Brassica napus]	sp|Q39228|STP4_ARATH/0.0/Sugar transport protein 4 OS=Arabidopsis thaliana OX=3702 GN=STP4 PE=1 SV=1	sly:101248490/1e-59/inositol transporter 1; K08150 MFS transporter, SP family, solute carrier family 2 (myo-inositol transporter), member 13	biological_process:GO:0055085//transmembrane transport;cellular_component:GO:0016021//integral component of membrane;GO:0016020//membrane;molecular_function:GO:0005215//transporter activity;GO:0022891//substrate-specific transmembrane transporter activity;GO:0022857//transmembrane transporter activity;	Bra038242,Bra001766,Bra022468,Bra001765	AT3G19930.1	-
BraA01g033420.3C	64.7567	14.095	64.43	39.4258	1.63421	121.88	70.265	124.94	96.0725	1.30048	gi|923513708|ref|XP_013641024.1|/0/PREDICTED: sugar transport protein 10 [Brassica napus] &gt;gi|923523362|ref|XP_013674994.1| PREDICTED: sugar transport protein 10 [Brassica napus] &gt;gi|923523370|ref|XP_013675012.1| PREDICTED: sugar transport protein 10 [Brassica napus]	sp|Q93XX4|C2D61_ARATH/3e-06/C2 domain-containing protein At1g53590 OS=Arabidopsis thaliana OX=3702 GN=NTMC2T6.1 PE=1 SV=2	NA	NA	Bra038234,Bra022460	AT3G19830.2	-
BraA01g034120.3C	24.65	62.515	16.8967	43.5825	0.387694	61.62	100.205	73.8833	80.9125	0.913126	gi|674914673|emb|CDY18558.1|/6.01855e-121/BnaA01g26370D [Brassica napus]	sp|Q9LS94|RAG3F_ARATH/7e-131/Ras-related protein RABG3f OS=Arabidopsis thaliana OX=3702 GN=RABG3F PE=1 SV=1	brp:103837716/3e-134/ras-related protein RABG3f-like; K07897 Ras-related protein Rab-7A	molecular_function:GO:0005525//GTP binding;GO:0003924//GTPase activity;	Bra037557,Bra022360,Bra001724	AT3G18820.1	ko04144//Endocytosis;ko04145//Phagosome
BraA01g034200.3C	47.2133	75.79	38.5333	61.5017	0.626541	13.92	19.59	16.7433	16.755	0.999304	gi|685264910|ref|XP_009112300.1|/0/PREDICTED: polyol transporter 5 [Brassica rapa] &gt;gi|674914667|emb|CDY18552.1| BnaA01g26430D [Brassica napus]	sp|Q8S8Y8|WNK6_ARATH/0.0/Probable serine/threonine-protein kinase WNK6 OS=Arabidopsis thaliana OX=3702 GN=WNK6 PE=2 SV=1	brp:103837871/0.0/probable serine/threonine-protein kinase WNK6; K08867 WNK lysine deficient protein kinase [EC:2.7.11.1]	biological_process:GO:0006468//protein phosphorylation;molecular_function:GO:0005524//ATP binding;GO:0004672//protein kinase activity;	Bra037565,Bra001718	AT3G18750.3	-
BraA01g034210.3C	48.4867	26.07	78.4033	37.2783	2.10319	146.653	126.085	144.503	136.369	1.05965	gi|923839759|ref|XP_013700500.1|/6.99714e-27/PREDICTED: uncharacterized protein LOC106404319 [Brassica napus]	sp|Q9C8F7|RL301_ARATH/4e-77/Putative 60S ribosomal protein L30-1 OS=Arabidopsis thaliana OX=3702 GN=RPL30A PE=3 SV=1	brp:103869530/3e-77/putative 60S ribosomal protein L30-1; K02908 large subunit ribosomal protein L30e	NA	Bra037566,Bra022351,Bra001719	AT3G18740.1	ko03010//Ribosome
BraA01g034580.3C	32.95	76.045	32.6033	54.4975	0.598254	62.1933	61.99	57.71	62.0917	0.929432	gi|685265017|ref|XP_009112790.1|/0/PREDICTED: formin-like protein 7 [Brassica rapa]	sp|P69322|UBIQP_PEA/0.0/Polyubiquitin OS=Pisum sativum OX=3888 GN=PU1 PE=2 SV=2	mpp:MICPUCDRAFT_28921/0.0/ubiquitin; K08770 ubiquitin C	molecular_function:GO:0005515//protein binding;	Bra029570,Bra009542	AT4G05320.4	-
BraA01g034670.3C	62.1167	53.555	111.96	57.8358	1.93582	135.127	155.915	140.437	145.521	0.965062	gi|685265037|ref|XP_009112878.1|/0/PREDICTED: uncharacterized protein LOC103838200 [Brassica rapa] &gt;gi|923514039|ref|XP_013642063.1| PREDICTED: uncharacterized protein LOC106347107 isoform X2 [Brassica napus]	sp|Q9LV28|GPLPC_ARATH/0.0/Receptor for activated C kinase 1C OS=Arabidopsis thaliana OX=3702 GN=RACK1C PE=1 SV=1	brp:103838815/0.0/guanine nucleotide-binding protein subunit beta-like protein C; K14753 guanine nucleotide-binding protein subunit beta-2-like 1 protein	molecular_function:GO:0005515//protein binding;	Bra021294,Bra022282,Bra031014,Bra016570,Bra032261,Bra025931	AT3G18130.1	-
BraA01g034840.3C	16.8733	9.825	27.2167	13.3492	2.03883	45.2633	51.325	61.1133	48.2942	1.26544	gi|923774803|ref|XP_013680571.1|/4.46646e-14/PREDICTED: uncharacterized protein LOC106385163 [Brassica napus] &gt;gi|674963107|emb|CDX71110.1| BnaC03g11940D [Brassica napus]	sp|Q9LVI6|RLK90_ARATH/4e-117/Probable inactive receptor kinase RLK902 OS=Arabidopsis thaliana OX=3702 GN=RLK902 PE=1 SV=1	dosa:Os01t0819100-01/3e-56/Os01g0819100; Similar to predicted protein.; K04733 interleukin-1 receptor-associated kinase 4 [EC:2.7.11.1]	biological_process:GO:0006468//protein phosphorylation;molecular_function:GO:0004672//protein kinase activity;GO:0005524//ATP binding;	Bra021277,Bra022250	-	-
BraA01g034870.3C	89.1067	5.91	28.4167	47.5083	0.598141	59.2867	38.965	54.9933	49.1258	1.11944	gi|685265167|ref|XP_009113585.1|/0/PREDICTED: protein SUPPRESSOR OF NIM1 1-like [Brassica rapa]	sp|Q9SCX8|PPA17_ARATH/0.0/Purple acid phosphatase 17 OS=Arabidopsis thaliana OX=3702 GN=PAP17 PE=2 SV=1	brp:103839022/0.0/purple acid phosphatase 17-like; K14379 tartrate-resistant acid phosphatase type 5 [EC:3.1.3.2]	molecular_function:GO:0016787//hydrolase activity;	Bra021274,Bra022244	AT3G17790.1	-
BraA01g034930.3C	1.71	0	1.41333	0.855	1.65302	3.55333	0	1.07667	1.77667	0.606004	gi|685265189|ref|XP_009113672.1|/0/PREDICTED: protein TIFY 6B-like isoform X2 [Brassica rapa] &gt;gi|923514100|ref|XP_013642351.1| PREDICTED: protein TIFY 6B-like isoform X2 [Brassica napus]	sp|Q9CAD0|EGL1_ARATH/1e-14/Transcription factor EGL1 OS=Arabidopsis thaliana OX=3702 GN=BHLH2 PE=1 SV=1	NA	NA	Bra027653,Bra027796	-	-
BraA01g035040.3C	13.85	177.525	163.4	95.6875	1.70764	6.19333	2.465	2.88333	4.32917	0.666025	gi|685265678|ref|XP_009115932.1|/0/PREDICTED: S-adenosylmethionine decarboxylase proenzyme 1-like [Brassica rapa]	sp|Q8RXW0|RBL14_ARATH/0.0/Rhomboid-like protein 14, mitochondrial OS=Arabidopsis thaliana OX=3702 GN=RBL14 PE=2 SV=1	brp:103839166/0.0/uncharacterized protein At3g17611-like; K09651 rhomboid domain-containing protein 1 [EC:3.4.21.-]	cellular_component:GO:0016021//integral component of membrane;molecular_function:GO:0004252//serine-type endopeptidase activity;	Bra021259,Bra022226	AT3G17611.1	-
BraA01g035630.3C	13.4167	3.05	13.2733	8.23333	1.61215	21.2833	12.24	14.62	16.7617	0.872228	gi|923519290|ref|XP_013661316.1|/7.15805e-127/PREDICTED: uncharacterized protein LOC106366275 [Brassica napus]	sp|Q9LIB5|GAT17_ARATH/3e-84/GATA transcription factor 17 OS=Arabidopsis thaliana OX=3702 GN=GATA17 PE=2 SV=1	sita:101775857/1e-06/GATA transcription factor 8-like; K17894 GATA-binding protein 2	biological_process:GO:0006355//regulation of transcription, DNA-templated;molecular_function:GO:0008270//zinc ion binding;GO:0003700//transcription factor activity, sequence-specific DNA binding;GO:0043565//sequence-specific DNA binding;	Bra021209,Bra022184,Bra001644,Bra012742,Bra033533	-	-
BraA01g035690.3C	37.6533	4.06	12.5733	20.8567	0.602845	39.9967	2.29	16.44	21.1433	0.77755	gi|685265322|ref|XP_009114285.1|/0/PREDICTED: uncharacterized protein LOC103839532 [Brassica rapa]	sp|Q9LRZ4|P2C41_ARATH/0.0/Probable protein phosphatase 2C 41 OS=Arabidopsis thaliana OX=3702 GN=At3g16800 PE=2 SV=1	vcn:VOLCADRAFT_63584/2e-33/hypothetical protein; K17506 protein phosphatase 1L [EC:3.1.3.16]	NA	Bra021202,Bra022179	AT3G16800.2	-
BraA01g036710.3C	1.47	0	1.25333	0.735	1.70522	4.47667	1.8	3.74	3.13833	1.19172	gi|685265587|ref|XP_009115407.1|/0/PREDICTED: trichohyalin-like [Brassica rapa]	sp|Q9LUQ3|SDE5_ARATH/0.0/Putative nuclear RNA export factor SDE5 OS=Arabidopsis thaliana OX=3702 GN=SDE5 PE=4 SV=1	NA	NA	Bra021108,Bra027247	AT3G15390.1	-
BraA01g036880.3C	65.8133	116.595	149.393	91.2042	1.63801	172.463	366.07	296.703	269.267	1.10189	gi|685265625|ref|XP_009115583.1|/6.56743e-52/PREDICTED: cytochrome c oxidase copper chaperone 1 [Brassica rapa] &gt;gi|685265627|ref|XP_009115592.1| PREDICTED: cytochrome c oxidase copper chaperone 1 [Brassica rapa] &gt;gi|923514978|ref|XP_013644899.1| PREDICTED: cytochrome c oxidase copper chaperone 1 [Brassica napus] &gt;gi|923514982|ref|XP_013644907.1| PREDICTED: cytochrome c oxidase copper ch…	sp|Q9ASV6|RR20_ARATH/1e-106/30S ribosomal protein S20, chloroplastic OS=Arabidopsis thaliana OX=3702 GN=RPS20 PE=2 SV=1	brp:103841657/4e-137/30S ribosomal protein S20, chloroplastic-like; K02968 small subunit ribosomal protein S20	biological_process:GO:0006412//translation;cellular_component:GO:0005622//intracellular;GO:0005840//ribosome;molecular_function:GO:0003723//RNA binding;GO:0003735//structural constituent of ribosome;	Bra021593,Bra027273,Bra001587	AT3G15190.1	ko03010//Ribosome
BraA01g037810.3C	9.42	4.08	18.25	6.75	2.7037	13.3667	16.155	14.2933	14.7608	0.968328	gi|685288836|ref|XP_009135371.1|/7.97957e-10/PREDICTED: ethylene-responsive transcription factor RAP2-2-like isoform X2 [Brassica rapa]	sp|Q9SCW1|BGAL1_ARATH/0.0/Beta-galactosidase 1 OS=Arabidopsis thaliana OX=3702 GN=BGAL1 PE=2 SV=1	pxb:103943992/0.0/beta-galactosidase; K12309 beta-galactosidase [EC:3.2.1.23]	molecular_function:GO:0030246//carbohydrate binding;	Bra021506,Bra027403	AT3G13750.1	ko01100//Metabolic pathways;ko00511//Other glycan degradation;ko00052//Galactose metabolism;ko00600//Sphingolipid metabolism;ko00531//Glycosaminoglycan degradation;ko00604//Glycosphingolipid biosynthesis - ganglio series
BraA01g037840.3C	2.74333	10.14	1.18333	6.44167	0.1837	4.00333	3.73	2.32667	3.86667	0.601724	gi|674925547|emb|CDY07616.1|/0/BnaA03g18950D [Brassica napus]	sp|Q9LIC6|PR1F3_ARATH/5e-58/PRA1 family protein F3 OS=Arabidopsis thaliana OX=3702 GN=PRA1F3 PE=1 SV=1	csv:101217830/6e-32/3-epi-6-deoxocathasterone 23-monooxygenase-like; K12638 3-epi-6-deoxocathasterone 23-monooxygenase [EC:1.14.13.112]	NA	Bra021503,Bra021502	-	-
BraA01g038350.3C	33.92	22.445	45.46	28.1825	1.61306	47.1267	43.975	49.8867	45.5508	1.09519	gi|685385572|ref|XP_009124739.1|/0/PREDICTED: vacuolar cation/proton exchanger 2 isoform X1 [Brassica rapa]	sp|Q9LK61|RR10_ARATH/3e-103/30S ribosomal protein S10, chloroplastic OS=Arabidopsis thaliana OX=3702 GN=RPS10 PE=2 SV=1	brp:103859498/2e-114/30S ribosomal protein S10, chloroplastic-like; K02946 small subunit ribosomal protein S10	NA	Bra039370,Bra034704,Bra001489,Bra039347	AT3G13120.2	ko03010//Ribosome
BraA01g038370.3C	11.78	5.755	2.03333	8.7675	0.231917	0.576667	0.1	0.416667	0.338333	1.23153	gi|923738284|ref|XP_013670413.1|/8.70119e-29/PREDICTED: enhancer of mRNA-decapping protein 4-like isoform X2 [Brassica napus]	sp|Q9LK64|AB3C_ARATH/0.0/ABC transporter C family member 3 OS=Arabidopsis thaliana OX=3702 GN=ABCC3 PE=1 SV=1	fve:101313352/0.0/putative ABC transporter C family member 15; K05665 ATP-binding cassette, subfamily C (CFTR/MRP), member 1	biological_process:GO:0006810//transport;GO:0055085//transmembrane transport;cellular_component:GO:0016021//integral component of membrane;molecular_function:GO:0016887//ATPase activity;GO:0005524//ATP binding;GO:0042626//ATPase activity, coupled to transmembrane movement of substances;	Bra039368,Bra001490,Bra001488,Bra034706,Bra039348,Bra023893	AT3G13080.1	ko02010//ABC transporters
BraA01g038690.3C	11.6133	19.335	32.4167	15.4742	2.09489	7.96333	10.895	9.68333	9.42917	1.02696	gi|685385445|ref|XP_009124685.1|/0/PREDICTED: feruloyl CoA ortho-hydroxylase 2-like [Brassica rapa]	sp|Q9LTW4|NANA_ARATH/0.0/Aspartic proteinase NANA, chloroplast OS=Arabidopsis thaliana OX=3702 GN=NANA PE=1 SV=1	smo:SELMODRAFT_13348/2e-37/hypothetical protein; K01381 saccharopepsin [EC:3.4.23.25]	biological_process:GO:0006508//proteolysis;molecular_function:GO:0004190//aspartic-type endopeptidase activity;	Bra038745,Bra001466,Bra034742	AT3G12700.1	-
BraA01g038730.3C	17.7233	4.335	19.9333	11.0292	1.80733	15.9567	9.87	16.1667	12.9133	1.25194	gi|685385634|ref|XP_009124762.1|/7.20446e-71/PREDICTED: 30S ribosomal protein S10, chloroplastic-like [Brassica rapa]	NA	brp:103845327/0.0/CTP synthase; K01937 CTP synthase [EC:6.3.4.2]	NA	Bra038742,Bra034745,Bra001465	AT3G12670.1	ko01100//Metabolic pathways;ko00240//Pyrimidine metabolism
BraA01g039090.3C	0.36	11.815	2.91	6.0875	0.478029	0.726667	2.825	1.57667	1.77583	0.887846	gi|685266733|ref|XP_009121313.1|/4.90069e-117/PREDICTED: uncharacterized protein LOC103846156 [Brassica rapa]	sp|Q9C7D2|SCP15_ARATH/1e-128/Serine carboxypeptidase-like 15 OS=Arabidopsis thaliana OX=3702 GN=SCPL15 PE=2 SV=2	brp:103845689/0.0/serine carboxypeptidase-like 15; K16296 serine carboxypeptidase-like clade I [EC:3.4.16.-]	biological_process:GO:0006508//proteolysis;molecular_function:GO:0004185//serine-type carboxypeptidase activity;	Bra038704,Bra001440,Bra023128,Bra039936,Bra014887,Bra016001	AT3G12240.1	ko00940//Phenylpropanoid biosynthesis
BraA01g039280.3C	84.3667	38.5	117.097	61.4333	1.90608	230.51	202.015	241.687	216.262	1.11756	gi|685266640|ref|XP_009120892.1|/0/PREDICTED: polygalacturonase inhibitor 1-like [Brassica rapa] &gt;gi|923515879|ref|XP_013646973.1| PREDICTED: polygalacturonase inhibitor 1-like [Brassica napus] &gt;gi|674881784|emb|CDY50569.1| BnaA01g30830D [Brassica napus]	sp|P51427|RS52_ARATH/1e-139/40S ribosomal protein S5-2 OS=Arabidopsis thaliana OX=3702 GN=RPS5B PE=1 SV=2	brp:103870297/1e-143/40S ribosomal protein S5-1-like; K02989 small subunit ribosomal protein S5e	biological_process:GO:0006412//translation;	Bra038689,Bra034799,Bra001428,Bra023113,Bra005209,Bra017199	AT3G11940.2	ko03010//Ribosome
BraA01g039470.3C	5.89333	19.49	4.78	12.6917	0.376625	2.61667	5.075	3.29667	3.84583	0.857205	gi|685266681|ref|XP_009121109.1|/1.11261e-40/PREDICTED: ubiquitin carboxyl-terminal hydrolase 13 isoform X4 [Brassica rapa]	sp|Q9SRN0|NHL1_ARATH/4e-138/NDR1/HIN1-like protein 1 OS=Arabidopsis thaliana OX=3702 GN=NHL1 PE=2 SV=1	NA	NA	Bra038671,Bra034822,Bra017276	AT3G11660.1	-
BraA01g039510.3C	48.9433	5.78	48.9333	27.3617	1.78839	118.09	11.24	75.7033	64.665	1.1707	gi|685266688|ref|XP_009121137.1|/0/PREDICTED: T-complex protein 1 subunit eta [Brassica rapa]	sp|Q96291|BAS1A_ARATH/1e-135/2-Cys peroxiredoxin BAS1, chloroplastic OS=Arabidopsis thaliana OX=3702 GN=BAS1 PE=1 SV=2	brp:103846112/4e-148/2-Cys peroxiredoxin BAS1, chloroplastic-like; K03386 peroxiredoxin (alkyl hydroperoxide reductase subunit C) [EC:1.11.1.15]	biological_process:GO:0045454//cell redox homeostasis;	Bra038667,Bra034824,Bra009181,Bra001415	AT3G11630.1	-
BraA01g039580.3C	244.82	152.14	353.553	198.48	1.7813	414.603	319.805	392.897	367.204	1.06997	gi|685266705|ref|XP_009121213.1|/0/PREDICTED: lysine--tRNA ligase [Brassica rapa]	sp|Q9CAX6|RS142_ARATH/4e-101/40S ribosomal protein S14-2 OS=Arabidopsis thaliana OX=3702 GN=RPS14B PE=1 SV=1	brp:103845969/3e-103/40S ribosomal protein S14-2-like; K02955 small subunit ribosomal protein S14e	biological_process:GO:0006412//translation;cellular_component:GO:0005840//ribosome;molecular_function:GO:0003735//structural constituent of ribosome;	Bra002045,Bra034833,Bra001406,Bra009165,Bra023052,Bra005296	AT3G11510.1	ko03010//Ribosome
BraA01g039790.3C	45.57	79.42	21.25	62.495	0.340027	79.1267	82.15	60.7433	80.6383	0.753281	gi|1000938137|ref|XP_015583710.1|/2.1703e-109/PREDICTED: uncharacterized mitochondrial protein AtMg00810-like [Ricinus communis]	sp|Q9S9U3|RLP53_ARATH/0.0/Receptor-like protein 53 OS=Arabidopsis thaliana OX=3702 GN=RLP53 PE=3 SV=1	tcc:TCM_032503/1e-87/Di-glucose binding protein with Kinesin motor domain; K10406 kinesin family member C2/C3	molecular_function:GO:0005515//protein binding;	Bra034163,Bra034161,Bra034278,Bra034164,Bra008930	AT5G27060.1	ko04626//Plant-pathogen interaction
BraA01g039800.3C	63.7633	132.465	26.8633	98.1142	0.273797	66.1967	66.315	45.9567	66.2558	0.693624	gi|685376386|ref|XP_009121139.1|/0/PREDICTED: glycerol-3-phosphate acyltransferase 5-like [Brassica rapa]	sp|Q9SRL2|RLP34_ARATH/0.0/Receptor-like protein 34 OS=Arabidopsis thaliana OX=3702 GN=RLP34 PE=2 SV=1	tcc:TCM_032503/3e-104/Di-glucose binding protein with Kinesin motor domain; K10406 kinesin family member C2/C3	molecular_function:GO:0005515//protein binding;	Bra034163,Bra034161,Bra001388,Bra034160,Bra005854,Bra034164,Bra036396	AT3G11010.1	ko04626//Plant-pathogen interaction
BraA01g040010.3C	13.99	27.1	8.84667	20.545	0.430599	14.6933	10.025	11.3967	12.3592	0.922123	gi|674914604|emb|CDY18489.1|/4.80953e-106/BnaA01g27060D [Brassica napus]	sp|Q9SG86|BZP28_ARATH/0.0/bZIP transcription factor 28 OS=Arabidopsis thaliana OX=3702 GN=BZIP28 PE=1 SV=1	sly:104648988/2e-18/stress response protein NST1-like; K03248 translation initiation factor 3 subunit G	biological_process:GO:0006355//regulation of transcription, DNA-templated;molecular_function:GO:0003700//transcription factor activity, sequence-specific DNA binding;	Bra034147,Bra023224	AT3G10800.1	-
BraA01g040060.3C	17.1333	26.27	7.78667	21.7017	0.358805	15.78	18.535	16.54	17.1575	0.96401	gi|685266970|ref|XP_009122519.1|/2.33335e-62/PREDICTED: uncharacterized protein LOC103847207 [Brassica rapa]	sp|Q94CB1|PME25_ARATH/0.0/Probable pectinesterase/pectinesterase inhibitor 25 OS=Arabidopsis thaliana OX=3702 GN=PME25 PE=2 SV=1	brp:103847348/0.0/probable pectinesterase/pectinesterase inhibitor 25; K01051 pectinesterase [EC:3.1.1.11]	molecular_function:GO:0004857//enzyme inhibitor activity;	Bra034140,Bra005833,Bra009406	AT3G10720.2	ko01100//Metabolic pathways;ko00500//Starch and sucrose metabolism;ko00040//Pentose and glucuronate interconversions
BraA01g040480.3C	53.65	35.425	100.47	44.5375	2.25585	3.41667	0	0	1.70833	0	gi|923657013|ref|XP_013646420.1|/0/PREDICTED: putative F-box only protein 15 [Brassica napus]	sp|A8MR46|GASAD_ARATH/3e-46/Gibberellin-regulated protein 13 OS=Arabidopsis thaliana OX=3702 GN=GASA13 PE=3 SV=1	NA	NA	Bra034095	-	-
BraA01g040690.3C	4.68	9.305	3.11667	6.9925	0.445716	2.80667	2.73	2.68667	2.76833	0.9705	gi|685267135|ref|XP_009123155.1|/0/PREDICTED: cell division control protein 48 homolog A [Brassica rapa] &gt;gi|923908476|ref|XP_013724119.1| PREDICTED: cell division control protein 48 homolog A [Brassica napus]	sp|Q9SF47|PAH1_ARATH/0.0/Phosphatidate phosphatase PAH1 OS=Arabidopsis thaliana OX=3702 GN=PAH1 PE=1 SV=1	brp:103848085/0.0/phosphatidate phosphatase PAH1-like; K15728 phosphatidate phosphatase LPIN [EC:3.1.3.4]	NA	Bra034073,Bra029774,Bra022399,Bra011968	AT3G09560.3	ko01100//Metabolic pathways;ko01110//Biosynthesis of secondary metabolites;ko00564//Glycerophospholipid metabolism;ko00561//Glycerolipid metabolism
BraA01g040710.3C	45.3967	22.815	73.7967	34.1058	2.16375	92.5133	94.225	108.247	93.3692	1.15934	gi|685267141|ref|XP_009123173.1|/0/PREDICTED: adenosine kinase 1 [Brassica rapa] &gt;gi|923908556|ref|XP_013724155.1| PREDICTED: adenosine kinase 1 [Brassica napus]	sp|Q9SF53|RL351_ARATH/3e-77/60S ribosomal protein L35-1 OS=Arabidopsis thaliana OX=3702 GN=RPL35A PE=2 SV=1	brp:103870540/1e-80/60S ribosomal protein L35-1; K02918 large subunit ribosomal protein L35e	NA	Bra034070,Bra029771	AT5G02610.1	ko03010//Ribosome
BraA01g040960.3C	15.0233	0.27	4.53667	7.64667	0.593287	7.87667	2.34	3.95667	5.10833	0.774551	gi|297809575|ref|XP_002872671.1|/0/predicted protein [Arabidopsis lyrata subsp. lyrata] &gt;gi|297318508|gb|EFH48930.1| predicted protein [Arabidopsis lyrata subsp. lyrata]	sp|Q9S740|AGP19_ARATH/6e-10/Lysine-rich arabinogalactan protein 19 OS=Arabidopsis thaliana OX=3702 GN=AGP19 PE=2 SV=2	pda:103712408/2e-16/phospholipid-transporting ATPase 2-like; K01530 phospholipid-translocating ATPase [EC:3.6.3.1]	NA	Bra034046,Bra029739	AT3G09000.1	-
BraA01g040970.3C	2.86333	0	4.05333	1.43167	2.8312	2.79667	1.46	0.766667	2.12833	0.360219	gi|685267214|ref|XP_009123411.1|/3.78265e-167/PREDICTED: glutathione S-transferase U8 [Brassica rapa]	sp|Q9M9Z2|TPP2_ARATH/9e-13/Probable thylakoidal processing peptidase 2, chloroplastic OS=Arabidopsis thaliana OX=3702 GN=TPP2 PE=2 SV=1	brp:103848359/2e-114/mitochondrial inner membrane protease subunit 2-like; K09648 mitochondrial inner membrane protease subunit 2 [EC:3.4.21.-]	biological_process:GO:0006508//proteolysis;cellular_component:GO:0016020//membrane;molecular_function:GO:0008236//serine-type peptidase activity;	Bra034045,Bra029738	AT3G08980.1	ko03060//Protein export
BraA01g041020.3C	219.79	39.625	80.2533	129.708	0.618725	17.4533	6.52	9.13667	11.9867	0.762236	gi|685267227|ref|XP_009123446.1|/0/PREDICTED: uncharacterized protein LOC103848245 [Brassica rapa] &gt;gi|923908563|ref|XP_013724158.1| PREDICTED: transcription termination/antitermination protein NusG [Brassica napus]	sp|P42818|KPK1_ARATH/0.0/Serine/threonine-protein kinase AtPK1/AtPK6 OS=Arabidopsis thaliana OX=3702 GN=ATPK1 PE=1 SV=1	brp:103848777/0.0/serine/threonine-protein kinase AtPK1/AtPK6-like; K04688 p70 ribosomal S6 kinase [EC:2.7.11.1]	biological_process:GO:0006468//protein phosphorylation;molecular_function:GO:0005524//ATP binding;GO:0004672//protein kinase activity;GO:0004674//protein serine/threonine kinase activity;	Bra040057,Bra029713,Bra029712,Bra040056	AT3G08730.1	ko04931//Insulin resistance
BraA01g041250.3C	0.2	9.2	7.32667	4.7	1.55887	0.35	5.955	2.71	3.1525	0.859635	gi|685267312|ref|XP_009123794.1|/0/PREDICTED: dnaJ homolog subfamily B member 1-like [Brassica rapa]	NA	ota:Ot07g03370/3e-16/metal-transporting ATPase-like protein (ISS); K01533 Cu2+-exporting ATPase [EC:3.6.3.4]	NA	Bra040038,Bra001275,Bra029685,Bra019023	AT3G07890.2	-
BraA01g041410.3C	2.16667	0	1.63	1.08333	1.50462	13.14	4.365	7.77667	8.7525	0.888508	gi|685267381|ref|XP_009124055.1|/1.91454e-46/PREDICTED: uncharacterized protein LOC103848973 [Brassica rapa] &gt;gi|923908346|ref|XP_013724060.1| PREDICTED: uncharacterized protein LOC106427888 [Brassica napus] &gt;gi|674910921|emb|CDY22143.1| BnaC01g39580D [Brassica napus]	sp|Q9SSE5|COL9_ARATH/0.0/Zinc finger protein CONSTANS-LIKE 9 OS=Arabidopsis thaliana OX=3702 GN=COL9 PE=1 SV=1	aly:ARALYDRAFT_488429/7e-34/hypothetical protein; K12135 zinc finger protein CONSTANS	cellular_component:GO:0005622//intracellular;molecular_function:GO:0008270//zinc ion binding;GO:0005515//protein binding;	Bra040020,Bra029666,Bra001264,Bra020709	AT3G07650.4	ko04712//Circadian rhythm - plant
BraA01g041860.3C	17.1333	9.29	27.6467	13.2117	2.09259	34.0367	17.61	37.0567	25.8233	1.43501	gi|685267528|ref|XP_009124534.1|/0/PREDICTED: serine/threonine-protein kinase At3g07070-like [Brassica rapa] &gt;gi|674897970|emb|CDY34917.1| BnaA01g32480D [Brassica napus]	sp|Q9M7X9|CITRX_ARATH/5e-113/Thioredoxin-like protein CITRX, chloroplastic OS=Arabidopsis thaliana OX=3702 GN=CITRX PE=1 SV=1	pda:103722334/1e-16/thioredoxin X, chloroplastic; K03671 thioredoxin 1	biological_process:GO:0006662//glycerol ether metabolic process;GO:0045454//cell redox homeostasis;molecular_function:GO:0015035//protein disulfide oxidoreductase activity;	Bra040287,Bra029601	AT3G06730.1	-
BraA01g042090.3C	27.1533	36.5	55.4467	31.8267	1.74214	12.1533	14.865	17.59	13.5092	1.30208	gi|923516298|ref|XP_013648035.1|/1.43667e-72/PREDICTED: uncharacterized protein LOC106352924 [Brassica napus]	sp|Q9SQT8|DHQSD_ARATH/0.0/Bifunctional 3-dehydroquinate dehydratase/shikimate dehydrogenase, chloroplastic OS=Arabidopsis thaliana OX=3702 GN=EMB3004 PE=1 SV=1	brp:103849983/0.0/bifunctional 3-dehydroquinate dehydratase/shikimate dehydrogenase, chloroplastic; K13832 3-dehydroquinate dehydratase / shikimate dehydrogenase [EC:4.2.1.10 1.1.1.25]	molecular_function:GO:0003824//catalytic activity;	Bra040225,Bra020756,Bra001195	AT3G06350.1	ko01100//Metabolic pathways;ko01110//Biosynthesis of secondary metabolites;ko01230//Biosynthesis of amino acids;ko00400//Phenylalanine, tyrosine and tryptophan biosynthesis
BraA01g042350.3C	21.97	2.78	23.81	12.375	1.92404	16.68	17.74	13.4167	17.21	0.779586	gi|685267673|ref|XP_009124939.1|/5.18091e-139/PREDICTED: transcription factor MUTE-like [Brassica rapa] &gt;gi|674914383|emb|CDY18843.1| BnaAnng03080D [Brassica napus]	sp|Q9M9L6|BH150_ARATH/2e-102/Transcription factor bHLH150 OS=Arabidopsis thaliana OX=3702 GN=BHLH150 PE=1 SV=1	NA	molecular_function:GO:0046983//protein dimerization activity;	Bra040253,Bra001168	AT3G05800.1	-
BraA01g042390.3C	57.6133	34.73	82.6333	46.1717	1.7897	159.4	149.795	145.5	154.597	0.941154	gi|685267686|ref|XP_009124945.1|/6.7412e-169/PREDICTED: uncharacterized protein LOC103849996 [Brassica rapa]	sp|Q9M9W1|RL222_ARATH/7e-84/60S ribosomal protein L22-2 OS=Arabidopsis thaliana OX=3702 GN=RPL22B PE=2 SV=1	brp:103849917/4e-85/60S ribosomal protein L22-2-like; K02891 large subunit ribosomal protein L22e	NA	Bra040539,Bra039428,Bra001154,Bra009943	AT3G05560.3	ko03010//Ribosome
BraA01g042470.3C	23.5767	10.465	37.8133	17.0208	2.22159	33.1367	29.825	31.5467	31.4808	1.00209	gi|685267704|ref|XP_009124956.1|/2.12953e-33/PREDICTED: hydrophobic protein RCI2B [Brassica rapa] &gt;gi|922404877|ref|XP_013624616.1| PREDICTED: hydrophobic protein RCI2B [Brassica oleracea var. oleracea] &gt;gi|923516239|ref|XP_013647887.1| PREDICTED: hydrophobic protein RCI2B [Brassica napus] &gt;gi|923911331|ref|XP_013725410.1| PREDICTED: hydrophobic protein RCI2B [Brassica napus]	sp|P42791|RL182_ARATH/8e-122/60S ribosomal protein L18-2 OS=Arabidopsis thaliana OX=3702 GN=RPL18B PE=1 SV=2	brp:103849912/3e-124/60S ribosomal protein L18-2-like; K02883 large subunit ribosomal protein L18e	molecular_function:GO:0003676//nucleic acid binding;	Bra040533,Bra001156,Bra036611,Bra009940,Bra020572,Bra039423	AT3G05590.1	ko03010//Ribosome
BraA01g042500.3C	31.81	92.08	35.0433	61.945	0.565717	3.23333	4.195	1.96333	3.71417	0.528607	gi|685267711|ref|XP_009124959.1|/5.51596e-60/PREDICTED: uncharacterized protein LOC103850009 [Brassica rapa] &gt;gi|922414984|ref|XP_013593235.1| PREDICTED: uncharacterized protein LOC106301395 [Brassica oleracea var. oleracea] &gt;gi|923524170|ref|XP_013677463.1| PREDICTED: uncharacterized protein LOC106382051 [Brassica napus] &gt;gi|923524172|ref|XP_013677476.1| PREDICTED: uncharacterized prote…	sp|Q9M9W9|P2C34_ARATH/0.0/Probable protein phosphatase 2C 34 OS=Arabidopsis thaliana OX=3702 GN=At3g05640 PE=2 SV=1	cvr:CHLNCDRAFT_57765/3e-34/hypothetical protein; K10147 protein phosphatase 1D [EC:3.1.3.16]	NA	Bra040530,Bra036606	AT3G05640.2	-
BraA01g042910.3C	101.263	57.07	147.553	79.1667	1.86383	294.103	271.895	316.167	282.999	1.1172	gi|685383567|ref|XP_009124077.1|/2.77591e-153/PREDICTED: cyclin-P3-1-like isoform X2 [Brassica rapa]	sp|P49396|RS3A_BRACM/0.0/40S ribosomal protein S3a OS=Brassica campestris OX=3711 GN=RPS3A PE=2 SV=2	brp:103249169/0.0/BIS289, RPS3A; 40S ribosomal protein S3a-like; K02984 small subunit ribosomal protein S3Ae	NA	Bra040119,Bra040409,Bra001127,Bra034643,Bra017669,Bra011551,Bra026324	AT3G04840.1	ko03010//Ribosome
BraA01g043090.3C	68.3067	9.575	64.71	38.9408	1.66175	150.37	132.185	151.46	141.278	1.07207	gi|685267748|ref|XP_009124977.1|/0/PREDICTED: uncharacterized protein LOC103850026 [Brassica rapa]	sp|P49690|RL23_ARATH/2e-80/60S ribosomal protein L23 OS=Arabidopsis thaliana OX=3702 GN=RPL23A PE=2 SV=3	brp:103848919/2e-79/60S ribosomal protein L23; K02894 large subunit ribosomal protein L23e	biological_process:GO:0006412//translation;cellular_component:GO:0005840//ribosome;molecular_function:GO:0003735//structural constituent of ribosome;	Bra040138,Bra040197,Bra001104,Bra030573	AT3G04400.1	ko03010//Ribosome
BraA01g043150.3C	34.94	72.035	32.3567	53.4875	0.604939	24.9433	23.6	20.2367	24.2717	0.833757	gi|923597893|ref|XP_013740208.1|/6.68969e-88/PREDICTED: F-box/kelch-repeat protein At3g04660-like [Brassica napus]	sp|Q9M8Y0|SEC_ARATH/0.0/Probable UDP-N-acetylglucosamine--peptide N-acetylglucosaminyltransferase SEC OS=Arabidopsis thaliana OX=3702 GN=SEC PE=1 SV=1	brp:103850053/0.0/probable UDP-N-acetylglucosamine--peptide N-acetylglucosaminyltransferase SEC; K09667 protein O-GlcNAc transferase [EC:2.4.1.255]	molecular_function:GO:0005515//protein binding;	Bra040144	AT3G04240.1	ko04931//Insulin resistance;ko00514//Other types of O-glycan biosynthesis
BraA01g043160.3C	73.4233	58.595	118.437	66.0092	1.79425	195.273	211.49	191.513	203.382	0.941645	gi|923597898|ref|XP_013740210.1|/1.23739e-88/PREDICTED: F-box/kelch-repeat protein At3g04660-like [Brassica napus]	sp|Q42340|RS163_ARATH/5e-97/40S ribosomal protein S16-3 OS=Arabidopsis thaliana OX=3702 GN=RPS16C PE=2 SV=1	brp:103850054/4e-104/40S ribosomal protein S16-3; K02960 small subunit ribosomal protein S16e	biological_process:GO:0006412//translation;cellular_component:GO:0005840//ribosome;molecular_function:GO:0003735//structural constituent of ribosome;	Bra040145,Bra040207,Bra001098,Bra002156,Bra006454,Bra025108	AT5G18380.1	ko03010//Ribosome
BraA01g043390.3C	42.8033	17.085	52.6833	29.9442	1.75939	53.9833	56.69	42.95	55.3367	0.776158	gi|685267826|ref|XP_009125010.1|/6.03508e-125/PREDICTED: agamous-like MADS-box protein AGL62 [Brassica rapa]	sp|Q8VZT0|NLAL1_ARATH/4e-119/Putative H/ACA ribonucleoprotein complex subunit 1-like protein 1 OS=Arabidopsis thaliana OX=3702 GN=At3g03920 PE=2 SV=1	brp:103828224/3e-155/putative H/ACA ribonucleoprotein complex subunit 1-like protein 1; K11128 H/ACA ribonucleoprotein complex subunit 1	biological_process:GO:0042254//ribosome biogenesis;GO:0001522//pseudouridine synthesis;	Bra036427	AT3G03920.1	ko03008//Ribosome biogenesis in eukaryotes
BraA01g043580.3C	17.88	4.06	18.1333	10.97	1.65299	32.2133	20.15	32.9433	26.1817	1.25826	gi|685327579|ref|XP_009102089.1|/0/PREDICTED: uncharacterized protein LOC103828226 [Brassica rapa]	sp|O22682|CYSK4_ARATH/0.0/Probable S-sulfocysteine synthase, chloroplastic OS=Arabidopsis thaliana OX=3702 GN=At3g03630 PE=1 SV=1	brp:103828203/0.0/probable S-sulfocysteine synthase, chloroplastic; K01738 cysteine synthase A [EC:2.5.1.47]	biological_process:GO:0006535//cysteine biosynthetic process from serine;	Bra036448	AT3G03630.1	ko01100//Metabolic pathways;ko01110//Biosynthesis of secondary metabolites;ko01200//Carbon metabolism;ko01230//Biosynthesis of amino acids;ko00270//Cysteine and methionine metabolism;ko00920//Sulfur metabolism
BraA01g044160.3C	14.43	4.44	16.4267	9.435	1.74104	16.0233	11.61	14.7933	13.8167	1.07069	gi|685266479|ref|XP_009119979.1|/4.70023e-65/PREDICTED: glutathione S-transferase T2-like [Brassica rapa]	sp|Q9M876|SYYM_ARATH/0.0/Tyrosine--tRNA ligase, chloroplastic/mitochondrial OS=Arabidopsis thaliana OX=3702 GN=EMB2768 PE=2 SV=1	brp:103843468/0.0/probable tyrosine--tRNA ligase, mitochondrial; K01866 tyrosyl-tRNA synthetase [EC:6.1.1.1]	biological_process:GO:0006418//tRNA aminoacylation for protein translation;molecular_function:GO:0000166//nucleotide binding;GO:0005524//ATP binding;GO:0004812//aminoacyl-tRNA ligase activity;	Bra021421,Bra001059	AT3G02660.1	ko00970//Aminoacyl-tRNA biosynthesis
BraA01g044690.3C	5.69333	31.52	7.77	18.6067	0.417592	7.30667	22.71	14.0033	15.0083	0.933037	gi|923532278|ref|XP_013700342.1|/0/PREDICTED: uncharacterized protein At1g04910-like [Brassica napus]	NA	bpg:Bathy17g01040/4e-32/abnormal spindle-like microcephaly-associated protein; K16743 abnormal spindle-like microcephaly-associated protein	NA	Bra040709	AT3G02070.1	-
BraA01g044940.3C	49.0467	26.37	56.7767	37.7083	1.50568	114.1	103.635	124.217	108.868	1.14099	gi|674904283|emb|CDY28664.1|/0/BnaCnng05500D [Brassica napus]	sp|Q9SRH5|VDAC1_ARATH/1e-173/Mitochondrial outer membrane protein porin 1 OS=Arabidopsis thaliana OX=3702 GN=VDAC1 PE=1 SV=3	brp:103856564/0.0/mitochondrial outer membrane protein porin 1; K15040 voltage-dependent anion channel protein 2	biological_process:GO:0055085//transmembrane transport;cellular_component:GO:0005741//mitochondrial outer membrane;	Bra040507,Bra006664,Bra001010,Bra039131	AT3G01280.1	-
BraA02g000570.3C	23.6533	7.33	40.9367	15.4917	2.6425	45.36	41.77	53.17	43.565	1.22048	gi|685268801|ref|XP_009125454.1|/3.50763e-104/PREDICTED: probable histone H2A.4 [Brassica rapa]	sp|Q9LZ41|RL354_ARATH/3e-76/60S ribosomal protein L35-4 OS=Arabidopsis thaliana OX=3702 GN=RPL35D PE=2 SV=1	brp:103850454/1e-79/60S ribosomal protein L35-4-like; K02918 large subunit ribosomal protein L35e	NA	Bra028867,Bra009577,Bra029771	-	-
BraA02g000650.3C	3.46333	18.355	4.98	10.9092	0.456497	0	0	0.0533333	0	InF	gi|10445209|gb|AAG16628.1|/2.70808e-73/protein serine/threonine kinase BNK1 [Brassica napus] &gt;gi|674928372|emb|CDY04867.1| BnaAnng00490D [Brassica napus]	sp|G0LD36|RAS_MELOI/3e-07/Rosmarinate synthase OS=Melissa officinalis OX=39338 GN=RAS PE=1 SV=1	ppp:PHYPADRAFT_176127/8e-10/hypothetical protein; K13065 shikimate O-hydroxycinnamoyltransferase [EC:2.3.1.133]	molecular_function:GO:0016747//transferase activity, transferring acyl groups other than amino-acyl groups;	Bra028859,Bra028858,Bra009559,Bra005747	AT5G02890.1	-
BraA02g000680.3C	113.607	70.195	203.847	91.9008	2.21812	274.683	355.435	287.143	315.059	0.911395	gi|923899404|ref|XP_013720196.1|/0/PREDICTED: uncharacterized protein LOC106424000 isoform X1 [Brassica napus] &gt;gi|923899406|ref|XP_013720197.1| PREDICTED: uncharacterized protein LOC106424000 isoform X2 [Brassica napus] &gt;gi|674928375|emb|CDY04870.1| BnaAnng00520D [Brassica napus]	sp|P49201|RS232_ARATH/5e-101/40S ribosomal protein S23-2 OS=Arabidopsis thaliana OX=3702 GN=RPS23B PE=2 SV=2	brp:103847414/5e-101/40S ribosomal protein S23-2; K02973 small subunit ribosomal protein S23e	biological_process:GO:0006412//translation;cellular_component:GO:0005840//ribosome;GO:0005622//intracellular;molecular_function:GO:0003735//structural constituent of ribosome;	Bra028856,Bra009557,Bra005745,Bra001300	AT5G02960.1	ko03010//Ribosome
BraA02g000850.3C	0.556667	4.88	0.616667	2.71833	0.226855	3.06333	6.4	3.75667	4.73167	0.793942	gi|685268887|ref|XP_009125490.1|/0/PREDICTED: isocitrate dehydrogenase [NAD] catalytic subunit 5, mitochondrial-like [Brassica rapa]	sp|Q9LZF8|PCRK2_ARATH/0.0/Serine/threonine-protein kinase PCRK2 OS=Arabidopsis thaliana OX=3702 GN=PCRK2 PE=1 SV=1	sot:102597976/2e-176/probable receptor-like protein kinase At5g15080-like; K04733 interleukin-1 receptor-associated kinase 4 [EC:2.7.11.1]	biological_process:GO:0006468//protein phosphorylation;molecular_function:GO:0004672//protein kinase activity;GO:0005524//ATP binding;	Bra028840,Bra009534,Bra029794	AT5G03320.1	ko02010//ABC transporters
BraA02g000900.3C	53.1567	30.265	8.99667	41.7108	0.215691	10.18	7.52	7.28333	8.85	0.822976	gi|685268905|ref|XP_009125498.1|/1.44944e-71/PREDICTED: membrane magnesium transporter [Brassica rapa] &gt;gi|923899328|ref|XP_013720159.1| PREDICTED: membrane magnesium transporter [Brassica napus]	sp|Q9LZF1|HIP6_ARATH/0.0/Heavy metal-associated isoprenylated plant protein 6 OS=Arabidopsis thaliana OX=3702 GN=HIPP06 PE=1 SV=1	sly:101247578/1e-15/copper transport protein CCH-like; K07213 copper chaperone	biological_process:GO:0030001//metal ion transport;molecular_function:GO:0046872//metal ion binding;	Bra028836,Bra005762,Bra009531	AT5G03380.2	-
BraA02g000910.3C	8.01667	0.29	0.67	4.15333	0.161316	6.99333	6.865	7.17667	6.92917	1.03572	gi|685268903|ref|XP_009125497.1|/0/PREDICTED: lectin-like protein At5g03350 [Brassica rapa]	NA	pda:103711865/0.0/FAD synthase-like; K00953 FAD synthetase [EC:2.7.7.2]	NA	Bra028835,Bra009529,Bra005764	AT5G03430.1	ko01100//Metabolic pathways;ko01110//Biosynthesis of secondary metabolites;ko00740//Riboflavin metabolism
BraA02g001430.3C	14.8067	5.59	27.5667	10.1983	2.70306	42.3933	26.64	25.7433	34.5167	0.745823	gi|685269074|ref|XP_009125562.1|/0/PREDICTED: uncharacterized protein LOC103850549 [Brassica rapa]	sp|Q9ZR39|U2A2A_NICPL/4e-09/Splicing factor U2af large subunit A OS=Nicotiana plumbaginifolia OX=4092 GN=U2AF65A PE=2 SV=1	brp:103850554/5e-161/uncharacterized RNA-binding protein C1827.05c-like; K14838 nucleolar protein 15	molecular_function:GO:0003676//nucleic acid binding;	Bra028783,Bra009440	AT5G04600.1	-
BraA02g001610.3C	29.3733	8.93	32.4	19.1517	1.69176	35.34	14.98	23.32	25.16	0.926868	gi|685269132|ref|XP_009125586.1|/3.40589e-125/PREDICTED: uncharacterized protein LOC103850568 [Brassica rapa]	sp|F4IQK5|VCL21_ARATH/3e-15/Vicilin-like seed storage protein At2g18540 OS=Arabidopsis thaliana OX=3702 GN=At2g18540 PE=3 SV=1	pop:POPTR_0002s00540g/3e-13/DEAD/DEAH box helicase family protein; K12811 ATP-dependent RNA helicase DDX46/PRP5 [EC:3.6.4.13]	NA	Bra028767,Bra005849	-	-
BraA02g001800.3C	82.7233	34.005	122.907	58.3642	2.10586	6.67667	4.705	6.23667	5.69083	1.09591	gi|685269174|ref|XP_009125600.1|/0/PREDICTED: dehydration-responsive element-binding protein 2A-like [Brassica rapa]	sp|P48622|FAD3D_ARATH/0.0/Temperature-sensitive sn-2 acyl-lipid omega-3 desaturase (ferredoxin), chloroplastic OS=Arabidopsis thaliana OX=3702 GN=FAD8 PE=1 SV=1	brp:103850591/0.0/temperature-sensitive omega-3 fatty acid desaturase, chloroplastic; K10257 omega-3 fatty acid desaturase (delta-15 desaturase) [EC:1.14.19.-]	biological_process:GO:0006629//lipid metabolic process;GO:0055114//oxidation-reduction process;molecular_function:GO:0016717//oxidoreductase activity, acting on paired donors, with oxidation of a pair of donors resulting in the reduction of molecular oxygen to two molecules of water;	Bra028754,Bra001392,Bra034863,Bra034862	AT5G05580.1	ko01212//Fatty acid metabolism;ko01040//Biosynthesis of unsaturated fatty acids
BraA02g001820.3C	2.41	19.94	5.2	11.175	0.465324	0.473333	3.03	1.37	1.75167	0.782112	gi|685269180|ref|XP_009125601.1|/0/PREDICTED: DEAD-box ATP-dependent RNA helicase 18 [Brassica rapa]	sp|Q9FFF6|DIOX5_ARATH/0.0/Probable 2-oxoglutarate-dependent dioxygenase At5g05600 OS=Arabidopsis thaliana OX=3702 GN=At5g05600 PE=2 SV=1	cam:101504604/2e-82/flavonol synthase/flavanone 3-hydroxylase-like; K05278 flavonol synthase [EC:1.14.11.23]	biological_process:GO:0055114//oxidation-reduction process;molecular_function:GO:0016491//oxidoreductase activity;	Bra028752,Bra005860	AT5G05600.1	ko01100//Metabolic pathways;ko01110//Biosynthesis of secondary metabolites;ko00941//Flavonoid biosynthesis
BraA02g001870.3C	2.05667	7.25	2.6	4.65333	0.558739	0.08	0.16	0.17	0.12	1.41667	gi|685269199|ref|XP_009125608.1|/0/PREDICTED: temperature-sensitive omega-3 fatty acid desaturase, chloroplastic [Brassica rapa]	sp|F4K2A1|FPGS1_ARATH/0.0/Folylpolyglutamate synthase OS=Arabidopsis thaliana OX=3702 GN=FPGS1 PE=1 SV=1	brp:103850603/0.0/folylpolyglutamate synthase; K01930 folylpolyglutamate synthase [EC:6.3.2.17]	NA	Bra028746,Bra009156,Bra005871	AT5G05980.2	ko01100//Metabolic pathways;ko00790//Folate biosynthesis
BraA02g002030.3C	146.95	234.33	75.2567	190.64	0.394758	3.50667	1.06	0.43	2.28333	0.188321	gi|685269267|ref|XP_009125636.1|/0/PREDICTED: protein trichome birefringence-like 9 [Brassica rapa]	sp|Q93YS4|AB22G_ARATH/0.0/ABC transporter G family member 22 OS=Arabidopsis thaliana OX=3702 GN=ABCG22 PE=1 SV=1	cme:CYME_CMS467C/7e-98/ATP-binding cassette, sub-family G, member 2; K05681 ATP-binding cassette, subfamily G (WHITE), member 2	molecular_function:GO:0016887//ATPase activity;GO:0005524//ATP binding;	Bra028729,Bra009203	AT5G06530.2	ko03040//Spliceosome;ko02010//ABC transporters
BraA02g002240.3C	28.9733	18.685	52.71	23.8292	2.212	54.3567	59.505	61.05	56.9308	1.07235	gi|685269336|ref|XP_009125665.1|/8.40115e-130/PREDICTED: polygalacturonase inhibitor 1-like isoform X1 [Brassica rapa]	sp|Q93VH9|RS41_ARATH/0.0/40S ribosomal protein S4-1 OS=Arabidopsis thaliana OX=3702 GN=RPS4A PE=2 SV=1	brp:103850644/0.0/40S ribosomal protein S4-1; K02987 small subunit ribosomal protein S4e	NA	Bra028708,Bra005923,Bra006768,Bra002652,Bra020369,Bra005118	AT5G07090.1	ko03010//Ribosome
BraA02g002250.3C	13.62	22.455	5.09667	18.0375	0.282559	36.57	66.6	45.96	51.585	0.890957	gi|685269345|ref|XP_009125667.1|/0/PREDICTED: 3,9-dihydroxypterocarpan 6A-monooxygenase [Brassica rapa] &gt;gi|923896544|ref|XP_013718940.1| PREDICTED: 3,9-dihydroxypterocarpan 6A-monooxygenase-like [Brassica napus]	sp|Q9C5T3|WRK26_ARATH/1e-145/Probable WRKY transcription factor 26 OS=Arabidopsis thaliana OX=3702 GN=WRKY26 PE=1 SV=2	cam:101492326/1e-96/probable WRKY transcription factor 25; K13424 WRKY transcription factor 33	biological_process:GO:0006355//regulation of transcription, DNA-templated;molecular_function:GO:0043565//sequence-specific DNA binding;GO:0003700//transcription factor activity, sequence-specific DNA binding;	Bra028707,Bra005104,Bra010431,Bra024780,Bra005210	AT5G07100.2	ko04626//Plant-pathogen interaction
BraA02g002470.3C	7.90333	13.655	6.73333	10.7792	0.624662	6.56333	7.335	6.64667	6.94917	0.95647	gi|923896525|ref|XP_013718932.1|/1.43694e-97/PREDICTED: oleosin-B1-like [Brassica napus] &gt;gi|674892047|emb|CDY40780.1| BnaAnng06430D [Brassica napus]	sp|Q9FLQ7|FH20_ARATH/0.0/Formin-like protein 20 OS=Arabidopsis thaliana OX=3702 GN=FH20 PE=2 SV=3	brp:103850667/0.0/formin-like protein 20; K02184 formin 2	NA	Bra028684,Bra005952,Bra009306,Bra009307	AT5G07740.1	ko03013//RNA transport
BraA02g002620.3C	35.7567	12.85	51.1567	24.3033	2.10492	92.3367	86.935	79.7133	89.6358	0.889302	gi|685269443|ref|XP_009125712.1|/0/PREDICTED: uncharacterized protein LOC103850677 [Brassica rapa]	sp|Q9LEY9|NHP2_ARATH/1e-99/H/ACA ribonucleoprotein complex subunit 2-like protein OS=Arabidopsis thaliana OX=3702 GN=At5g08180 PE=1 SV=1	brp:103850685/2e-106/H/ACA ribonucleoprotein complex subunit 2-like protein; K11129 H/ACA ribonucleoprotein complex subunit 2	NA	Bra028669,Bra005975,Bra009327	AT5G08180.2	ko03008//Ribosome biogenesis in eukaryotes
BraA02g002810.3C	6.47	9.69	3.42333	8.08	0.42368	7.82667	9.09	7.37667	8.45833	0.872118	gi|685269479|ref|XP_009125732.1|/0/PREDICTED: lipoyl synthase, chloroplastic-like [Brassica rapa]	NA	NA	NA	Bra028650,Bra009359	AT5G08660.1	-
BraA02g002870.3C	35.64	99.11	38.37	67.375	0.569499	77.7033	121.005	49.7	99.3542	0.500231	gi|685269495|ref|XP_009125739.1|/0/PREDICTED: translation factor GUF1 homolog, chloroplastic [Brassica rapa]	sp|Q9C598|NAC81_ARATH/0.0/Protein ATAF2 OS=Arabidopsis thaliana OX=3702 GN=NAC081 PE=1 SV=1	fve:101312606/2e-11/NAC domain-containing protein 66-like; K13126 polyadenylate-binding protein	biological_process:GO:0006355//regulation of transcription, DNA-templated;molecular_function:GO:0003677//DNA binding;	Bra028645,Bra006015,Bra009370,Bra029201,Bra038663	AT5G08790.1	-
BraA02g003110.3C	25.16	35.625	17.6	30.3925	0.57909	10.5433	10.115	10.22	10.3292	0.989431	gi|685268584|ref|XP_009125358.1|/0/PREDICTED: uncharacterized protein LOC103850368 [Brassica rapa]	sp|Q9SZ67|WRK19_ARATH/2e-60/Probable WRKY transcription factor 19 OS=Arabidopsis thaliana OX=3702 GN=WRKY19 PE=3 SV=1	mus:103976417/3e-08/extensin-1-like; K05747 Wiskott-Aldrich syndrome protein	NA	Bra028623,Bra031914,Bra037780,Bra024308	AT5G09672.1	-
BraA02g003390.3C	11.2533	9.515	3.18333	10.3842	0.306556	7.04333	7.02	5.67333	7.03167	0.806826	gi|685268517|ref|XP_009125328.1|/0/PREDICTED: putative ETHYLENE INSENSITIVE 3-like 4 protein [Brassica rapa] &gt;gi|923534938|ref|XP_013712350.1| PREDICTED: putative ETHYLENE INSENSITIVE 3-like 4 protein [Brassica napus]	sp|Q66GI9|ANTR4_ARATH/2e-06/Probable anion transporter 4, chloroplastic OS=Arabidopsis thaliana OX=3702 GN=ANTR4 PE=2 SV=1	NA	biological_process:GO:0055085//transmembrane transport;cellular_component:GO:0016021//integral component of membrane;	Bra028594	AT5G10190.1	-
BraA02g003760.3C	38.31	8.69	12.1267	23.5	0.516028	14.4767	6.5	8.10667	10.4883	0.772922	gi|685268373|ref|XP_009125265.1|/0/PREDICTED: serine/threonine-protein phosphatase 7 inactive homolog [Brassica rapa]	sp|P93329|NO20_MEDTR/2e-06/Early nodulin-20 OS=Medicago truncatula OX=3880 GN=ENOD20 PE=3 SV=1	jcu:105629923/6e-07/serine/arginine repetitive matrix protein 1; K13171 serine/arginine repetitive matrix protein 1	NA	Bra028552,Bra006088,Bra008991,Bra036540	-	-
BraA02g003930.3C	76.45	29.08	113.993	52.765	2.1604	102.593	29.81	48.5	66.2017	0.73261	gi|923706475|ref|XP_013661172.1|/5.75193e-64/PREDICTED: uncharacterized protein At3g60930, chloroplastic-like [Brassica napus]	NA	NA	NA	Bra023324,Bra008963,Bra009841,Bra020500	AT5G11420.1	-
BraA02g004070.3C	7.80333	23.315	6.42	15.5592	0.412618	18.6033	32.515	21.83	25.5592	0.854097	gi|685269623|ref|XP_009125809.1|/0/PREDICTED: protein EMBRYONIC FLOWER 1-like isoform X1 [Brassica rapa]	sp|Q9LYG3|MAOP2_ARATH/0.0/NADP-dependent malic enzyme 2 OS=Arabidopsis thaliana OX=3702 GN=NADP-ME2 PE=1 SV=1	brp:103850789/0.0/NADP-dependent malic enzyme 2-like; K00029 malate dehydrogenase (oxaloacetate-decarboxylating)(NADP+) [EC:1.1.1.40]	biological_process:GO:0055114//oxidation-reduction process;molecular_function:GO:0051287//NAD binding;GO:0004470//malic enzyme activity;GO:0004471//malate dehydrogenase (decarboxylating) (NAD+) activity;	Bra023336,Bra006107,Bra009866	AT5G11670.1	ko01100//Metabolic pathways;ko01200//Carbon metabolism;ko00620//Pyruvate metabolism;ko00710//Carbon fixation in photosynthetic organisms
BraA02g004110.3C	6.03333	1.5	8.26667	3.76667	2.19469	6.98	9	7.24667	7.99	0.906967	gi|674947924|emb|CDX85706.1|/0/BnaA02g01070D [Brassica napus]	sp|Q8W463|RK191_ARATH/8e-41/50S ribosomal protein L19-1, chloroplastic OS=Arabidopsis thaliana OX=3702 GN=At4g17560 PE=2 SV=1	brp:103850792/4e-162/50S ribosomal protein L19-1, chloroplastic-like; K02884 large subunit ribosomal protein L19	NA	Bra023340,Bra006116,Bra008939	AT5G11750.1	-
BraA02g004520.3C	6.10667	1.255	1.48	3.68083	0.402083	6.42667	1.41	0.7	3.91833	0.178647	gi|923524614|ref|XP_013679350.1|/0/PREDICTED: uncharacterized protein LOC106383840 [Brassica napus] &gt;gi|674947910|emb|CDX85692.1| BnaA02g01210D [Brassica napus]	sp|Q9SUM3|NCPR2_ARATH/4e-12/NADPH--cytochrome P450 reductase 2 OS=Arabidopsis thaliana OX=3702 GN=ATR2 PE=1 SV=1	aly:ARALYDRAFT_913457/5e-11/hypothetical protein; K00327 NADPH-ferrihemoprotein reductase [EC:1.6.2.4]	NA	Bra023379,Bra010296,Bra011174,Bra024095	AT4G30210.2	-
BraA02g004600.3C	7.97	6.515	13.42	7.2425	1.85295	23.7	36.91	29.7767	30.305	0.982566	gi|685269725|ref|XP_009125864.1|/0/PREDICTED: nuclear transcription factor Y subunit A-1-like isoform X1 [Brassica rapa]	sp|Q9LXT9|CALS3_ARATH/0.0/Callose synthase 3 OS=Arabidopsis thaliana OX=3702 GN=CALS3 PE=3 SV=3	brp:103850837/0.0/callose synthase 3; K11000 callose synthase [EC:2.4.1.-]	NA	Bra023386,Bra008864,Bra027120,Bra029628	AT5G13000.1	-
BraA02g004730.3C	12.7233	27.295	7.26	20.0092	0.362834	10.8167	14.505	9.88333	12.6608	0.780623	gi|685269760|ref|XP_009125884.1|/0/PREDICTED: ARMADILLO BTB ARABIDOPSIS PROTEIN 1-like [Brassica rapa] &gt;gi|923524667|ref|XP_013679483.1| PREDICTED: ARMADILLO BTB ARABIDOPSIS PROTEIN 1-like [Brassica napus] &gt;gi|674947891|emb|CDX85673.1| BnaA02g01400D [Brassica napus]	sp|Q9LYV6|GEML5_ARATH/2e-179/GEM-like protein 5 OS=Arabidopsis thaliana OX=3702 GN=At5g13200 PE=1 SV=1	NA	NA	Bra023398,Bra026291	-	-
BraA02g004770.3C	3.03	0.44	4.75667	1.735	2.74159	5.4	3.015	4.67	4.2075	1.10992	gi|685269768|ref|XP_009125889.1|/0/PREDICTED: serine/threonine-protein kinase PBS1-like [Brassica rapa] &gt;gi|923524677|ref|XP_013679499.1| PREDICTED: serine/threonine-protein kinase PBS1-like [Brassica napus]	sp|Q9LYU7|CRN_ARATH/0.0/Inactive leucine-rich repeat receptor-like protein kinase CORYNE OS=Arabidopsis thaliana OX=3702 GN=CRN PE=1 SV=1	pper:PRUPE_ppa007868mg/1e-159/hypothetical protein; K04730 interleukin-1 receptor-associated kinase 1 [EC:2.7.11.1]	biological_process:GO:0006468//protein phosphorylation;molecular_function:GO:0004672//protein kinase activity;GO:0005524//ATP binding;	Bra023402,Bra008839,Bra006192	AT5G13290.2	ko04075//Plant hormone signal transduction
BraA02g005090.3C	4.48667	2.375	9.72333	3.43083	2.8341	10.5267	8.315	9.53333	9.42083	1.01194	gi|685269842|ref|XP_009125926.1|/0/PREDICTED: LOW QUALITY PROTEIN: putative BTB/POZ domain-containing protein At5g13600 [Brassica rapa]	sp|Q9ZSL6|SIGD_ARATH/0.0/RNA polymerase sigma factor sigD, chloroplastic OS=Arabidopsis thaliana OX=3702 GN=SIGD PE=2 SV=1	mus:103992066/2e-52/RNA polymerase sigma factor sigB-like; K03086 RNA polymerase primary sigma factor	biological_process:GO:0006352//DNA-templated transcription, initiation;GO:0006355//regulation of transcription, DNA-templated;molecular_function:GO:0003677//DNA binding;GO:0016987//sigma factor activity;GO:0003700//transcription factor activity, sequence-specific DNA binding;	Bra023430,Bra008807	AT5G13730.1	-
BraA02g005260.3C	55.5467	57.385	95.07	56.4658	1.68367	125.717	131.77	136.357	128.743	1.05914	gi|685269886|ref|XP_009125949.1|/0/PREDICTED: protein ELC-like [Brassica rapa]	sp|Q9FMU6|MPCP3_ARATH/0.0/Mitochondrial phosphate carrier protein 3, mitochondrial OS=Arabidopsis thaliana OX=3702 GN=MPT3 PE=1 SV=1	brp:103850913/0.0/mitochondrial phosphate carrier protein 3, mitochondrial-like; K15102 solute carrier family 25 (mitochondrial phosphate transporter), member 3	NA	Bra023446,Bra008784,Bra006234	AT5G14040.1	-
BraA02g005540.3C	6.82333	23.08	3.89333	14.9517	0.260395	5.31667	5.15	4.6	5.23333	0.878981	gi|685269938|ref|XP_009125977.1|/0/PREDICTED: uncharacterized protein LOC103850930 [Brassica rapa] &gt;gi|923700856|ref|XP_013659613.1| PREDICTED: uncharacterized protein LOC106364623 [Brassica napus] &gt;gi|674863740|emb|CDY68430.1| BnaAnng27230D [Brassica napus]	sp|Q9LYK2|NRT27_ARATH/0.0/High affinity nitrate transporter 2.7 OS=Arabidopsis thaliana OX=3702 GN=NRT2.7 PE=2 SV=1	brp:103850937/0.0/high affinity nitrate transporter 2.7; K02575 MFS transporter, NNP family, nitrate/nitrite transporter	biological_process:GO:0055085//transmembrane transport;cellular_component:GO:0016021//integral component of membrane;	Bra023475	AT5G14570.1	ko00910//Nitrogen metabolism
BraA02g005710.3C	49.3567	33.29	68.6233	41.3233	1.66064	142.677	87.86	135.187	115.268	1.1728	gi|685269978|ref|XP_009125999.1|/2.79059e-83/PREDICTED: uncharacterized protein LOC103850945 isoform X2 [Brassica rapa] &gt;gi|923710770|ref|XP_013662384.1| PREDICTED: uncharacterized protein LOC106367208 [Brassica napus] &gt;gi|674947805|emb|CDX85587.1| BnaA02g02260D [Brassica napus]	NA	smo:SELMODRAFT_415962/3e-12/hypothetical protein; K01609 indole-3-glycerol phosphate synthase [EC:4.1.1.48]	biological_process:GO:0030001//metal ion transport;molecular_function:GO:0046872//metal ion binding;	Bra023492,Bra006272	AT5G14910.1	-
BraA02g005740.3C	28.42	2.545	2.63333	15.4825	0.170085	1.29	1.15	0.643333	1.22	0.527322	gi|685269988|ref|XP_009126004.1|/0/PREDICTED: beta carbonic anhydrase 2, chloroplastic [Brassica rapa]	sp|P0DKG2|Y3473_ARATH/1e-16/Putative transmembrane protein At3g54730 OS=Arabidopsis thaliana OX=3702 GN=At3g54730 PE=4 SV=1	brp:103865769/5e-08/elongation factor 1-delta 1-like; K03232 elongation factor 1-beta	NA	Bra023495,Bra007815,Bra032698	-	-
BraA02g005920.3C	85.76	64.785	139.87	75.2725	1.85818	298.613	308.61	341.293	303.612	1.12411	gi|685270032|ref|XP_009126029.1|/0/PREDICTED: putative auxin efflux carrier component 5 [Brassica rapa]	sp|Q9LXG1|RS91_ARATH/1e-138/40S ribosomal protein S9-1 OS=Arabidopsis thaliana OX=3702 GN=RPS9B PE=1 SV=1	brp:103846432/1e-141/40S ribosomal protein S9-1; K02997 small subunit ribosomal protein S9e	NA	Bra023511,Bra008713,Bra006289	AT5G15200.1	ko03010//Ribosome
BraA02g005970.3C	3.8	2.38	6.66	3.09	2.15534	21.3633	14.66	18.8233	18.0117	1.04506	gi|685270042|ref|XP_009126035.1|/7.09615e-58/PREDICTED: transcription factor PRE2-like [Brassica rapa] &gt;gi|923700829|ref|XP_013659603.1| PREDICTED: transcription factor PRE2-like [Brassica napus] &gt;gi|923702004|ref|XP_013659905.1| PREDICTED: transcription factor PRE2-like [Brassica napus] &gt;gi|674947780|emb|CDX85562.1| BnaA02g02510D [Brassica napus]	sp|Q9LXF1|MYB16_ARATH/1e-154/Transcription factor MYB16 OS=Arabidopsis thaliana OX=3702 GN=MYB16 PE=2 SV=1	brp:103850980/0.0/transcription factor MYB34-like; K09422 myb proto-oncogene protein, plant	molecular_function:GO:0003677//DNA binding;	Bra023515,Bra006296,Bra008705,Bra021483	AT5G15310.2	ko04626//Plant-pathogen interaction
BraA02g006180.3C	20.9233	4.085	19.6233	12.5042	1.56934	18.5467	18.63	14.8933	18.5883	0.801219	gi|685270087|ref|XP_009126059.1|/1.56586e-32/PREDICTED: protein SPIRAL1-like 4 [Brassica rapa] &gt;gi|923710633|ref|XP_013662343.1| PREDICTED: protein SPIRAL1-like 4 [Brassica napus]	sp|Q9FLF0|RS92_ARATH/3e-07/40S ribosomal protein S9-2 OS=Arabidopsis thaliana OX=3702 GN=RPS9C PE=1 SV=1	brp:103851003/4e-132/U3 small nucleolar ribonucleoprotein protein IMP3-like; K14560 U3 small nucleolar ribonucleoprotein protein IMP3	NA	Bra023536,Bra006320	AT5G15750.1	ko03008//Ribosome biogenesis in eukaryotes
BraA02g006580.3C	34.2433	15.72	39.1167	24.9817	1.56581	58.2167	40.755	58.33	49.4858	1.17872	gi|685270190|ref|XP_009126114.1|/9.35827e-159/PREDICTED: probable tyrosine-protein phosphatase At1g05000 [Brassica rapa]	sp|Q9FMD5|TIC40_ARATH/0.0/Protein TIC 40, chloroplastic OS=Arabidopsis thaliana OX=3702 GN=TIC40 PE=1 SV=1	mpp:MICPUCDRAFT_28186/5e-09/hypothetical protein; K09560 suppressor of tumorigenicity protein 13	NA	Bra008608,Bra023577	AT5G16620.1	-
BraA02g007300.3C	61.6433	21.7	98.82	41.6717	2.3714	132.293	100.325	160.937	116.309	1.3837	gi|685270368|ref|XP_009126205.1|/0/PREDICTED: AFG3-like protein 2 [Brassica rapa]	sp|Q9FKP0|PSRP6_ARATH/9e-65/50S ribosomal protein 6, chloroplastic OS=Arabidopsis thaliana OX=3702 GN=PSRP6 PE=3 SV=1	brp:103856269/6e-64/50S ribosomal protein 6, chloroplastic; K19035 50S ribosomal protein 6	biological_process:GO:0006412//translation;cellular_component:GO:0005840//ribosome;GO:0009507//chloroplast;molecular_function:GO:0003735//structural constituent of ribosome;GO:0019843//rRNA binding;	Bra023644,Bra002113,Bra006425	AT5G17870.1	-
BraA02g007520.3C	6.71667	19.71	3.21	13.2133	0.242936	0.433333	0.11	0.14	0.271667	0.515337	gi|685270419|ref|XP_009126230.1|/8.13275e-63/PREDICTED: auxin-induced protein 15A-like [Brassica rapa]	NA	NA	NA	Bra023665,Bra002136,Bra006441	AT5G18130.1	-
BraA02g007600.3C	4.16667	5.905	3.01333	5.03583	0.598378	2.69	3.11	3.21333	2.9	1.10805	gi|685270433|ref|XP_009126238.1|/7.39412e-65/PREDICTED: auxin-induced protein 15A-like [Brassica rapa]	sp|F4JWM0|DSC2_ARATH/0.0/Disease resistance-like protein DSC2 OS=Arabidopsis thaliana OX=3702 GN=DSC2 PE=1 SV=1	cic:CICLE_v10024599mg/5e-72/hypothetical protein; K19613 leucine-rich repeat protein SHOC2	biological_process:GO:0007165//signal transduction;molecular_function:GO:0005515//protein binding;	Bra023671,Bra023670,Bra001160,Bra001162,Bra001161,Bra002154,Bra039798,Bra023710,Bra023687,Bra027889	-	-
BraA02g007660.3C	11	23.62	5.07	17.31	0.292894	7.28333	3.695	4.76667	5.48917	0.868377	gi|297811989|ref|XP_002873878.1|/1.97019e-120/transcription regulator NOT2/NOT3/NOT5 family protein [Arabidopsis lyrata subsp. lyrata] &gt;gi|297319715|gb|EFH50137.1| transcription regulator NOT2/NOT3/NOT5 family protein [Arabidopsis lyrata subsp. lyrata]	sp|O64793|Y1675_ARATH/1e-47/G-type lectin S-receptor-like serine/threonine-protein kinase At1g67520 OS=Arabidopsis thaliana OX=3702 GN=At1g67520 PE=2 SV=3	rcu:RCOM_0610390/7e-96/hypothetical protein; K07573 exosome complex component CSL4	NA	Bra023676,Bra006461	AT5G18470.1	-
BraA02g007930.3C	2.70667	0.265	2.78667	1.48583	1.87549	50.5867	36.045	43.86	43.3158	1.01256	gi|567175440|ref|XP_006400432.1|/6.62292e-36/hypothetical protein EUTSA_v10015229mg [Eutrema salsugineum] &gt;gi|567175443|ref|XP_006400433.1| hypothetical protein EUTSA_v10015229mg [Eutrema salsugineum] &gt;gi|685270530|ref|XP_009126284.1| PREDICTED: 54S ribosomal protein L39, mitochondrial-like [Brassica rapa] &gt;gi|685281579|ref|XP_009131698.1| PREDICTED: 54S ribosomal protein L39, mitochondr…	sp|F4JZL7|HIP33_ARATH/0.0/Heavy metal-associated isoprenylated plant protein 33 OS=Arabidopsis thaliana OX=3702 GN=HIPP33 PE=2 SV=1	csv:101215105/3e-43/formin-like protein 20; K02184 formin 2	biological_process:GO:0030001//metal ion transport;molecular_function:GO:0046872//metal ion binding;GO:0005488//binding;	Bra023702,Bra002209,Bra020774	AT5G19090.1	-
BraA02g008130.3C	24.35	46.98	58.25	35.665	1.63325	49.8	71.315	62.3733	60.5575	1.02999	gi|674885369|emb|CDY47205.1|/0/BnaAnng08750D [Brassica napus]	sp|Q93WI0|STR12_ARATH/3e-163/Rhodanese-like/PpiC domain-containing protein 12, chloroplastic OS=Arabidopsis thaliana OX=3702 GN=At5g19370 PE=1 SV=1	egr:104453929/1e-08/peptidyl-prolyl cis-trans isomerase NIMA-interacting 4; K09579 peptidyl-prolyl cis-trans isomerase NIMA-interacting 4 [EC:5.2.1.8]	molecular_function:GO:0016853//isomerase activity;	Bra020036,Bra006503	AT5G19370.1	ko04122//Sulfur relay system
BraA02g008300.3C	102.16	158.775	75.4333	130.468	0.578177	187.157	326.405	258.863	256.781	1.00811	gi|685270682|ref|XP_009126366.1|/1.03626e-159/PREDICTED: elongation factor 1-beta 2-like [Brassica rapa]	sp|Q9M015|Y5161_ARATH/1e-06/Uncharacterized protein At5g01610 OS=Arabidopsis thaliana OX=3702 GN=At5g01610 PE=1 SV=1	NA	NA	Bra020051,Bra002248	-	-
BraA02g008480.3C	15.7867	25.24	8.04333	20.5133	0.392103	10.6	16.84	17.85	13.72	1.30102	gi|674887720|emb|CDY44939.1|/0/BnaA02g04440D [Brassica napus]	sp|Q9SJY7|AGP2_ARATH/4e-09/Classical arabinogalactan protein 2 OS=Arabidopsis thaliana OX=3702 GN=AGP2 PE=1 SV=1	pop:POPTR_0005s10940g/2e-07/DNA-directed RNA polymerase II largest subunit family protein; K03006 DNA-directed RNA polymerase II subunit RPB1 [EC:2.7.7.6]	NA	Bra020068,Bra002266	-	-
BraA02g008650.3C	7.36	2.18	8.3	4.77	1.74004	14.35	17.22	17.72	15.785	1.12258	gi|685270743|ref|XP_009126399.1|/0/PREDICTED: peroxidase N-like isoform X1 [Brassica rapa] &gt;gi|923903634|ref|XP_013722015.1| PREDICTED: peroxidase N-like [Brassica napus] &gt;gi|674887732|emb|CDY44951.1| BnaA02g04560D [Brassica napus]	sp|Q9C5J6|IPT9_ARATH/0.0/tRNA dimethylallyltransferase 9 OS=Arabidopsis thaliana OX=3702 GN=IPT9 PE=2 SV=1	brp:103851320/0.0/tRNA dimethylallyltransferase 9; K00791 tRNA dimethylallyltransferase [EC:2.5.1.75]	NA	Bra020081,Bra006535	AT5G20040.1	ko01100//Metabolic pathways;ko01110//Biosynthesis of secondary metabolites;ko00908//Zeatin biosynthesis
BraA02g008740.3C	87.84	98.665	40.3933	93.2525	0.433161	14.0033	10.94	4.46667	12.4717	0.358145	gi|685270765|ref|XP_009126411.1|/0/PREDICTED: tRNA dimethylallyltransferase 9 [Brassica rapa]	NA	NA	molecular_function:GO:0005515//protein binding;	Bra020090,Bra002280	-	-
BraA02g008820.3C	200.623	130	297.743	165.312	1.8011	274.377	306.28	272.277	290.328	0.937823	gi|923903588|ref|XP_013721993.1|/4.75841e-35/PREDICTED: uncharacterized protein LOC106425820 [Brassica napus]	sp|Q93VG5|RS81_ARATH/4e-147/40S ribosomal protein S8-1 OS=Arabidopsis thaliana OX=3702 GN=RPS8A PE=1 SV=1	brp:103851341/2e-163/40S ribosomal protein S8-1-like; K02995 small subunit ribosomal protein S8e	NA	Bra020098,Bra002290,Bra006553	AT5G20290.1	ko03010//Ribosome
BraA02g008990.3C	1.29	22.185	0.706667	11.7375	0.0602059	0.0966667	0	0	0.0483333	0	gi|685270835|ref|XP_009126449.1|/0/PREDICTED: myosin-17 [Brassica rapa] &gt;gi|685270837|ref|XP_009126450.1| PREDICTED: myosin-17 [Brassica rapa]	sp|P45854|GLP1_SINAL/9e-115/Germin-like protein 1 OS=Sinapis alba OX=3728 GN=GLP1 PE=2 SV=1	sly:101250545/5e-30/uncharacterized LOC101250545; K11426 SET and MYND domain-containing protein	molecular_function:GO:0030145//manganese ion binding;GO:0045735//nutrient reservoir activity;	Bra020114,Bra020113,Bra006567	-	-
BraA02g009110.3C	17.23	21.1	11.9967	19.165	0.625967	8.83	9.805	10.48	9.3175	1.12477	gi|674887539|emb|CDY45076.1|/2.3886e-34/BnaA02g05000D [Brassica napus]	sp|P93022|ARFG_ARATH/0.0/Auxin response factor 7 OS=Arabidopsis thaliana OX=3702 GN=ARF7 PE=1 SV=2	brp:103851373/0.0/ARF7-2; auxin response factor 7-like; K14486 auxin response factor	biological_process:GO:0006355//regulation of transcription, DNA-templated;GO:0009725//response to hormone;cellular_component:GO:0005634//nucleus;molecular_function:GO:0005515//protein binding;GO:0003677//DNA binding;	Bra020125,Bra002327	AT5G20730.2	ko04075//Plant hormone signal transduction
BraA02g009300.3C	30.8067	49.595	12.9633	40.2008	0.322464	63.1233	36.235	39.1433	49.6792	0.787923	gi|685270912|ref|XP_009126490.1|/0/PREDICTED: eukaryotic translation initiation factor 2 subunit beta [Brassica rapa] &gt;gi|685270914|ref|XP_009126491.1| PREDICTED: eukaryotic translation initiation factor 2 subunit beta [Brassica rapa]	sp|Q9FPJ5|LRR1_ARATH/3e-135/Leucine-rich repeat protein 1 OS=Arabidopsis thaliana OX=3702 GN=LRR1 PE=1 SV=1	sbi:SORBI_07g004750/1e-73/SORBIDRAFT_07g004750, Sb07g004750; hypothetical protein; K13418 somatic embryogenesis receptor kinase 1 [EC:2.7.10.1 2.7.11.1]	molecular_function:GO:0005515//protein binding;	Bra040899,Bra002354	AT5G21090.1	ko04626//Plant-pathogen interaction;ko04075//Plant hormone signal transduction
BraA02g009330.3C	8.67667	74.255	5.93333	41.4658	0.14309	0.53	1.595	0.343333	1.0625	0.323137	gi|674924032|emb|CDY09090.1|/0/BnaA02g05160D [Brassica napus]	sp|Q40588|ASO_TOBAC/0.0/L-ascorbate oxidase OS=Nicotiana tabacum OX=4097 GN=AAO PE=2 SV=1	brp:103849284/0.0/L-ascorbate oxidase-like; K00423 L-ascorbate oxidase [EC:1.10.3.3]	biological_process:GO:0055114//oxidation-reduction process;molecular_function:GO:0016491//oxidoreductase activity;GO:0005507//copper ion binding;	Bra040902,Bra002355,Bra002356,Bra002357,Bra020145	AT5G21100.1	ko01100//Metabolic pathways;ko00053//Ascorbate and aldarate metabolism
BraA02g009410.3C	7.61	0.115	0.976667	3.8625	0.252859	6.12667	0.08	2.02333	3.10333	0.651987	gi|685384316|ref|XP_009124333.1|/0/PREDICTED: uncharacterized protein LOC103849282 [Brassica rapa]	sp|Q84VQ0|AGO9_ARATH/0.0/Protein argonaute 9 OS=Arabidopsis thaliana OX=3702 GN=AGO9 PE=2 SV=2	brp:103851403/0.0/protein argonaute 9-like; K11593 eukaryotic translation initiation factor 2C	molecular_function:GO:0003676//nucleic acid binding;GO:0005515//protein binding;	Bra020152,Bra002361,Bra002360,Bra002349	AT5G21150.1	-
BraA02g009460.3C	13.06	17.52	5.50333	15.29	0.35993	6.92667	4.34	4.96	5.63333	0.880473	gi|685270936|ref|XP_009126503.1|/0/PREDICTED: uncharacterized protein LOC103851400 [Brassica rapa]	sp|Q9FUJ1|CKX7_ARATH/0.0/Cytokinin dehydrogenase 7 OS=Arabidopsis thaliana OX=3702 GN=CKX7 PE=1 SV=1	brp:103851408/0.0/cytokinin dehydrogenase 7-like; K00279 cytokinin dehydrogenase [EC:1.5.99.12]	biological_process:GO:0055114//oxidation-reduction process;molecular_function:GO:0050660//flavin adenine dinucleotide binding;GO:0003824//catalytic activity;GO:0016614//oxidoreductase activity, acting on CH-OH group of donors;GO:0016491//oxidoreductase activity;	Bra020157,Bra002371	AT5G21482.1	ko00908//Zeatin biosynthesis
BraA02g009790.3C	27.4767	12.835	41.1233	20.1558	2.04027	48.52	53.085	58.77	50.8025	1.15683	gi|688954277|ref|NP_001288932.1|/0/bifunctional nitrilase/nitrile hydratase NIT4 [Brassica rapa] &gt;gi|121550803|gb|ABM55735.1| nitrilase 4 [Brassica rapa]	sp|P59231|R10A3_ARATH/1e-148/60S ribosomal protein L10a-3 OS=Arabidopsis thaliana OX=3702 GN=RPL10AC PE=1 SV=1	brp:103856517/2e-149/60S ribosomal protein L10a-3; K02865 large subunit ribosomal protein L10Ae	NA	Bra020193,Bra006626,Bra002411,Bra018631,Bra034356	AT5G22440.2	ko03010//Ribosome
BraA02g009850.3C	0.266667	3.52	15.7467	1.89333	8.3169	1.04	332.525	83.5233	166.782	0.500792	gi|685271011|ref|XP_009126541.1|/0/PREDICTED: rho GTPase-activating protein 1 [Brassica rapa]	sp|Q9FK81|Y5258_ARATH/2e-64/Stress-response A/B barrel domain-containing protein At5g22580 OS=Arabidopsis thaliana OX=3702 GN=At5g22580 PE=1 SV=1	NA	NA	Bra020198,Bra002422	AT5G22580.1	-
BraA02g009860.3C	2.13667	5.025	1.48333	3.58083	0.414242	0.736667	0.555	0.83	0.645833	1.28516	gi|685271013|ref|XP_009126542.1|/0/PREDICTED: peroxidase 60 [Brassica rapa]	sp|Q9FI16|FBD18_ARATH/2e-75/FBD-associated F-box protein At5g44490 OS=Arabidopsis thaliana OX=3702 GN=At5g44490 PE=2 SV=3	NA	molecular_function:GO:0005515//protein binding;	Bra020199,Bra020205	-	-
BraA02g009940.3C	65	33.67	90.9667	49.335	1.84386	93.9367	125.27	112.01	109.603	1.02196	gi|685271025|ref|XP_009126549.1|/1.51677e-74/PREDICTED: uncharacterized protein At5g22580-like [Brassica rapa]	sp|Q56WH4|HDT2_ARATH/2e-114/Histone deacetylase HDT2 OS=Arabidopsis thaliana OX=3702 GN=HDT2 PE=1 SV=2	mdm:103448002/4e-66/histone deacetylase HDT1; K11276 nucleophosmin 1	NA	Bra020209,Bra020206,Bra020204,Bra006629,Bra002425	-	-
BraA02g009950.3C	4.43333	1.695	6.49	3.06417	2.11803	16.7567	20.695	19.2467	18.7258	1.02781	gi|674924092|emb|CDY09150.1|/0/BnaA02g05760D [Brassica napus]	sp|Q9FNI7|CSLA2_ARATH/0.0/Glucomannan 4-beta-mannosyltransferase 2 OS=Arabidopsis thaliana OX=3702 GN=CSLA2 PE=1 SV=1	brp:103851461/0.0/glucomannan 4-beta-mannosyltransferase 2; K13680 beta-mannan synthase [EC:2.4.1.32]	NA	Bra020212,Bra002426,Bra006633,Bra005779,Bra008638,Bra024603	AT5G22740.1	-
BraA02g010610.3C	83.7767	43.675	127.74	63.7258	2.00452	162.807	181.39	148.61	172.098	0.863518	gi|923535149|ref|XP_013713155.1|/1.87318e-179/PREDICTED: zinc finger protein CONSTANS-LIKE 5-like [Brassica napus]	sp|Q00332|RS15A_BRANA/1e-91/40S ribosomal protein S15a OS=Brassica napus OX=3708 GN=RPS15A PE=2 SV=3	brp:103845407/1e-90/40S ribosomal protein S15a; K02957 small subunit ribosomal protein S15Ae	NA	Bra020280,Bra002524,Bra006689,Bra038265	AT5G59850.1	ko03010//Ribosome
BraA02g010780.3C	2.26667	117.75	0.326667	60.0083	0.00544369	0.316667	0.235	1.09	0.275833	3.95166	gi|685271242|ref|XP_009126660.1|/5.22631e-120/PREDICTED: methyl-CpG-binding domain-containing protein 7 [Brassica rapa] &gt;gi|674868896|emb|CDY65694.1| BnaA02g06810D [Brassica napus] &gt;gi|674868898|emb|CDY65696.1| BnaA02g06830D [Brassica napus]	sp|P19037|HS181_ARATH/1e-99/18.1 kDa class I heat shock protein OS=Arabidopsis thaliana OX=3702 GN=HSP18.1 PE=1 SV=1	brp:103851557/3e-108/18.1 kDa class I heat shock protein-like; K13993 HSP20 family protein	NA	Bra020295,Bra006697,Bra002539	AT5G59720.1	ko04141//Protein processing in endoplasmic reticulum
BraA02g010850.3C	0.9	5.63	1.09333	3.265	0.334865	1.69333	1.815	2.76333	1.75417	1.5753	gi|685271260|ref|XP_009126670.1|/0/PREDICTED: UDP-galactose/UDP-glucose transporter 5B [Brassica rapa]	sp|Q9FN93|Y5596_ARATH/0.0/Probable LRR receptor-like serine/threonine-protein kinase At5g59680 OS=Arabidopsis thaliana OX=3702 GN=At5g59680 PE=2 SV=1	eus:EUTSA_v10023115mg/0.0/hypothetical protein; K16224 senescence-induced receptor-like serine/threonine-protein kinase	biological_process:GO:0006468//protein phosphorylation;molecular_function:GO:0004672//protein kinase activity;GO:0005515//protein binding;GO:0005524//ATP binding;	Bra020303,Bra020301,Bra006700,Bra020300,Bra006701,Bra002543,Bra030414	AT5G59670.1	-
BraA02g010910.3C	28.7933	19.565	39.22	24.1792	1.62206	6.68	11.345	11.51	9.0125	1.27712	gi|685271282|ref|XP_009126682.1|/0/PREDICTED: probable LRR receptor-like serine/threonine-protein kinase At5g59680 isoform X1 [Brassica rapa]	sp|Q10MW6|DJC27_ORYSJ/9e-15/DnaJ protein ERDJ3A OS=Oryza sativa subsp. japonica OX=39947 GN=ERDJ3A PE=1 SV=2	tcc:TCM_041788/5e-83/Chaperone DnaJ-domain superfamily protein, putative isoform 1; K03686 molecular chaperone DnaJ	NA	Bra020309,Bra002554	AT5G59610.1	-
BraA02g011070.3C	0	23.11	0.81	11.555	0.0700995	6.50333	7.905	0.493333	7.20417	0.0684789	gi|685271307|ref|XP_009126694.1|/8.87706e-99/PREDICTED: uncharacterized protein LOC103851575 [Brassica rapa]	sp|Q9LLR6|NLTP4_ARATH/9e-65/Non-specific lipid-transfer protein 4 OS=Arabidopsis thaliana OX=3702 GN=LTP4 PE=3 SV=1	NA	biological_process:GO:0006869//lipid transport;molecular_function:GO:0008289//lipid binding;	Bra020322,Bra020323,Bra006721,Bra029172	-	-
BraA02g011430.3C	3.02	0.41	8.46333	1.715	4.93489	0.203333	0.2	0.0666667	0.201667	0.330579	gi|685271366|ref|XP_009126725.1|/5.07625e-120/PREDICTED: uncharacterized protein LOC103851610 [Brassica rapa] &gt;gi|923535368|ref|XP_013713675.1| PREDICTED: uncharacterized protein LOC106417408 [Brassica napus] &gt;gi|674900235|emb|CDY32675.1| BnaA02g07370D [Brassica napus]	sp|Q8GY03|DDPS4_ARATH/4e-170/Dehydrodolichyl diphosphate synthase 4 OS=Arabidopsis thaliana OX=3702 GN=At5g58782 PE=2 SV=1	brp:103851623/0.0/dehydrodolichyl diphosphate synthase 4-like; K11778 ditrans,polycis-polyprenyl diphosphate synthase [EC:2.5.1.87]	NA	Bra020353	AT5G58782.1	ko01110//Biosynthesis of secondary metabolites;ko00900//Terpenoid backbone biosynthesis
BraA02g011620.3C	35.7967	13.74	50.8933	24.7683	2.05477	63.5167	59.165	55.0467	61.3408	0.89739	gi|685282254|ref|XP_009132036.1|/3.43241e-107/PREDICTED: RING-H2 finger protein ATL63-like [Brassica rapa] &gt;gi|923598183|ref|XP_013740276.1| PREDICTED: RING-H2 finger protein ATL63-like [Brassica napus]	sp|Q93VH9|RS41_ARATH/1e-175/40S ribosomal protein S4-1 OS=Arabidopsis thaliana OX=3702 GN=RPS4A PE=2 SV=1	brp:103851639/0.0/40S ribosomal protein S4-1-like; K02987 small subunit ribosomal protein S4e	NA	Bra020369,Bra006768,Bra002652,Bra028708,Bra005923,Bra005118	AT5G58420.1	ko03010//Ribosome
BraA02g011680.3C	4.80333	117.19	14.22	60.9967	0.233127	0.29	0.98	0.183333	0.635	0.288714	gi|674900259|emb|CDY32699.1|/0/BnaA02g07610D [Brassica napus]	sp|Q9LVL9|MES18_ARATH/3e-164/Methylesterase 18 OS=Arabidopsis thaliana OX=3702 GN=MES18 PE=2 SV=1	aly:ARALYDRAFT_493208/2e-98/esterase/lipase/thioesterase family protein; K13544 pheophorbidase [EC:3.1.1.82]	NA	Bra020376	AT5G58310.1	ko01110//Biosynthesis of secondary metabolites;ko00860//Porphyrin and chlorophyll metabolism;ko00901//Indole alkaloid biosynthesis
BraA02g012090.3C	21.2167	56.22	18.61	38.7183	0.480651	23.1067	18.715	18.2867	20.9108	0.874507	gi|922428496|ref|XP_013620276.1|/1.71101e-60/PREDICTED: uncharacterized protein LOC106326872 [Brassica oleracea var. oleracea] &gt;gi|674930511|emb|CDY02772.1| BnaC02g11170D [Brassica napus]	sp|Q9FHH2|SMAX1_ARATH/0.0/Protein SUPPRESSOR OF MAX2 1 OS=Arabidopsis thaliana OX=3702 GN=SMAX1 PE=1 SV=1	sot:102598944/9e-103/uncharacterized LOC102598944; K03695 ATP-dependent Clp protease ATP-binding subunit ClpB	biological_process:GO:0019538//protein metabolic process;	Bra020419,Bra002703	AT5G57710.1	-
BraA02g012490.3C	108.667	63.245	131.347	85.9558	1.52807	88.7067	107.4	87.37	98.0533	0.891046	gi|674884572|emb|CDY47934.1|/4.86293e-73/BnaA02g08220D [Brassica napus]	sp|Q9LD90|CBF5_ARATH/2e-14/H/ACA ribonucleoprotein complex subunit 4 OS=Arabidopsis thaliana OX=3702 GN=CBF5 PE=1 SV=1	bvg:104891849/3e-17/glutamic acid-rich protein; K17046 protein DEK	molecular_function:GO:0005515//protein binding;	Bra035650,Bra002761	AT5G57120.1	-
BraA02g012710.3C	73.3233	58.56	118.177	65.9417	1.79214	134.6	166.93	150.507	150.765	0.998287	gi|923603959|ref|XP_013742037.1|/3.59878e-30/PREDICTED: uncharacterized protein LOC106445087 [Brassica napus]	sp|P51420|RL313_ARATH/7e-81/60S ribosomal protein L31-3 OS=Arabidopsis thaliana OX=3702 GN=RPL31C PE=3 SV=2	brp:103845101/1e-81/60S ribosomal protein L31-3; K02910 large subunit ribosomal protein L31e	NA	Bra035629,Bra002798,Bra006860,Bra010436	AT5G56710.1	ko03010//Ribosome
BraA02g013050.3C	389.303	812.93	233.817	601.117	0.388971	30.35	58.48	43.12	44.415	0.970843	gi|685271814|ref|XP_009126956.1|/0/PREDICTED: uncharacterized protein LOC103851840 [Brassica rapa]	sp|P55737|HS902_ARATH/0.0/Heat shock protein 90-2 OS=Arabidopsis thaliana OX=3702 GN=HSP90-2 PE=1 SV=1	brp:103851857/0.0/heat shock protein 90-2-like; K04079 molecular chaperone HtpG	biological_process:GO:0006457//protein folding;GO:0006950//response to stress;molecular_function:GO:0005524//ATP binding;GO:0051082//unfolded protein binding;	Bra035593,Bra028924,Bra028952,Bra028948,Bra035599	AT5G56030.1	ko04626//Plant-pathogen interaction;ko04141//Protein processing in endoplasmic reticulum
BraA02g013080.3C	7.48333	19.255	5.09333	13.3692	0.380976	1.44333	1.545	2.34667	1.49417	1.57055	gi|685271822|ref|XP_009126960.1|/0/PREDICTED: actin-related protein 8 [Brassica rapa] &gt;gi|923526759|ref|XP_013685352.1| PREDICTED: actin-related protein 8-like [Brassica napus]	sp|Q9FG72|OPT1_ARATH/0.0/Oligopeptide transporter 1 OS=Arabidopsis thaliana OX=3702 GN=OPT1 PE=2 SV=1	mtr:MTR_4g114810/4e-09/Oligopeptide transporter; K04773 protease IV [EC:3.4.21.-]	biological_process:GO:0055085//transmembrane transport;	Bra035596,Bra028954	AT5G55930.1	-
BraA02g013100.3C	14.81	5.075	17.0633	9.9425	1.7162	10.71	10.295	8.23	10.5025	0.783623	gi|823250028|ref|XP_012457617.1|/3.95192e-109/PREDICTED: ubiquitin-conjugating enzyme E2 8-like isoform X1 [Gossypium raimondii] &gt;gi|763806599|gb|KJB73537.1| hypothetical protein B456_011G239900 [Gossypium raimondii]	sp|Q8L7F7|NUP62_ARATH/2e-07/Nuclear pore complex protein NUP62 OS=Arabidopsis thaliana OX=3702 GN=NUP62 PE=1 SV=1	brp:103851856/0.0/putative ribosomal RNA methyltransferase NOP2; K14835 ribosomal RNA methyltransferase Nop2 [EC:2.1.1.-]	NA	Bra035594,Bra002867,Bra026418	AT5G55920.1	-
BraA02g013110.3C	193.32	247.505	97.63	220.412	0.442942	30.0267	27.745	32.9067	28.8858	1.1392	gi|685271832|ref|XP_009126966.1|/0/PREDICTED: transcription repressor MYB4-like [Brassica rapa]	sp|P55737|HS902_ARATH/0.0/Heat shock protein 90-2 OS=Arabidopsis thaliana OX=3702 GN=HSP90-2 PE=1 SV=1	brp:103851857/0.0/heat shock protein 90-2-like; K04079 molecular chaperone HtpG	biological_process:GO:0006457//protein folding;GO:0006950//response to stress;molecular_function:GO:0051082//unfolded protein binding;GO:0005524//ATP binding;	Bra035593,Bra028924,Bra028952,Bra028948,Bra035599,Bra003119	AT5G56030.2	ko04626//Plant-pathogen interaction;ko04141//Protein processing in endoplasmic reticulum
BraA02g013120.3C	15.2267	27.8	11.9367	21.5133	0.55485	3.83333	10.52	5.82	7.17667	0.810961	gi|685271834|ref|XP_009126967.1|/8.44555e-86/PREDICTED: major oleosin NAP-II [Brassica rapa] &gt;gi|923535657|ref|XP_013714510.1| PREDICTED: major oleosin NAP-II [Brassica napus] &gt;gi|674869900|emb|CDY64986.1| BnaA02g35480D [Brassica napus]	sp|Q9FG74|D6PK_ARATH/0.0/Serine/threonine-protein kinase D6PK OS=Arabidopsis thaliana OX=3702 GN=D6PK PE=1 SV=1	mtr:MTR_2g027240/1e-139/Protein kinase; K08286 protein-serine/threonine kinase [EC:2.7.11.-]	biological_process:GO:0006468//protein phosphorylation;molecular_function:GO:0005524//ATP binding;GO:0004672//protein kinase activity;	Bra002868,Bra028955,Bra035592	AT5G55910.1	-
BraA02g013410.3C	36.8467	16.375	43.2267	26.6108	1.6244	78.4833	73.585	88.5233	76.0342	1.16426	gi|674912413|emb|CDY20765.1|/4.18716e-83/BnaA02g09050D [Brassica napus]	sp|Q42545|FTSZ1_ARATH/0.0/Cell division protein FtsZ homolog 1, chloroplastic OS=Arabidopsis thaliana OX=3702 GN=FTSZ1 PE=1 SV=2	brp:103851891/0.0/cell division protein FtsZ homolog 1, chloroplastic-like; K03531 cell division protein FtsZ	cellular_component:GO:0005737//cytoplasm;molecular_function:GO:0005525//GTP binding;	Bra035565,Bra002918	AT5G55280.1	-
BraA02g013430.3C	62.86	52.68	90.9267	57.77	1.57394	159.92	181.225	212.873	170.572	1.24799	gi|685271907|ref|XP_009127006.1|/4.60589e-163/PREDICTED: probable long-chain-alcohol O-fatty-acyltransferase 2 [Brassica rapa]	sp|Q8S9L5|TIG_ARATH/0.0/Trigger factor-like protein TIG, Chloroplastic OS=Arabidopsis thaliana OX=3702 GN=TIG PE=1 SV=1	NA	biological_process:GO:0015031//protein transport;GO:0006457//protein folding;	Bra035563,Bra008369	AT5G55220.1	-
BraA02g013450.3C	3.65667	26.885	5.01333	15.2708	0.328295	3.49667	3.22	5.12	3.35833	1.52457	gi|674912418|emb|CDY20770.1|/1.38759e-68/BnaA02g09100D [Brassica napus]	sp|Q9FJU9|E1313_ARATH/5e-128/Glucan endo-1,3-beta-glucosidase 13 OS=Arabidopsis thaliana OX=3702 GN=At5g56590 PE=2 SV=1	crb:CARUB_v10012467mg/4e-99/hypothetical protein; K19619 tyrosyl-DNA phosphodiesterase 2 [EC:3.1.4.-]	NA	Bra035561,Bra002927,Bra028988	AT5G55180.1	ko04075//Plant hormone signal transduction
BraA02g013460.3C	87.9667	21.045	30.0967	54.5058	0.552173	96.78	42.315	72.9567	69.5475	1.04902	gi|685272002|ref|XP_009127058.1|/0/PREDICTED: probable long-chain-alcohol O-fatty-acyltransferase 3 [Brassica rapa]	sp|P55852|SUMO1_ARATH/2e-58/Small ubiquitin-related modifier 1 OS=Arabidopsis thaliana OX=3702 GN=SUMO1 PE=1 SV=2	brp:103851897/6e-68/small ubiquitin-related modifier 1-like; K12160 small ubiquitin-related modifier	biological_process:GO:0016925//protein sumoylation;molecular_function:GO:0005515//protein binding;	Bra035560,Bra002928,Bra019083	-	-
BraA02g013870.3C	18.9767	39.585	8.18333	29.2808	0.279477	21.6933	31.155	17.23	26.4242	0.652055	gi|674904208|emb|CDY28763.1|/7.11374e-73/BnaA02g09550D [Brassica napus]	sp|Q9LSQ5|FQR1_ARATH/2e-141/NAD(P)H dehydrogenase (quinone) FQR1 OS=Arabidopsis thaliana OX=3702 GN=FQR1 PE=1 SV=1	brp:103851957/6e-148/minor allergen Alt a 7-like; K03809 NAD(P)H dehydrogenase (quinone) [EC:1.6.5.2]	molecular_function:GO:0016491//oxidoreductase activity;GO:0010181//FMN binding;	Bra022724,Bra002982,Bra029025,Bra015354,Bra028316	AT5G54500.1	ko01110//Biosynthesis of secondary metabolites;ko00130//Ubiquinone and other terpenoid-quinone biosynthesis
BraA02g014020.3C	0	23.2	4.1	11.6	0.353448	0	2.655	2.5	1.3275	1.88324	gi|685272066|ref|XP_009127092.1|/0/PREDICTED: PAP-specific phosphatase HAL2-like [Brassica rapa]	sp|Q9S7M0|CB3_ARATH/4e-63/Chlorophyll a-b binding protein 3, chloroplastic OS=Arabidopsis thaliana OX=3702 GN=LHCB3 PE=1 SV=1	brp:103851975/2e-96/chlorophyll a-b binding protein 13, chloroplastic-like; K08914 light-harvesting complex II chlorophyll a/b binding protein 3	biological_process:GO:0009765//photosynthesis, light harvesting;cellular_component:GO:0016020//membrane;	Bra022707,Bra002999	AT5G54270.1	ko01100//Metabolic pathways;ko00196//Photosynthesis - antenna proteins
BraA02g014140.3C	31.58	46.085	11.8433	38.8325	0.304985	13.7233	15.015	17.58	14.3692	1.22345	gi|923920002|ref|XP_013729311.1|/0/PREDICTED: uncharacterized protein LOC106433014 [Brassica napus]	sp|Q1ECE0|VAP41_ARATH/9e-158/Vesicle-associated protein 4-1 OS=Arabidopsis thaliana OX=3702 GN=PVA41 PE=2 SV=1	NA	cellular_component:GO:0005789//endoplasmic reticulum membrane;	Bra022697,Bra003015,Bra013528,Bra020894	AT5G54110.1	-
BraA02g014590.3C	52.57	61.425	22.6167	56.9975	0.396801	25.8	23.305	23.9067	24.5525	0.973696	gi|685272176|ref|XP_009127153.1|/0/PREDICTED: GTPase-activating protein GYP7-like isoform X1 [Brassica rapa]	sp|Q9FHH8|COL5_ARATH/1e-08/Zinc finger protein CONSTANS-LIKE 5 OS=Arabidopsis thaliana OX=3702 GN=COL5 PE=2 SV=2	egu:105046161/3e-16/uncharacterized LOC105046161; K03539 ribonuclease P/MRP protein subunit RPP1 [EC:3.1.26.5]	molecular_function:GO:0005515//protein binding;	Bra022655,Bra029069,Bra003057	AT5G53420.1	ko03013//RNA transport;ko03008//Ribosome biogenesis in eukaryotes;ko04712//Circadian rhythm - plant
BraA02g015020.3C	1.02667	13.595	25.15	7.31083	3.4401	4.08333	131.99	78.43	68.0367	1.15276	gi|685383847|ref|XP_009124173.1|/2.92726e-88/PREDICTED: uncharacterized protein LOC103849113 [Brassica rapa] &gt;gi|685383850|ref|XP_009124174.1| PREDICTED: uncharacterized protein LOC103849114 [Brassica rapa] &gt;gi|685383852|ref|XP_009124175.1| PREDICTED: uncharacterized protein LOC103849115 [Brassica rapa] &gt;gi|923535890|ref|XP_013715509.1| PREDICTED: uncharacterized protein LOC106419292 [Br…	sp|Q9FLW9|PKP2_ARATH/0.0/Plastidial pyruvate kinase 2 OS=Arabidopsis thaliana OX=3702 GN=PKP2 PE=1 SV=1	brp:103849110/0.0/plastidial pyruvate kinase 2; K00873 pyruvate kinase [EC:2.7.1.40]	molecular_function:GO:0003824//catalytic activity;	Bra022618,Bra040933,Bra003095	AT5G52920.1	ko01100//Metabolic pathways;ko01110//Biosynthesis of secondary metabolites;ko01200//Carbon metabolism;ko01230//Biosynthesis of amino acids;ko00230//Purine metabolism;ko00010//Glycolysis / Gluconeogenesis;ko00620//Pyruvate metabolism
BraA02g015030.3C	9.63	27.315	7.76667	18.4725	0.420445	9.31667	4.075	6.12333	6.69583	0.914499	gi|685383847|ref|XP_009124173.1|/2.92726e-88/PREDICTED: uncharacterized protein LOC103849113 [Brassica rapa] &gt;gi|685383850|ref|XP_009124174.1| PREDICTED: uncharacterized protein LOC103849114 [Brassica rapa] &gt;gi|685383852|ref|XP_009124175.1| PREDICTED: uncharacterized protein LOC103849115 [Brassica rapa] &gt;gi|923535890|ref|XP_013715509.1| PREDICTED: uncharacterized protein LOC106419292 [Br…	sp|Q84JK8|MAKR6_ARATH/4e-126/Probable membrane-associated kinase regulator 6 OS=Arabidopsis thaliana OX=3702 GN=MAKR6 PE=2 SV=1	NA	NA	Bra022617,Bra003098,Bra029101	AT5G52900.1	-
BraA02g015710.3C	3.67	2.145	5.30667	2.9075	1.82516	8.02333	7.825	9.51	7.92417	1.20013	gi|685272412|ref|XP_009127272.1|/0/PREDICTED: gibberellin 20 oxidase 2 [Brassica rapa]	sp|Q9FGR0|CPSF1_ARATH/0.0/Cleavage and polyadenylation specificity factor subunit 1 OS=Arabidopsis thaliana OX=3702 GN=CPSF160 PE=1 SV=2	brp:103852133/0.0/cleavage and polyadenylation specificity factor subunit 1; K14401 cleavage and polyadenylation specificity factor subunit 1	cellular_component:GO:0005634//nucleus;molecular_function:GO:0005515//protein binding;GO:0003676//nucleic acid binding;	Bra022557	AT5G51660.1	ko03015//mRNA surveillance pathway
BraA02g015780.3C	133.38	63.205	157.49	98.2925	1.60226	294.787	190.415	242.823	242.601	1.00092	gi|923878034|ref|XP_013711778.1|/0/PREDICTED: cleavage and polyadenylation specificity factor subunit 1 [Brassica napus]	sp|P49200|RS201_ARATH/1e-78/40S ribosomal protein S20-1 OS=Arabidopsis thaliana OX=3702 GN=RPS20A PE=2 SV=2	brp:103852140/2e-86/40S ribosomal protein S20-1-like; K02969 small subunit ribosomal protein S20e	NA	Bra022554,Bra028263,Bra029167,Bra038226,Bra035895,Bra010078	AT5G62300.2	ko03010//Ribosome
BraA02g016250.3C	13.9567	3.1	17.2567	8.52833	2.02345	13.85	13.665	11.41	13.7575	0.829366	gi|685272567|ref|XP_009127347.1|/0/PREDICTED: probable LRR receptor-like serine/threonine-protein kinase At1g74360 [Brassica rapa]	sp|Q9FK27|FB342_ARATH/0.0/F-box protein At5g50450 OS=Arabidopsis thaliana OX=3702 GN=At5g50450 PE=2 SV=1	NA	molecular_function:GO:0005515//protein binding;	Bra022516	AT5G50450.1	-
BraA02g016450.3C	9.94333	21.115	8.43333	15.5292	0.543064	13.4833	13.765	12.8167	13.6242	0.94073	gi|685272611|ref|XP_009127370.1|/0/PREDICTED: uncharacterized protein LOC103852201 [Brassica rapa]	sp|Q6NPT7|HRD1B_ARATH/0.0/ERAD-associated E3 ubiquitin-protein ligase HRD1B OS=Arabidopsis thaliana OX=3702 GN=HRD1B PE=2 SV=1	brp:103852213/0.0/E3 ubiquitin-protein ligase synoviolin; K10601 E3 ubiquitin-protein ligase synoviolin [EC:2.3.2.27]	NA	Bra022498,Bra021159	AT1G65040.2	ko04141//Protein processing in endoplasmic reticulum;ko04120//Ubiquitin mediated proteolysis
BraA02g016760.3C	8.24	10.335	0.5	9.2875	0.0538358	1.64333	1.34	0.95	1.49167	0.636872	gi|922430240|ref|XP_013621184.1|/2.93426e-42/PREDICTED: uncharacterized protein LOC106327562 isoform X1 [Brassica oleracea var. oleracea]	NA	NA	NA	Bra022469,Bra009053	-	-
BraA02g016780.3C	36.9267	21.58	7.46667	29.2533	0.255242	7.77333	8.785	13.1233	8.27917	1.5851	gi|685272685|ref|XP_009127403.1|/1.94605e-128/PREDICTED: protein FLOWERING LOCUS T [Brassica rapa] &gt;gi|922426941|ref|XP_013619513.1| PREDICTED: protein FLOWERING LOCUS T [Brassica oleracea var. oleracea] &gt;gi|261873777|gb|ACY03400.1| flowering locus T [Brassica napus] &gt;gi|261873779|gb|ACY03401.1| flowering locus T [Brassica napus] &gt;gi|402239766|gb|AFQ39834.1| flowering locus T variant …	sp|P92934|AAP6_ARATH/0.0/Amino acid permease 6 OS=Arabidopsis thaliana OX=3702 GN=AAP6 PE=1 SV=1	egr:104451767/3e-151/probable amino acid permease 7; K14209 solute carrier family 36 (proton-coupled amino acid transporter)	NA	Bra039735	AT5G49630.1	-
BraA02g017120.3C	32.3967	166.595	29.0633	99.4958	0.292106	10.1967	27.235	13.94	18.7158	0.744824	gi|695130835|ref|NP_001289193.1|/0/transcription factor MYB114-like [Brassica rapa] &gt;gi|686483669|gb|AIP94024.1| anthocyanin R2R3-MYB transcription factor [Brassica rapa]	sp|Q9FYC4|FAMT_ARATH/5e-158/Farnesoic acid carboxyl-O-methyltransferase OS=Arabidopsis thaliana OX=3702 GN=FAMT PE=1 SV=1	pop:POPTR_0005s14810g/6e-91/hypothetical protein; K18848 indole-3-acetate O-methyltransferase [EC:2.1.1.278]	molecular_function:GO:0008168//methyltransferase activity;	Bra040633,Bra001988	-	-
BraA02g017190.3C	18.28	23.94	9.42	21.11	0.446234	16.5067	17.455	9.74	16.9808	0.573588	gi|685316076|ref|XP_009148655.1|/0/PREDICTED: probable S-adenosylmethionine-dependent methyltransferase At5g38100 [Brassica rapa]	sp|F4HQ23|LRL27_ARATH/4e-175/LEAF RUST 10 DISEASE-RESISTANCE LOCUS RECEPTOR-LIKE PROTEIN KINASE-like 2.7 OS=Arabidopsis thaliana OX=3702 GN=LRK10L-2.7 PE=3 SV=3	egr:104455671/4e-28/probable serine/threonine-protein kinase At1g18390; K04733 interleukin-1 receptor-associated kinase 4 [EC:2.7.11.1]	molecular_function:GO:0030247//polysaccharide binding;	Bra040624,Bra034042,Bra004193,Bra004195,Bra035246,Bra028165,Bra004194,Bra025433	AT1G66880.1	-
BraA02g017210.3C	5.47	14.095	3.91667	9.7825	0.400375	7.15	5.555	5.45333	6.3525	0.858455	gi|685272855|ref|XP_009127489.1|/9.40566e-144/PREDICTED: probable histone chaperone ASF1A [Brassica rapa] &gt;gi|923527905|ref|XP_013688789.1| PREDICTED: probable histone chaperone ASF1A [Brassica napus] &gt;gi|674920523|emb|CDY12587.1| BnaA02g12550D [Brassica napus]	sp|F4HQ23|LRL27_ARATH/0.0/LEAF RUST 10 DISEASE-RESISTANCE LOCUS RECEPTOR-LIKE PROTEIN KINASE-like 2.7 OS=Arabidopsis thaliana OX=3702 GN=LRK10L-2.7 PE=3 SV=3	gmx:100794505/2e-113/probable receptor-like protein kinase At1g67000-like; K04730 interleukin-1 receptor-associated kinase 1 [EC:2.7.11.1]	biological_process:GO:0006468//protein phosphorylation;GO:0006355//regulation of transcription, DNA-templated;cellular_component:GO:0005634//nucleus;molecular_function:GO:0000981//RNA polymerase II transcription factor activity, sequence-specific DNA binding;GO:0005524//ATP binding;GO:0004672//protein kinase activity;GO:0008270//zinc ion binding;	Bra034042,Bra040624,Bra038467,Bra004198,Bra004199,Bra034039,Bra034041,Bra034036,Bra034038,Bra024056	AT1G66910.1	ko04626//Plant-pathogen interaction;ko04075//Plant hormone signal transduction
BraA02g017260.3C	2.07333	7.345	0.846667	4.70917	0.179791	0.786667	0.4	0.653333	0.593333	1.10112	gi|685272871|ref|XP_009127493.1|/0/PREDICTED: uncharacterized protein LOC103852340 [Brassica rapa]	sp|F4HQ23|LRL27_ARATH/0.0/LEAF RUST 10 DISEASE-RESISTANCE LOCUS RECEPTOR-LIKE PROTEIN KINASE-like 2.7 OS=Arabidopsis thaliana OX=3702 GN=LRK10L-2.7 PE=3 SV=3	pxb:103939830/6e-112/probable receptor-like protein kinase At1g67000; K04730 interleukin-1 receptor-associated kinase 1 [EC:2.7.11.1]	biological_process:GO:0006468//protein phosphorylation;molecular_function:GO:0030247//polysaccharide binding;GO:0004672//protein kinase activity;GO:0005524//ATP binding;	Bra034038,Bra034042,Bra034039,Bra004199,Bra004198,Bra034041,Bra038467	AT1G66910.1	ko04626//Plant-pathogen interaction;ko04075//Plant hormone signal transduction
BraA02g017270.3C	12.1867	26.33	11.2433	19.2583	0.583817	8.89	9.89	6.86667	9.39	0.731274	gi|674920530|emb|CDY12594.1|/0/BnaA02g12620D [Brassica napus]	sp|Q9SZ11|GPDL3_ARATH/0.0/Glycerophosphodiester phosphodiesterase GDPDL3 OS=Arabidopsis thaliana OX=3702 GN=GDPDL3 PE=2 SV=3	pop:POPTR_0001s371701/0.0/POPTRDRAFT_753230; glycerophosphoryl diester phosphodiesterase family protein; K01126 glycerophosphoryl diester phosphodiesterase [EC:3.1.4.46]	biological_process:GO:0006629//lipid metabolic process;molecular_function:GO:0008081//phosphoric diester hydrolase activity;	Bra034037,Bra035244,Bra034041,Bra026409,Bra019092,Bra019073,Bra004101,Bra000044,Bra002904,Bra034040	AT1G66970.2	ko00564//Glycerophospholipid metabolism
BraA02g017390.3C	5.02333	22.515	0.253333	13.7692	0.0183986	3.64667	25.815	7.59667	14.7308	0.515698	gi|674920545|emb|CDY12609.1|/0/BnaA02g12770D [Brassica napus]	sp|P10796|RBS1B_ARATH/2e-121/Ribulose bisphosphate carboxylase small chain 1B, chloroplastic OS=Arabidopsis thaliana OX=3702 GN=RBCS-1B PE=1 SV=1	brp:103852368/4e-136/ribulose bisphosphate carboxylase small chain 1B, chloroplastic-like; K01602 ribulose-bisphosphate carboxylase small chain [EC:4.1.1.39]	NA	Bra034027,Bra034024,Bra034028,Bra028174,Bra025431,Bra028181,Bra028406	AT1G67090.1	ko01100//Metabolic pathways;ko01200//Carbon metabolism;ko00630//Glyoxylate and dicarboxylate metabolism;ko00710//Carbon fixation in photosynthetic organisms
BraA02g017420.3C	58.63	24.45	2.69	41.54	0.0647569	5.07667	27.72	13.2367	16.3983	0.807196	gi|685263624|ref|XP_009105550.1|/3.28404e-09/PREDICTED: putative ribonuclease H protein At1g65750 [Brassica rapa]	sp|P10796|RBS1B_ARATH/2e-116/Ribulose bisphosphate carboxylase small chain 1B, chloroplastic OS=Arabidopsis thaliana OX=3702 GN=RBCS-1B PE=1 SV=1	brp:103852372/3e-135/ribulose bisphosphate carboxylase small chain 1B, chloroplastic-like; K01602 ribulose-bisphosphate carboxylase small chain [EC:4.1.1.39]	NA	Bra034024,Bra034027,Bra025431,Bra034028,Bra028174,Bra028181,Bra028406	AT1G67090.1	ko01100//Metabolic pathways;ko01200//Carbon metabolism;ko00630//Glyoxylate and dicarboxylate metabolism;ko00710//Carbon fixation in photosynthetic organisms
BraA02g017440.3C	5.77667	2.22	8.27667	3.99833	2.07003	5.49667	6.41	6.37667	5.95333	1.07111	gi|674869207|emb|CDY65481.1|/5.64112e-09/BnaCnng47220D [Brassica napus]	sp|A0A1P8AUY4|MDN1_ARATH/0.0/Midasin OS=Arabidopsis thaliana OX=3702 GN=MDN1 PE=1 SV=1	brp:103852375/0.0/midasin; K14572 midasin	biological_process:GO:0000027//ribosomal large subunit assembly;cellular_component:GO:0005634//nucleus;molecular_function:GO:0005524//ATP binding;GO:0016887//ATPase activity;	Bra034020,Bra010160,Bra017607	AT1G67120.1	ko03008//Ribosome biogenesis in eukaryotes
BraA02g017500.3C	12.2367	2.85	4.01	7.54333	0.531595	7.06333	4.32	5.05333	5.69167	0.887848	gi|685272938|ref|XP_009127523.1|/1.21186e-134/PREDICTED: ribulose bisphosphate carboxylase small chain 1B, chloroplastic-like [Brassica rapa]	NA	brp:103852381/0.0/uncharacterized LOC103852381; K13128 zinc finger CCHC domain-containing protein 8	molecular_function:GO:0008270//zinc ion binding;GO:0003676//nucleic acid binding;	Bra034014,Bra028416	AT1G67210.1	-
BraA02g017660.3C	95.38	37.205	167.86	66.2925	2.53211	191.397	218.155	197.94	204.776	0.966618	gi|685272986|ref|XP_009127545.1|/0/PREDICTED: probable DNA primase large subunit [Brassica rapa]	sp|P51413|RL172_ARATH/6e-125/60S ribosomal protein L17-2 OS=Arabidopsis thaliana OX=3702 GN=RPL17B PE=2 SV=2	brp:103852402/6e-125/60S ribosomal protein L17-2; K02880 large subunit ribosomal protein L17e	biological_process:GO:0006412//translation;cellular_component:GO:0005840//ribosome;molecular_function:GO:0003735//structural constituent of ribosome;	Bra033999,Bra004225,Bra032828,Bra010943,Bra030045	AT1G67430.1	ko03010//Ribosome
BraA02g017690.3C	39.2167	20.065	54.24	29.6408	1.82991	43.0067	47.72	44.3633	45.3633	0.977956	gi|685272998|ref|XP_009127550.1|/7.11394e-66/PREDICTED: uncharacterized protein LOC103852399 [Brassica rapa] &gt;gi|685273000|ref|XP_009127551.1| PREDICTED: uncharacterized protein LOC103852399 [Brassica rapa] &gt;gi|674880918|emb|CDY51344.1| BnaC02g45730D [Brassica napus] &gt;gi|674920577|emb|CDY12641.1| BnaA02g13090D [Brassica napus]	sp|Q9FPQ6|GP1_CHLRE/6e-24/Vegetative cell wall protein gp1 OS=Chlamydomonas reinhardtii OX=3055 GN=GP1 PE=1 SV=1	brp:103831176/0.0/p21-activated protein kinase-interacting protein 1-like; K14830 protein MAK11	molecular_function:GO:0005515//protein binding;	Bra033995,Bra004232	AT1G65030.1	-
BraA02g018000.3C	24.6567	29.905	9.71333	27.2808	0.35605	26.1833	17.185	20.74	21.6842	0.956458	gi|685273086|ref|XP_009127587.1|/3.70465e-79/PREDICTED: basic blue protein [Brassica rapa] &gt;gi|923535988|ref|XP_013715915.1| PREDICTED: basic blue protein-like [Brassica napus] &gt;gi|674920611|emb|CDY12675.1| BnaA02g13430D [Brassica napus]	sp|Q9C9W3|CAMT1_ARATH/8e-149/Putative caffeoyl-CoA O-methyltransferase At1g67980 OS=Arabidopsis thaliana OX=3702 GN=At1g67980 PE=2 SV=1	brp:103852437/4e-162/putative caffeoyl-CoA O-methyltransferase At1g67980; K00588 caffeoyl-CoA O-methyltransferase [EC:2.1.1.104]	molecular_function:GO:0008171//O-methyltransferase activity;	Bra033968,Bra004273,Bra033967	AT1G67980.1	ko01100//Metabolic pathways;ko01110//Biosynthesis of secondary metabolites;ko00940//Phenylpropanoid biosynthesis;ko00945//Stilbenoid, diarylheptanoid and gingerol biosynthesis;ko00941//Flavonoid biosynthesis;ko00360//Phenylalanine metabolism
BraA02g018090.3C	12.6633	5.855	3.25667	9.25917	0.351724	18.2433	11.815	14.97	15.0292	0.996063	gi|685273102|ref|XP_009127595.1|/0/PREDICTED: probable S-adenosylmethionine-dependent methyltransferase At5g38100 [Brassica rapa]	sp|C0LGH2|Y1561_ARATH/0.0/Probable LRR receptor-like serine/threonine-protein kinase At1g56130 OS=Arabidopsis thaliana OX=3702 GN=At1g56130 PE=2 SV=2	cic:CICLE_v10014641mg/1e-64/hypothetical protein; K04733 interleukin-1 receptor-associated kinase 4 [EC:2.7.11.1]	NA	Bra033958,Bra035966,Bra033670,Bra030815,Bra030813,Bra007909,Bra007907,Bra027476,Bra016226,Bra033959	AT1G56130.1	ko04626//Plant-pathogen interaction
BraA02g018340.3C	13.6433	0.135	4.34667	6.88917	0.630942	94.79	0.205	37.7033	47.4975	0.793796	gi|685273174|ref|XP_009127627.1|/0/PREDICTED: uncharacterized protein LOC103852476 [Brassica rapa] &gt;gi|923536179|ref|XP_013716603.1| PREDICTED: uncharacterized protein LOC106420287 [Brassica napus] &gt;gi|923811472|ref|XP_013691011.1| PREDICTED: uncharacterized protein LOC106395028 [Brassica napus] &gt;gi|674887761|emb|CDY44904.1| BnaA02g13780D [Brassica napus]	NA	NA	NA	Bra033937,Bra005173,Bra000597	-	-
BraA02g019240.3C	93.6067	20.525	92.6633	57.0658	1.6238	73.6933	30.975	52.1267	52.3342	0.996035	gi|685273371|ref|XP_009127730.1|/0/PREDICTED: probable protein S-acyltransferase 22 [Brassica rapa] &gt;gi|685273373|ref|XP_009127731.1| PREDICTED: probable protein S-acyltransferase 22 [Brassica rapa]	sp|Q9C554|EXPA1_ARATH/3e-180/Expansin-A1 OS=Arabidopsis thaliana OX=3702 GN=EXPA1 PE=2 SV=1	obr:102709764/2e-10/malate dehydrogenase [NADP], chloroplastic-like; K00051 malate dehydrogenase (NADP+) [EC:1.1.1.82]	biological_process:GO:0009664//plant-type cell wall organization;cellular_component:GO:0005576//extracellular region;	Bra007864,Bra004392,Bra009102	AT1G69530.2	-
BraA02g019260.3C	19.74	9.965	24.4867	14.8525	1.64866	40.3767	43.235	42.82	41.8058	1.02426	gi|685323178|ref|XP_009151330.1|/0/PREDICTED: uncharacterized protein LOC103874646 [Brassica rapa]	sp|Q9LVW7|CARA_ARATH/0.0/Carbamoyl-phosphate synthase small chain, chloroplastic OS=Arabidopsis thaliana OX=3702 GN=CARA PE=1 SV=1	brp:103852593/0.0/carbamoyl-phosphate synthase small chain, chloroplastic; K01956 carbamoyl-phosphate synthase small subunit [EC:6.3.5.5]	NA	Bra007866,Bra004395	AT3G27740.1	ko01100//Metabolic pathways;ko00240//Pyrimidine metabolism;ko00250//Alanine, aspartate and glutamate metabolism
BraA02g019300.3C	13.21	19.78	4.48333	16.495	0.2718	0.0866667	0.27	0.27	0.178333	1.51402	gi|685273388|ref|XP_009127738.1|/1.91138e-162/PREDICTED: uncharacterized protein LOC103852588 [Brassica rapa]	NA	vcn:VOLCADRAFT_121342/9e-09/hypothetical protein; K11323 histone arginine demethylase JMJD6 [EC:1.14.11.-]	NA	Bra007870	AT1G69610.1	-
BraA02g019450.3C	2.20667	14.03	1.97333	8.11833	0.243071	18.1267	15.8	8.02333	16.9633	0.472981	gi|685273434|ref|XP_009127759.1|/2.10293e-123/PREDICTED: uncharacterized protein LOC103852609 [Brassica rapa] &gt;gi|674888614|emb|CDY44090.1| BnaA02g14540D [Brassica napus]	sp|Q9CAR7|HIR2_ARATH/0.0/Hypersensitive-induced response protein 2 OS=Arabidopsis thaliana OX=3702 GN=HIR2 PE=1 SV=1	NA	NA	Bra007885,Bra016261	AT1G69840.7	-
BraA02g019480.3C	0.883333	8	1.44667	4.44167	0.325704	5.81333	13.415	8.48667	9.61417	0.882725	gi|685273444|ref|XP_009127762.1|/0/PREDICTED: SNF1-related protein kinase regulatory subunit gamma-1-like [Brassica rapa] &gt;gi|923536444|ref|XP_013717347.1| PREDICTED: SNF1-related protein kinase regulatory subunit gamma-1-like [Brassica napus]	NA	egr:104446249/3e-23/uncharacterized LOC104446249; K03094 S-phase kinase-associated protein 1	NA	Bra007888,Bra016254	AT1G69900.1	-
BraA02g019630.3C	9.49	22.785	8.14667	16.1375	0.504828	29.99	25.425	26.0433	27.7075	0.939938	gi|674871626|emb|CDY62799.1|/3.62846e-20/BnaC05g51930D [Brassica napus]	NA	cam:101495828/4e-30/uncharacterized LOC101495828; K08472 mlo protein	NA	Bra007898,Bra016231	AT1G70160.1	-
BraA02g019700.3C	2.72	6.315	1.22	4.5175	0.270061	31.02	37.855	43.36	34.4375	1.25909	gi|674889725|emb|CDY42997.1|/1.41341e-65/BnaC02g19710D [Brassica napus]	sp|Q0WUI9|TPS8_ARATH/0.0/Probable alpha,alpha-trehalose-phosphate synthase [UDP-forming] 8 OS=Arabidopsis thaliana OX=3702 GN=TPS8 PE=2 SV=1	brp:103852641/0.0/probable alpha,alpha-trehalose-phosphate synthase [UDP-forming] 8; K16055 trehalose 6-phosphate synthase/phosphatase [EC:2.4.1.15 3.1.3.12]	biological_process:GO:0005992//trehalose biosynthetic process;molecular_function:GO:0003824//catalytic activity;	Bra007906,Bra016328,Bra004054	-	-
BraA02g019730.3C	2.37333	11.935	3.59	7.15417	0.501805	1.13667	2.225	1.62	1.68083	0.963808	gi|685273491|ref|XP_009127783.1|/5.00869e-57/PREDICTED: uncharacterized protein LOC103852640 [Brassica rapa] &gt;gi|923536425|ref|XP_013717274.1| PREDICTED: uncharacterized protein LOC106420979 [Brassica napus] &gt;gi|923752298|ref|XP_013674804.1| PREDICTED: uncharacterized protein LOC106379381 [Brassica napus] &gt;gi|674862617|emb|CDY68814.1| BnaCnng60650D [Brassica napus]	sp|Q8W4I4|POT6_ARATH/0.0/Potassium transporter 6 OS=Arabidopsis thaliana OX=3702 GN=POT6 PE=2 SV=1	brp:103852645/0.0/potassium transporter 6-like; K03549 KUP system potassium uptake protein	biological_process:GO:0071805//potassium ion transmembrane transport;cellular_component:GO:0016020//membrane;molecular_function:GO:0015079//potassium ion transmembrane transporter activity;	Bra016225,Bra007910,Bra023490	AT1G70300.1	-
BraA02g019750.3C	8.82	0	6.67333	4.41	1.51323	14.3367	0	6.70333	7.16833	0.935131	gi|674889731|emb|CDY43003.1|/0/BnaC02g19770D [Brassica napus]	sp|Q93ZJ3|NFD6_ARATH/8e-12/Protein NUCLEAR FUSION DEFECTIVE 6, chloroplastic/mitochondrial OS=Arabidopsis thaliana OX=3702 GN=NFD6 PE=3 SV=1	csv:101210124/2e-14/uncharacterized LOC101210124; K06941 23S rRNA (adenine2503-C2)-methyltransferase [EC:2.1.1.192]	NA	NA	-	-
BraA02g019930.3C	100.28	29.84	126.13	65.06	1.93867	305.073	175.61	288.197	240.342	1.19911	gi|685273543|ref|XP_009127810.1|/0/PREDICTED: uncharacterized protein LOC103852665 [Brassica rapa]	sp|P49637|R27A3_ARATH/3e-108/60S ribosomal protein L27a-3 OS=Arabidopsis thaliana OX=3702 GN=RPL27AC PE=2 SV=2	brp:103831596/8e-109/60S ribosomal protein L27a-3; K02900 large subunit ribosomal protein L27Ae	biological_process:GO:0006412//translation;cellular_component:GO:0015934//large ribosomal subunit;molecular_function:GO:0003735//structural constituent of ribosome;	Bra007929,Bra003951,Bra016354,Bra012370	AT1G70600.1	ko03010//Ribosome
BraA02g020460.3C	32.25	12.29	39.0133	22.27	1.75183	41.69	24.815	30.6333	33.2525	0.921234	gi|685273664|ref|XP_009127870.1|/0/PREDICTED: endoglucanase 9-like [Brassica rapa]	NA	NA	NA	Bra007987	-	-
BraA02g020620.3C	6.62667	2.045	1.08667	4.33583	0.250625	2.15333	0.81	0.786667	1.48167	0.530934	gi|674929626|emb|CDY03673.1|/0/BnaA02g15640D [Brassica napus]	sp|Q84TH5|AB25G_ARATH/0.0/ABC transporter G family member 25 OS=Arabidopsis thaliana OX=3702 GN=ABCG25 PE=2 SV=1	cme:CYME_CMS467C/3e-94/ATP-binding cassette, sub-family G, member 2; K05681 ATP-binding cassette, subfamily G (WHITE), member 2	molecular_function:GO:0016887//ATPase activity;GO:0005524//ATP binding;	Bra007999,Bra016095,Bra003903	AT1G71960.1	ko03040//Spliceosome;ko02010//ABC transporters
BraA02g020970.3C	51.9733	33.17	72.7767	42.5717	1.70951	123.317	125.33	112.767	124.323	0.907043	gi|685273770|ref|XP_009127926.1|/0/PREDICTED: RING-H2 finger protein ATL3-like [Brassica rapa]	sp|Q9ZSR8|RSSA_BRANA/0.0/40S ribosomal protein SA OS=Brassica napus OX=3708 GN=LRP PE=2 SV=1	brp:103852778/0.0/40S ribosomal protein SA-like; K02998 small subunit ribosomal protein SAe	biological_process:GO:0006412//translation;cellular_component:GO:0005622//intracellular;GO:0005840//ribosome;molecular_function:GO:0003735//structural constituent of ribosome;	Bra008030,Bra003882,Bra032101,Bra016062,Bra032867	AT1G72370.1	ko03010//Ribosome
BraA02g021020.3C	21.4333	85.365	23.2333	53.3992	0.435088	18.0367	19.015	11.8867	18.5258	0.641627	gi|685273786|ref|XP_009127933.1|/1.59637e-81/PREDICTED: uncharacterized protein LOC103852781 [Brassica rapa]	sp|Q9C9E3|TI11B_ARATH/4e-132/Protein TIFY 11B OS=Arabidopsis thaliana OX=3702 GN=TIFY11B PE=1 SV=1	brp:103852783/0.0/protein TIFY 11B-like; K13464 jasmonate ZIM domain-containing protein	NA	Bra008033,Bra016056	AT1G72450.1	ko04075//Plant hormone signal transduction
BraA02g021160.3C	2.11333	4.56	1.55333	3.33667	0.465534	7.57333	6.725	5.32333	7.14917	0.744609	gi|727480339|ref|XP_010416015.1|/1.99235e-26/PREDICTED: germin-like protein subfamily 3 member 1 [Camelina sativa]	sp|Q9SGG3|ALA5_ARATH/0.0/Probable phospholipid-transporting ATPase 5 OS=Arabidopsis thaliana OX=3702 GN=ALA5 PE=3 SV=1	brp:103852794/0.0/putative phospholipid-transporting ATPase 5; K01530 phospholipid-translocating ATPase [EC:3.6.3.1]	NA	Bra008042,Bra016040,Bra030991,Bra014364	AT1G72700.1	-
BraA02g021280.3C	31.8933	0.085	8.56667	15.9892	0.535779	34.2133	0.285	15.2133	17.2492	0.881975	gi|685273823|ref|XP_009127951.1|/0/PREDICTED: threonine synthase 2, chloroplastic [Brassica rapa] &gt;gi|923529682|ref|XP_013693127.1| PREDICTED: threonine synthase 2, chloroplastic [Brassica napus] &gt;gi|674884458|emb|CDY48024.1| BnaA02g16170D [Brassica napus]	sp|Q9SSN3|TIR_ARATH/7e-34/Toll/interleukin-1 receptor-like protein OS=Arabidopsis thaliana OX=3702 GN=TIR PE=1 SV=1	fve:101302247/4e-30/mitogen-activated protein kinase kinase kinase 1-like; K13414 mitogen-activated protein kinase kinase kinase 1, plant [EC:2.7.11.25]	biological_process:GO:0007165//signal transduction;molecular_function:GO:0005515//protein binding;	Bra008053	-	-
BraA02g021320.3C	12.82	0	2.54	6.41	0.396256	4.04667	0	2.10333	2.02333	1.03954	gi|923734614|ref|XP_013669311.1|/1.55925e-113/PREDICTED: uncharacterized protein LOC106373722 [Brassica napus]	sp|F4JWM0|DSC2_ARATH/3e-62/Disease resistance-like protein DSC2 OS=Arabidopsis thaliana OX=3702 GN=DSC2 PE=1 SV=1	pmum:103336300/7e-57/TMV resistance protein N-like; K19613 leucine-rich repeat protein SHOC2	biological_process:GO:0007165//signal transduction;molecular_function:GO:0005515//protein binding;	Bra008056,Bra008055	-	-
BraA02g021460.3C	11.7867	4.08	15.6433	7.93333	1.97185	16.3033	17.515	24.2567	16.9092	1.43453	gi|923530596|ref|XP_013695475.1|/2.4638e-138/PREDICTED: ESCRT-related protein CHMP1B-like [Brassica napus] &gt;gi|674884465|emb|CDY48031.1| BnaA02g16240D [Brassica napus]	NA	NA	NA	Bra008070	AT1G73090.1	-
BraA02g021730.3C	1.85333	0.76	0.303333	1.30667	0.232143	0.37	0.215	0.366667	0.2925	1.25356	gi|685275149|ref|XP_009128558.1|/8.88784e-77/PREDICTED: kunitz-type trypsin inhibitor KTI1-like [Brassica rapa]	NA	brp:103853394/0.0/uncharacterized LOC103853394; K07466 replication factor A1	NA	Bra008093,Bra025615	-	-
BraA02g022100.3C	19.8267	146.03	31.6033	82.9283	0.381092	11.6467	40.215	18.0333	25.9308	0.69544	gi|685273965|ref|XP_009128020.1|/0/PREDICTED: strictosidine synthase 1 isoform X1 [Brassica rapa]	sp|Q9C9D0|SOT16_ARATH/0.0/Cytosolic sulfotransferase 16 OS=Arabidopsis thaliana OX=3702 GN=SOT16 PE=1 SV=1	brp:103852881/0.0/cytosolic sulfotransferase 16; K11821 desulfoglucosinolate sulfotransferase A/B/C [EC:2.8.2.-]	molecular_function:GO:0008146//sulfotransferase activity;	Bra008132,Bra015935,Bra015938,Bra025668,Bra027880,Bra003817	AT1G74100.1	ko01110//Biosynthesis of secondary metabolites;ko01210//2-Oxocarboxylic acid metabolism;ko00380//Tryptophan metabolism;ko00966//Glucosinolate biosynthesis
BraA02g022250.3C	390.087	214.535	616.137	302.311	2.03809	558.157	631.585	601.757	594.871	1.01158	gi|685275169|ref|XP_009128569.1|/0/PREDICTED: uncharacterized protein LOC103853407 [Brassica rapa]	sp|Q9LMK0|R35A1_ARATH/1e-69/60S ribosomal protein L35a-1 OS=Arabidopsis thaliana OX=3702 GN=RPL35AA PE=3 SV=1	brp:103831899/2e-70/60S ribosomal protein L35a-1; K02917 large subunit ribosomal protein L35Ae	NA	Bra008144,Bra003808,Bra015924,Bra014721,Bra007188,Bra003809	AT1G74270.1	ko03010//Ribosome
BraA02g022490.3C	151.957	125.435	238.327	138.696	1.71834	128.957	114.33	116.41	121.643	0.956978	gi|674845978|emb|CDY72443.1|/5.05675e-151/BnaAnng41170D [Brassica napus]	NA	NA	NA	Bra008166,Bra015897	AT1G74730.1	-
BraA02g022500.3C	2.57667	9.255	2.20667	5.91583	0.37301	1.39	0.915	0.953333	1.1525	0.827187	gi|685274044|ref|XP_009128056.1|/5.04298e-30/PREDICTED: gibberellin-regulated protein 6 [Brassica rapa]	sp|Q9XI23|BOR4_ARATH/0.0/Boron transporter 4 OS=Arabidopsis thaliana OX=3702 GN=BOR4 PE=2 SV=1	mis:MICPUN_56639/6e-59/anion exchanger family; K13855 solute carrier family 4 (anion exchanger), member 2	NA	Bra008167,Bra026129	AT1G15460.1	-
BraA02g022810.3C	4.65333	1.55	6.91667	3.10167	2.22998	46.7	47.89	38.6267	47.295	0.816718	gi|685274131|ref|XP_009128102.1|/0/PREDICTED: 26S protease regulatory subunit S10B homolog B-like [Brassica rapa]	sp|Q94AP3|WAT1_ARATH/0.0/Protein WALLS ARE THIN 1 OS=Arabidopsis thaliana OX=3702 GN=WAT1 PE=1 SV=1	pda:103722777/4e-113/probable fructose-bisphosphate aldolase 3, chloroplastic; K01623 fructose-bisphosphate aldolase, class I [EC:4.1.2.13]	cellular_component:GO:0016021//integral component of membrane;GO:0016020//membrane;molecular_function:GO:0022857//transmembrane transporter activity;	Bra008201,Bra003751,Bra015839	AT1G75500.2	-
BraA02g023500.3C	14.89	16.85	5.78	15.87	0.364209	11.7867	4.145	4.25667	7.96583	0.534366	gi|685274283|ref|XP_009128177.1|/0/PREDICTED: protein CUP-SHAPED COTYLEDON 3-like [Brassica rapa]	sp|Q9S735|PHT19_ARATH/0.0/Probable inorganic phosphate transporter 1-9 OS=Arabidopsis thaliana OX=3702 GN=PHT1-9 PE=2 SV=1	brp:103853028/0.0/probable inorganic phosphate transporter 1-9; K08176 MFS transporter, PHS family, inorganic phosphate transporter	biological_process:GO:0055085//transmembrane transport;cellular_component:GO:0016021//integral component of membrane;molecular_function:GO:0005215//transporter activity;GO:0022857//transmembrane transporter activity;	Bra008260,Bra003719,Bra015748,Bra015745,Bra005155	AT1G76430.1	-
BraA02g024500.3C	38.4933	108.95	46.4	73.7217	0.629394	26.65	31.23	20.32	28.94	0.702142	gi|685274482|ref|XP_009128273.1|/0/PREDICTED: ethylene-responsive transcription factor RAP2-4-like [Brassica rapa] &gt;gi|923529927|ref|XP_013693893.1| PREDICTED: ethylene-responsive transcription factor RAP2-4-like [Brassica napus] &gt;gi|674906174|emb|CDY26847.1| BnaA02g18720D [Brassica napus]	sp|Q8H1E4|RAP24_ARATH/8e-164/Ethylene-responsive transcription factor RAP2-4 OS=Arabidopsis thaliana OX=3702 GN=RAP2-4 PE=1 SV=1	brp:103853108/0.0/ethylene-responsive transcription factor RAP2-4-like; K09286 EREBP-like factor	biological_process:GO:0006355//regulation of transcription, DNA-templated;molecular_function:GO:0003700//transcription factor activity, sequence-specific DNA binding;GO:0003677//DNA binding;	Bra008343,Bra003659,Bra015634	AT1G78080.1	-
BraA02g024710.3C	10.7267	8.1	19.8433	9.41333	2.108	0.37	0.26	0.253333	0.315	0.804233	gi|685323369|ref|XP_009151393.1|/0/PREDICTED: hypersensitive-induced response protein 1-like [Brassica rapa] &gt;gi|685323372|ref|XP_009151394.1| PREDICTED: hypersensitive-induced response protein 1-like [Brassica rapa] &gt;gi|685323374|ref|XP_009151395.1| PREDICTED: hypersensitive-induced response protein 1-like [Brassica rapa] &gt;gi|685323377|ref|XP_009151396.1| PREDICTED: hypersensitive-induc…	sp|Q8LEA2|G2OX1_ARATH/0.0/Gibberellin 2-beta-dioxygenase 1 OS=Arabidopsis thaliana OX=3702 GN=GA2OX1 PE=2 SV=2	brp:103853128/0.0/gibberellin 2-beta-dioxygenase 1-like; K04125 gibberellin 2-oxidase [EC:1.14.11.13]	biological_process:GO:0055114//oxidation-reduction process;molecular_function:GO:0016491//oxidoreductase activity;	Bra008362,Bra035037	AT1G78440.1	ko00904//Diterpenoid biosynthesis
BraA02g025180.3C	131.94	498.985	85.7	315.462	0.271665	9.09	74.735	18.09	41.9125	0.431613	gi|674961614|emb|CDX72020.1|/5.43275e-17/BnaC08g28540D [Brassica napus]	NA	NA	NA	NA	-	-
BraA02g025360.3C	1.60333	33.505	6.21667	17.5542	0.354142	0.28	3.325	1.39667	1.8025	0.77485	gi|923912414|ref|XP_013725904.1|/8.39801e-54/PREDICTED: putative U5 small nuclear ribonucleoprotein 200 kDa helicase isoform X1 [Brassica napus] &gt;gi|923912416|ref|XP_013725905.1| PREDICTED: putative U5 small nuclear ribonucleoprotein 200 kDa helicase isoform X1 [Brassica napus]	sp|Q1PF50|EDA2_ARATH/6e-09/Probable serine protease EDA2 OS=Arabidopsis thaliana OX=3702 GN=EDA2 PE=2 SV=2	eus:EUTSA_v10000143mg/7e-53/hypothetical protein; K01285 lysosomal Pro-X carboxypeptidase [EC:3.4.16.2]	biological_process:GO:0006508//proteolysis;molecular_function:GO:0008236//serine-type peptidase activity;	Bra008418,Bra023178,Bra032109	AT2G24280.1	-
BraA02g025510.3C	3.82333	20.015	3.35667	11.9192	0.281619	2.9	16.04	3.16667	9.47	0.334389	gi|685274783|ref|XP_009128377.1|/0/PREDICTED: probable protein phosphatase 2C 18 isoform X1 [Brassica rapa]	sp|Q9SAH7|WRK40_ARATH/4e-180/Probable WRKY transcription factor 40 OS=Arabidopsis thaliana OX=3702 GN=WRKY40 PE=1 SV=1	pxb:103930401/3e-23/probable WRKY transcription factor 2; K18835 WRKY transcription factor 2	biological_process:GO:0006355//regulation of transcription, DNA-templated;molecular_function:GO:0043565//sequence-specific DNA binding;GO:0003700//transcription factor activity, sequence-specific DNA binding;	Bra008435,Bra035148,Bra003588	AT1G80840.1	ko04626//Plant-pathogen interaction
BraA02g026160.3C	41.6433	3.555	9.41667	22.5992	0.416682	89.3433	31.045	74.2367	60.1942	1.23329	gi|685274921|ref|XP_009128444.1|/1.0993e-143/PREDICTED: probable DNA replication complex GINS protein PSF1 [Brassica rapa] &gt;gi|685274923|ref|XP_009128445.1| PREDICTED: probable DNA replication complex GINS protein PSF1 [Brassica rapa] &gt;gi|923527112|ref|XP_013686459.1| PREDICTED: probable DNA replication complex GINS protein PSF1 [Brassica napus] &gt;gi|923527116|ref|XP_013686467.1| PREDICTE…	NA	NA	molecular_function:GO:0005515//protein binding;	Bra008495,Bra035194	AT1G80130.1	-
BraA02g026190.3C	9.62667	3.12	3.81333	6.37333	0.598326	7.41667	4.71	7.43	6.06333	1.2254	gi|685274929|ref|XP_009128449.1|/0/PREDICTED: pentatricopeptide repeat-containing protein At1g80150, mitochondrial [Brassica rapa]	NA	obr:102702220/2e-15/uncharacterized LOC102702220; K07407 alpha-galactosidase [EC:3.2.1.22]	molecular_function:GO:0003676//nucleic acid binding;GO:0008270//zinc ion binding;	NA	-	-
BraA02g026320.3C	34.8033	19.89	49.1633	27.3467	1.79778	55.5133	52.555	56.7867	54.0342	1.05094	gi|674872210|emb|CDY62013.1|/1.79034e-39/BnaCnng38980D [Brassica napus]	sp|A9LNK9|CPSF_ARATH/4e-08/30-kDa cleavage and polyadenylation specificity factor 30 OS=Arabidopsis thaliana OX=3702 GN=CPSF30 PE=1 SV=1	pxb:103936304/3e-11/cleavage and polyadenylation specificity factor CPSF30-like; K14404 cleavage and polyadenylation specificity factor subunit 4	molecular_function:GO:0003723//RNA binding;	Bra008509,Bra004105,Bra014253,Bra018951	AT5G61020.2	-
BraA02g026330.3C	35.0833	105.205	40.96	70.1442	0.58394	15.7867	10.6	14.3267	13.1933	1.0859	gi|685274960|ref|XP_009128461.1|/0/PREDICTED: probable leucine-rich repeat receptor-like protein kinase At5g63930 [Brassica rapa]	sp|Q42602|C89A2_ARATH/0.0/Cytochrome P450 89A2 OS=Arabidopsis thaliana OX=3702 GN=CYP89A2 PE=2 SV=2	osa:4349111/1e-173/Os10g0515200; K00517	biological_process:GO:0055114//oxidation-reduction process;molecular_function:GO:0005506//iron ion binding;GO:0020037//heme binding;GO:0016705//oxidoreductase activity, acting on paired donors, with incorporation or reduction of molecular oxygen;	Bra008510,Bra023731,Bra023730	AT2G12190.1	ko01100//Metabolic pathways;ko01110//Biosynthesis of secondary metabolites;ko00945//Stilbenoid, diarylheptanoid and gingerol biosynthesis;ko00903//Limonene and pinene degradation
BraA02g026350.3C	20.83	9.67	30.79	15.25	2.01902	44.2367	38.11	43.2633	41.1733	1.05076	gi|923527089|ref|XP_013686352.1|/0/PREDICTED: tocopherol O-methyltransferase, chloroplastic-like isoform X2 [Brassica napus]	sp|Q9ST69|RR5_SPIOL/4e-20/30S ribosomal protein S5, chloroplastic OS=Spinacia oleracea OX=3562 GN=rps5 PE=1 SV=1	brp:103853303/0.0/nucleoporin GLE1; K02988 small subunit ribosomal protein S5	biological_process:GO:0006412//translation;cellular_component:GO:0005840//ribosome;molecular_function:GO:0003735//structural constituent of ribosome;GO:0003723//RNA binding;	Bra008512	AT1G64880.1	ko03010//Ribosome
BraA02g026460.3C	5.26	17.04	5.41	11.15	0.485202	19.2367	22.08	22.55	20.6583	1.09157	gi|685275004|ref|XP_009128480.1|/0/PREDICTED: uncharacterized protein LOC103853310 isoform X1 [Brassica rapa]	NA	brp:103853313/0.0/acyl-coenzyme A thioesterase 8-like; K01068 acyl-coenzyme A thioesterase 1/2/4 [EC:3.1.2.2]	NA	Bra008520	AT4G00520.2	ko01100//Metabolic pathways;ko01110//Biosynthesis of secondary metabolites;ko01040//Biosynthesis of unsaturated fatty acids;ko00062//Fatty acid elongation
BraA02g026950.3C	8.53667	19.39	9.19667	13.9633	0.65863	20.6367	31.465	28.5933	26.0508	1.0976	gi|685275090|ref|XP_009128526.1|/0/PREDICTED: importin subunit alpha-2-like [Brassica rapa]	sp|F4JHH5|SC15B_ARATH/0.0/Exocyst complex component SEC15B OS=Arabidopsis thaliana OX=3702 GN=SEC15B PE=1 SV=1	NA	biological_process:GO:0006904//vesicle docking involved in exocytosis;cellular_component:GO:0000145//exocyst;	Bra018558,Bra036274	AT4G02350.1	-
BraA02g027010.3C	1.24667	24.57	2.10333	12.9083	0.162944	1.38333	1.135	0.86	1.25917	0.682991	gi|685307731|ref|XP_009144578.1|/0/PREDICTED: exocyst complex component SEC15B [Brassica rapa]	sp|O81291|LRK44_ARATH/0.0/L-type lectin-domain containing receptor kinase IV.4 OS=Arabidopsis thaliana OX=3702 GN=LECRK44 PE=3 SV=1	egu:105042690/0.0/L-type lectin-domain containing receptor kinase IV.1-like; K04730 interleukin-1 receptor-associated kinase 1 [EC:2.7.11.1]	biological_process:GO:0006468//protein phosphorylation;molecular_function:GO:0030246//carbohydrate binding;GO:0004672//protein kinase activity;GO:0005524//ATP binding;	Bra018553,Bra000881,Bra000880,Bra005168,Bra036269	AT4G02420.1	ko04626//Plant-pathogen interaction;ko04075//Plant hormone signal transduction
BraA02g027170.3C	4.22333	0.48	0.153333	2.35167	0.065202	0.06	0.045	0.213333	0.0525	4.06349	gi|685307686|ref|XP_009144556.1|/0/PREDICTED: putative glycosyltransferase 2 [Brassica rapa]	sp|O22768|UNE12_ARATH/1e-150/Transcription factor UNE12 OS=Arabidopsis thaliana OX=3702 GN=UNE12 PE=2 SV=2	pop:POPTR_0013s00310g/4e-16/POPTRDRAFT_662518; hypothetical protein; K12126 phytochrome-interacting factor 3	molecular_function:GO:0046983//protein dimerization activity;	Bra018539,Bra000872,Bra036256,Bra033368	AT4G02590.3	ko04075//Plant hormone signal transduction;ko04712//Circadian rhythm - plant
BraA02g027380.3C	9.96667	12.125	5.54667	11.0458	0.50215	16.45	22.855	21.8967	19.6525	1.11419	gi|685307654|ref|XP_009144539.1|/3.08696e-137/PREDICTED: uncharacterized protein LOC103868189 [Brassica rapa] &gt;gi|674936099|emb|CDX97289.1| BnaA02g20800D [Brassica napus]	sp|Q8L7U5|BSL1_ARATH/0.0/Serine/threonine-protein phosphatase BSL1 OS=Arabidopsis thaliana OX=3702 GN=BSL1 PE=1 SV=2	aly:ARALYDRAFT_911895/0.0/kelch repeat-containing serine/threonine phosphoesterase family protein; K01090 protein phosphatase [EC:3.1.3.16]	molecular_function:GO:0005515//protein binding;GO:0016787//hydrolase activity;	Bra018520,Bra000846	AT4G03080.1	ko04075//Plant hormone signal transduction
BraA02g027690.3C	109.35	84.47	44.59	96.91	0.460118	8.83333	1.255	3.69	5.04417	0.731538	gi|674936127|emb|CDX97317.1|/1.13067e-121/BnaA02g21080D [Brassica napus]	sp|Q9SYS7|CRK39_ARATH/1e-170/Putative cysteine-rich receptor-like protein kinase 39 OS=Arabidopsis thaliana OX=3702 GN=CRK39 PE=3 SV=1	egr:104447648/1e-37/cysteine-rich receptor-like protein kinase 10; K04733 interleukin-1 receptor-associated kinase 4 [EC:2.7.11.1]	biological_process:GO:0006468//protein phosphorylation;molecular_function:GO:0004672//protein kinase activity;GO:0004713//protein tyrosine kinase activity;GO:0005524//ATP binding;	Bra018492,Bra018493,Bra029499,Bra000796,Bra017552,Bra017551,Bra000797,Bra029470,Bra022095,Bra018496	AT4G04570.1	ko04626//Plant-pathogen interaction;ko04075//Plant hormone signal transduction
BraA02g027850.3C	8.89	0	2.15667	4.445	0.485189	8.14667	0.055	4.95	4.10083	1.20707	gi|685307563|ref|XP_009144497.1|/8.10929e-79/PREDICTED: putative lipid-binding protein AIR1 [Brassica rapa] &gt;gi|923686434|ref|XP_013655222.1| PREDICTED: putative lipid-binding protein AIR1 [Brassica napus] &gt;gi|923693383|ref|XP_013657299.1| PREDICTED: putative lipid-binding protein AIR1 [Brassica napus] &gt;gi|674936144|emb|CDX97334.1| BnaA02g21250D [Brassica napus]	sp|P46258|ACT3_PEA/2e-32/Actin-3 OS=Pisum sativum OX=3888 PE=2 SV=1	aly:ARALYDRAFT_321465/5e-33/hypothetical protein; K10355 actin, other eukaryote	molecular_function:GO:0003676//nucleic acid binding;	Bra018480,Bra007025	AT2G37620.2	ko04145//Phagosome
BraA02g027900.3C	60.44	165.45	50.6333	112.945	0.448301	8.31667	10.635	10.17	9.47583	1.07326	gi|922559491|ref|XP_013607918.1|/3.61457e-64/PREDICTED: uncharacterized protein LOC106314621 [Brassica oleracea var. oleracea]	sp|Q9STH1|HSOP3_ARATH/0.0/Hsp70-Hsp90 organizing protein 3 OS=Arabidopsis thaliana OX=3702 GN=HOP3 PE=2 SV=1	brp:103868140/0.0/hsp70-Hsp90 organizing protein 3; K09553 stress-induced-phosphoprotein 1	molecular_function:GO:0005515//protein binding;	Bra018477,Bra027022	AT4G12400.2	-
BraA02g027990.3C	71.6567	70.42	18.9233	71.0383	0.266382	54.9533	28.52	41.2533	41.7367	0.988419	gi|685307553|ref|XP_009144491.1|/0/PREDICTED: F-box protein At4g00893-like [Brassica rapa]	sp|Q8H1H9|AMO_ARATH/0.0/Primary amine oxidase OS=Arabidopsis thaliana OX=3702 GN=At1g62810 PE=2 SV=1	brp:103868133/0.0/primary amine oxidase; K00276 primary-amine oxidase [EC:1.4.3.21]	NA	Bra018469	AT4G12290.1	ko01100//Metabolic pathways;ko01110//Biosynthesis of secondary metabolites;ko00350//Tyrosine metabolism;ko00260//Glycine, serine and threonine metabolism;ko00360//Phenylalanine metabolism;ko00410//beta-Alanine metabolism;ko00960//Tropane, piperidine and pyridine alkaloid biosynthesis;ko00950//Isoquinoline alkaloid biosynthesis
BraA02g028150.3C	9.28333	0.08	2.70333	4.68167	0.57743	9.06667	0.155	3.96333	4.61083	0.85957	gi|685275296|ref|XP_009128642.1|/0/PREDICTED: uncharacterized protein LOC103853495 [Brassica rapa]	NA	brp:103853502/0.0/uncharacterized LOC103853502; K14295 nuclear pore complex protein Nup50	biological_process:GO:0046907//intracellular transport;	Bra033128,Bra014867	AT4G11790.1	-
BraA02g028540.3C	1.72333	10.335	1.46667	6.02917	0.243262	3.41667	4.415	1.78	3.91583	0.454565	gi|922472128|ref|XP_013635356.1|/0/PREDICTED: uncharacterized protein LOC106341087 isoform X3 [Brassica oleracea var. oleracea]	sp|Q8H0Y8|WRK41_ARATH/2e-154/Probable WRKY transcription factor 41 OS=Arabidopsis thaliana OX=3702 GN=WRKY41 PE=2 SV=2	aly:ARALYDRAFT_683517/2e-17/hypothetical protein; K16225 probable WRKY transcription factor 52	biological_process:GO:0006355//regulation of transcription, DNA-templated;molecular_function:GO:0043565//sequence-specific DNA binding;GO:0003700//transcription factor activity, sequence-specific DNA binding;	Bra033158	AT4G11070.1	ko04626//Plant-pathogen interaction
BraA02g028660.3C	0.106667	1.27	0.13	0.688333	0.188862	0.45	0.65	0.873333	0.55	1.58788	gi|674907814|emb|CDY25267.1|/3.21197e-168/BnaA02g21890D [Brassica napus]	sp|O82485|OPT7_ARATH/0.0/Oligopeptide transporter 7 OS=Arabidopsis thaliana OX=3702 GN=OPT7 PE=2 SV=1	NA	biological_process:GO:0055085//transmembrane transport;	Bra033168,Bra035279,Bra026419	AT4G10770.1	-
BraA02g028700.3C	181.637	113.045	302.99	147.341	2.05639	407.437	414.255	416.417	410.846	1.01356	gi|674907811|emb|CDY25264.1|/1.56016e-50/BnaA02g21920D [Brassica napus]	sp|Q9SZX9|RL92_ARATH/2e-99/60S ribosomal protein L9-2 OS=Arabidopsis thaliana OX=3702 GN=RPL9D PE=2 SV=1	brp:103853551/2e-105/60S ribosomal protein L9-2; K02940 large subunit ribosomal protein L9e	NA	Bra033171,Bra037917,Bra039999	AT4G10450.1	ko03010//Ribosome
BraA02g029330.3C	16.34	0	4.93	8.17	0.603427	11.0567	0	5.15667	5.52833	0.932771	gi|923822685|ref|XP_013694824.1|/7.51332e-50/PREDICTED: uncharacterized protein LOC106398866 [Brassica napus]	NA	NA	NA	Bra040661	-	-
BraA02g029760.3C	56.27	46.56	95.8167	51.415	1.86359	126.523	190.59	150.997	158.557	0.95232	gi|922422204|ref|XP_013616994.1|/1.3854e-51/PREDICTED: uncharacterized protein LOC106323405 [Brassica oleracea var. oleracea]	sp|P17094|RL31_ARATH/2e-42/60S ribosomal protein L3-1 OS=Arabidopsis thaliana OX=3702 GN=ARP1 PE=1 SV=5	aly:ARALYDRAFT_917513/5e-42/hypothetical protein; K02925 large subunit ribosomal protein L3e	biological_process:GO:0006412//translation;cellular_component:GO:0005622//intracellular;GO:0005840//ribosome;molecular_function:GO:0003735//structural constituent of ribosome;	Bra035298,Bra027986,Bra024986,Bra024985	AT1G43170.9	ko03010//Ribosome
BraA02g029830.3C	25.5667	47.46	17.05	36.5133	0.466953	26.95	44.535	32.3433	35.7425	0.904898	gi|923746870|ref|XP_013672957.1|/1.35201e-124/PREDICTED: uncharacterized protein LOC106377300 [Brassica napus]	NA	brp:103848551/1e-147/uncharacterized LOC103848551; K14009 B-cell receptor-associated protein 31	biological_process:GO:0006886//intracellular protein transport;cellular_component:GO:0005783//endoplasmic reticulum;GO:0016021//integral component of membrane;	Bra035303	AT5G42570.1	ko04141//Protein processing in endoplasmic reticulum
BraA02g030050.3C	11.5333	81.745	15.54	46.6392	0.333196	13.0533	13.46	13.3133	13.2567	1.00427	gi|685320593|ref|XP_009150360.1|/0/PREDICTED: uncharacterized protein LOC103873722 [Brassica rapa]	sp|Q96242|CP74A_ARATH/0.0/Allene oxide synthase, chloroplastic OS=Arabidopsis thaliana OX=3702 GN=CYP74A PE=1 SV=3	brp:103848557/0.0/allene oxide synthase, chloroplastic; K01723 hydroperoxide dehydratase [EC:4.2.1.92]	biological_process:GO:0055114//oxidation-reduction process;molecular_function:GO:0016705//oxidoreductase activity, acting on paired donors, with incorporation or reduction of molecular oxygen;GO:0004497//monooxygenase activity;GO:0020037//heme binding;GO:0005506//iron ion binding;	Bra035320	AT5G42650.1	ko01100//Metabolic pathways;ko01110//Biosynthesis of secondary metabolites;ko00592//alpha-Linolenic acid metabolism
BraA02g030530.3C	1.24667	51.78	11.8433	26.5133	0.446693	2.88	20.06	11.32	11.47	0.986922	gi|674883246|emb|CDY49204.1|/1.17975e-33/BnaA09g10740D [Brassica napus]	sp|C0LGH2|Y1561_ARATH/0.0/Probable LRR receptor-like serine/threonine-protein kinase At1g56130 OS=Arabidopsis thaliana OX=3702 GN=At1g56130 PE=2 SV=2	cic:CICLE_v10014641mg/3e-101/hypothetical protein; K04733 interleukin-1 receptor-associated kinase 4 [EC:2.7.11.1]	biological_process:GO:0006468//protein phosphorylation;molecular_function:GO:0005524//ATP binding;GO:0004672//protein kinase activity;GO:0004713//protein tyrosine kinase activity;	Bra035966,Bra033958,Bra033670,Bra030815,Bra030813,Bra007909,Bra007907,Bra007908,Bra027476,Bra016226	AT1G56140.1	ko04626//Plant-pathogen interaction
BraA02g030640.3C	33.4867	48.305	85.4067	40.8958	2.0884	120.663	199.315	159.303	159.989	0.995713	gi|923859026|ref|XP_013705985.1|/0/PREDICTED: uncharacterized protein LOC106410012 [Brassica napus]	sp|P49209|RL91_ARATH/8e-130/60S ribosomal protein L9-1 OS=Arabidopsis thaliana OX=3702 GN=RPL9B PE=1 SV=3	brp:103848821/3e-135/60S ribosomal protein L9-1-like; K02940 large subunit ribosomal protein L9e	NA	Bra035980,Bra039999,Bra037917	AT1G33140.1	ko03010//Ribosome
BraA02g030720.3C	1.59	12.575	11.2	7.0825	1.58136	2.39333	26.25	15.35	14.3217	1.0718	gi|685383065|ref|XP_009123889.1|/0/PREDICTED: probable inorganic phosphate transporter 1-3 [Brassica rapa]	NA	egr:104454002/4e-06/nucleolin 2; K11294 nucleolin	biological_process:GO:0006364//rRNA processing;	Bra035985,Bra033693	AT5G43720.1	-
BraA02g030870.3C	13.4867	6.63	17.9933	10.0583	1.7889	65.0667	95.51	78.8533	80.2883	0.982127	gi|685383108|ref|XP_009123902.1|/0/PREDICTED: putative ion channel POLLUX-like 2 isoform X1 [Brassica rapa]	sp|Q39131|LAML_ARATH/1e-55/Lamin-like protein OS=Arabidopsis thaliana OX=3702 GN=At5g15350 PE=2 SV=1	NA	molecular_function:GO:0009055//electron carrier activity;	Bra035997,Bra006297	-	-
BraA02g031060.3C	3.78667	10.56	1.80667	7.17333	0.251859	11.0433	10.275	9.92667	10.6592	0.93128	gi|674943986|emb|CDX89589.1|/1.39157e-42/BnaC04g36080D [Brassica napus]	sp|Q9S7Z3|PCS1_ARATH/0.0/Glutathione gamma-glutamylcysteinyltransferase 1 OS=Arabidopsis thaliana OX=3702 GN=PCS1 PE=1 SV=1	brp:103848856/0.0/glutathione gamma-glutamylcysteinyltransferase 1-like; K05941 glutathione gamma-glutamylcysteinyltransferase [EC:2.3.2.15]	NA	Bra036010,Bra033718,Bra027525,Bra027526,Bra032535	AT5G44070.1	-
BraA02g031530.3C	3.31333	18.84	0.763333	11.0767	0.0689136	0.39	0	0.0633333	0.195	0.324786	gi|674918324|emb|CDY14939.1|/0/BnaA02g22810D [Brassica napus]	sp|Q9SD62|Y3471_ARATH/4e-147/Putative receptor-like protein kinase At3g47110 OS=Arabidopsis thaliana OX=3702 GN=At3g47110 PE=3 SV=1	eus:EUTSA_v10015316mg/6e-150/hypothetical protein; K13428 LRR receptor-like serine/threonine-protein kinase EFR [EC:2.7.11.1]	molecular_function:GO:0005515//protein binding;	Bra039531,Bra039532	-	-
BraA02g032320.3C	96.0933	75.91	137.507	86.0017	1.59888	111.967	125.39	123.057	118.678	1.03689	gi|566553127|emb|CDF77009.1|/1.03041e-115/hypothetical transposable element-related protein, partial [Boechera divaricarpa]	sp|Q5XF33|CHLI2_ARATH/0.0/Magnesium-chelatase subunit ChlI-2, chloroplastic OS=Arabidopsis thaliana OX=3702 GN=CHLI2 PE=1 SV=1	brp:103853670/0.0/magnesium-chelatase subunit ChlI-2, chloroplastic; K03405 magnesium chelatase subunit I [EC:6.6.1.1]	NA	Bra022000,Bra013314	AT5G45930.1	ko01100//Metabolic pathways;ko01110//Biosynthesis of secondary metabolites;ko00860//Porphyrin and chlorophyll metabolism
BraA02g032350.3C	25.12	5.855	24.3167	15.4875	1.57008	102.227	47.58	82.64	74.9033	1.10329	gi|685275661|ref|XP_009128814.1|/3.23614e-122/PREDICTED: pollen-specific protein-like At4g18596 [Brassica rapa] &gt;gi|923753075|ref|XP_013674986.1| PREDICTED: pollen-specific protein-like At4g18596 [Brassica napus] &gt;gi|674927250|emb|CDY06029.1| BnaA09g37510D [Brassica napus]	sp|Q9FJ41|GDL85_ARATH/0.0/GDSL esterase/lipase At5g45950 OS=Arabidopsis thaliana OX=3702 GN=At5g45950 PE=2 SV=1	cic:CICLE_v10027727mg/2e-63/hypothetical protein; K00679 phospholipid:diacylglycerol acyltransferase [EC:2.3.1.158]	molecular_function:GO:0016788//hydrolase activity, acting on ester bonds;	Bra022002	AT5G45950.1	ko01100//Metabolic pathways;ko01110//Biosynthesis of secondary metabolites;ko00906//Carotenoid biosynthesis;ko00511//Other glycan degradation
BraA02g032490.3C	7.83	0	1.76	3.915	0.449553	6.20667	0	2.57667	3.10333	0.83029	gi|674945727|emb|CDX87746.1|/1.2356e-08/BnaC02g32030D [Brassica napus]	sp|Q9LTS6|RS16B_ARATH/2e-21/30S ribosomal protein S16-2, chloroplastic/mitochondrial OS=Arabidopsis thaliana OX=3702 GN=RPS16-2 PE=2 SV=1	brp:103845127/8e-21/28S ribosomal protein S16, mitochondrial-like; K02959 small subunit ribosomal protein S16	NA	Bra022006,Bra035637,Bra002779	-	-
BraA02g032840.3C	3.89	2.99	0.826667	3.44	0.24031	0.163333	0.175	0.18	0.169167	1.06404	gi|685275744|ref|XP_009128852.1|/2.74772e-98/PREDICTED: uncharacterized protein LOC103853695 [Brassica rapa] &gt;gi|923858156|ref|XP_013705725.1| PREDICTED: uncharacterized protein LOC106409690 [Brassica napus] &gt;gi|674888699|emb|CDY43960.1| BnaA02g24380D [Brassica napus]	sp|F4KHI3|VICTR_ARATH/0.0/Protein VARIATION IN COMPOUND TRIGGERED ROOT growth response OS=Arabidopsis thaliana OX=3702 GN=VICTR PE=1 SV=1	cic:CICLE_v10024379mg/4e-134/hypothetical protein; K19613 leucine-rich repeat protein SHOC2	biological_process:GO:0007165//signal transduction;molecular_function:GO:0005515//protein binding;	Bra022034,Bra001175,Bra022071,Bra017544,Bra022069,Bra004192	AT5G46270.1	-
BraA02g033150.3C	3.18	0.14	6.32667	1.66	3.81124	2.36333	2.46	3.34333	2.41167	1.38632	gi|674873951|emb|CDY59583.1|/3.45714e-37/BnaA02g36780D [Brassica napus]	NA	NA	NA	Bra022058,Bra022055,Bra017531,Bra025003	-	-
BraA02g033710.3C	7.33	5.595	16.01	6.4625	2.47737	4.24667	4.895	5.57	4.57083	1.2186	gi|685342925|ref|XP_009107950.1|/6.80561e-102/PREDICTED: uncharacterized protein LOC103833626 [Brassica rapa]	sp|Q9LVU1|VAP21_ARATH/4e-147/Vesicle-associated protein 2-1 OS=Arabidopsis thaliana OX=3702 GN=PVA21 PE=1 SV=1	dosa:Os11t0608300-01/2e-15/Os11g0608300; Barley stem rust resistance protein.; K04730 interleukin-1 receptor-associated kinase 1 [EC:2.7.11.1]	cellular_component:GO:0005789//endoplasmic reticulum membrane;	Bra022110,Bra024958,Bra022111,Bra017499	AT5G47180.2	-
BraA02g033730.3C	196.513	204.615	349.977	200.564	1.74496	247.613	312.73	258.837	280.172	0.92385	gi|685275935|ref|XP_009128936.1|/0/PREDICTED: UPF0481 protein At3g47200-like isoform X1 [Brassica rapa]	sp|Q9LVT8|RGGC_ARATH/1e-136/RGG repeats nuclear RNA binding protein C OS=Arabidopsis thaliana OX=3702 GN=RGGC PE=1 SV=1	brp:103853793/0.0/suppressor protein STM1-like; K13199 plasminogen activator inhibitor 1 RNA-binding protein	NA	Bra022114,Bra017496,Bra024955	AT5G47210.1	-
BraA02g033740.3C	27.45	94.91	19.8867	61.18	0.325052	40.7733	94.42	39.8333	67.5967	0.58928	gi|685275939|ref|XP_009128938.1|/1.00237e-151/PREDICTED: calcineurin B-like protein 9 [Brassica rapa] &gt;gi|685275941|ref|XP_009128939.1| PREDICTED: calcineurin B-like protein 9 [Brassica rapa] &gt;gi|923530896|ref|XP_013696366.1| PREDICTED: calcineurin B-like protein 9 [Brassica napus] &gt;gi|674904118|emb|CDY28977.1| BnaA02g24990D [Brassica napus]	sp|O80338|EF101_ARATH/5e-110/Ethylene-responsive transcription factor 2 OS=Arabidopsis thaliana OX=3702 GN=ERF2 PE=2 SV=1	eus:EUTSA_v10001003mg/5e-127/hypothetical protein; K14517 ethylene-responsive transcription factor 2	biological_process:GO:0006355//regulation of transcription, DNA-templated;molecular_function:GO:0003700//transcription factor activity, sequence-specific DNA binding;GO:0003677//DNA binding;	Bra022115,Bra017495,Bra024954,Bra040159,Bra018095,Bra040158	AT5G47220.1	ko04075//Plant hormone signal transduction
BraA02g034480.3C	117.61	86.38	171.767	101.995	1.68407	377.003	417.16	428.713	397.082	1.07966	gi|567168842|ref|XP_006398497.1|/3.11788e-145/hypothetical protein EUTSA_v10000894mg [Eutrema salsugineum] &gt;gi|557099586|gb|ESQ39950.1| hypothetical protein EUTSA_v10000894mg [Eutrema salsugineum]	sp|P60040|RL72_ARATH/2e-169/60S ribosomal protein L7-2 OS=Arabidopsis thaliana OX=3702 GN=RPL7B PE=1 SV=1	brp:103832784/4e-174/60S ribosomal protein L7-2; K02937 large subunit ribosomal protein L7e	NA	Bra014334,Bra017461,Bra024895	AT2G01250.1	ko03010//Ribosome
BraA02g035700.3C	49.1433	5.805	12.39	27.4742	0.450969	21.8833	9.1	12.8367	15.4917	0.828618	gi|674938852|emb|CDX94494.1|/2.85381e-23/BnaC09g23420D [Brassica napus]	sp|Q9SAV3|ODBB1_ARATH/7e-84/2-oxoisovalerate dehydrogenase subunit beta 1, mitochondrial OS=Arabidopsis thaliana OX=3702 GN=BCDH BETA1 PE=2 SV=1	brp:103853988/8e-83/2-oxoisovalerate dehydrogenase subunit beta 1, mitochondrial-like; K00167 2-oxoisovalerate dehydrogenase E1 component beta subunit [EC:1.2.4.4]	biological_process:GO:0008152//metabolic process;molecular_function:GO:0003824//catalytic activity;	Bra030856	AT1G55510.1	ko01100//Metabolic pathways;ko01110//Biosynthesis of secondary metabolites;ko00280//Valine, leucine and isoleucine degradation;ko00640//Propanoate metabolism
BraA02g035850.3C	14.6667	46.01	18.6967	30.3383	0.616272	11.11	18.765	14.03	14.9375	0.939247	gi|685276327|ref|XP_009129128.1|/0/PREDICTED: probable pectate lyase 6 [Brassica rapa]	sp|Q8L736|SKI11_ARATH/0.0/F-box/kelch-repeat protein SKIP11 OS=Arabidopsis thaliana OX=3702 GN=SKIP11 PE=1 SV=2	ppp:PHYPADRAFT_169940/1e-25/hypothetical protein; K10443 kelch-like protein 2/3	molecular_function:GO:0005515//protein binding;	Bra026575,Bra024801,Bra017407	AT1G14330.1	-
BraA02g035910.3C	11.4033	6.525	30.2367	8.96417	3.37306	22.2867	12.34	11.6367	17.3133	0.672122	gi|685276306|ref|XP_009129117.1|/0/PREDICTED: myb-related protein B [Brassica rapa]	sp|O80622|EXP15_ARATH/5e-179/Expansin-A15 OS=Arabidopsis thaliana OX=3702 GN=EXPA15 PE=2 SV=2	obr:102709764/5e-12/malate dehydrogenase [NADP], chloroplastic-like; K00051 malate dehydrogenase (NADP+) [EC:1.1.1.82]	biological_process:GO:0009664//plant-type cell wall organization;cellular_component:GO:0005576//extracellular region;	Bra026569,Bra024790	AT2G03090.1	-
BraA02g035930.3C	12.3567	31.11	12.5633	21.7333	0.578067	45.7633	42.99	44.8833	44.3767	1.01142	gi|685276300|ref|XP_009129114.1|/0/PREDICTED: sucrose transport protein SUC3-like isoform X1 [Brassica rapa]	sp|O81062|SIP_ARATH/0.0/Signal peptide peptidase OS=Arabidopsis thaliana OX=3702 GN=SPP PE=2 SV=1	brp:103853961/0.0/signal peptide peptidase-like; K09595 minor histocompatibility antigen H13 [EC:3.4.23.-]	cellular_component:GO:0016021//integral component of membrane;molecular_function:GO:0004190//aspartic-type endopeptidase activity;	Bra026567,Bra024788,Bra017402	AT2G03120.1	-
BraA02g036110.3C	1.50667	5.14	0.96	3.32333	0.288867	1.59333	3.345	2.90667	2.46917	1.17719	gi|685276263|ref|XP_009129097.1|/1.17626e-43/PREDICTED: transmembrane emp24 domain-containing protein p24delta8-like [Brassica rapa]	sp|Q9ZQ81|PPA9_ARATH/0.0/Probable inactive purple acid phosphatase 9 OS=Arabidopsis thaliana OX=3702 GN=PAP9 PE=2 SV=1	NA	molecular_function:GO:0046872//metal ion binding;GO:0016787//hydrolase activity;GO:0003993//acid phosphatase activity;	Bra026550,Bra026874	AT2G03450.1	-
BraA02g036140.3C	5.64667	14.09	3.70667	9.86833	0.375612	3.61	2.16	3.32	2.885	1.15078	gi|567142809|ref|XP_006395713.1|/2.6232e-146/hypothetical protein EUTSA_v10005445mg [Eutrema salsugineum] &gt;gi|557092352|gb|ESQ32999.1| hypothetical protein EUTSA_v10005445mg [Eutrema salsugineum]	sp|Q9ZPR7|UPS1_ARATH/0.0/Ureide permease 1 OS=Arabidopsis thaliana OX=3702 GN=UPS1 PE=1 SV=1	NA	biological_process:GO:0071705//nitrogen compound transport;cellular_component:GO:0016021//integral component of membrane;	Bra026547,Bra017381,Bra025118,Bra024716	AT2G03590.1	-
BraA02g036200.3C	50.38	62.985	20.6467	56.6825	0.364251	12.9867	11.15	10.8167	12.0683	0.896285	gi|685276253|ref|XP_009129090.1|/1.17398e-124/PREDICTED: uncharacterized protein LOC103853946 [Brassica rapa]	sp|Q9ZPQ8|ACR5_ARATH/0.0/ACT domain-containing protein ACR5 OS=Arabidopsis thaliana OX=3702 GN=ACR5 PE=2 SV=2	mdm:103415977/2e-16/GTP-binding protein At2g22870-like; K03978 GTP-binding protein	NA	Bra026542,Bra025129	AT2G03730.2	ko01100//Metabolic pathways;ko01110//Biosynthesis of secondary metabolites;ko00500//Starch and sucrose metabolism;ko04931//Insulin resistance
BraA02g036250.3C	28.4867	3.195	1.87333	15.8408	0.11826	10.6	1.345	2.28667	5.9725	0.382866	gi|685276237|ref|XP_009129083.1|/0/PREDICTED: ureide permease 1 isoform X1 [Brassica rapa]	sp|P52839|SOT12_ARATH/7e-99/Cytosolic sulfotransferase 12 OS=Arabidopsis thaliana OX=3702 GN=SOT12 PE=1 SV=2	jcu:105630588/9e-51/cytosolic sulfotransferase 12-like; K01025	molecular_function:GO:0008146//sulfotransferase activity;	Bra026536,Bra017370,Bra026535,Bra026539,Bra017364,Bra026538,Bra017368,Bra017372,Bra017373,Bra017365	AT2G03760.1	ko01110//Biosynthesis of secondary metabolites;ko01210//2-Oxocarboxylic acid metabolism;ko00380//Tryptophan metabolism;ko00966//Glucosinolate biosynthesis
BraA02g036530.3C	4.47667	11.955	2.69333	8.21583	0.327822	6.22	8.725	5.80333	7.4725	0.776625	gi|674933679|emb|CDX99785.1|/9.06748e-23/BnaC02g35350D [Brassica napus]	sp|Q9LI83|ALA10_ARATH/0.0/Phospholipid-transporting ATPase 10 OS=Arabidopsis thaliana OX=3702 GN=ALA10 PE=3 SV=1	brp:103853897/0.0/phospholipid-transporting ATPase 10; K01530 phospholipid-translocating ATPase [EC:3.6.3.1]	NA	Bra026515,Bra025150,Bra019818,Bra026919,Bra039027,Bra004020	AT3G25610.1	-
BraA02g036930.3C	15.2833	5.2	22.5233	10.2417	2.19919	9.66333	9.62	8.42667	9.64167	0.873984	gi|727464805|ref|XP_010514256.1|/0/PREDICTED: protein terminal ear1 homolog [Camelina sativa]	NA	brp:103854318/0.0/tRNA (guanine(10)-N2)-methyltransferase homolog; K15430 tRNA (guanine10-N2)-methyltransferase [EC:2.1.1.214]	biological_process:GO:0032259//methylation;molecular_function:GO:0008168//methyltransferase activity;GO:0003676//nucleic acid binding;	Bra032932,Bra025204	AT3G26410.1	-
BraA02g036940.3C	16.4767	34.445	38.5633	25.4608	1.51461	24.84	61.84	39.33	43.34	0.907476	gi|674867298|emb|CDY66754.1|/5.29524e-40/BnaCnng52220D [Brassica napus]	sp|Q9LIN3|RZ1A_ARATH/1e-147/Glycine-rich RNA-binding protein RZ1A OS=Arabidopsis thaliana OX=3702 GN=RZ1A PE=1 SV=1	brp:103854317/0.0/glycine-rich RNA-binding protein GRP1A-like; K12885 heterogeneous nuclear ribonucleoprotein G	molecular_function:GO:0003676//nucleic acid binding;GO:0008270//zinc ion binding;	Bra032933,Bra025205	AT3G26430.1	ko01100//Metabolic pathways;ko01110//Biosynthesis of secondary metabolites;ko03015//mRNA surveillance pathway;ko00906//Carotenoid biosynthesis;ko00511//Other glycan degradation
BraA02g037040.3C	23.92	43.935	59.24	33.9275	1.74608	25.7733	19.05	27.0533	22.4117	1.20711	gi|685277124|ref|XP_009129512.1|/0/PREDICTED: uncharacterized protein LOC103854321 [Brassica rapa]	sp|Q9LSE4|CCB1_ARATH/1e-167/Protein COFACTOR ASSEMBLY OF COMPLEX C SUBUNIT B CCB1, chloroplastic OS=Arabidopsis thaliana OX=3702 GN=CCB1 PE=1 SV=1	NA	NA	Bra032943,Bra025224	AT3G26710.1	-
BraA02g037110.3C	316.203	1076.79	371.46	696.497	0.533326	143.66	27.495	145.157	85.5775	1.6962	gi|685277108|ref|XP_009129503.1|/5.54952e-130/PREDICTED: uncharacterized protein LOC103854316 [Brassica rapa]	sp|Q9SCU0|SDR2A_ARATH/3e-82/Short-chain dehydrogenase reductase 2a OS=Arabidopsis thaliana OX=3702 GN=SDR2a PE=3 SV=1	obr:102708142/1e-73/zerumbone synthase-like; K09841 xanthoxin dehydrogenase [EC:1.1.1.288]	NA	Bra032951	AT3G26770.1	ko01100//Metabolic pathways;ko01110//Biosynthesis of secondary metabolites;ko00906//Carotenoid biosynthesis;ko00904//Diterpenoid biosynthesis
BraA02g037380.3C	13.7733	49.385	15.0733	31.5792	0.477319	60.0267	51.295	58.4933	55.6608	1.05089	gi|685277029|ref|XP_009129463.1|/0/PREDICTED: double-stranded RNA-binding protein 3-like [Brassica rapa] &gt;gi|923531478|ref|XP_013698279.1| PREDICTED: double-stranded RNA-binding protein 3-like [Brassica napus] &gt;gi|674898765|emb|CDY34199.1| BnaA02g28410D [Brassica napus]	sp|Q9LSD0|RIR2C_ARATH/0.0/Ribonucleoside-diphosphate reductase small chain C OS=Arabidopsis thaliana OX=3702 GN=TSO2 PE=1 SV=1	brp:103854270/0.0/ribonucleoside-diphosphate reductase small chain C-like; K10808 ribonucleoside-diphosphate reductase subunit M2 [EC:1.17.4.1]	NA	Bra032979,Bra012265,Bra019279	AT3G27060.1	ko01100//Metabolic pathways;ko00230//Purine metabolism;ko00240//Pyrimidine metabolism;ko00480//Glutathione metabolism
BraA02g039240.3C	14.0633	10.02	4.15667	12.0417	0.34519	1.86333	1.29	1.90667	1.57667	1.2093	gi|923826387|ref|XP_013695998.1|/0/PREDICTED: uncharacterized protein LOC106400140 [Brassica napus]	sp|P92983|PROD1_ARATH/0.0/Proline dehydrogenase 1, mitochondrial OS=Arabidopsis thaliana OX=3702 GN=POX1 PE=1 SV=2	brp:103854501/0.0/proline dehydrogenase 1, mitochondrial (EC:1.5.5.2); K00318 proline dehydrogenase [EC:1.5.-.-]	NA	Bra020731,Bra036196,Bra025421	AT3G30775.1	ko01100//Metabolic pathways;ko01110//Biosynthesis of secondary metabolites;ko00330//Arginine and proline metabolism
BraA02g039360.3C	2.25333	1.36	4.31667	1.80667	2.3893	3.10333	3.49	3.91667	3.29667	1.18807	gi|687567597|ref|NP_001288930.1|/0/proline dehydrogenase 1, mitochondrial [Brassica rapa] &gt;gi|923817922|ref|XP_013693143.1| PREDICTED: proline dehydrogenase 1, mitochondrial [Brassica napus] &gt;gi|157849682|gb|ABV89624.1| early responsive to dehydration 5 dehydrogenase [Brassica rapa] &gt;gi|674886704|emb|CDY45910.1| BnaAnng07910D [Brassica napus] &gt;gi|746696729|gb|AJD79207.1| proline dehyd…	sp|Q0WVF8|MMS19_ARATH/0.0/MMS19 nucleotide excision repair protein homolog OS=Arabidopsis thaliana OX=3702 GN=MMS19 PE=1 SV=1	brp:103854514/0.0/MMS19 nucleotide excision repair protein homolog; K15075 DNA repair/transcription protein MET18/MMS19	molecular_function:GO:0005488//binding;	Bra020719,Bra025699	AT5G48120.1	-
BraA02g039580.3C	5.98	16.245	3.45667	11.1125	0.311061	6.72	7.2	4.94667	6.96	0.710728	gi|685277521|ref|XP_009129712.1|/1.1775e-112/PREDICTED: F-box protein SNE [Brassica rapa]	sp|Q9ASS4|Y5838_ARATH/7e-144/Probably inactive leucine-rich repeat receptor-like protein kinase At5g48380 OS=Arabidopsis thaliana OX=3702 GN=At5g48380 PE=1 SV=1	gmx:100816197/3e-69/probably inactive leucine-rich repeat receptor-like protein kinase At5g48380-like; K04730 interleukin-1 receptor-associated kinase 1 [EC:2.7.11.1]	biological_process:GO:0006468//protein phosphorylation;molecular_function:GO:0005524//ATP binding;GO:0004672//protein kinase activity;	Bra038824,Bra020705,Bra037490,Bra006366	AT5G48380.1	ko04075//Plant hormone signal transduction
BraA02g039590.3C	2.15333	0.03	1.71333	1.09167	1.56947	6.97667	0.16	5.75667	3.56833	1.61326	gi|685277523|ref|XP_009129713.1|/0/PREDICTED: nitrile-specifier protein 5-like [Brassica rapa]	sp|Q67ZB3|FRL3_ARATH/0.0/FRIGIDA-like protein 3 OS=Arabidopsis thaliana OX=3702 GN=FRL3 PE=1 SV=1	bdi:100823403/2e-24/5'-3' exoribonuclease 4-like; K12619 5'-3' exoribonuclease 2 [EC:3.1.13.-]	NA	Bra020704,Bra037489,Bra036176	AT5G48385.1	-
BraA02g039700.3C	0.38	1.795	0.186667	1.0875	0.171648	0.47	1.495	0.45	0.9825	0.458015	gi|923634723|ref|XP_013751977.1|/9.04547e-116/PREDICTED: uncharacterized protein LOC106454399 [Brassica napus]	sp|O23530|SNC1_ARATH/0.0/Protein SUPPRESSOR OF npr1-1, CONSTITUTIVE 1 OS=Arabidopsis thaliana OX=3702 GN=SNC1 PE=1 SV=5	cic:CICLE_v10024599mg/2e-128/hypothetical protein; K19613 leucine-rich repeat protein SHOC2	biological_process:GO:0007165//signal transduction;molecular_function:GO:0005515//protein binding;	Bra020693,Bra020692	-	-
BraA02g039830.3C	93.3167	45.39	138.523	69.3533	1.99736	217.26	128.655	198.503	172.958	1.1477	gi|922425799|ref|XP_013618976.1|/1.15667e-39/PREDICTED: transcription factor bHLH78-like isoform X2 [Brassica oleracea var. oleracea]	sp|Q9FKC0|R13A4_ARATH/6e-143/60S ribosomal protein L13a-4 OS=Arabidopsis thaliana OX=3702 GN=RPL13AD PE=2 SV=1	brp:103854557/5e-148/60S ribosomal protein L13a-4-like; K02872 large subunit ribosomal protein L13Ae	biological_process:GO:0006412//translation;cellular_component:GO:0015934//large ribosomal subunit;GO:0005840//ribosome;molecular_function:GO:0003735//structural constituent of ribosome;	Bra020681,Bra036161,Bra036669	AT5G48760.2	ko03010//Ribosome
BraA02g039900.3C	99.32	57.97	161.497	78.645	2.05349	33.9467	25.39	32.1733	29.6683	1.08443	gi|685277578|ref|XP_009129739.1|/0/PREDICTED: chalcone synthase-like [Brassica rapa]	sp|Q570C8|THIK5_ARATH/0.0/3-ketoacyl-CoA thiolase 5, peroxisomal OS=Arabidopsis thaliana OX=3702 GN=KAT5 PE=1 SV=2	brp:103854565/0.0/3-ketoacyl-CoA thiolase 5, peroxisomal; K07513 acetyl-CoA acyltransferase 1 [EC:2.3.1.16]	biological_process:GO:0008152//metabolic process;molecular_function:GO:0016747//transferase activity, transferring acyl groups other than amino-acyl groups;GO:0003824//catalytic activity;	Bra020673	AT5G48880.3	ko01100//Metabolic pathways;ko01110//Biosynthesis of secondary metabolites;ko04146//Peroxisome;ko01212//Fatty acid metabolism;ko00071//Fatty acid degradation;ko00592//alpha-Linolenic acid metabolism;ko00280//Valine, leucine and isoleucine degradation;ko01040//Biosynthesis of unsaturated fatty acids
BraA02g040140.3C	1.13333	3.71	0.503333	2.42167	0.207846	0.696667	0.955	0.653333	0.825833	0.79112	gi|923531864|ref|XP_013699439.1|/0/PREDICTED: Fanconi anemia group I protein-like [Brassica napus]	sp|Q9FGY1|BXL1_ARATH/0.0/Beta-D-xylosidase 1 OS=Arabidopsis thaliana OX=3702 GN=BXL1 PE=1 SV=1	cit:102619285/0.0/beta-xylosidase/alpha-L-arabinofuranosidase 2-like; K15920 beta-D-xylosidase 4 [EC:3.2.1.37]	biological_process:GO:0005975//carbohydrate metabolic process;molecular_function:GO:0004553//hydrolase activity, hydrolyzing O-glycosyl compounds;	Bra020646,Bra036143,Bra010038,Bra020632	AT5G49360.1	ko01100//Metabolic pathways;ko01110//Biosynthesis of secondary metabolites;ko00500//Starch and sucrose metabolism;ko00940//Phenylpropanoid biosynthesis;ko00460//Cyanoamino acid metabolism
BraA02g040530.3C	64.6633	29.265	92.68	46.9642	1.97342	137.24	171.195	172.79	154.218	1.12043	gi|685277739|ref|XP_009129814.1|/0/PREDICTED: basic leucine zipper 63-like [Brassica rapa]	sp|Q9SS17|RS241_ARATH/4e-90/40S ribosomal protein S24-1 OS=Arabidopsis thaliana OX=3702 GN=RPS24A PE=2 SV=1	brp:103854641/1e-91/40S ribosomal protein S24-1-like; K02974 small subunit ribosomal protein S24e	biological_process:GO:0006412//translation;cellular_component:GO:0005840//ribosome;GO:0005622//intracellular;molecular_function:GO:0003735//structural constituent of ribosome;	Bra020605,Bra036117,Bra009989,Bra040115,Bra040415,Bra001131	AT3G04920.1	ko03010//Ribosome
BraA02g040900.3C	173.567	150.49	312.847	162.028	1.93081	534.597	577.64	589.757	556.118	1.06049	gi|685277844|ref|XP_009129865.1|/0/PREDICTED: serine--tRNA ligase [Brassica rapa]	sp|P42791|RL182_ARATH/1e-124/60S ribosomal protein L18-2 OS=Arabidopsis thaliana OX=3702 GN=RPL18B PE=1 SV=2	brp:103874507/9e-131/60S ribosomal protein L18-2; K02883 large subunit ribosomal protein L18e	NA	Bra020572,Bra036611,Bra009940,Bra001156,Bra040533	AT5G27850.1	ko03010//Ribosome
BraA02g041250.3C	2.00333	0.51	2.14	1.25667	1.70292	20.1167	21.375	24.02	20.7458	1.15782	gi|685278199|ref|XP_009130036.1|/0/PREDICTED: MADS-box transcription factor PHERES 1-like [Brassica rapa]	sp|Q6ZY51|PWD_ARATH/0.0/Phosphoglucan, water dikinase, chloroplastic OS=Arabidopsis thaliana OX=3702 GN=GWD3 PE=1 SV=1	brp:103854710/0.0/phosphoglucan, water dikinase, chloroplastic-like; K15535 phosphoglucan, water dikinase [EC:2.7.9.5]	biological_process:GO:0000160//phosphorelay signal transduction system;GO:0016310//phosphorylation;molecular_function:GO:0030246//carbohydrate binding;GO:0003824//catalytic activity;GO:0005524//ATP binding;GO:0016301//kinase activity;GO:2001070//starch binding;	Bra020538,Bra036577,Bra020537,Bra036579	AT5G26570.2	-
BraA02g041440.3C	3.66	8.16	3.01	5.91	0.509306	4.70333	8.505	6.24	6.60417	0.944858	gi|674927854|emb|CDY05522.1|/8.88049e-100/BnaA02g31690D [Brassica napus]	sp|Q9SGP2|HSL1_ARATH/0.0/Receptor-like protein kinase HSL1 OS=Arabidopsis thaliana OX=3702 GN=HSL1 PE=2 SV=1	aly:ARALYDRAFT_489442/0.0/leucine-rich repeat family protein; K00924	biological_process:GO:0006468//protein phosphorylation;molecular_function:GO:0005515//protein binding;GO:0004672//protein kinase activity;GO:0005524//ATP binding;	Bra020518,Bra009869,Bra009871	AT5G25930.1	-
BraA02g041550.3C	1611.5	1289.08	766.877	1450.29	0.528776	163.697	277.82	219.22	220.758	0.993032	gi|567139644|ref|XP_006394843.1|/9.72549e-126/hypothetical protein EUTSA_v10004316mg [Eutrema salsugineum] &gt;gi|557091482|gb|ESQ32129.1| hypothetical protein EUTSA_v10004316mg [Eutrema salsugineum]	sp|Q5JL96|ZFP34_ORYSJ/1e-153/Probable E3 ubiquitin-protein ligase RZFP34 OS=Oryza sativa subsp. japonica OX=39947 GN=RZFP34 PE=2 SV=1	brp:103854743/0.0/RING finger and CHY zinc finger domain-containing protein 1; K10144 RING finger and CHY zinc finger domain-containing protein 1 [EC:2.3.2.27]	NA	Bra020507	AT5G25560.1	ko04120//Ubiquitin mediated proteolysis
BraA02g041640.3C	25.02	0.79	29.4033	12.905	2.27845	96.97	8.73	28.5	52.85	0.539262	gi|685278005|ref|XP_009129943.1|/0/PREDICTED: uncharacterized protein LOC103854732 [Brassica rapa]	NA	NA	NA	Bra020500,Bra009841,Bra023324,Bra008963	AT5G25460.1	-
BraA02g041650.3C	1.56667	22.17	1.59333	11.8683	0.134251	0	0	0.216667	0	InF	gi|685278009|ref|XP_009129945.1|/0/PREDICTED: small RNA degrading nuclease 5-like isoform X2 [Brassica rapa]	sp|F4JWS8|QCR72_ARATH/2e-79/Cytochrome b-c1 complex subunit 7-2 OS=Arabidopsis thaliana OX=3702 GN=QCR7-2 PE=1 SV=1	brp:103854752/2e-84/cytochrome b-c1 complex subunit 7-2; K00417 ubiquinol-cytochrome c reductase subunit 7	NA	Bra020499	AT4G32470.1	ko01100//Metabolic pathways;ko00190//Oxidative phosphorylation
BraA02g041960.3C	4.76	24.105	70.38	14.4325	4.87649	0.516667	6.605	0.893333	3.56083	0.250878	gi|685278082|ref|XP_009129980.1|/1.0876e-86/PREDICTED: ethylene-responsive transcription factor ERF003-like [Brassica rapa]	sp|O82122|VSP2_ARATH/4e-129/Vegetative storage protein 2 OS=Arabidopsis thaliana OX=3702 GN=VSP2 PE=2 SV=1	osa:4332737/2e-24/Os03g0332500; K02866 large subunit ribosomal protein L10e	molecular_function:GO:0003993//acid phosphatase activity;	Bra020470	AT5G24770.1	ko03010//Ribosome
BraA02g041970.3C	10.6433	7.08	28.1233	8.86167	3.17359	1.11333	1.645	1.79	1.37917	1.29789	gi|685278086|ref|XP_009129982.1|/6.55126e-163/PREDICTED: deSI-like protein At4g17486 [Brassica rapa] &gt;gi|674927807|emb|CDY05475.1| BnaA02g32160D [Brassica napus]	sp|Q8LEB2|ADHL6_ARATH/0.0/Alcohol dehydrogenase-like 6 OS=Arabidopsis thaliana OX=3702 GN=At5g24760 PE=2 SV=2	brp:103854788/0.0/alcohol dehydrogenase-like 6; K00001 alcohol dehydrogenase [EC:1.1.1.1]	biological_process:GO:0055114//oxidation-reduction process;	Bra020469	AT5G24760.1	ko01100//Metabolic pathways;ko01110//Biosynthesis of secondary metabolites;ko00010//Glycolysis / Gluconeogenesis;ko00350//Tyrosine metabolism;ko00071//Fatty acid degradation;ko01220//Degradation of aromatic compounds
BraA02g042070.3C	20.42	65.79	18.7967	43.105	0.436067	68.87	174.775	116.18	121.823	0.953683	gi|685278227|ref|XP_009130052.1|/2.32552e-112/PREDICTED: cytochrome P450 714A2-like [Brassica rapa]	sp|Q9FLV0|DMR6_ARATH/0.0/Protein DOWNY MILDEW RESISTANCE 6 OS=Arabidopsis thaliana OX=3702 GN=DMR6 PE=1 SV=1	egr:104450481/1e-70/flavonol synthase/flavanone 3-hydroxylase-like; K05278 flavonol synthase [EC:1.14.11.23]	biological_process:GO:0055114//oxidation-reduction process;molecular_function:GO:0016491//oxidoreductase activity;	Bra029414,Bra009771,Bra010405	AT5G24530.1	ko01100//Metabolic pathways;ko01110//Biosynthesis of secondary metabolites;ko00270//Cysteine and methionine metabolism;ko00941//Flavonoid biosynthesis
BraA02g042160.3C	1.18333	4.66	1.61333	2.92167	0.552196	1.53	5.49	3.23333	3.51	0.921178	gi|685278141|ref|XP_009130006.1|/1.60754e-112/PREDICTED: pathogenesis-related protein 5-like [Brassica rapa] &gt;gi|674927783|emb|CDY05451.1| BnaA02g32400D [Brassica napus]	sp|Q8W3K0|DRL9_ARATH/0.0/Probable disease resistance protein At1g58602 OS=Arabidopsis thaliana OX=3702 GN=At1g58602 PE=2 SV=1	pxb:103959806/8e-79/disease resistance protein RPP8-like; K13457 disease resistance protein RPM1	NA	Bra029405,Bra036206,Bra027834,Bra013134,Bra035424,Bra027843,Bra027866	AT1G59620.1	ko04626//Plant-pathogen interaction
BraA02g042740.3C	36.6267	149.355	43.4967	92.9908	0.467752	11.2167	38.83	22.17	25.0233	0.885973	gi|685278357|ref|XP_009130122.1|/0/PREDICTED: serine carboxypeptidase-like 34 [Brassica rapa]	sp|O64399|MYB34_ARATH/2e-147/Transcription factor MYB34 OS=Arabidopsis thaliana OX=3702 GN=MYB34 PE=1 SV=1	brp:103854923/0.0/transcription factor MYB34-like; K09422 myb proto-oncogene protein, plant	molecular_function:GO:0003677//DNA binding;	Bra029349,Bra035954,Bra013000,Bra029350,Bra028063	AT5G60890.1	ko04626//Plant-pathogen interaction
BraA02g043330.3C	0.42	9.58	2.03333	5	0.406667	0.92	7.79	5.49333	4.355	1.26139	gi|674850985|emb|CDY71665.1|/9.33398e-74/BnaAnng38360D, partial [Brassica napus]	sp|Q9FIT8|AGD1_ARATH/0.0/ADP-ribosylation factor GTPase-activating protein AGD1 OS=Arabidopsis thaliana OX=3702 GN=AGD1 PE=2 SV=2	brp:103854969/0.0/ADP-ribosylation factor GTPase-activating protein AGD1; K12489 Arf-GAP with coiled-coil, ANK repeat and PH domain-containing protein	cellular_component:GO:0005737//cytoplasm;molecular_function:GO:0005515//protein binding;GO:0005096//GTPase activator activity;	Bra029295,Bra010046	AT5G61980.1	ko04144//Endocytosis
BraA02g043370.3C	1.79333	8.795	0.16	5.29417	0.0302219	0.223333	0.22	0.276667	0.221667	1.24812	gi|685278470|ref|XP_009130176.1|/0/PREDICTED: uncharacterized protein LOC103854962 [Brassica rapa]	sp|Q9SCW4|HFB2A_ARATH/4e-123/Heat stress transcription factor B-2a OS=Arabidopsis thaliana OX=3702 GN=HSFB2A PE=2 SV=1	brp:103854972/0.0/heat stress transcription factor B-2a-like; K09419 heat shock transcription factor, other eukaryote	biological_process:GO:0006355//regulation of transcription, DNA-templated;cellular_component:GO:0005634//nucleus;molecular_function:GO:0003700//transcription factor activity, sequence-specific DNA binding;GO:0043565//sequence-specific DNA binding;	Bra029291,Bra029292,Bra040968	-	-
BraA02g043500.3C	30.9567	54.97	9.06667	42.9633	0.211033	11.74	22.225	11.4833	16.9825	0.676186	gi|923766329|ref|XP_013678279.1|/2.95276e-34/PREDICTED: ferritin-3, chloroplastic-like [Brassica napus]	sp|Q9LVB8|CXE20_ARATH/1e-171/Probable carboxylesterase 120 OS=Arabidopsis thaliana OX=3702 GN=CXE20 PE=2 SV=1	smo:SELMODRAFT_443106/2e-53/hypothetical protein; K14493 gibberellin receptor GID1 [EC:3.-.-.-]	biological_process:GO:0008152//metabolic process;molecular_function:GO:0016787//hydrolase activity;	Bra029278,Bra035904,Bra029277,Bra029280	-	-
BraA02g043540.3C	38.81	19.795	58.3733	29.3025	1.99209	41.0767	43.365	45.22	42.2208	1.07104	gi|567138223|ref|XP_006394440.1|/2.05659e-108/hypothetical protein EUTSA_v10004275mg [Eutrema salsugineum] &gt;gi|557091079|gb|ESQ31726.1| hypothetical protein EUTSA_v10004275mg [Eutrema salsugineum]	sp|Q39189|RH7_ARATH/0.0/DEAD-box ATP-dependent RNA helicase 7 OS=Arabidopsis thaliana OX=3702 GN=RH7 PE=1 SV=2	brp:103854992/0.0/DEAD-box ATP-dependent RNA helicase 7; K16911 ATP-dependent RNA helicase DDX21 [EC:3.6.4.13]	cellular_component:GO:0005634//nucleus;molecular_function:GO:0005524//ATP binding;GO:0004386//helicase activity;GO:0003676//nucleic acid binding;GO:0003723//RNA binding;	Bra029275,Bra035903	AT5G62190.1	ko03040//Spliceosome
BraA02g043580.3C	3.95333	3.4	17.3733	3.67667	4.72529	20.9367	6.615	7.62333	13.7758	0.553385	gi|685278505|ref|XP_009130193.1|/0/PREDICTED: post-GPI attachment to proteins factor 3 [Brassica rapa] &gt;gi|674902260|emb|CDY30696.1| BnaA02g33180D [Brassica napus]	sp|Q9LYP6|ATS3_ARATH/2e-75/Embryo-specific protein ATS3 OS=Arabidopsis thaliana OX=3702 GN=ATS3 PE=2 SV=1	tcc:TCM_015015/2e-34/DEAD-box ATP-dependent RNA helicase 7; K16911 ATP-dependent RNA helicase DDX21 [EC:3.6.4.13]	molecular_function:GO:0005515//protein binding;	Bra029272	AT5G62210.1	-
BraA02g043710.3C	0.976667	6.455	1.01333	3.71583	0.272707	4.25333	3.06	3.82667	3.65667	1.04649	gi|685278537|ref|XP_009130203.1|/1.42003e-75/PREDICTED: uncharacterized protein LOC103854994 [Brassica rapa] &gt;gi|923787723|ref|XP_013683507.1| PREDICTED: uncharacterized protein LOC106388075 [Brassica napus]	sp|Q24JK1|MYB96_ARATH/0.0/Transcription factor MYB96 OS=Arabidopsis thaliana OX=3702 GN=MYB96 PE=2 SV=1	brp:103855009/0.0/myb-related protein 306-like; K09422 myb proto-oncogene protein, plant	molecular_function:GO:0003677//DNA binding;	Bra029258,Bra010085,Bra035893,Bra039040,Bra033067,Bra015899,Bra030743	AT5G62470.2	ko04626//Plant-pathogen interaction
BraA02g043810.3C	8.36	18.76	7.72	13.56	0.569322	1.34	11.085	4.43	6.2125	0.713078	gi|922563245|ref|XP_013609919.1|/3.19435e-38/PREDICTED: 40S ribosomal protein S20-2 [Brassica oleracea var. oleracea]	sp|Q9LV10|PTR53_ARATH/0.0/Protein NRT1/ PTR FAMILY 2.11 OS=Arabidopsis thaliana OX=3702 GN=NPF2.11 PE=1 SV=1	brp:103837490/0.0/protein NRT1/ PTR FAMILY 2.11-like; K14638 solute carrier family 15 (peptide/histidine transporter), member 3/4	NA	Bra029248,Bra010111,Bra035886,Bra035885,Bra019521,Bra018096,Bra033782	AT5G62680.1	-
BraA02g044010.3C	1.30333	17.215	4.60333	9.25917	0.497165	0.296667	0.04	0	0.168333	0	gi|923721928|ref|XP_013665327.1|/0/PREDICTED: uncharacterized protein LOC106369758 [Brassica napus]	sp|O49403|HFA4A_ARATH/3e-09/Heat stress transcription factor A-4a OS=Arabidopsis thaliana OX=3702 GN=HSFA4A PE=2 SV=1	pop:POPTR_0008s13620g/1e-09/POPTRDRAFT_820699; Heat shock factor protein 5; K09419 heat shock transcription factor, other eukaryote	biological_process:GO:0006355//regulation of transcription, DNA-templated;cellular_component:GO:0005634//nucleus;molecular_function:GO:0043565//sequence-specific DNA binding;GO:0003700//transcription factor activity, sequence-specific DNA binding;	Bra029228,Bra029226	-	-
BraA02g044030.3C	0.54	9.46	0.603333	5	0.120667	0	0	0	0	InF	gi|674902300|emb|CDY30736.1|/2.94409e-123/BnaA02g33580D [Brassica napus]	sp|O49403|HFA4A_ARATH/1e-19/Heat stress transcription factor A-4a OS=Arabidopsis thaliana OX=3702 GN=HSFA4A PE=2 SV=1	jcu:105649716/4e-20/heat stress transcription factor A-4a; K09419 heat shock transcription factor, other eukaryote	biological_process:GO:0006355//regulation of transcription, DNA-templated;cellular_component:GO:0005634//nucleus;molecular_function:GO:0003700//transcription factor activity, sequence-specific DNA binding;GO:0043565//sequence-specific DNA binding;	Bra029226,Bra029228	-	-
BraA02g044190.3C	9.18333	0.97	8.70333	5.07667	1.71438	6.70333	3.065	3.83	4.88417	0.784167	gi|685278640|ref|XP_009130252.1|/0/PREDICTED: cytochrome P450 94B1-like [Brassica rapa]	sp|Q9FFQ5|FLS3_ARATH/1e-137/Flavonol synthase 3 OS=Arabidopsis thaliana OX=3702 GN=FLS3 PE=2 SV=1	brp:103855056/0.0/flavonol synthase 3-like; K05278 flavonol synthase [EC:1.14.11.23]	biological_process:GO:0055114//oxidation-reduction process;molecular_function:GO:0016491//oxidoreductase activity;	Bra029212,Bra029211	-	-
BraA02g044210.3C	0	13.055	4.04333	6.5275	0.619431	0	4.08	1.98333	2.04	0.972222	gi|674901699|emb|CDY31370.1|/0/BnaA02g33710D [Brassica napus]	sp|Q9SFF6|PAE12_ARATH/8e-20/Pectin acetylesterase 12 OS=Arabidopsis thaliana OX=3702 GN=PAE12 PE=2 SV=1	crb:CARUB_v10028553mg/9e-20/hypothetical protein; K02208 cyclin-dependent kinase 8/11 [EC:2.7.11.22 2.7.11.23]	NA	Bra029210,Bra001172	AT5G63610.1	-
BraA02g044310.3C	2.20333	7.135	1.03333	4.66917	0.22131	1.64	2.43	1.26667	2.035	0.622441	gi|674859980|emb|CDY69625.1|/0/BnaAnng31030D [Brassica napus]	sp|Q9FFN4|BGAL6_ARATH/0.0/Beta-galactosidase 6 OS=Arabidopsis thaliana OX=3702 GN=BGAL6 PE=2 SV=1	pxb:103943992/0.0/beta-galactosidase; K12309 beta-galactosidase [EC:3.2.1.23]	NA	Bra029200,Bra024237	AT5G63800.1	ko01100//Metabolic pathways;ko00511//Other glycan degradation;ko00052//Galactose metabolism;ko00600//Sphingolipid metabolism;ko00531//Glycosaminoglycan degradation;ko00604//Glycosphingolipid biosynthesis - ganglio series
BraA02g044520.3C	4.01333	83.365	8.39667	43.6892	0.192191	9.37667	16.815	12.19	13.0958	0.93083	gi|685278986|ref|XP_009130430.1|/0/PREDICTED: SAL2 phosphatase-like isoform X2 [Brassica rapa]	sp|Q9FE06|EXOL2_ARATH/0.0/Protein EXORDIUM-like 2 OS=Arabidopsis thaliana OX=3702 GN=EXL2 PE=2 SV=1	mdm:103418195/1e-15/nucleoporin SEH1-like; K14299 nucleoporin SEH1	NA	Bra031927,Bra024280	AT5G64260.1	-
BraA02g044590.3C	2.41	19.32	1.9	10.865	0.174873	14.15	30.98	26.69	22.565	1.18281	gi|685279006|ref|XP_009130440.1|/0/PREDICTED: peroxidase 71-like [Brassica rapa]	sp|Q9FME8|OPT4_ARATH/0.0/Oligopeptide transporter 4 OS=Arabidopsis thaliana OX=3702 GN=OPT4 PE=1 SV=1	mtr:MTR_4g114810/1e-16/Oligopeptide transporter; K04773 protease IV [EC:3.4.21.-]	biological_process:GO:0055085//transmembrane transport;	Bra031920,Bra031919,Bra019098	AT5G64410.1	-
BraA02g044760.3C	1.42333	5.115	1.18667	3.26917	0.362988	0.8	0.295	0.68	0.5475	1.24201	gi|685279041|ref|XP_009130458.1|/3.19624e-141/PREDICTED: NAC transcription factor 25-like [Brassica rapa]	sp|Q9FGF8|ABR1_ARATH/2e-117/Ethylene-responsive transcription factor ABR1 OS=Arabidopsis thaliana OX=3702 GN=ABR1 PE=2 SV=1	NA	NA	Bra031903,Bra024325,Bra037794	AT5G64750.1	-
BraA02g044790.3C	3.65	7.895	0.466667	5.7725	0.0808431	22.9533	9.92	6.48333	16.4367	0.394443	gi|685279047|ref|XP_009130462.1|/0/PREDICTED: beta-D-xylosidase 4-like [Brassica rapa]	sp|Q93WU9|WRK51_ARATH/5e-100/Probable WRKY transcription factor 51 OS=Arabidopsis thaliana OX=3702 GN=WRKY51 PE=1 SV=1	egr:104434800/2e-28/probable WRKY transcription factor 2; K18835 WRKY transcription factor 2	biological_process:GO:0006355//regulation of transcription, DNA-templated;molecular_function:GO:0003700//transcription factor activity, sequence-specific DNA binding;GO:0043565//sequence-specific DNA binding;	Bra031900,Bra024328,Bra037796	AT5G64810.1	ko04626//Plant-pathogen interaction
BraA02g044860.3C	100.923	57.525	167.367	79.2242	2.11257	83.4533	93.095	90.5533	88.2742	1.02582	gi|674901636|emb|CDY31307.1|/1.68037e-60/BnaA02g34340D [Brassica napus]	NA	NA	NA	Bra031893	-	-
BraA02g044920.3C	3.95	2.84	20.1933	3.395	5.94796	1.91667	6.445	9.47	4.18083	2.2651	gi|685279079|ref|XP_009130475.1|/1.10042e-147/PREDICTED: probable WRKY transcription factor 51 isoform X2 [Brassica rapa] &gt;gi|674901630|emb|CDY31301.1| BnaA02g34400D [Brassica napus]	sp|Q683D7|MAF5_ARATH/6e-88/Protein MADS AFFECTING FLOWERING 5 OS=Arabidopsis thaliana OX=3702 GN=MAF5 PE=2 SV=2	sita:101753644/4e-38/FUL1; MADS-box transcription factor 14; K09264 MADS-box transcription factor, plant	biological_process:GO:0006355//regulation of transcription, DNA-templated;cellular_component:GO:0005634//nucleus;molecular_function:GO:0003700//transcription factor activity, sequence-specific DNA binding;	Bra031884,Bra024351,Bra031886	AT5G65070.1	-
BraA02g045080.3C	127.5	121.465	241.36	124.483	1.93891	251.003	263.235	354.87	257.119	1.38018	gi|923683805|ref|XP_013654440.1|/8.01363e-108/PREDICTED: uncharacterized protein LOC106359257 [Brassica napus] &gt;gi|923683810|ref|XP_013654441.1| PREDICTED: uncharacterized protein LOC106359258 [Brassica napus]	sp|Q9FJP3|RK29_ARATH/3e-98/50S ribosomal protein L29, chloroplastic OS=Arabidopsis thaliana OX=3702 GN=RPL29 PE=1 SV=1	brp:103855288/5e-114/50S ribosomal protein L29, chloroplastic; K02904 large subunit ribosomal protein L29	NA	Bra024367,Bra031870	AT5G65220.1	ko03010//Ribosome
BraA02g045620.3C	1.34	6.985	2.7	4.1625	0.648649	0.906667	0.855	0.966667	0.880833	1.09745	gi|685279218|ref|XP_009130539.1|/1.26754e-82/PREDICTED: uncharacterized protein LOC103855323 [Brassica rapa]	NA	NA	NA	NA	-	-
BraA03g000240.3C	6.07333	11.39	4.53333	8.73167	0.519183	5.22	11.24	11.5067	8.23	1.39814	gi|685279417|ref|XP_009130631.1|/0/PREDICTED: uncharacterized protein LOC103855402 [Brassica rapa]	sp|Q8RWU5|FBL3_ARATH/0.0/F-box/LRR-repeat protein 3 OS=Arabidopsis thaliana OX=3702 GN=FBL3 PE=2 SV=1	brp:103855400/0.0/F-box/LRR-repeat protein 3; K10268 F-box and leucine-rich repeat protein 2/20	molecular_function:GO:0005515//protein binding;	Bra005669	AT5G01720.1	-
BraA03g000800.3C	15.5033	50.695	17.74	33.0992	0.535965	15.2867	17.115	13.2	16.2008	0.814773	gi|674863131|emb|CDY68648.1|/8.59936e-151/BnaC03g71290D [Brassica napus]	sp|Q9LZF6|CD48E_ARATH/0.0/Cell division control protein 48 homolog E OS=Arabidopsis thaliana OX=3702 GN=CDC48E PE=2 SV=2	brp:103855479/0.0/cell division control protein 48 homolog E; K13525 transitional endoplasmic reticulum ATPase	molecular_function:GO:0005524//ATP binding;	Bra005733,Bra001297,Bra034089,Bra029795,Bra003123	AT5G03340.1	ko04141//Protein processing in endoplasmic reticulum
BraA03g000910.3C	0.09	5.4	6.32333	2.745	2.30358	0.2	19.11	9.26	9.655	0.959089	gi|685279621|ref|XP_009130731.1|/5.93179e-168/PREDICTED: fasciclin-like arabinogalactan protein 11 [Brassica rapa] &gt;gi|923539132|ref|XP_013725007.1| PREDICTED: fasciclin-like arabinogalactan protein 11 [Brassica napus]	sp|Q9SF32|IQD1_ARATH/8e-72/Protein IQ-DOMAIN 1 OS=Arabidopsis thaliana OX=3702 GN=IQD1 PE=1 SV=1	NA	NA	Bra028854,Bra009554	AT5G03040.3	-
BraA03g000970.3C	47.7633	39.985	68.8333	43.8742	1.56888	100.587	130.705	109.707	115.646	0.948643	gi|685279629|ref|XP_009130735.1|/0/PREDICTED: uncharacterized protein LOC103855500 [Brassica rapa] &gt;gi|923539162|ref|XP_013725086.1| PREDICTED: uncharacterized protein LOC106428879 [Brassica napus]	sp|Q9SF40|RL4A_ARATH/0.0/60S ribosomal protein L4-1 OS=Arabidopsis thaliana OX=3702 GN=RPL4A PE=1 SV=1	brp:103855502/0.0/60S ribosomal protein L4-1-like; K02930 large subunit ribosomal protein L4e	biological_process:GO:0006412//translation;cellular_component:GO:0005840//ribosome;molecular_function:GO:0003735//structural constituent of ribosome;	Bra005749,Bra009560,Bra029780,Bra001302,Bra034075,Bra025887	AT5G02870.1	ko03010//Ribosome
BraA03g001070.3C	23.8833	18.015	39.2067	20.9492	1.87151	68.4967	66.885	75.2567	67.6908	1.11177	gi|685279654|ref|XP_009130749.1|/1.17298e-107/PREDICTED: uncharacterized protein LOC103855510 [Brassica rapa]	sp|Q9LS48|SG1_ARATH/3e-39/protein SLOW GREEN 1, chloroplastic OS=Arabidopsis thaliana OX=3702 GN=SG1 PE=1 SV=1	aly:ARALYDRAFT_341089/4e-66/hypothetical protein; K02918 large subunit ribosomal protein L35e	molecular_function:GO:0005515//protein binding;	Bra005759	-	-
BraA03g001100.3C	14.5	4.54	5.65333	9.52	0.593838	13.1867	6.45	8.45	9.81833	0.860635	gi|674952376|emb|CDX80830.1|/8.79063e-61/BnaC03g00840D [Brassica napus]	sp|Q9FNY2|DPB_ARATH/2e-179/Transcription factor-like protein DPB OS=Arabidopsis thaliana OX=3702 GN=DPB PE=1 SV=1	brp:103847383/2e-179/transcription factor-like protein DPB; K04683 transcription factor Dp-1	biological_process:GO:0007049//cell cycle;GO:0006355//regulation of transcription, DNA-templated;cellular_component:GO:0005667//transcription factor complex;molecular_function:GO:0003700//transcription factor activity, sequence-specific DNA binding;	Bra005763,Bra009530	AT5G03415.1	-
BraA03g001250.3C	9.50667	6.125	16.2767	7.81583	2.08252	10.7067	13.2	7.89333	11.9533	0.660346	gi|685279699|ref|XP_009130772.1|/2.99383e-96/PREDICTED: uncharacterized protein LOC103855530 [Brassica rapa] &gt;gi|923597456|ref|XP_013740080.1| PREDICTED: uncharacterized protein LOC106443005 [Brassica napus] &gt;gi|674921981|emb|CDY11262.1| BnaA03g00980D [Brassica napus]	NA	NA	NA	Bra005776,Bra009519	AT5G03670.1	-
BraA03g001360.3C	98.7767	56.37	158.037	77.5733	2.03726	148.263	164.27	160.377	156.267	1.0263	gi|685279721|ref|XP_009130783.1|/0/PREDICTED: GDSL esterase/lipase At5g03810-like isoform X1 [Brassica rapa]	sp|Q9SR73|RS281_ARATH/3e-40/40S ribosomal protein S28-1 OS=Arabidopsis thaliana OX=3702 GN=RPS28A PE=3 SV=1	brp:103847354/3e-39/40S ribosomal protein S28-1; K02979 small subunit ribosomal protein S28e	NA	Bra005784,Bra009507,Bra024271	AT5G03850.1	ko03010//Ribosome
BraA03g001720.3C	134.837	62.44	190.553	98.6383	1.93184	291.36	350.455	342.45	320.908	1.06713	gi|685279824|ref|XP_009130836.1|/1.78489e-56/PREDICTED: uncharacterized protein LOC103855583 [Brassica rapa] &gt;gi|923538908|ref|XP_013724475.1| PREDICTED: uncharacterized protein LOC106428278 [Brassica napus]	sp|Q9SJ36|RS172_ARATH/2e-81/40S ribosomal protein S17-2 OS=Arabidopsis thaliana OX=3702 GN=RPS17B PE=2 SV=3	brp:103855585/3e-91/40S ribosomal protein S17-2-like; K02962 small subunit ribosomal protein S17e	NA	Bra005820,Bra009431,Bra028778,Bra002983,Bra029857	AT5G04800.4	ko03010//Ribosome
BraA03g001980.3C	0.243333	5.635	1.59333	2.93917	0.542104	1.54333	3.765	1.69667	2.65417	0.639246	gi|685279878|ref|XP_009130862.1|/2.54105e-162/PREDICTED: cysteine proteinase inhibitor 7 [Brassica rapa] &gt;gi|923538836|ref|XP_013724295.1| PREDICTED: cysteine proteinase inhibitor 7-like [Brassica napus] &gt;gi|281333047|gb|ADA60978.1| phytocystatin 7 [Brassica rapa subsp. pekinensis]	sp|Q9FHK9|MD26B_ARATH/0.0/Probable mediator of RNA polymerase II transcription subunit 26b OS=Arabidopsis thaliana OX=3702 GN=MED26B PE=2 SV=1	mus:103989038/1e-09/transcription elongation factor A protein 2-like; K03145 transcription elongation factor S-II	cellular_component:GO:0005634//nucleus;	Bra005842,Bra028770,Bra009090	AT5G05140.1	-
BraA03g002170.3C	2.76	37.78	5.83333	20.27	0.287782	1.23667	0.08	0.263333	0.658333	0.4	gi|923541600|ref|XP_013731321.1|/3.39554e-08/PREDICTED: KRR1 small subunit processome component homolog isoform X2 [Brassica napus]	sp|Q9FFF6|DIOX5_ARATH/0.0/Probable 2-oxoglutarate-dependent dioxygenase At5g05600 OS=Arabidopsis thaliana OX=3702 GN=At5g05600 PE=2 SV=1	atr:18424242/3e-85/leucoanthocyanidin dioxygenase; K05277 leucoanthocyanidin dioxygenase [EC:1.14.11.19]	biological_process:GO:0055114//oxidation-reduction process;molecular_function:GO:0016491//oxidoreductase activity;	Bra005860,Bra028752,Bra034168	AT5G05600.1	ko01100//Metabolic pathways;ko01110//Biosynthesis of secondary metabolites;ko00941//Flavonoid biosynthesis
BraA03g002200.3C	22.2	96.105	33.0833	59.1525	0.559289	21.0933	34.61	31.02	27.8517	1.11376	gi|674922046|emb|CDY11327.1|/8.6463e-78/BnaA03g01630D [Brassica napus]	sp|P32068|TRPE_ARATH/0.0/Anthranilate synthase alpha subunit 1, chloroplastic OS=Arabidopsis thaliana OX=3702 GN=ASA1 PE=1 SV=1	brp:103855638/0.0/anthranilate synthase alpha subunit 1, chloroplastic; K01657 anthranilate synthase component I [EC:4.1.3.27]	biological_process:GO:0009058//biosynthetic process;	Bra005864,Bra009130	AT5G05730.1	ko01100//Metabolic pathways;ko01110//Biosynthesis of secondary metabolites;ko01230//Biosynthesis of amino acids;ko00400//Phenylalanine, tyrosine and tryptophan biosynthesis
BraA03g002370.3C	26.7067	15.33	37.1633	21.0183	1.76814	42.26	40.72	41.42	41.49	0.998313	gi|923538700|ref|XP_013723906.1|/0/PREDICTED: dnaJ homolog subfamily C member 2-like [Brassica napus]	sp|O82266|SWA1_ARATH/0.0/Protein SLOW WALKER 1 OS=Arabidopsis thaliana OX=3702 GN=SWA1 PE=2 SV=1	brp:103855657/0.0/U3 small nucleolar RNA-associated protein 15 homolog; K14549 U3 small nucleolar RNA-associated protein 15	molecular_function:GO:0005515//protein binding;	Bra005881	AT2G47990.1	ko03008//Ribosome biogenesis in eukaryotes
BraA03g002440.3C	83.9567	55.04	108.113	69.4983	1.55562	173.923	175.97	216.723	174.947	1.2388	gi|674922077|emb|CDY11358.1|/1.40881e-71/BnaA03g01940D [Brassica napus]	sp|Q9LZ17|RS174_ARATH/2e-81/40S ribosomal protein S17-4 OS=Arabidopsis thaliana OX=3702 GN=RPS17D PE=2 SV=3	brp:103855666/3e-93/40S ribosomal protein S17-4-like; K02962 small subunit ribosomal protein S17e	NA	Bra005887,Bra028778,Bra002983	-	-
BraA03g002460.3C	3.42	1.18	0.623333	2.3	0.271014	1.07667	0.665	0.536667	0.870833	0.616268	gi|685280001|ref|XP_009130925.1|/6.03663e-74/PREDICTED: uncharacterized protein LOC103855663 [Brassica rapa]	NA	NA	NA	Bra005889	-	-
BraA03g002840.3C	30.55	18.355	54.31	24.4525	2.22104	110.41	125.715	115.3	118.062	0.976601	gi|685282608|ref|XP_009132219.1|/0/PREDICTED: uncharacterized protein LOC103856842 [Brassica rapa]	sp|Q93VH9|RS41_ARATH/0.0/40S ribosomal protein S4-1 OS=Arabidopsis thaliana OX=3702 GN=RPS4A PE=2 SV=1	brp:103855714/0.0/40S ribosomal protein S4-1-like; K02987 small subunit ribosomal protein S4e	NA	Bra005923,Bra028708,Bra002652,Bra006768,Bra020369,Bra005118,Bra033109	AT5G07090.1	ko03010//Ribosome
BraA03g003000.3C	3.92333	13.2	2.39667	8.56167	0.27993	0.746667	0	0.363333	0.373333	0.973214	gi|685280160|ref|XP_009130989.1|/0/PREDICTED: probable pectinesterase 50 [Brassica rapa]	sp|Q9SEC2|MSRA_LACSA/2e-101/Peptide methionine sulfoxide reductase OS=Lactuca sativa OX=4236 PE=2 SV=1	brp:103855730/7e-136/peptide methionine sulfoxide reductase A3-like; K07304 peptide-methionine (S)-S-oxide reductase [EC:1.8.4.11]	NA	Bra005938,Bra005939,Bra005937,Bra005940,Bra009260,Bra009261	-	-
BraA03g003120.3C	0.296667	0	2.86	0.148333	19.2809	1.97333	0.98	0.466667	1.47667	0.316027	gi|674952608|emb|CDX81062.1|/1.45814e-57/BnaC03g03160D [Brassica napus]	sp|Q9FLR1|MYB29_ARATH/2e-162/Transcription factor MYB29 OS=Arabidopsis thaliana OX=3702 GN=MYB29 PE=1 SV=1	brp:103855740/0.0/transcription factor MYB29-like; K09422 myb proto-oncogene protein, plant	molecular_function:GO:0003677//DNA binding;	Bra005949,Bra035929,Bra009245	AT5G07690.1	ko04626//Plant-pathogen interaction
BraA03g003270.3C	205.573	197.695	355.11	201.634	1.76116	158.617	127.035	130.247	142.826	0.911927	gi|685280220|ref|XP_009131017.1|/0/PREDICTED: WPP domain-interacting tail-anchored protein 1-like [Brassica rapa] &gt;gi|685280222|ref|XP_009131018.1| PREDICTED: WPP domain-interacting tail-anchored protein 1-like [Brassica rapa] &gt;gi|685280224|ref|XP_009131019.1| PREDICTED: WPP domain-interacting tail-anchored protein 1-like [Brassica rapa]	NA	NA	NA	Bra005964	AT5G08050.1	-
BraA03g003690.3C	1.18667	0	1.07333	0.593333	1.80899	1.90667	0	0.823333	0.953333	0.863636	gi|215512236|gb|ACJ68109.1|/1.19788e-87/hypothetical protein [Brassica napus]	sp|Q9FNN3|ILP1_ARATH/0.0/Transcriptional repressor ILP1 OS=Arabidopsis thaliana OX=3702 GN=ILP1 PE=1 SV=1	brp:103855799/0.0/PAX3- and PAX7-binding protein 1-like; K13211 GC-rich sequence DNA-binding factor	biological_process:GO:0006355//regulation of transcription, DNA-templated;cellular_component:GO:0005634//nucleus;molecular_function:GO:0003700//transcription factor activity, sequence-specific DNA binding;GO:0003677//DNA binding;	Bra006003,Bra009350	AT5G08550.1	-
BraA03g004160.3C	5.93667	0	1.85667	2.96833	0.625491	0.833333	0	0.176667	0.416667	0.424	gi|685280461|ref|XP_009131139.1|/0/PREDICTED: regulation of nuclear pre-mRNA domain-containing protein 1A-like isoform X2 [Brassica rapa]	sp|Q9LX16|EIL4_ARATH/0.0/Putative ETHYLENE INSENSITIVE 3-like 4 protein OS=Arabidopsis thaliana OX=3702 GN=EIL4 PE=3 SV=1	brp:103855853/0.0/putative ETHYLENE INSENSITIVE 3-like 4 protein; K14514 ethylene-insensitive protein 3	cellular_component:GO:0005634//nucleus;molecular_function:GO:0003700//transcription factor activity, sequence-specific DNA binding;	Bra028601,Bra006050,Bra024354	AT5G10120.1	ko04075//Plant hormone signal transduction
BraA03g004370.3C	3.17333	4.265	0.736667	3.71917	0.198073	2.40333	1.7	3.06667	2.05167	1.49472	gi|685280521|ref|XP_009131168.1|/0/PREDICTED: L-type lectin-domain containing receptor kinase IX.1-like [Brassica rapa]	sp|O49500|MBR2_ARATH/3e-36/E3 ubiquitin-protein ligase MBR2 OS=Arabidopsis thaliana OX=3702 GN=MBR2 PE=1 SV=1	pda:103706500/5e-36/probable E3 ubiquitin-protein ligase HIP1; K10635 E3 ubiquitin-protein ligase Arkadia [EC:2.3.2.27]	NA	Bra006070,Bra009015,Bra009800,Bra028576	AT5G10650.2	ko03013//RNA transport
BraA03g004520.3C	4.88333	9.695	2.95333	7.28917	0.405167	12.7967	14.08	12.9667	13.4383	0.964901	gi|685280555|ref|XP_009131184.1|/0/PREDICTED: RING finger and transmembrane domain-containing protein 2 [Brassica rapa] &gt;gi|685280557|ref|XP_009131186.1| PREDICTED: RING finger and transmembrane domain-containing protein 2 [Brassica rapa]	sp|P48001|KNAT4_ARATH/0.0/Homeobox protein knotted-1-like 4 OS=Arabidopsis thaliana OX=3702 GN=KNAT4 PE=1 SV=3	ppp:PHYPADRAFT_235352/1e-120/MKN1-3; KNOX class 2 protein MKN1-3; K15613 homeobox protein Meis1	biological_process:GO:0006355//regulation of transcription, DNA-templated;cellular_component:GO:0005634//nucleus;molecular_function:GO:0003677//DNA binding;	Bra006085,Bra028554,Bra009826,Bra020491	AT5G11060.1	-
BraA03g004620.3C	0.193333	10.71	1.70667	5.45167	0.313054	0.846667	8.185	2.79667	4.51583	0.619302	gi|685280582|ref|XP_009131198.1|/0/PREDICTED: probable sugar phosphate/phosphate translocator At5g25400 [Brassica rapa]	sp|Q9LFL7|Y5140_ARATH/3e-110/Putative inactive serine/threonine-protein kinase At5g11400 OS=Arabidopsis thaliana OX=3702 GN=At5g11400 PE=5 SV=2	brp:103846724/1e-94/putative inactive serine/threonine-protein kinase At5g11400; K04733 interleukin-1 receptor-associated kinase 4 [EC:2.7.11.1]	biological_process:GO:0006468//protein phosphorylation;molecular_function:GO:0004672//protein kinase activity;GO:0005524//ATP binding;	Bra006096,Bra008964	AT5G11410.1	-
BraA03g004750.3C	19.51	47.865	15.8367	33.6875	0.470105	13.97	16.69	16.2433	15.33	1.05958	gi|685280606|ref|XP_009131210.1|/0/PREDICTED: aspartate aminotransferase 3, chloroplastic [Brassica rapa] &gt;gi|923539598|ref|XP_013726187.1| PREDICTED: aspartate aminotransferase 3, chloroplastic [Brassica napus] &gt;gi|674954848|emb|CDX78428.1| BnaA03g03400D [Brassica napus]	NA	NA	NA	Bra006108	AT5G11680.1	-
BraA03g005470.3C	2.93333	1.36	5.11333	2.14667	2.38199	3.14	1.7	2.49667	2.42	1.03168	gi|685280804|ref|XP_009131309.1|/2.70215e-56/PREDICTED: CLAVATA3/ESR (CLE)-related protein 40-like [Brassica rapa] &gt;gi|923917604|ref|XP_013728229.1| PREDICTED: CLAVATA3/ESR (CLE)-related protein 40-like [Brassica napus]	NA	brp:103855987/0.0/uncharacterized LOC103855987; K09955 uncharacterized protein	biological_process:GO:0046373//L-arabinose metabolic process;molecular_function:GO:0046556//alpha-L-arabinofuranosidase activity;GO:0003824//catalytic activity;	Bra006171,Bra023384	AT5G12950.1	-
BraA03g005590.3C	82.6333	157.99	186.117	120.312	1.54695	72.3267	104.045	100.753	88.1858	1.14251	gi|685280829|ref|XP_009131321.1|/1.70629e-117/PREDICTED: serine/threonine-protein kinase PBS1-like isoform X1 [Brassica rapa]	sp|Q9ASS6|PNSL5_ARATH/6e-164/Photosynthetic NDH subunit of lumenal location 5, chloroplastic OS=Arabidopsis thaliana OX=3702 GN=PNSL5 PE=1 SV=1	brp:103856001/0.0/peptidyl-prolyl cis-trans isomerase CYP20-2, chloroplastic; K03768 peptidyl-prolyl cis-trans isomerase B (cyclophilin B) [EC:5.2.1.8]	biological_process:GO:0000413//protein peptidyl-prolyl isomerization;GO:0006457//protein folding;molecular_function:GO:0003755//peptidyl-prolyl cis-trans isomerase activity;	Bra006182	AT5G13120.1	-
BraA03g005620.3C	10.9233	0	9.39	5.46167	1.71926	0	0	0.0866667	0	InF	gi|685282636|ref|XP_009132236.1|/0/PREDICTED: pentatricopeptide repeat-containing protein At5g16640, mitochondrial-like [Brassica rapa]	sp|Q9FY94|SWT15_ARATH/2e-126/Bidirectional sugar transporter SWEET15 OS=Arabidopsis thaliana OX=3702 GN=SWEET15 PE=1 SV=1	eus:EUTSA_v10014234mg/1e-134/hypothetical protein; K15382 solute carrier family 50 (sugar transporter)	NA	Bra006185,Bra023394,Bra008850	AT5G13170.1	-
BraA03g005810.3C	31.25	62.865	25.25	47.0575	0.536578	3.94667	13.86	5.50667	8.90333	0.618495	gi|685280892|ref|XP_009131352.1|/0/PREDICTED: eukaryotic translation initiation factor 6-2-like [Brassica rapa]	sp|Q9FY46|SUT41_ARATH/0.0/Sulfate transporter 4.1, chloroplastic OS=Arabidopsis thaliana OX=3702 GN=SULTR4;1 PE=1 SV=1	brp:103856022/0.0/sulfate transporter 4.1, chloroplastic; K18059 sulfate transporter 4	biological_process:GO:0055085//transmembrane transport;GO:0008272//sulfate transport;cellular_component:GO:0016020//membrane;GO:0016021//integral component of membrane;molecular_function:GO:0008271//secondary active sulfate transmembrane transporter activity;GO:0015116//sulfate transmembrane transporter activity;	Bra008820,Bra006206	AT5G13550.1	-
BraA03g005880.3C	12.07	12.31	2.27333	12.19	0.186492	3.27333	7.12	3.19333	5.19667	0.614496	gi|685280911|ref|XP_009131361.1|/0/PREDICTED: pheophytinase, chloroplastic [Brassica rapa]	sp|Q8RWN2|ZIF1_ARATH/0.0/Protein ZINC INDUCED FACILITATOR 1 OS=Arabidopsis thaliana OX=3702 GN=ZIF1 PE=1 SV=2	smo:SELMODRAFT_429199/2e-96/hypothetical protein; K12818 ATP-dependent RNA helicase DHX8/PRP22 [EC:3.6.4.13]	biological_process:GO:0055085//transmembrane transport;cellular_component:GO:0016021//integral component of membrane;molecular_function:GO:0005215//transporter activity;	Bra023432,Bra006212	AT5G13740.1	-
BraA03g005900.3C	78.3767	94.37	46.1233	86.3733	0.534	88.85	95.04	100.893	91.945	1.09732	gi|922423442|ref|XP_013617744.1|/4.74391e-179/PREDICTED: uncharacterized protein LOC106324297 [Brassica oleracea var. oleracea]	sp|Q9FFZ1|PPH_ARATH/0.0/Pheophytinase, chloroplastic OS=Arabidopsis thaliana OX=3702 GN=PPH PE=1 SV=1	gsl:Gasu_38130/2e-07/hydrolase, alpha/beta fold family protein; K13535 cardiolipin-specific phospholipase [EC:3.1.1.-]	NA	Bra006215,Bra023436	AT5G13800.2	-
BraA03g005990.3C	36.96	67.145	128.173	52.0525	2.46239	1.32667	0.28	0.236667	0.803333	0.294606	gi|923540100|ref|XP_013727466.1|/3.36956e-97/PREDICTED: uncharacterized protein LOC106431203 [Brassica napus] &gt;gi|923540102|ref|XP_013727471.1| PREDICTED: uncharacterized protein LOC106431203 [Brassica napus] &gt;gi|923540105|ref|XP_013727479.1| PREDICTED: uncharacterized protein LOC106431203 [Brassica napus] &gt;gi|923540109|ref|XP_013727487.1| PREDICTED: uncharacterized protein LOC106431203 …	sp|P13417|CHS3_SINAL/0.0/Chalcone synthase 3 OS=Sinapis alba OX=3728 GN=CHS3 PE=2 SV=1	brp:103856040/0.0/chalcone synthase 3-like; K00660 chalcone synthase [EC:2.3.1.74]	biological_process:GO:0008152//metabolic process;GO:0009058//biosynthetic process;molecular_function:GO:0016747//transferase activity, transferring acyl groups other than amino-acyl groups;GO:0003824//catalytic activity;	Bra006224,Bra008792,Bra023441,Bra036307,Bra020688,Bra041147	AT5G13930.1	ko01100//Metabolic pathways;ko01110//Biosynthesis of secondary metabolites;ko04712//Circadian rhythm - plant;ko00941//Flavonoid biosynthesis
BraA03g006130.3C	2.77333	19.545	5.82333	11.1592	0.521843	2.57333	9.55	5.12667	6.06167	0.845752	gi|674954982|emb|CDX78562.1|/0/BnaA03g04740D [Brassica napus]	sp|F4I9E1|NFD4_ARATH/8e-49/Protein NUCLEAR FUSION DEFECTIVE 4 OS=Arabidopsis thaliana OX=3702 GN=NFD4 PE=3 SV=1	aly:ARALYDRAFT_321151/5e-91/hypothetical protein; K14794 ribosomal RNA-processing protein 12	NA	Bra006239,Bra008776	AT5G14120.1	-
BraA03g006730.3C	166.403	150.155	252.85	158.279	1.59749	326.79	363.795	365.157	345.293	1.05753	gi|685281095|ref|XP_009131452.1|/1.32843e-141/PREDICTED: uncharacterized protein At5g19025-like [Brassica rapa] &gt;gi|685281097|ref|XP_009131453.1| PREDICTED: uncharacterized protein At5g19025-like [Brassica rapa]	sp|Q9LXG1|RS91_ARATH/1e-138/40S ribosomal protein S9-1 OS=Arabidopsis thaliana OX=3702 GN=RPS9B PE=1 SV=1	brp:103846432/1e-141/40S ribosomal protein S9-1; K02997 small subunit ribosomal protein S9e	NA	Bra006289,Bra008713,Bra023511	AT5G15200.1	ko03010//Ribosome
BraA03g006800.3C	1.31	0	2.36	0.655	3.60305	3.24333	3.4	2.51333	3.32167	0.756648	gi|685281113|ref|XP_009131462.1|/0/PREDICTED: uncharacterized protein LOC103856133 [Brassica rapa] &gt;gi|685281116|ref|XP_009131463.1| PREDICTED: uncharacterized protein LOC103856133 [Brassica rapa]	sp|Q9LXF1|MYB16_ARATH/0.0/Transcription factor MYB16 OS=Arabidopsis thaliana OX=3702 GN=MYB16 PE=2 SV=1	brp:103856130/0.0/myb-related protein Hv1-like; K09422 myb proto-oncogene protein, plant	molecular_function:GO:0003677//DNA binding;	Bra006296,Bra008705,Bra023515,Bra003443,Bra007588	AT5G15310.1	ko04626//Plant-pathogen interaction
BraA03g006910.3C	5.06333	0.6	4.81	2.83167	1.69865	6.51667	6.02	5.47	6.26833	0.87264	gi|685281151|ref|XP_009131478.1|/0/PREDICTED: F-box protein At4g22390 isoform X3 [Brassica rapa]	sp|Q9LF27|WDR12_ARATH/0.0/Ribosome biogenesis protein WDR12 homolog OS=Arabidopsis thaliana OX=3702 GN=WDR12 PE=1 SV=1	brp:103856143/0.0/ribosome biogenesis protein WDR12 homolog; K14863 ribosome biogenesis protein YTM1	molecular_function:GO:0005515//protein binding;	Bra006306,Bra023524,Bra008691,Bra039889	AT5G15550.1	-
BraA03g006950.3C	5.48	2.18	6.87667	3.83	1.79547	10.9333	6.61	6.66333	8.77167	0.759643	gi|674955062|emb|CDX78642.1|/0/BnaA03g05540D [Brassica napus]	sp|Q9SUY0|FB244_ARATH/2e-173/F-box protein At4g22390 OS=Arabidopsis thaliana OX=3702 GN=At4g22390 PE=2 SV=3	brp:103856145/3e-179/F-box protein At4g22390; K15030 translation initiation factor 3 subunit M	molecular_function:GO:0005515//protein binding;	Bra006310,Bra006313,Bra006312,Bra006311,Bra006309,Bra006308	AT4G22390.1	-
BraA03g007130.3C	4.85	0.295	6.38	2.5725	2.48008	8.95667	3.84	6.02667	6.39833	0.941912	gi|685280331|ref|XP_009131072.1|/0/PREDICTED: LOW QUALITY PROTEIN: putative pentatricopeptide repeat-containing protein At5g08490 [Brassica rapa]	sp|Q9FE67|ERF80_ARATH/3e-33/Ethylene-responsive transcription factor 9 OS=Arabidopsis thaliana OX=3702 GN=ERF9 PE=2 SV=1	brp:103848865/1e-55/ethylene-responsive transcription factor 9; K09286 EREBP-like factor	NA	Bra006325,Bra036016	-	-
BraA03g007300.3C	26.22	28.67	11.0733	27.445	0.403474	22.17	16.395	17.9133	19.2825	0.928994	gi|685281238|ref|XP_009131526.1|/0/PREDICTED: uncharacterized protein LOC103856185 isoform X1 [Brassica rapa]	NA	NA	NA	Bra006339	-	-
BraA03g007310.3C	118.34	60.2	167.503	89.27	1.87637	244.48	211.725	254.25	228.102	1.11463	gi|685281244|ref|XP_009131529.1|/0/PREDICTED: probable mannan synthase 11 [Brassica rapa] &gt;gi|674955095|emb|CDX78675.1| BnaA03g05870D [Brassica napus]	sp|Q8LD03|RS73_ARATH/7e-129/40S ribosomal protein S7-3 OS=Arabidopsis thaliana OX=3702 GN=RPS7C PE=1 SV=2	brp:103856182/7e-134/40S ribosomal protein S7-3; K02993 small subunit ribosomal protein S7e	NA	Bra006340,Bra023553,Bra008643,Bra021431	AT5G16130.1	ko03010//Ribosome
BraA03g007430.3C	0.0533333	14.84	13.1367	7.44667	1.7641	0.0266667	14.23	8.34333	7.12833	1.17045	gi|685281256|ref|XP_009131535.1|/0/PREDICTED: probable acyl-activating enzyme 5, peroxisomal [Brassica rapa]	NA	eus:EUTSA_v10029490mg/1e-26/hypothetical protein; K11985 TRAF-interacting protein [EC:2.3.2.27]	NA	Bra006349	-	-
BraA03g007460.3C	0.223333	5.895	11.3067	3.05917	3.696	1.23	16.23	16.1633	8.73	1.85147	gi|685281263|ref|XP_009131538.1|/0/PREDICTED: pentatricopeptide repeat-containing protein At5g16420, mitochondrial [Brassica rapa]	sp|Q42533|BCCP1_ARATH/3e-155/Biotin carboxyl carrier protein of acetyl-CoA carboxylase 1, chloroplastic OS=Arabidopsis thaliana OX=3702 GN=BCCP1 PE=1 SV=2	brp:103856193/0.0/biotin carboxyl carrier protein of acetyl-CoA carboxylase 1, chloroplastic-like; K02160 acetyl-CoA carboxylase biotin carboxyl carrier protein	biological_process:GO:0006633//fatty acid biosynthetic process;cellular_component:GO:0009317//acetyl-CoA carboxylase complex;molecular_function:GO:0003989//acetyl-CoA carboxylase activity;	Bra006352,Bra023563	AT5G16390.1	ko01100//Metabolic pathways;ko01110//Biosynthesis of secondary metabolites;ko01200//Carbon metabolism;ko00620//Pyruvate metabolism;ko01212//Fatty acid metabolism;ko00061//Fatty acid biosynthesis;ko00640//Propanoate metabolism
BraA03g007640.3C	3.68667	18.62	5.46667	11.1533	0.490137	2.02667	3.49	2.31333	2.75833	0.838671	gi|674955126|emb|CDX78706.1|/0/BnaA03g06180D [Brassica napus]	sp|Q9SBA5|ITPK1_ARATH/0.0/Inositol-tetrakisphosphate 1-kinase 1 OS=Arabidopsis thaliana OX=3702 GN=ITPK1 PE=1 SV=1	brp:103856211/0.0/inositol-tetrakisphosphate 1-kinase 1-like; K00913 inositol-1,3,4-trisphosphate 5/6-kinase / inositol-tetrakisphosphate 1-kinase [EC:2.7.1.159 2.7.1.134]	molecular_function:GO:0046872//metal ion binding;GO:0005524//ATP binding;	Bra006368,Bra008597	AT5G16760.1	ko01100//Metabolic pathways;ko04070//Phosphatidylinositol signaling system;ko00562//Inositol phosphate metabolism
BraA03g007920.3C	4.67667	0	0.31	2.33833	0.132573	0	0	0	0	InF	gi|685281366|ref|XP_009131590.1|/0/PREDICTED: glutamate decarboxylase 1 [Brassica rapa]	sp|Q42521|DCE1_ARATH/0.0/Glutamate decarboxylase 1 OS=Arabidopsis thaliana OX=3702 GN=GAD1 PE=1 SV=2	brp:103856242/0.0/glutamate decarboxylase 1-like; K01580 glutamate decarboxylase [EC:4.1.1.15]	biological_process:GO:0019752//carboxylic acid metabolic process;molecular_function:GO:0003824//catalytic activity;GO:0016831//carboxy-lyase activity;GO:0030170//pyridoxal phosphate binding;	Bra006396,Bra006397,Bra008561,Bra023612,Bra021090,Bra004137,Bra004136	AT5G17330.1	ko01100//Metabolic pathways;ko01110//Biosynthesis of secondary metabolites;ko00250//Alanine, aspartate and glutamate metabolism;ko00410//beta-Alanine metabolism;ko00650//Butanoate metabolism;ko00430//Taurine and hypotaurine metabolism
BraA03g008140.3C	17.5867	12.07	22.98	14.8283	1.54974	20.6133	19.09	23.9967	19.8517	1.2088	gi|674940082|emb|CDX93212.1|/3.37959e-83/BnaC04g46840D [Brassica napus]	sp|Q8S9K3|VAR3_ARATH/0.0/Zinc finger protein VAR3, chloroplastic OS=Arabidopsis thaliana OX=3702 GN=VAR3 PE=1 SV=2	rcu:RCOM_1431670/5e-34/DNA polymerase zeta catalytic subunit, putative (EC:2.7.7.7); K02350 DNA polymerase zeta [EC:2.7.7.7]	NA	Bra006420,Bra002106	AT5G17790.1	ko01100//Metabolic pathways
BraA03g008380.3C	56.9767	19.26	76.8367	38.1183	2.01574	81.4533	104.635	73.0833	93.0442	0.785469	gi|296938124|gb|ADH95019.1|/1.92741e-137/napin [Brassica rapa subsp. chinensis]	sp|Q8VZT0|NLAL1_ARATH/2e-112/Putative H/ACA ribonucleoprotein complex subunit 1-like protein 1 OS=Arabidopsis thaliana OX=3702 GN=At3g03920 PE=2 SV=1	brp:103856285/3e-150/putative H/ACA ribonucleoprotein complex subunit 1-like protein 1; K11128 H/ACA ribonucleoprotein complex subunit 1	biological_process:GO:0042254//ribosome biogenesis;GO:0001522//pseudouridine synthesis;	Bra006443,Bra023666	-	-
BraA03g008720.3C	11.9	21.33	6.02	16.615	0.362323	8.99	4.91	7.05667	6.95	1.01535	gi|685281555|ref|XP_009131685.1|/0/PREDICTED: uncharacterized protein LOC103856328 [Brassica rapa]	sp|Q8VYW2|BAM9_ARATH/0.0/Inactive beta-amylase 9 OS=Arabidopsis thaliana OX=3702 GN=BAM9 PE=2 SV=1	sbi:SORBI_01g019850/3e-109/SORBIDRAFT_01g019850, Sb01g019850; hypothetical protein; K01177 beta-amylase [EC:3.2.1.2]	NA	Bra002178,Bra006472,Bra019930	AT5G18670.1	ko01100//Metabolic pathways;ko00500//Starch and sucrose metabolism
BraA03g009120.3C	33.7167	9.11	36.36	21.4133	1.69801	103.763	66.035	97.54	84.8992	1.14889	gi|685281670|ref|XP_009131741.1|/0/PREDICTED: mechanosensitive ion channel protein 9-like [Brassica rapa]	sp|Q9SCX3|EF1B2_ARATH/9e-139/Elongation factor 1-beta 2 OS=Arabidopsis thaliana OX=3702 GN=At5g19510 PE=1 SV=1	brp:103856381/6e-159/elongation factor 1-beta 2-like; K03232 elongation factor 1-beta	NA	Bra006507,Bra002241,Bra020043	AT5G19510.1	-
BraA03g009210.3C	10.73	6.555	14.4733	8.6425	1.67467	15.8267	13.26	12.1633	14.5433	0.836351	gi|922451128|ref|XP_013628524.1|/0/PREDICTED: tubulin alpha-3 chain [Brassica oleracea var. oleracea] &gt;gi|923541386|ref|XP_013730729.1| PREDICTED: tubulin alpha-3 chain [Brassica napus] &gt;gi|923781273|ref|XP_013682009.1| PREDICTED: tubulin alpha-3 chain [Brassica napus] &gt;gi|674944808|emb|CDX88875.1| BnaA03g07740D [Brassica napus] &gt;gi|674962887|emb|CDX70890.1| BnaC03g09740D [Brassica na…	sp|Q9ZS51|PMP22_ARATH/1e-16/Peroxisomal membrane protein PMP22 OS=Arabidopsis thaliana OX=3702 GN=PMP22 PE=1 SV=1	brp:103856391/0.0/protein sym-1-like; K13347 peroxisomal membrane protein 2	cellular_component:GO:0016021//integral component of membrane;	Bra006515,Bra002258	AT5G19750.1	ko04146//Peroxisome
BraA03g009570.3C	231.26	171.99	411.567	201.625	2.04125	540.15	595.82	647.65	567.985	1.14026	gi|685281768|ref|XP_009131791.1|/0/PREDICTED: U-box domain-containing protein 51-like [Brassica rapa]	sp|Q93VG5|RS81_ARATH/3e-146/40S ribosomal protein S8-1 OS=Arabidopsis thaliana OX=3702 GN=RPS8A PE=1 SV=1	brp:103856438/8e-160/40S ribosomal protein S8-1; K02995 small subunit ribosomal protein S8e	NA	Bra006553,Bra002290,Bra020098	AT5G20290.1	ko03010//Ribosome
BraA03g009600.3C	2.48333	12.845	3.26667	7.66417	0.426226	5.57667	16.64	9.85333	11.1083	0.887022	gi|685281774|ref|XP_009131794.1|/0/PREDICTED: uncharacterized protein LOC103856442 [Brassica rapa]	sp|Q9FI14|TAO1_ARATH/0.0/Disease resistance protein TAO1 OS=Arabidopsis thaliana OX=3702 GN=TAO1 PE=4 SV=1	vvi:100241448/2e-151/TMV resistance protein N-like; K19613 leucine-rich repeat protein SHOC2	biological_process:GO:0007165//signal transduction;molecular_function:GO:0005515//protein binding;	Bra006556,Bra006094,Bra006095,Bra027510,Bra006146,Bra036417,Bra010589,Bra036799,Bra010663,Bra019410	AT5G11250.1	ko04626//Plant-pathogen interaction
BraA03g010300.3C	115.267	105.845	193.903	110.556	1.7539	132.137	127.95	165.79	130.043	1.27488	gi|674944728|emb|CDX88795.1|/9.50127e-150/BnaA03g08540D [Brassica napus]	NA	NA	NA	Bra006622	AT5G22340.1	-
BraA03g010340.3C	80.3333	58.675	153.48	69.5042	2.20821	118.503	128.11	131.423	123.307	1.06583	gi|685281943|ref|XP_009131883.1|/4.81174e-164/PREDICTED: histone deacetylase HDT2-like [Brassica rapa]	sp|P59231|R10A3_ARATH/2e-146/60S ribosomal protein L10a-3 OS=Arabidopsis thaliana OX=3702 GN=RPL10AC PE=1 SV=1	brp:103856517/2e-148/60S ribosomal protein L10a-3; K02865 large subunit ribosomal protein L10Ae	NA	Bra006626,Bra002411,Bra020193,Bra012012,Bra034356	AT5G22440.2	ko03010//Ribosome
BraA03g010370.3C	7.56333	2.995	9.67333	5.27917	1.83236	11.9967	9.42	9.51333	10.7083	0.888405	gi|923889729|ref|XP_013716041.1|/0/PREDICTED: glucomannan 4-beta-mannosyltransferase 2-like isoform X1 [Brassica napus]	NA	brp:103856521/0.0/zinc finger protein ZPR1-like; K06874 zinc finger protein	molecular_function:GO:0008270//zinc ion binding;	Bra002415,Bra006628,Bra038958	AT5G22480.1	-
BraA03g010380.3C	32.9033	10.11	52.63	21.5067	2.44715	40.5767	31.43	24.86	36.0033	0.690492	gi|685281951|ref|XP_009131887.1|/0/PREDICTED: putative SWI/SNF-related matrix-associated actin-dependent regulator of chromatin subfamily A member 3-like 2 [Brassica rapa]	sp|Q56WH4|HDT2_ARATH/8e-93/Histone deacetylase HDT2 OS=Arabidopsis thaliana OX=3702 GN=HDT2 PE=1 SV=2	mdm:103418887/4e-60/histone deacetylase HDT1-like; K11276 nucleophosmin 1	NA	Bra006629,Bra020209,Bra002425	-	-
BraA03g010740.3C	177.937	168.49	276.98	173.213	1.59907	542.67	617.4	610.093	580.035	1.05182	gi|685282015|ref|XP_009131919.1|/2.17199e-162/PREDICTED: thiol protease aleurain-like [Brassica rapa] &gt;gi|923889549|ref|XP_013715958.1| PREDICTED: thiol protease aleurain-like [Brassica napus]	sp|Q8GTY0|EF1A4_ARATH/0.0/Elongation factor 1-alpha 4 OS=Arabidopsis thaliana OX=3702 GN=A4 PE=1 SV=2	brp:103845458/0.0/elongation factor 1-alpha 1; K03231 elongation factor 1-alpha	molecular_function:GO:0005525//GTP binding;GO:0003924//GTPase activity;	Bra006661,Bra002483,Bra020253,Bra031602,Bra030707,Bra018669,Bra018242,Bra031605,Bra020251,Bra031601	AT1G07920.1	ko03013//RNA transport
BraA03g010790.3C	18.8167	3.725	21.2	11.2708	1.88096	24.6167	18.015	15.42	21.3158	0.723406	gi|674944686|emb|CDX88753.1|/0/BnaA03g08960D [Brassica napus]	sp|Q9FJI1|KAD6_ARATH/8e-97/Adenylate kinase isoenzyme 6 homolog OS=Arabidopsis thaliana OX=3702 GN=AAK6 PE=1 SV=1	brp:103856565/7e-130/adenylate kinase isoenzyme 6 homolog; K18532 adenylate kinase [EC:2.7.4.3]	NA	Bra006665,Bra002487	-	-
BraA03g011090.3C	153.99	141.025	309.047	147.507	2.09513	241.283	345.955	286.35	293.619	0.975243	gi|685282112|ref|XP_009131968.1|/3.77526e-153/PREDICTED: ras-related protein RABE1c-like isoform X2 [Brassica rapa]	sp|Q00332|RS15A_BRANA/2e-89/40S ribosomal protein S15a OS=Brassica napus OX=3708 GN=RPS15A PE=2 SV=3	brp:103845407/2e-88/40S ribosomal protein S15a; K02957 small subunit ribosomal protein S15Ae	molecular_function:GO:0003676//nucleic acid binding;	Bra006689,Bra002524,Bra020280,Bra018689	AT3G46040.1	ko03010//Ribosome
BraA03g011210.3C	23.7867	14.535	10.3333	19.1608	0.539295	16.8167	6.42	10.39	11.6183	0.894276	gi|685282146|ref|XP_009131984.1|/2.28023e-37/PREDICTED: uncharacterized protein LOC103856618 [Brassica rapa] &gt;gi|685282149|ref|XP_009131985.1| PREDICTED: uncharacterized protein LOC103856619 [Brassica rapa] &gt;gi|685374491|ref|XP_009120475.1| PREDICTED: uncharacterized protein LOC103845383 [Brassica rapa] &gt;gi|922421545|ref|XP_013616637.1| PREDICTED: uncharacterized protein LOC106323019 [Br…	sp|Q9FN94|RLK0_ARATH/0.0/Receptor-like protein kinase At5g59670 OS=Arabidopsis thaliana OX=3702 GN=At5g59670 PE=1 SV=1	eus:EUTSA_v10023115mg/0.0/hypothetical protein; K16224 senescence-induced receptor-like serine/threonine-protein kinase	biological_process:GO:0006468//protein phosphorylation;molecular_function:GO:0005515//protein binding;GO:0004672//protein kinase activity;GO:0005524//ATP binding;	Bra006700,Bra020303,Bra020301,Bra020300,Bra002544	AT5G59670.1	-
BraA03g011300.3C	0.43	20.985	6.14333	10.7075	0.573741	0.0866667	0.345	0.06	0.215833	0.277992	gi|685282165|ref|XP_009131991.1|/0/PREDICTED: 1-aminocyclopropane-1-carboxylate oxidase homolog 12-like [Brassica rapa]	sp|Q9LTH7|ACH12_ARATH/0.0/1-aminocyclopropane-1-carboxylate oxidase homolog 12 OS=Arabidopsis thaliana OX=3702 GN=At5g59540 PE=2 SV=1	zma:541977/5e-71/bx6; benzoxazin6 (EC:1.14.20.2); K13229 2,4-dihydroxy-1,4-benzoxazin-3-one-glucoside dioxygenase [EC:1.14.20.2]	biological_process:GO:0055114//oxidation-reduction process;molecular_function:GO:0016491//oxidoreductase activity;	Bra006710,Bra006711,Bra006713,Bra006714,Bra006712,Bra022302,Bra030566,Bra032413,Bra031533	AT5G59540.1	ko01100//Metabolic pathways;ko01110//Biosynthesis of secondary metabolites;ko00941//Flavonoid biosynthesis;ko00402//Benzoxazinoid biosynthesis
BraA03g011320.3C	11.1467	0.27	0.246667	5.70833	0.0432117	0.156667	0	0.05	0.0783333	0.638298	gi|685282172|ref|XP_009131994.1|/0/PREDICTED: uncharacterized protein C24B11.05-like [Brassica rapa]	sp|Q9LTH7|ACH12_ARATH/0.0/1-aminocyclopropane-1-carboxylate oxidase homolog 12 OS=Arabidopsis thaliana OX=3702 GN=At5g59540 PE=2 SV=1	zma:541977/9e-94/bx6; benzoxazin6 (EC:1.14.20.2); K13229 2,4-dihydroxy-1,4-benzoxazin-3-one-glucoside dioxygenase [EC:1.14.20.2]	biological_process:GO:0055114//oxidation-reduction process;molecular_function:GO:0016491//oxidoreductase activity;	Bra006712,Bra006713,Bra006711,Bra006710,Bra006714,Bra022302,Bra015311,Bra030567	AT5G59540.1	ko01100//Metabolic pathways;ko01110//Biosynthesis of secondary metabolites;ko00941//Flavonoid biosynthesis;ko00402//Benzoxazinoid biosynthesis
BraA03g011730.3C	2.53	0.095	2.84333	1.3125	2.16635	3.95667	2.075	1.69	3.01583	0.560376	gi|685282258|ref|XP_009132038.1|/0/PREDICTED: probable phytol kinase 2, chloroplastic [Brassica rapa]	sp|Q9LUZ9|ATL63_ARATH/4e-147/RING-H2 finger protein ATL63 OS=Arabidopsis thaliana OX=3702 GN=ATL63 PE=2 SV=1	pvu:PHAVU_009G250400g/4e-30/hypothetical protein; K19041 E3 ubiquitin-protein ligase RNF38/44 [EC:2.3.2.27]	NA	Bra006752,Bra002636	AT5G58580.1	ko01100//Metabolic pathways;ko04141//Protein processing in endoplasmic reticulum;ko04120//Ubiquitin mediated proteolysis;ko00563//Glycosylphosphatidylinositol(GPI)-anchor biosynthesis
BraA03g011900.3C	162.377	118.695	231.543	140.536	1.64758	214.247	256.41	243.573	235.328	1.03504	gi|685282301|ref|XP_009132059.1|/0/PREDICTED: probable serine/threonine-protein kinase WNK4 [Brassica rapa] &gt;gi|685282303|ref|XP_009132060.1| PREDICTED: probable serine/threonine-protein kinase WNK4 [Brassica rapa] &gt;gi|685282305|ref|XP_009132061.1| PREDICTED: probable serine/threonine-protein kinase WNK4 [Brassica rapa] &gt;gi|685282307|ref|XP_009132062.1| PREDICTED: probable serine/threoni…	sp|Q9FGI1|LTN1_ARATH/0.0/E3 ubiquitin-protein ligase listerin OS=Arabidopsis thaliana OX=3702 GN=At5g58410 PE=3 SV=1	brp:103856693/1e-172/40S ribosomal protein S4-2-like; K02987 small subunit ribosomal protein S4e	molecular_function:GO:0005488//binding;	Bra006768,Bra002652,Bra020369,Bra028708,Bra005923	AT5G58410.1	-
BraA03g011930.3C	1.62667	8.935	1.68	5.28083	0.318132	1.05667	2.445	2.14333	1.75083	1.22418	gi|685282317|ref|XP_009132067.1|/0/PREDICTED: probable inactive receptor kinase At5g58300 [Brassica rapa] &gt;gi|923541884|ref|XP_013732054.1| PREDICTED: probable inactive receptor kinase At5g58300 [Brassica napus] &gt;gi|923541887|ref|XP_013732057.1| PREDICTED: probable inactive receptor kinase At5g58300 [Brassica napus]	sp|Q9LVL5|WNK4_ARATH/0.0/Probable serine/threonine-protein kinase WNK4 OS=Arabidopsis thaliana OX=3702 GN=WNK4 PE=1 SV=1	brp:103856698/0.0/probable serine/threonine-protein kinase WNK4; K08867 WNK lysine deficient protein kinase [EC:2.7.11.1]	biological_process:GO:0006468//protein phosphorylation;molecular_function:GO:0005524//ATP binding;GO:0004672//protein kinase activity;	Bra006771,Bra020372,Bra002658,Bra029915,Bra024518	AT5G58350.1	-
BraA03g011960.3C	5.24	1.275	0.29	3.2575	0.0890253	2.61333	1.7	4.35	2.15667	2.017	gi|685282323|ref|XP_009132071.1|/5.00645e-154/PREDICTED: NAD(P)H-quinone oxidoreductase subunit N, organellar chromatophore [Brassica rapa]	sp|Q9LVM0|Y5830_ARATH/0.0/Probable inactive receptor kinase At5g58300 OS=Arabidopsis thaliana OX=3702 GN=At5g58300 PE=2 SV=1	dosa:Os01t0819100-01/5e-83/Os01g0819100; Similar to predicted protein.; K04733 interleukin-1 receptor-associated kinase 4 [EC:2.7.11.1]	biological_process:GO:0006468//protein phosphorylation;molecular_function:GO:0005524//ATP binding;GO:0005515//protein binding;GO:0004672//protein kinase activity;	Bra006774,Bra020377	AT5G58300.2	ko04075//Plant hormone signal transduction;ko04120//Ubiquitin mediated proteolysis
BraA03g012360.3C	0.65	0	2.24	0.325	6.89231	1.56667	1.985	2.15667	1.77583	1.21445	gi|685282424|ref|XP_009132124.1|/0/PREDICTED: mitochondrial outer membrane protein porin 4 [Brassica rapa]	sp|B0F481|BIODA_ARATH/0.0/Bifunctional dethiobiotin synthetase/7,8-diamino-pelargonic acid aminotransferase, mitochondrial OS=Arabidopsis thaliana OX=3702 GN=BIO3-BIO1 PE=1 SV=1	brp:103856746/0.0/bifunctional dethiobiotin synthetase/7,8-diamino-pelargonic acid aminotransferase, mitochondrial-like; K19562 bifunctional dethiobiotin synthetase / adenosylmethionine---8-amino-7-oxononanoate aminotransferase [EC:6.3.3.3 2.6.1.62]	molecular_function:GO:0003824//catalytic activity;GO:0008483//transaminase activity;GO:0030170//pyridoxal phosphate binding;	Bra006813,Bra002715,Bra039546	AT5G57590.1	-
BraA03g012610.3C	3.30667	6.105	1.21667	4.70583	0.258544	14.1667	7.71	10.99	10.9383	1.00472	gi|685282729|ref|XP_009132286.1|/0/PREDICTED: ervatamin-B-like [Brassica rapa]	sp|Q8S8S7|PUB34_ARATH/0.0/U-box domain-containing protein 34 OS=Arabidopsis thaliana OX=3702 GN=PUB34 PE=3 SV=1	brp:103862039/3e-144/U-box domain-containing protein 35; K17609 nucleoredoxin [EC:1.8.1.8]	biological_process:GO:0016567//protein ubiquitination;GO:0006468//protein phosphorylation;molecular_function:GO:0004842//ubiquitin-protein transferase activity;GO:0004672//protein kinase activity;GO:0005524//ATP binding;	Bra006836,Bra002768	AT5G57035.1	-
BraA03g012760.3C	3.67333	8.33	1.90667	6.00167	0.31769	6.12	4.875	5.47667	5.4975	0.99621	gi|685260783|ref|XP_009142069.1|/5.31045e-81/PREDICTED: 60S ribosomal protein L31-3 [Brassica rapa] &gt;gi|685271759|ref|XP_009126926.1| PREDICTED: 60S ribosomal protein L31-3 [Brassica rapa] &gt;gi|685373611|ref|XP_009120181.1| PREDICTED: 60S ribosomal protein L31-3 [Brassica rapa] &gt;gi|922561171|ref|XP_013608880.1| PREDICTED: 60S ribosomal protein L31-3 [Brassica oleracea var. oleracea] &gt;g…	sp|Q5HZ36|GAT21_ARATH/0.0/GATA transcription factor 21 OS=Arabidopsis thaliana OX=3702 GN=GATA21 PE=1 SV=2	sita:101775857/2e-08/GATA transcription factor 8-like; K17894 GATA-binding protein 2	biological_process:GO:0006355//regulation of transcription, DNA-templated;molecular_function:GO:0008270//zinc ion binding;GO:0003700//transcription factor activity, sequence-specific DNA binding;GO:0043565//sequence-specific DNA binding;	Bra006851,Bra002788,Bra035633,Bra019118	AT5G56860.1	-
BraA03g012860.3C	142.38	19.025	123.083	80.7025	1.52515	226.093	47.685	143.653	136.889	1.04941	gi|674944507|emb|CDX88574.1|/9.06857e-64/BnaA03g10750D [Brassica napus]	sp|P49689|RS30_ARATH/3e-41/40S ribosomal protein S30 OS=Arabidopsis thaliana OX=3702 GN=RPS30A PE=3 SV=3	brp:103845099/3e-40/40S ribosomal protein S30; K02983 small subunit ribosomal protein S30e	NA	Bra035628	AT5G56670.1	ko03010//Ribosome
BraA03g012880.3C	14.0667	61.68	5.43	37.8733	0.143373	2.22667	1.355	1.48667	1.79083	0.830154	gi|685282741|ref|XP_009132296.1|/0/PREDICTED: chaperonin 60 subunit beta 3, chloroplastic [Brassica rapa]	sp|Q9C5J7|PFKA7_ARATH/0.0/ATP-dependent 6-phosphofructokinase 7 OS=Arabidopsis thaliana OX=3702 GN=PFK7 PE=1 SV=1	brp:103856808/0.0/ATP-dependent 6-phosphofructokinase 7-like; K00850 6-phosphofructokinase 1 [EC:2.7.1.11]	NA	Bra006864,Bra002801,Bra026452,Bra036953	AT5G56630.1	ko01100//Metabolic pathways;ko01110//Biosynthesis of secondary metabolites;ko03018//RNA degradation;ko01200//Carbon metabolism;ko01230//Biosynthesis of amino acids;ko00010//Glycolysis / Gluconeogenesis;ko00051//Fructose and mannose metabolism;ko00052//Galactose metabolism;ko00030//Pentose phosphate pathway
BraA03g012890.3C	19.3733	0	14.6033	9.68667	1.50757	8.25667	0.3	4.30333	4.27833	1.00584	gi|923843455|ref|XP_013701569.1|/0/PREDICTED: heat shock protein 90-2-like [Brassica napus]	sp|Q9FE63|PROF5_ARATH/5e-76/Profilin-5 OS=Arabidopsis thaliana OX=3702 GN=PRO5 PE=2 SV=1	brp:103856809/4e-96/profilin-5-like; K05759 profilin	NA	Bra006865,Bra002804	AT5G56600.1	-
BraA03g013210.3C	3.43	9.695	2.35667	6.5625	0.359111	4.84333	9.27	7.14333	7.05667	1.01228	gi|674896096|emb|CDY36762.1|/5.08362e-85/BnaA03g11240D [Brassica napus]	sp|Q9LVQ4|Y5586_ARATH/0.0/WEB family protein At5g55860 OS=Arabidopsis thaliana OX=3702 GN=At5g55860 PE=1 SV=1	bpg:Bathy08g02470/6e-19/hypothetical protein; K10405 kinesin family member C1	NA	Bra028956,Bra002870	AT5G55860.1	ko03013//RNA transport;ko03440//Homologous recombination;ko03450//Non-homologous end-joining
BraA03g013390.3C	19.7467	10.305	44.2733	15.0258	2.94648	103.253	114.84	110.597	109.047	1.01421	gi|674896079|emb|CDY36745.1|/1.1744e-70/BnaA03g11410D [Brassica napus]	sp|Q6NKU9|TI223_ARATH/8e-115/Mitochondrial import inner membrane translocase subunit TIM22-3 OS=Arabidopsis thaliana OX=3702 GN=TIM22-3 PE=2 SV=1	jcu:105633050/3e-86/mitochondrial import inner membrane translocase subunit TIM22-2-like; K17790 mitochondrial import inner membrane translocase subunit TIM22	NA	Bra002900,Bra028975,Bra026412	AT5G55510.1	-
BraA03g013520.3C	0.75	0.045	1.49333	0.3975	3.75681	9.88667	6.695	7.91333	8.29083	0.954468	gi|685282966|ref|XP_009132403.1|/7.80893e-124/PREDICTED: uncharacterized protein LOC103857005 [Brassica rapa]	sp|Q9FLP0|MA651_ARATH/0.0/65-kDa microtubule-associated protein 1 OS=Arabidopsis thaliana OX=3702 GN=MAP65-1 PE=1 SV=1	brp:103857000/0.0/65-kDa microtubule-associated protein 1; K16732 protein regulator of cytokinesis 1	NA	Bra028986,Bra002922,Bra035564,Bra010428,Bra026405	AT5G55230.1	-
BraA03g013630.3C	15.75	31.1	10.3033	23.425	0.439843	7.25	1.965	2.47	4.6075	0.536082	gi|685282995|ref|XP_009132417.1|/1.02126e-77/PREDICTED: protein translation factor SUI1 homolog [Brassica rapa]	sp|Q9FIA1|GDL87_ARATH/0.0/GDSL esterase/lipase At5g55050 OS=Arabidopsis thaliana OX=3702 GN=At5g55050 PE=2 SV=1	atr:18422248/1e-59/geranylgeranyl diphosphate reductase, chloroplastic; K10960 geranylgeranyl reductase [EC:1.3.1.83]	molecular_function:GO:0016788//hydrolase activity, acting on ester bonds;	Bra028996,Bra002937,Bra002936,Bra035549,Bra028995,Bra028994,Bra035548	AT5G55050.1	ko01100//Metabolic pathways;ko01110//Biosynthesis of secondary metabolites;ko00906//Carotenoid biosynthesis;ko00511//Other glycan degradation
BraA03g013870.3C	24.3933	3.785	23.3767	14.0892	1.65919	29.36	16.345	24.0033	22.8525	1.05036	gi|923542476|ref|XP_013733610.1|/0/PREDICTED: universal stress protein A-like protein [Brassica napus]	sp|Q9FIU6|ORRM2_ARATH/3e-94/Organelle RRM domain-containing protein 2, mitochondrial OS=Arabidopsis thaliana OX=3702 GN=ORRM2 PE=1 SV=1	mus:103985115/8e-28/glycine-rich RNA-binding protein 4, mitochondrial isoform X1; K12897 transformer-2 protein	molecular_function:GO:0003676//nucleic acid binding;	Bra029020,Bra002976,Bra002977	AT5G54580.1	ko03013//RNA transport;ko03015//mRNA surveillance pathway
BraA03g014020.3C	13.84	43.005	4.77333	28.4225	0.167942	0.493333	0.865	0.186667	0.679167	0.274847	gi|685283071|ref|XP_009132449.1|/6.16391e-57/PREDICTED: uncharacterized protein LOC103857053 [Brassica rapa] &gt;gi|674889682|emb|CDY43051.1| BnaA03g11980D [Brassica napus] &gt;gi|674932636|emb|CDY00705.1| BnaC03g36890D [Brassica napus]	NA	NA	NA	Bra029031,Bra002997,Bra022710	AT5G54300.1	-
BraA03g014130.3C	18.13	16.745	36.0667	17.4375	2.06834	10.2833	7.43	11.3233	8.85667	1.27851	gi|923780575|ref|XP_013681855.1|/0/PREDICTED: UDP-glycosyltransferase 79B10-like [Brassica napus]	sp|Q9FN26|U79B6_ARATH/0.0/UDP-glycosyltransferase 79B6 OS=Arabidopsis thaliana OX=3702 GN=UGT79B6 PE=2 SV=1	tcc:TCM_031649/0.0/UDP-Glycosyltransferase superfamily protein; K17193 anthocyanidin 3-O-glucoside 2'''-O-xylosyltransferase [EC:2.4.2.51]	NA	Bra029046,Bra029045,Bra029049,Bra022688,Bra022689,Bra018792	AT5G54010.1	-
BraA03g014450.3C	0	2.34	2.8	1.17	2.39316	0.0533333	2.605	1.44667	1.32917	1.0884	gi|685283140|ref|XP_009132482.1|/0/PREDICTED: O-acyltransferase WSD1-like [Brassica rapa]	NA	NA	NA	NA	-	-
BraA03g014760.3C	4.21667	27.3	7.08333	15.7583	0.449498	45.9567	19.14	24.77	32.5483	0.761022	gi|685283206|ref|XP_009132515.1|/1.40271e-93/PREDICTED: uncharacterized protein LOC103857113 [Brassica rapa]	sp|Q84JK8|MAKR6_ARATH/9e-126/Probable membrane-associated kinase regulator 6 OS=Arabidopsis thaliana OX=3702 GN=MAKR6 PE=2 SV=1	NA	NA	Bra029101,Bra003098,Bra022617	AT5G52900.1	-
BraA03g014820.3C	35.7833	83.435	14.2833	59.6092	0.239616	26.13	52.28	24.16	39.205	0.616248	gi|685283225|ref|XP_009132525.1|/0/PREDICTED: uncharacterized protein LOC103857121 [Brassica rapa]	sp|Q9LTE2|HIP13_ARATH/1e-48/Heavy metal-associated isoprenylated plant protein 13 OS=Arabidopsis thaliana OX=3702 GN=HIPP13 PE=2 SV=1	egu:105040068/7e-10/DEAD-box ATP-dependent RNA helicase 40; K12823 ATP-dependent RNA helicase DDX5/DBP2 [EC:3.6.4.13]	biological_process:GO:0030001//metal ion transport;molecular_function:GO:0046872//metal ion binding;	Bra029107	AT5G52750.1	-
BraA03g014860.3C	97.8767	68.565	146.897	83.2208	1.76514	221.393	231.685	223.367	226.539	0.985996	gi|674953132|emb|CDX80164.1|/5.85641e-13/BnaC09g35780D [Brassica napus]	sp|Q9SW09|RS101_ARATH/9e-112/40S ribosomal protein S10-1 OS=Arabidopsis thaliana OX=3702 GN=RPS10A PE=2 SV=1	brp:103857118/7e-134/40S ribosomal protein S10-3-like; K02947 small subunit ribosomal protein S10e	NA	Bra029112,Bra003118,Bra013915,Bra010448	AT4G25740.1	ko03010//Ribosome
BraA03g014990.3C	11.1167	0	3.17	5.55833	0.570315	7.27667	0	4.74	3.63833	1.30279	gi|685283265|ref|XP_009132542.1|/0/PREDICTED: transcription factor LAF1 [Brassica rapa] &gt;gi|685283267|ref|XP_009132543.1| PREDICTED: transcription factor LAF1 [Brassica rapa]	sp|Q8LDK3|NDUB2_ARATH/4e-10/NADH dehydrogenase [ubiquinone] 1 beta subcomplex subunit 2 OS=Arabidopsis thaliana OX=3702 GN=At1g76200 PE=3 SV=1	brp:103856389/8e-06/membrane-bound transcription factor site-1 protease; K08653 membrane-bound transcription factor site-1 protease [EC:3.4.21.112]	NA	Bra029123,Bra006513,Bra022626	-	-
BraA03g015020.3C	3.4	0.08	2.63667	1.74	1.51533	8.30333	0	3.26667	4.15167	0.786833	gi|685283275|ref|XP_009132547.1|/2.33974e-133/PREDICTED: protein phosphatase inhibitor 2-like [Brassica rapa]	sp|O64598|FB82_ARATH/5e-22/Putative F-box protein At1g70380 OS=Arabidopsis thaliana OX=3702 GN=At1g70380 PE=4 SV=1	aly:ARALYDRAFT_339268/3e-24/hypothetical protein; K12844 U4/U6 small nuclear ribonucleoprotein PRP31	molecular_function:GO:0005515//protein binding;	Bra029126,Bra029122	-	-
BraA03g015110.3C	0.56	13.765	0.856667	7.1625	0.119604	2.03	1.125	0.466667	1.5775	0.295827	gi|685283303|ref|XP_009132561.1|/0/PREDICTED: MATE efflux family protein 5 [Brassica rapa]	sp|Q9FJ80|P2A14_ARATH/0.0/F-box protein PP2-A14 OS=Arabidopsis thaliana OX=3702 GN=PP2A14 PE=1 SV=1	NA	molecular_function:GO:0005515//protein binding;	Bra029137	AT5G52120.1	-
BraA03g015130.3C	57.66	49.205	84.0733	53.4325	1.57345	37.84	46.225	46.4333	42.0325	1.1047	gi|685283318|ref|XP_009132569.1|/1.60361e-152/PREDICTED: ethylene-responsive transcription factor ERF025-like [Brassica rapa]	sp|Q9FJ82|DAPB3_ARATH/0.0/Dihydrodipicolinate reductase-like protein CRR1, chloroplastic OS=Arabidopsis thaliana OX=3702 GN=DAPB3 PE=2 SV=1	brp:103857144/0.0/putative 4-hydroxy-tetrahydrodipicolinate reductase 3, chloroplastic; K16908 chloroplast NAD(P)H dehydrogenase [EC:1.6.99.-]	NA	Bra029140	AT5G52100.1	ko01100//Metabolic pathways;ko01110//Biosynthesis of secondary metabolites;ko01230//Biosynthesis of amino acids;ko00300//Lysine biosynthesis;ko00261//Monobactam biosynthesis
BraA03g015400.3C	88.0567	49.02	169.373	68.5383	2.47122	224.467	294.69	274.28	259.578	1.05664	gi|685283393|ref|XP_009132606.1|/0/PREDICTED: 4-substituted benzoates-glutamate ligase GH3.12-like [Brassica rapa]	sp|P49200|RS201_ARATH/7e-79/40S ribosomal protein S20-1 OS=Arabidopsis thaliana OX=3702 GN=RPS20A PE=2 SV=2	brp:103857176/1e-85/40S ribosomal protein S20-1-like; K02969 small subunit ribosomal protein S20e	NA	Bra029167,Bra038226,Bra022554,Bra028263,Bra035895,Bra010078	AT5G62300.2	ko03010//Ribosome
BraA03g015650.3C	24.5967	12.08	29.9967	18.3383	1.63574	98.4833	89.97	110.137	94.2267	1.16885	gi|685283536|ref|XP_009132678.1|/0/PREDICTED: chromophore lyase CRL, chloroplastic isoform X1 [Brassica rapa] &gt;gi|923786840|ref|XP_013683303.1| PREDICTED: chromophore lyase CRL, chloroplastic [Brassica napus] &gt;gi|674948915|emb|CDX84894.1| BnaA03g13360D [Brassica napus]	sp|Q9LU64|SODF2_ARATH/0.0/Superoxide dismutase [Fe] 2, chloroplastic OS=Arabidopsis thaliana OX=3702 GN=FSD2 PE=1 SV=1	brp:103857203/0.0/superoxide dismutase [Fe] 2, chloroplastic; K04564 superoxide dismutase, Fe-Mn family [EC:1.15.1.1]	NA	Bra029190,Bra035724,Bra029191	AT5G51100.1	ko04146//Peroxisome
BraA03g015680.3C	37.57	55.975	18.5	46.7725	0.395532	20.5433	23.39	19.22	21.9667	0.874962	gi|923775567|ref|XP_013680743.1|/7.31947e-93/PREDICTED: centromere protein S-like [Brassica napus] &gt;gi|674948911|emb|CDX84890.1| BnaA03g13400D [Brassica napus]	sp|P42762|CLPD_ARATH/0.0/Chaperone protein ClpD, chloroplastic OS=Arabidopsis thaliana OX=3702 GN=CLPD PE=1 SV=1	eus:EUTSA_v10012591mg/0.0/hypothetical protein; K03696 ATP-dependent Clp protease ATP-binding subunit ClpC	biological_process:GO:0019538//protein metabolic process;molecular_function:GO:0005524//ATP binding;	Bra029193	AT5G51070.1	-
BraA03g015720.3C	123.977	75.28	166.18	99.6283	1.668	68.4167	90.15	88.87	79.2833	1.12092	gi|674910565|emb|CDY22475.1|/3.31345e-36/BnaC03g22850D [Brassica napus]	NA	pda:103705456/9e-08/probable 26S proteasome non-ATPase regulatory subunit 3; K03033 26S proteasome regulatory subunit N3	molecular_function:GO:0005506//iron ion binding;	Bra022748	AT5G51010.1	ko00910//Nitrogen metabolism
BraA03g016050.3C	2.91667	21.735	4.49	12.3258	0.364276	0.293333	0.45	0.173333	0.371667	0.466368	gi|685283627|ref|XP_009132721.1|/3.71202e-132/PREDICTED: protein LURP-one-related 7 [Brassica rapa]	sp|O64733|U87A2_ARATH/0.0/UDP-glycosyltransferase 87A2 OS=Arabidopsis thaliana OX=3702 GN=UGT87A2 PE=1 SV=1	pper:PRUPE_ppa020679mg/7e-46/hypothetical protein; K11820 N-hydroxythioamide S-beta-glucosyltransferase [EC:2.4.1.195]	NA	Bra022781,Bra018333,Bra018334	-	-
BraA03g016280.3C	2.11333	0.855	3.05333	1.48417	2.05727	3.75667	2.085	2.31	2.92083	0.79087	gi|674948842|emb|CDX84821.1|/1.72551e-54/BnaA03g14090D [Brassica napus]	sp|Q84VY2|NET4B_ARATH/1e-132/Protein NETWORKED 4B OS=Arabidopsis thaliana OX=3702 GN=NET4B PE=2 SV=1	atr:18432364/2e-49/nuclear-pore anchor; K09291 nucleoprotein TPR	molecular_function:GO:0003779//actin binding;	Bra022804,Bra021638	AT2G30500.2	ko03013//RNA transport
BraA03g016490.3C	77.7167	216.535	95.35	147.126	0.648085	146.407	228.345	168.953	187.376	0.901682	gi|685283720|ref|XP_009132766.1|/0/PREDICTED: LOW QUALITY PROTEIN: translation factor GUF1 homolog, mitochondrial-like [Brassica rapa]	sp|Q9LKR3|MD37A_ARATH/0.0/Mediator of RNA polymerase II transcription subunit 37a OS=Arabidopsis thaliana OX=3702 GN=MED37A PE=1 SV=1	brp:103857349/0.0/mediator of RNA polymerase II transcription subunit 37f; K09490 heat shock 70kDa protein 5	NA	Bra022819,Bra015047,Bra028521,Bra023110,Bra009583	AT5G42020.1	ko04141//Protein processing in endoplasmic reticulum;ko03060//Protein export
BraA03g016590.3C	13.1467	2.17	2.55667	7.65833	0.333841	17.2567	3.54	7.52	10.3983	0.723193	gi|923543678|ref|XP_013734161.1|/0/PREDICTED: cell division control protein 48 homolog C-like [Brassica napus]	sp|Q67XC4|TBL40_ARATH/0.0/Protein trichome birefringence-like 40 OS=Arabidopsis thaliana OX=3702 GN=TBL40 PE=2 SV=2	NA	NA	Bra022827,Bra021699	AT2G31110.2	-
BraA03g016760.3C	7.74	3.575	13.77	5.6575	2.43394	8.39667	9.105	10.05	8.75083	1.14846	gi|923787293|ref|XP_013683411.1|/2.24518e-175/PREDICTED: 40S ribosomal protein S3-2 [Brassica napus] &gt;gi|674948796|emb|CDX84775.1| BnaA03g14550D [Brassica napus]	sp|F4IQV7|SCY2_ARATH/0.0/Preprotein translocase subunit SCY2, chloroplastic OS=Arabidopsis thaliana OX=3702 GN=SCY2 PE=2 SV=1	bdi:100830957/4e-37/preprotein translocase subunit SECY, chloroplastic; K10956 protein transport protein SEC61 subunit alpha	NA	Bra022846,Bra039109,Bra031015,Bra029080	AT2G31530.1	ko04141//Protein processing in endoplasmic reticulum;ko04145//Phagosome;ko03060//Protein export
BraA03g016800.3C	225.397	145.32	299.913	185.358	1.61802	483.527	374.785	445.97	429.156	1.03918	gi|685283803|ref|XP_009132804.1|/0/PREDICTED: tRNA(His) guanylyltransferase 1 [Brassica rapa]	sp|Q9M339|RS32_ARATH/4e-166/40S ribosomal protein S3-2 OS=Arabidopsis thaliana OX=3702 GN=RPS3B PE=1 SV=1	brp:103867860/7e-174/40S ribosomal protein S3-2-like; K02985 small subunit ribosomal protein S3e	molecular_function:GO:0003723//RNA binding;	Bra022851,Bra022859,Bra018226,Bra021724,Bra021722,Bra018233	AT2G31610.1	ko03010//Ribosome
BraA03g016820.3C	7.78	41.275	10.5867	24.5275	0.431624	36.8767	59.37	49.55	48.1233	1.02965	gi|685283808|ref|XP_009132807.1|/0/PREDICTED: E3 ubiquitin-protein ligase SINA-like 2 [Brassica rapa]	sp|O04922|GPX2_ARATH/3e-115/Probable glutathione peroxidase 2 OS=Arabidopsis thaliana OX=3702 GN=GPX2 PE=1 SV=1	brp:103857388/1e-121/probable glutathione peroxidase 2; K00432 glutathione peroxidase [EC:1.11.1.9]	NA	Bra022853,Bra018232	AT2G31570.1	ko00480//Glutathione metabolism;ko00590//Arachidonic acid metabolism
BraA03g016920.3C	7.81	2.46	12.07	5.135	2.35054	3.50333	8.51	7.48333	6.00667	1.24584	gi|685283834|ref|XP_009132819.1|/0/PREDICTED: uncharacterized protein LOC103857402 isoform X1 [Brassica rapa]	sp|Q9SKC5|U74D1_ARATH/0.0/UDP-glycosyltransferase 74D1 OS=Arabidopsis thaliana OX=3702 GN=UGT74D1 PE=1 SV=1	sly:101264348/1e-144/UDP-glycosyltransferase 74E1-like; K13691 pathogen-inducible salicylic acid glucosyltransferase [EC:2.4.1.-]	NA	Bra022864,Bra021740,Bra030620,Bra015448	AT2G31750.1	-
BraA03g016940.3C	28.3933	50	13.6767	39.1967	0.348924	42.24	51.245	40.4433	46.7425	0.865237	gi|685283840|ref|XP_009132822.1|/0/PREDICTED: leucine-rich repeat receptor-like serine/threonine/tyrosine-protein kinase SOBIR1 [Brassica rapa] &gt;gi|674948775|emb|CDX84754.1| BnaA03g14760D [Brassica napus]	sp|F4IS56|ILK1_ARATH/0.0/Integrin-linked protein kinase 1 OS=Arabidopsis thaliana OX=3702 GN=ILK1 PE=1 SV=1	cit:102618062/9e-49/probable serine/threonine-protein kinase DDB_G0271682-like; K06272 integrin-linked kinase [EC:2.7.11.1]	biological_process:GO:0006468//protein phosphorylation;molecular_function:GO:0004672//protein kinase activity;GO:0005515//protein binding;GO:0005524//ATP binding;	Bra022866,Bra021744	AT2G31800.1	ko04075//Plant hormone signal transduction
BraA03g016980.3C	2.51	15.195	1.88667	8.8525	0.213122	7.70333	10.34	4.53	9.02167	0.502125	gi|685283850|ref|XP_009132828.1|/3.08762e-95/PREDICTED: cysteine proteinase inhibitor 2-like [Brassica rapa] &gt;gi|289583685|gb|ADD10747.1| phytocystatin 2-2 [Brassica rapa subsp. pekinensis]	sp|Q9SKB2|SBIR1_ARATH/0.0/Leucine-rich repeat receptor-like serine/threonine/tyrosine-protein kinase SOBIR1 OS=Arabidopsis thaliana OX=3702 GN=SOBIR1 PE=1 SV=1	egu:105031935/1e-41/leucine-rich repeat receptor-like serine/threonine/tyrosine-protein kinase SOBIR1; K04730 interleukin-1 receptor-associated kinase 1 [EC:2.7.11.1]	biological_process:GO:0006468//protein phosphorylation;molecular_function:GO:0005524//ATP binding;GO:0004672//protein kinase activity;GO:0005515//protein binding;	Bra022870,Bra021759,Bra021758	AT2G31880.1	-
BraA03g017030.3C	0.776667	3.96	0.713333	2.36833	0.301196	0.853333	2.36	1.05667	1.60667	0.657676	gi|685283875|ref|XP_009132841.1|/0/PREDICTED: myosin-3-like [Brassica rapa]	sp|Q5XF04|GT15_ARATH/0.0/Probable xyloglucan galactosyltransferase GT15 OS=Arabidopsis thaliana OX=3702 GN=GT15 PE=2 SV=1	mtr:MTR_1g102430/5e-77/DEAD-box ATP-dependent RNA helicase; K16911 ATP-dependent RNA helicase DDX21 [EC:3.6.4.13]	NA	Bra022874,Bra033038,Bra005627,Bra021763,Bra024489,Bra021764	AT2G31990.1	-
BraA03g017070.3C	130.69	74.775	219.267	102.733	2.13435	150.427	146.36	151.083	148.393	1.01813	gi|685283867|ref|XP_009132838.1|/0/PREDICTED: LOW QUALITY PROTEIN: F-box/LRR-repeat protein At3g58930-like [Brassica rapa]	sp|Q9SKZ3|RS122_ARATH/1e-77/40S ribosomal protein S12-2 OS=Arabidopsis thaliana OX=3702 GN=RPS12C PE=1 SV=1	eus:EUTSA_v10009044mg/2e-83/hypothetical protein; K02951 small subunit ribosomal protein S12e	NA	Bra022878,Bra005635,Bra026739,Bra021773,Bra026092	AT2G32060.3	ko03010//Ribosome
BraA03g017130.3C	3.25333	0.245	3.08667	1.74917	1.76465	11.4267	7.23	9.35667	9.32833	1.00304	gi|685283895|ref|XP_009132851.1|/0/PREDICTED: myb-related protein 306-like [Brassica rapa]	sp|Q8GXW6|FBL59_ARATH/0.0/F-box/LRR-repeat protein At3g58930 OS=Arabidopsis thaliana OX=3702 GN=At3g58930 PE=2 SV=1	NA	molecular_function:GO:0005515//protein binding;	NA	-	-
BraA03g017510.3C	167.2	443.02	138.63	305.11	0.454361	44.0467	36.42	43.6533	40.2333	1.085	gi|685284007|ref|XP_009132906.1|/0/PREDICTED: probable serine/threonine-protein kinase DDB_G0280111 [Brassica rapa]	sp|Q9SKK4|GSL_ARATH/0.0/Probable 2-oxoacid dependent dioxygenase OS=Arabidopsis thaliana OX=3702 GN=GSL-OH PE=2 SV=1	zma:541977/1e-91/bx6; benzoxazin6 (EC:1.14.20.2); K13229 2,4-dihydroxy-1,4-benzoxazin-3-one-glucoside dioxygenase [EC:1.14.20.2]	biological_process:GO:0055114//oxidation-reduction process;molecular_function:GO:0016491//oxidoreductase activity;	Bra022920,Bra021670,Bra021671,Bra021672,Bra021668	AT2G25450.1	ko01100//Metabolic pathways;ko01110//Biosynthesis of secondary metabolites;ko00941//Flavonoid biosynthesis;ko00402//Benzoxazinoid biosynthesis
BraA03g017640.3C	23.09	8.97	26.41	16.03	1.64754	35.1133	54.085	48.29	44.5992	1.08276	gi|685284042|ref|XP_009132922.1|/9.25482e-179/PREDICTED: probable peroxygenase 3 [Brassica rapa]	sp|P35480|CH60_BRANA/0.0/Chaperonin CPN60, mitochondrial OS=Brassica napus OX=3708 PE=2 SV=1	brp:103857477/0.0/chaperonin CPN60, mitochondrial; K04077 chaperonin GroEL	molecular_function:GO:0005524//ATP binding;	Bra022931,Bra005514,Bra021836	AT2G33210.2	ko03018//RNA degradation
BraA03g018040.3C	12.45	6.225	14.1567	9.3375	1.51611	10.52	10.31	12.1967	10.415	1.17107	gi|685284186|ref|XP_009132992.1|/0/PREDICTED: rRNA-processing protein UTP23 homolog [Brassica rapa]	NA	brp:103857529/0.0/RRP12-like protein; K14794 ribosomal RNA-processing protein 12	molecular_function:GO:0005488//binding;	Bra022973,Bra005434	AT2G34357.1	-
BraA03g018090.3C	59.3	29.04	98.6867	44.17	2.23425	96.1067	99.96	117.417	98.0333	1.19772	gi|685284196|ref|XP_009132997.1|/7.07093e-144/PREDICTED: ceramide-1-phosphate transfer protein-like [Brassica rapa]	sp|P51418|R18A2_ARATH/4e-130/60S ribosomal protein L18a-2 OS=Arabidopsis thaliana OX=3702 GN=RPL18AB PE=1 SV=2	brp:103857536/1e-129/60S ribosomal protein L18a-2-like; K02882 large subunit ribosomal protein L18Ae	NA	Bra022978,Bra005421,Bra021915,Bra010805,Bra005423,Bra027325	AT2G34480.1	ko03010//Ribosome
BraA03g018150.3C	7.07333	4.345	9.20667	5.70917	1.61261	10.1733	17.035	13.8	13.6042	1.0144	gi|922453796|ref|XP_013629409.1|/0/PREDICTED: uncharacterized protein LOC106335435 [Brassica oleracea var. oleracea]	sp|F4IIU4|AIR9_ARATH/0.0/187-kDa microtubule-associated protein AIR9 OS=Arabidopsis thaliana OX=3702 GN=AIR9 PE=1 SV=1	cre:CHLREDRAFT_134759/1e-10/hypothetical protein; K17550 protein phosphatase 1 regulatory subunit 7	molecular_function:GO:0005515//protein binding;	Bra022984	AT2G34680.1	-
BraA03g018290.3C	23.3467	40.475	20.1867	31.9108	0.632596	26.9433	33.82	29.3267	30.3817	0.965275	gi|685284234|ref|XP_009133015.1|/0/PREDICTED: extensin-like isoform X1 [Brassica rapa] &gt;gi|923598907|ref|XP_013740503.1| PREDICTED: protein HAIKU1-like isoform X1 [Brassica napus]	sp|Q05609|CTR1_ARATH/2e-48/Serine/threonine-protein kinase CTR1 OS=Arabidopsis thaliana OX=3702 GN=CTR1 PE=1 SV=1	rcu:RCOM_0220640/3e-124/serine/threonine protein kinase, putative (EC:2.7.10.2); K04422 mitogen-activated protein kinase kinase kinase 13 [EC:2.7.11.25]	biological_process:GO:0006468//protein phosphorylation;molecular_function:GO:0005524//ATP binding;GO:0005515//protein binding;GO:0004672//protein kinase activity;	Bra022999,Bra021945	AT2G35050.1	ko04075//Plant hormone signal transduction
BraA03g018890.3C	102.38	79.375	177.54	90.8775	1.95362	256.047	280.815	277.513	268.431	1.03384	gi|685284347|ref|XP_009133072.1|/1.44271e-42/PREDICTED: uncharacterized protein LOC103857615 [Brassica rapa] &gt;gi|685284349|ref|XP_009133073.1| PREDICTED: uncharacterized protein LOC103857615 [Brassica rapa] &gt;gi|922446805|ref|XP_013627226.1| PREDICTED: protein LITTLE ZIPPER 4-like [Brassica oleracea var. oleracea] &gt;gi|922446808|ref|XP_013627227.1| PREDICTED: protein LITTLE ZIPPER 4-like […	sp|P49636|RL40_NICSY/3e-88/Ubiquitin-60S ribosomal protein L40 OS=Nicotiana sylvestris OX=4096 GN=UBICEP52-7 PE=2 SV=2	tcc:TCM_015479/5e-88/Ubiquitin supergroup,Ribosomal protein L40e; K02927 large subunit ribosomal protein L40e	biological_process:GO:0006412//translation;cellular_component:GO:0005840//ribosome;molecular_function:GO:0005515//protein binding;GO:0003735//structural constituent of ribosome;	Bra023052,Bra005296,Bra017258,Bra009165,Bra034833,Bra033420,Bra029570	AT2G36170.1	ko03010//Ribosome
BraA03g019170.3C	8.92667	16.275	24.4967	12.6008	1.94405	23.19	26.84	16.6	25.015	0.663602	gi|685284406|ref|XP_009133103.1|/0/PREDICTED: ABC transporter B family member 1 [Brassica rapa] &gt;gi|923544251|ref|XP_013734348.1| PREDICTED: ABC transporter B family member 1 [Brassica napus]	sp|Q9SJL9|XTH32_ARATH/0.0/Probable xyloglucan endotransglucosylase/hydrolase protein 32 OS=Arabidopsis thaliana OX=3702 GN=XTH32 PE=2 SV=1	brp:103857641/0.0/probable xyloglucan endotransglucosylase/hydrolase protein 32; K08235 xyloglucan:xyloglucosyl transferase [EC:2.4.1.207]	biological_process:GO:0005975//carbohydrate metabolic process;molecular_function:GO:0004553//hydrolase activity, hydrolyzing O-glycosyl compounds;	Bra023083,Bra005238,Bra017220	AT2G36870.1	-
BraA03g019380.3C	107.177	61.64	126.82	84.4083	1.50246	173.293	203.98	199.167	188.637	1.05582	gi|685284458|ref|XP_009133130.1|/7.09971e-102/PREDICTED: cytokinin riboside 5&apos;-monophosphate phosphoribohydrolase LOG3-like isoform X1 [Brassica rapa] &gt;gi|685284460|ref|XP_009133131.1| PREDICTED: cytokinin riboside 5&apos;-monophosphate phosphoribohydrolase LOG3-like isoform X1 [Brassica rapa] &gt;gi|685284462|ref|XP_009133132.1| PREDICTED: cytokinin riboside 5&apos;-monophosphate phospho…	sp|Q9LFH5|RL122_ARATH/7e-115/60S ribosomal protein L12-2 OS=Arabidopsis thaliana OX=3702 GN=RPL12B PE=1 SV=1	brp:103865580/5e-115/60S ribosomal protein L12-2-like; K02870 large subunit ribosomal protein L12e	biological_process:GO:0006412//translation;cellular_component:GO:0005840//ribosome;molecular_function:GO:0003735//structural constituent of ribosome;	Bra023104,Bra017204,Bra006998,Bra039782,Bra039787,Bra003134,Bra005214	AT2G37190.1	ko03010//Ribosome
BraA03g019420.3C	281.217	104.695	347.25	192.956	1.79963	349.817	394.76	398.05	372.288	1.0692	gi|685284473|ref|XP_009133137.1|/0/PREDICTED: adenylate kinase 1, chloroplastic [Brassica rapa]	sp|Q9ZUU4|CP29B_ARATH/9e-170/RNA-binding protein CP29B, chloroplastic OS=Arabidopsis thaliana OX=3702 GN=CP29B PE=1 SV=1	brp:103857667/0.0/ribonucleoprotein At2g37220, chloroplastic-like; K11294 nucleolin	molecular_function:GO:0003676//nucleic acid binding;	Bra023108,Bra017201,Bra005212,Bra004141,Bra023138,Bra005999	AT2G37220.1	ko03040//Spliceosome
BraA03g019430.3C	6.76	5.725	12.3067	6.2425	1.97143	18.34	18.15	19.9367	18.245	1.09272	gi|685284481|ref|XP_009133141.1|/0/PREDICTED: WRKY transcription factor 44 isoform X2 [Brassica rapa]	sp|Q9ZUU3|PP190_ARATH/0.0/Pentatricopeptide repeat-containing protein At2g37230 OS=Arabidopsis thaliana OX=3702 GN=At2g37230 PE=2 SV=1	crb:CARUB_v10006979mg/2e-56/hypothetical protein; K17964 leucine-rich PPR motif-containing protein, mitochondrial	molecular_function:GO:0005515//protein binding;	Bra023109	AT2G37230.1	-
BraA03g019440.3C	53.2067	128.315	47.48	90.7608	0.523133	56.28	71.17	54.5867	63.725	0.856597	gi|685284487|ref|XP_009133144.1|/3.23522e-140/PREDICTED: 40S ribosomal protein S5-1-like [Brassica rapa] &gt;gi|685305577|ref|XP_009143516.1| PREDICTED: 40S ribosomal protein S5-1-like [Brassica rapa] &gt;gi|922440903|ref|XP_013625421.1| PREDICTED: 40S ribosomal protein S5-1-like [Brassica oleracea var. oleracea] &gt;gi|922466629|ref|XP_013633666.1| PREDICTED: 40S ribosomal protein S5-1-like [Bra…	sp|Q9LKR3|MD37A_ARATH/0.0/Mediator of RNA polymerase II transcription subunit 37a OS=Arabidopsis thaliana OX=3702 GN=MED37A PE=1 SV=1	brp:103857349/0.0/mediator of RNA polymerase II transcription subunit 37f; K09490 heat shock 70kDa protein 5	NA	Bra022819,Bra015047,Bra028521,Bra023110,Bra009583	AT5G42020.1	ko04141//Protein processing in endoplasmic reticulum;ko03060//Protein export
BraA03g019470.3C	52.3867	33.685	71.0667	43.0358	1.65134	76.3867	74.585	70.8933	75.4858	0.939161	gi|685284497|ref|XP_009133150.1|/0/PREDICTED: uncharacterized protein LOC103857677 [Brassica rapa]	sp|Q9ZUT9|RS51_ARATH/7e-139/40S ribosomal protein S5-1 OS=Arabidopsis thaliana OX=3702 GN=RPS5A PE=1 SV=1	brp:103867213/8e-141/40S ribosomal protein S5-1-like; K02989 small subunit ribosomal protein S5e	biological_process:GO:0006412//translation;	Bra023113,Bra005209,Bra017199,Bra038689,Bra034799,Bra001428,Bra017197,Bra005206	AT2G37270.2	ko03010//Ribosome
BraA03g019590.3C	17.67	29.275	10.12	23.4725	0.431143	3.31	4.87	3.63333	4.09	0.888346	gi|674925711|emb|CDY07780.1|/1.21954e-102/BnaA03g17310D [Brassica napus]	sp|O80927|ATL33_ARATH/1e-117/RING-H2 finger protein ATL33 OS=Arabidopsis thaliana OX=3702 GN=ATL33 PE=2 SV=2	tcc:TCM_021958/6e-55/RING-H2 finger protein ATL2J, putative; K19041 E3 ubiquitin-protein ligase RNF38/44 [EC:2.3.2.27]	NA	Bra000007,Bra017177,Bra017174	AT2G37580.1	ko01100//Metabolic pathways;ko00563//Glycosylphosphatidylinositol(GPI)-anchor biosynthesis
BraA03g019610.3C	265.327	159.985	411.13	212.656	1.93331	469.28	434.675	463.723	451.978	1.02599	gi|685284579|ref|XP_009133195.1|/2.26205e-161/PREDICTED: actin-1-like [Brassica rapa] &gt;gi|923528058|ref|XP_013689125.1| PREDICTED: actin-1-like [Brassica napus] &gt;gi|923528061|ref|XP_013689129.1| PREDICTED: actin-1-like [Brassica napus] &gt;gi|923908073|ref|XP_013723938.1| PREDICTED: actin-1-like [Brassica napus] &gt;gi|923908076|ref|XP_013723939.1| PREDICTED: actin-1-like [Brassica napus]	sp|Q9M352|RL362_ARATH/4e-69/60S ribosomal protein L36-2 OS=Arabidopsis thaliana OX=3702 GN=RPL36B PE=3 SV=1	brp:103857723/1e-73/60S ribosomal protein L36-2-like; K02920 large subunit ribosomal protein L36e	NA	Bra000009,Bra005180,Bra017170,Bra003155,Bra005179	AT2G37600.1	ko03010//Ribosome
BraA03g019670.3C	4.01333	12.645	3.8	8.32917	0.456228	10.7933	17.63	13.6167	14.2117	0.958133	gi|674927570|emb|CDY05733.1|/4.34255e-103/BnaC07g00700D [Brassica napus]	sp|O80939|LRK41_ARATH/0.0/L-type lectin-domain containing receptor kinase IV.1 OS=Arabidopsis thaliana OX=3702 GN=LECRK41 PE=2 SV=1	egu:105042690/0.0/L-type lectin-domain containing receptor kinase IV.1-like; K04730 interleukin-1 receptor-associated kinase 1 [EC:2.7.11.1]	biological_process:GO:0006468//protein phosphorylation;molecular_function:GO:0030246//carbohydrate binding;GO:0005524//ATP binding;GO:0004672//protein kinase activity;	Bra000015,Bra005168,Bra035326,Bra000881,Bra018553,Bra007028,Bra000880	AT2G37710.1	ko04626//Plant-pathogen interaction;ko04075//Plant hormone signal transduction
BraA03g019880.3C	7.58	6.99	13.6033	7.285	1.86731	21.0633	26.38	23.3033	23.7217	0.982365	gi|685284653|ref|XP_009133230.1|/0/PREDICTED: transcription factor DIVARICATA-like [Brassica rapa] &gt;gi|923545323|ref|XP_013734701.1| PREDICTED: transcription factor DIVARICATA-like [Brassica napus] &gt;gi|674925684|emb|CDY07753.1| BnaA03g17580D [Brassica napus]	sp|Q9LD43|ACCA_ARATH/0.0/Acetyl-coenzyme A carboxylase carboxyl transferase subunit alpha, chloroplastic OS=Arabidopsis thaliana OX=3702 GN=CAC3 PE=1 SV=1	brp:103857757/0.0/acetyl-coenzyme A carboxylase carboxyl transferase subunit alpha, chloroplastic; K01962 acetyl-CoA carboxylase carboxyl transferase subunit alpha [EC:6.4.1.2]	NA	Bra000037,Bra005141	AT2G38040.2	ko01100//Metabolic pathways;ko01110//Biosynthesis of secondary metabolites;ko01200//Carbon metabolism;ko00620//Pyruvate metabolism;ko01212//Fatty acid metabolism;ko00061//Fatty acid biosynthesis;ko00640//Propanoate metabolism
BraA03g019940.3C	16.1867	0	1.09667	8.09333	0.135502	1.03	0.02	0.463333	0.525	0.88254	gi|685284664|ref|XP_009133236.1|/0/PREDICTED: protein SRG1-like [Brassica rapa]	sp|D7SFH9|LRL26_ARATH/0.0/Protein SUPPRESSOR OF NPR1-1 CONSTITUTIVE 4 OS=Arabidopsis thaliana OX=3702 GN=LRK10L-2.6 PE=1 SV=1	pop:POPTR_0001s371701/2e-173/POPTRDRAFT_753230; glycerophosphoryl diester phosphodiesterase family protein; K01126 glycerophosphoryl diester phosphodiesterase [EC:3.1.4.46]	biological_process:GO:0006468//protein phosphorylation;GO:0006629//lipid metabolic process;molecular_function:GO:0005524//ATP binding;GO:0004672//protein kinase activity;GO:0008081//phosphoric diester hydrolase activity;	Bra000044,Bra035244,Bra004101,Bra034037,Bra019074,Bra034041,Bra026409,Bra019073,Bra019092,Bra028402	AT1G66970.2	ko00564//Glycerophospholipid metabolism
BraA03g019950.3C	0.466667	20.57	33.9833	10.5183	3.23087	0.113333	2.06	1.51	1.08667	1.38957	gi|685284672|ref|XP_009133240.1|/0/PREDICTED: trihelix transcription factor GT-3b-like [Brassica rapa] &gt;gi|923599311|ref|XP_013740623.1| PREDICTED: trihelix transcription factor GT-3b-like [Brassica napus]	sp|O80449|DIOX4_ARATH/0.0/Probable 2-oxoglutarate-dependent dioxygenase ANS OS=Arabidopsis thaliana OX=3702 GN=ANS PE=2 SV=1	rcu:RCOM_1732100/5e-77/flavonol synthase, putative (EC:1.14.11.23); K05278 flavonol synthase [EC:1.14.11.23]	biological_process:GO:0055114//oxidation-reduction process;molecular_function:GO:0016491//oxidoreductase activity;	Bra000045,Bra017132	AT2G38240.1	ko01100//Metabolic pathways;ko01110//Biosynthesis of secondary metabolites;ko00941//Flavonoid biosynthesis
BraA03g020140.3C	10.2233	29.04	7.67667	19.6317	0.391035	38.5667	60.47	25.07	49.5183	0.506277	gi|685284715|ref|XP_009133261.1|/9.14403e-126/PREDICTED: CASP-like protein ARALYDRAFT_321547 [Brassica rapa]	sp|Q8S8P5|WRK33_ARATH/0.0/Probable WRKY transcription factor 33 OS=Arabidopsis thaliana OX=3702 GN=WRKY33 PE=1 SV=2	brp:103857785/0.0/probable WRKY transcription factor 33; K13424 WRKY transcription factor 33	biological_process:GO:0006355//regulation of transcription, DNA-templated;molecular_function:GO:0043565//sequence-specific DNA binding;GO:0003700//transcription factor activity, sequence-specific DNA binding;	Bra000064,Bra017117,Bra005104	AT2G38470.1	ko04626//Plant-pathogen interaction
BraA03g020560.3C	0.03	9.505	1.04	4.7675	0.218144	0	0	0.03	0	InF	gi|685284831|ref|XP_009133319.1|/0/PREDICTED: probable lysine-specific demethylase JMJ14 isoform X1 [Brassica rapa] &gt;gi|685284833|ref|XP_009133321.1| PREDICTED: probable lysine-specific demethylase JMJ14 isoform X1 [Brassica rapa]	sp|Q9ZV15|CDPKK_ARATH/0.0/Calcium-dependent protein kinase 20 OS=Arabidopsis thaliana OX=3702 GN=CPK20 PE=3 SV=1	brp:103857828/0.0/calcium-dependent protein kinase 20; K13412 calcium-dependent protein kinase [EC:2.7.11.1]	biological_process:GO:0006468//protein phosphorylation;molecular_function:GO:0005524//ATP binding;GO:0004672//protein kinase activity;GO:0005509//calcium ion binding;	Bra000105,Bra029859,Bra001373,Bra017094,Bra000684,Bra029377	AT2G38910.1	ko04626//Plant-pathogen interaction
BraA03g020640.3C	38.9433	19.985	52.6167	29.4642	1.78578	59.0433	61.11	62.2967	60.0767	1.03695	gi|685284860|ref|XP_009133334.1|/0/PREDICTED: extensin-2 isoform X1 [Brassica rapa]	sp|Q9ZV06|NATAL_ARATH/2e-152/Probable acetyltransferase NATA1-like OS=Arabidopsis thaliana OX=3702 GN=At2g39020 PE=2 SV=1	dosa:Os04t0498700-01/3e-10/Os04g0498700; Haem peroxidase family protein.; K00430 peroxidase [EC:1.11.1.7]	molecular_function:GO:0008080//N-acetyltransferase activity;	Bra000112	AT2G39020.1	-
BraA03g020700.3C	6.13667	10.8	0.206667	8.46833	0.0244046	4.51	3.11	0	3.81	0	gi|923545061|ref|XP_013734614.1|/0/PREDICTED: MLO-like protein 12 [Brassica napus]	NA	NA	NA	Bra000118	AT2G39170.1	-
BraA03g020850.3C	5.64667	5.45	1.88667	5.54833	0.340042	4.83667	14.34	8.62	9.58833	0.899009	gi|685284913|ref|XP_009133363.1|/0/PREDICTED: caffeoylshikimate esterase-like [Brassica rapa] &gt;gi|923545012|ref|XP_013734596.1| PREDICTED: caffeoylshikimate esterase-like [Brassica napus]	sp|O80623|Y2393_ARATH/0.0/Probable receptor-like protein kinase At2g39360 OS=Arabidopsis thaliana OX=3702 GN=At2g39360 PE=1 SV=1	egr:104420356/5e-152/probable receptor-like protein kinase At5g24010; K04730 interleukin-1 receptor-associated kinase 1 [EC:2.7.11.1]	biological_process:GO:0006468//protein phosphorylation;molecular_function:GO:0004672//protein kinase activity;GO:0005524//ATP binding;	Bra000130,Bra017080,Bra009722	AT2G39360.1	ko04626//Plant-pathogen interaction
BraA03g021180.3C	87.58	25.695	146.613	56.6375	2.58863	88.4567	85.815	97.06	87.1358	1.11389	gi|685284996|ref|XP_009133402.1|/0/PREDICTED: DNA-directed RNA polymerase V subunit 1 [Brassica rapa]	sp|O04204|RLA01_ARATH/0.0/60S acidic ribosomal protein P0-1 OS=Arabidopsis thaliana OX=3702 GN=RPP0A PE=1 SV=1	brp:103857896/0.0/60S acidic ribosomal protein P0-1; K02941 large subunit ribosomal protein LP0	biological_process:GO:0042254//ribosome biogenesis;cellular_component:GO:0005622//intracellular;	Bra000159	AT2G40010.1	ko03010//Ribosome
BraA03g021380.3C	0.263333	0	1.95	0.131667	14.8101	3.46667	1.705	1.87	2.58583	0.723171	gi|685285045|ref|XP_009133427.1|/0/PREDICTED: probable methyltransferase PMT23 [Brassica rapa] &gt;gi|674925542|emb|CDY07611.1| BnaA03g19000D [Brassica napus]	sp|Q9FFQ7|FACT_ARATH/2e-56/Fatty alcohol:caffeoyl-CoA acyltransferase OS=Arabidopsis thaliana OX=3702 GN=FACT PE=2 SV=1	gmx:100775546/1e-60/omega-hydroxypalmitate O-feruloyl transferase-like; K15400 omega-hydroxypalmitate O-feruloyl transferase [EC:2.3.1.188]	molecular_function:GO:0016747//transferase activity, transferring acyl groups other than amino-acyl groups;	Bra000179,Bra004977,Bra017023	AT2G40230.1	ko00073//Cutin, suberine and wax biosynthesis
BraA03g021790.3C	11.3233	100.405	18.5567	55.8642	0.332175	1.30667	11.955	3.18333	6.63083	0.48008	gi|923612041|ref|XP_013744529.1|/0/PREDICTED: uncharacterized protein LOC106447202 [Brassica napus]	sp|Q682T9|CALM5_ARATH/1e-105/Calmodulin-5 OS=Arabidopsis thaliana OX=3702 GN=CAM5 PE=1 SV=1	brp:103830067/1e-104/calmodulin-5; K02183 calmodulin	molecular_function:GO:0005509//calcium ion binding;	Bra000214,Bra014671,Bra007269,Bra002368,Bra003251,Bra034981	AT2G41110.1	ko04626//Plant-pathogen interaction;ko04070//Phosphatidylinositol signaling system
BraA03g021820.3C	6.21333	20.645	4.38	13.4292	0.326156	0.55	0.43	0.193333	0.49	0.394558	gi|15225840|ref|NP_180271.1|/5.64056e-104/calmodulin 5 [Arabidopsis thaliana] &gt;gi|15229010|ref|NP_191239.1| calmodulin 3 [Arabidopsis thaliana] &gt;gi|30688531|ref|NP_850344.1| calmodulin 2 [Arabidopsis thaliana] &gt;gi|297820452|ref|XP_002878109.1| calmodulin-2 [Arabidopsis lyrata subsp. lyrata] &gt;gi|297824053|ref|XP_002879909.1| calmodulin-2 [Arabidopsis lyrata subsp. lyrata] &gt;gi|565464…	sp|O80668|AVT1A_ARATH/0.0/Amino acid transporter AVT1A OS=Arabidopsis thaliana OX=3702 GN=AVT1A PE=2 SV=2	brp:103857969/0.0/vacuolar amino acid transporter 1-like; K15015 solute carrier family 32 (vesicular inhibitory amino acid transporter)	NA	Bra000217,Bra016949,Bra004605	AT2G41190.1	-
BraA03g022040.3C	15.48	46.13	16.67	30.805	0.541146	8.43667	17.575	13.5867	13.0058	1.04466	gi|685285174|ref|XP_009133496.1|/0/PREDICTED: S-formylglutathione hydrolase [Brassica rapa]	sp|Q84M24|AB1A_ARATH/0.0/ABC transporter A family member 1 OS=Arabidopsis thaliana OX=3702 GN=ABCA1 PE=2 SV=2	tcc:TCM_024563/0.0/ABC transporter family, cholesterol/phospholipid flippase isoform 1; K05643 ATP-binding cassette, subfamily A (ABC1), member 3	biological_process:GO:0006810//transport;cellular_component:GO:0016021//integral component of membrane;molecular_function:GO:0005215//transporter activity;GO:0016887//ATPase activity;GO:0005524//ATP binding;	Bra000236	AT2G41700.1	ko02010//ABC transporters
BraA03g022110.3C	135.217	70.37	183.63	102.793	1.7864	362.313	339.21	376.153	350.762	1.07239	gi|685285199|ref|XP_009133509.1|/0/PREDICTED: AP2-like ethylene-responsive transcription factor At2g41710 isoform X2 [Brassica rapa] &gt;gi|923908885|ref|XP_013724307.1| PREDICTED: AP2-like ethylene-responsive transcription factor At2g41710 isoform X3 [Brassica napus]	sp|Q93VB8|RS22_ARATH/3e-180/40S ribosomal protein S2-2 OS=Arabidopsis thaliana OX=3702 GN=RPS2B PE=2 SV=1	brp:103857998/0.0/40S ribosomal protein S2-2-like; K02981 small subunit ribosomal protein S2e	biological_process:GO:0006412//translation;cellular_component:GO:0005840//ribosome;molecular_function:GO:0003723//RNA binding;GO:0003735//structural constituent of ribosome;	Bra000242,Bra016913,Bra004654,Bra035439	AT2G41840.1	ko03010//Ribosome
BraA03g022180.3C	0.0933333	3.74	3.72333	1.91667	1.94261	0.26	9.405	4.19667	4.8325	0.868426	gi|685285216|ref|XP_009133516.1|/0/PREDICTED: zinc finger CCCH domain-containing protein 30-like [Brassica rapa] &gt;gi|685285218|ref|XP_009133517.1| PREDICTED: zinc finger CCCH domain-containing protein 30-like [Brassica rapa] &gt;gi|685285221|ref|XP_009133518.1| PREDICTED: zinc finger CCCH domain-containing protein 30-like [Brassica rapa] &gt;gi|685285223|ref|XP_009133520.1| PREDICTED: zinc fin…	sp|Q6R567|RMA1_CAPAN/1e-23/E3 ubiquitin-protein ligase RMA1H1 OS=Capsicum annuum OX=4072 GN=RMA1H1 PE=1 SV=1	brp:103858007/0.0/uncharacterized LOC103858007; K10666 E3 ubiquitin-protein ligase RNF5 [EC:2.3.2.27]	NA	Bra000250,Bra004666,Bra003314	AT2G42030.1	ko04141//Protein processing in endoplasmic reticulum
BraA03g022530.3C	124.923	269.685	304.31	197.304	1.54234	526.993	844.335	752.693	685.664	1.09776	gi|685285297|ref|XP_009133557.1|/0/PREDICTED: protein MEI2-like 2 isoform X1 [Brassica rapa]	sp|Q9SKX4|RK3A_ARATH/1e-167/50S ribosomal protein L3-1, chloroplastic OS=Arabidopsis thaliana OX=3702 GN=RPL3A PE=2 SV=1	brp:103858043/0.0/50S ribosomal protein L3-1, chloroplastic; K02906 large subunit ribosomal protein L3	biological_process:GO:0006412//translation;cellular_component:GO:0005840//ribosome;GO:0005622//intracellular;molecular_function:GO:0003735//structural constituent of ribosome;	Bra000285	AT2G43030.1	ko03010//Ribosome
BraA03g022670.3C	9.04	16.4	5.89667	12.72	0.463574	7.79667	16.525	11.4033	12.1608	0.93771	gi|922474568|ref|XP_013636105.1|/0/PREDICTED: extensin-2-like [Brassica oleracea var. oleracea]	NA	NA	NA	Bra000300,Bra037720	AT2G43320.2	-
BraA03g022720.3C	10.2633	1.49	12.8967	5.87667	2.19455	24.3333	16.375	24.2033	20.3542	1.18911	gi|685285354|ref|XP_009133584.1|/0/PREDICTED: LOW QUALITY PROTEIN: probable methyltransferase PMT19 [Brassica rapa]	sp|P54967|BIOB_ARATH/0.0/Biotin synthase, mitochondrial OS=Arabidopsis thaliana OX=3702 GN=BIO2 PE=1 SV=1	brp:103858066/0.0/biotin synthase-like; K01012 biotin synthase [EC:2.8.1.6]	molecular_function:GO:0003824//catalytic activity;GO:0051536//iron-sulfur cluster binding;	Bra000303,Bra004758	AT2G43360.1	ko01100//Metabolic pathways;ko00780//Biotin metabolism
BraA03g022740.3C	18.8367	25.15	12.01	21.9933	0.546075	24.0533	15.44	15.9133	19.7467	0.805874	gi|685285358|ref|XP_009133586.1|/0/PREDICTED: CMP-sialic acid transporter 2 isoform X1 [Brassica rapa] &gt;gi|685285361|ref|XP_009133587.1| PREDICTED: CMP-sialic acid transporter 2 isoform X2 [Brassica rapa] &gt;gi|685285363|ref|XP_009133588.1| PREDICTED: CMP-sialic acid transporter 2 isoform X1 [Brassica rapa]	sp|O24495|GLO2M_ARATH/0.0/Hydroxyacylglutathione hydrolase 1, mitochondrial OS=Arabidopsis thaliana OX=3702 GN=GLX2-1 PE=2 SV=2	brp:103858069/0.0/hydroxyacylglutathione hydrolase 1, mitochondrial-like; K01069 hydroxyacylglutathione hydrolase [EC:3.1.2.6]	biological_process:GO:0017001//antibiotic catabolic process;molecular_function:GO:0008270//zinc ion binding;GO:0008800//beta-lactamase activity;	Bra000305,Bra004763,Bra037715	AT2G43430.2	ko00620//Pyruvate metabolism
BraA03g022810.3C	2.36667	0.165	2.08667	1.26583	1.64845	3.81667	0.445	3.04667	2.13083	1.4298	gi|685285383|ref|XP_009133598.1|/0/PREDICTED: biotin synthase-like [Brassica rapa]	sp|O22864|NLP8_ARATH/0.0/Protein NLP8 OS=Arabidopsis thaliana OX=3702 GN=NLP8 PE=2 SV=1	csl:COCSUDRAFT_46926/8e-09/hypothetical protein; K14833 nucleolar complex protein 2	molecular_function:GO:0005515//protein binding;	Bra000307,Bra000308,Bra004767,Bra037711	AT2G43500.2	-
BraA03g022860.3C	79.0767	15.83	20.48	47.4533	0.431582	13.7267	179.715	45.7633	96.7208	0.473149	gi|685285407|ref|XP_009133611.1|/0/PREDICTED: protein NLP8-like isoform X3 [Brassica rapa]	sp|Q06209|CHI4_BRANA/0.0/Basic endochitinase CHB4 OS=Brassica napus OX=3708 PE=1 SV=2	brp:103858080/0.0/basic endochitinase CHB4; K01183 chitinase [EC:3.2.1.14]	molecular_function:GO:0008061//chitin binding;	Bra000311,Bra022797,Bra037699	AT2G43590.1	ko01100//Metabolic pathways;ko00520//Amino sugar and nucleotide sugar metabolism
BraA03g022910.3C	19.1667	75.735	21.75	47.4508	0.458369	31.3033	83	39.2567	57.1517	0.686886	gi|674950289|emb|CDX83478.1|/8.47811e-62/BnaA03g20280D [Brassica napus]	sp|O22841|CHI62_ARATH/0.0/Endochitinase At2g43620 OS=Arabidopsis thaliana OX=3702 GN=At2g43620 PE=3 SV=1	brp:103858083/0.0/basic endochitinase CHB4; K01183 chitinase [EC:3.2.1.14]	molecular_function:GO:0008061//chitin binding;	Bra000315,Bra004772,Bra004773,Bra000314	AT2G43620.1	ko01100//Metabolic pathways;ko00520//Amino sugar and nucleotide sugar metabolism
BraA03g023080.3C	0.0433333	2.355	0.0866667	1.19917	0.0722724	0.323333	1.935	0.603333	1.12917	0.534317	gi|685285449|ref|XP_009133631.1|/6.54294e-126/PREDICTED: inactive protein RESTRICTED TEV MOVEMENT 1-like [Brassica rapa]	sp|O22822|U74F2_ARATH/0.0/UDP-glycosyltransferase 74F2 OS=Arabidopsis thaliana OX=3702 GN=UGT74F2 PE=1 SV=1	brp:103858099/0.0/UDP-glycosyltransferase 74F2-like; K13691 pathogen-inducible salicylic acid glucosyltransferase [EC:2.4.1.-]	NA	Bra000330,Bra000329,Bra004787,Bra004788	AT2G43820.1	-
BraA03g023230.3C	7.51333	13.225	2.99333	10.3692	0.288676	12.09	42.53	21.33	27.31	0.781033	gi|685285481|ref|XP_009133648.1|/0/PREDICTED: outer envelope pore protein 37, chloroplastic [Brassica rapa] &gt;gi|923545466|ref|XP_013734750.1| PREDICTED: outer envelope pore protein 37, chloroplastic [Brassica napus]	sp|O80582|FBK46_ARATH/0.0/F-box/kelch-repeat protein At2g44130 OS=Arabidopsis thaliana OX=3702 GN=At2g44130 PE=2 SV=2	ppp:PHYPADRAFT_169940/2e-19/hypothetical protein; K10443 kelch-like protein 2/3	molecular_function:GO:0005515//protein binding;	Bra000342,Bra004807	AT2G44140.2	ko04140//Regulation of autophagy
BraA03g023250.3C	5.86333	6.95	0.58	6.40667	0.0905307	2.35333	9.09	4.17667	5.72167	0.729974	gi|685285485|ref|XP_009133650.1|/7.09138e-149/PREDICTED: uncharacterized protein LOC103858110 [Brassica rapa]	sp|Q9FV49|MAP21_ARATH/0.0/Methionine aminopeptidase 2A OS=Arabidopsis thaliana OX=3702 GN=MAP2A PE=2 SV=2	brp:103858120/0.0/methionine aminopeptidase 2A; K01265 methionyl aminopeptidase [EC:3.4.11.18]	NA	Bra000344,Bra014520,Bra007499	AT2G44180.1	-
BraA03g023350.3C	21.3467	34.565	16.5833	27.9558	0.593198	41.88	49.075	46.2567	45.4775	1.01713	gi|674950247|emb|CDX83436.1|/0/BnaA03g20700D [Brassica napus]	sp|P20115|CISY4_ARATH/0.0/Citrate synthase 4, mitochondrial OS=Arabidopsis thaliana OX=3702 GN=CSY4 PE=1 SV=3	brp:103858130/0.0/citrate synthase 4, mitochondrial; K01647 citrate synthase [EC:2.3.3.1]	molecular_function:GO:0046912//transferase activity, transferring acyl groups, acyl groups converted into alkyl on transfer;	Bra000351,Bra037657,Bra014513	AT2G44350.2	ko01100//Metabolic pathways;ko01110//Biosynthesis of secondary metabolites;ko01200//Carbon metabolism;ko01230//Biosynthesis of amino acids;ko01210//2-Oxocarboxylic acid metabolism;ko00630//Glyoxylate and dicarboxylate metabolism;ko00020//Citrate cycle (TCA cycle)
BraA03g023360.3C	2.26667	13.855	1.51333	8.06083	0.187739	0.59	0	0.246667	0.295	0.836158	gi|685285512|ref|XP_009133664.1|/0/PREDICTED: pre-mRNA-splicing factor CWC25 homolog [Brassica rapa]	sp|Q7Y0E8|NRX11_ORYSJ/3e-08/Probable nucleoredoxin 1-1 OS=Oryza sativa subsp. japonica OX=39947 GN=Os03g0405500 PE=2 SV=1	tcc:TCM_027003/4e-16/Cysteine/Histidine-rich C1 domain family protein, putative; K16219 protein N-terminal methyltransferase [EC:2.1.1.244]	NA	Bra000352,Bra037654,Bra028465	-	-
BraA03g023560.3C	8.08	1.54	10.2367	4.81	2.12821	8.14667	5.77	5.74667	6.95833	0.825868	gi|923571818|ref|XP_013739106.1|/1.60027e-153/PREDICTED: ELMO domain-containing protein A-like [Brassica napus]	sp|F4IH25|BOP1_ARATH/0.0/Ribosome biogenesis protein BOP1 homolog OS=Arabidopsis thaliana OX=3702 GN=BOP1 PE=1 SV=1	brp:103858155/0.0/ribosome biogenesis protein BOP1 homolog; K14824 ribosome biogenesis protein ERB1	molecular_function:GO:0005515//protein binding;	Bra000371,Bra004892	AT2G40360.1	-
BraA03g023660.3C	1.06	2.575	0.186667	1.8175	0.102705	0.283333	0	0.176667	0.141667	1.24706	gi|687568943|ref|NP_001288809.1|/4.3859e-176/SPX domain-containing protein 3 [Brassica rapa] &gt;gi|937576189|ref|NP_001302830.1| SPX domain-containing protein 3-like [Brassica napus] &gt;gi|334050274|gb|AEG42534.1| SPX domain-harboring protein 3.1 [Brassica napus] &gt;gi|355398233|gb|AER70120.1| phosphorus starvation-induced protein [Brassica napus] &gt;gi|355398237|gb|AER70122.1| phosphorus sta…	sp|O22149|PME17_ARATH/0.0/Probable pectinesterase/pectinesterase inhibitor 17 OS=Arabidopsis thaliana OX=3702 GN=PME17 PE=2 SV=2	brp:103858168/0.0/probable pectinesterase/pectinesterase inhibitor 17; K01051 pectinesterase [EC:3.1.1.11]	molecular_function:GO:0004857//enzyme inhibitor activity;	Bra000382,Bra004892,Bra040320	AT2G45220.1	ko01100//Metabolic pathways;ko00500//Starch and sucrose metabolism;ko00040//Pentose and glucuronate interconversions
BraA03g023760.3C	17.45	22.89	7.99667	20.17	0.396463	71.69	74.935	72.4	73.3125	0.987553	gi|685285615|ref|XP_009133718.1|/0/PREDICTED: probable pectinesterase/pectinesterase inhibitor 17 [Brassica rapa] &gt;gi|923545615|ref|XP_013734801.1| PREDICTED: probable pectinesterase/pectinesterase inhibitor 17 [Brassica napus]	sp|Q50EK3|C04C1_PINTA/4e-106/Cytochrome P450 704C1 OS=Pinus taeda OX=3352 GN=CYP704C1 PE=2 SV=1	cit:102626615/2e-71/cytochrome P450 94A1-like; K00517	biological_process:GO:0055114//oxidation-reduction process;molecular_function:GO:0016705//oxidoreductase activity, acting on paired donors, with incorporation or reduction of molecular oxygen;GO:0005506//iron ion binding;GO:0020037//heme binding;	Bra000391,Bra000390,Bra004918,Bra004923	AT2G45510.1	ko01100//Metabolic pathways;ko00073//Cutin, suberine and wax biosynthesis
BraA03g024000.3C	392.013	864.035	412.97	628.024	0.65757	56.82	128.335	110.907	92.5775	1.19799	gi|685285664|ref|XP_009133745.1|/4.61444e-68/PREDICTED: ubiquitin-related modifier 1 homolog 1 [Brassica rapa] &gt;gi|922452316|ref|XP_013628911.1| PREDICTED: ubiquitin-related modifier 1 homolog 1 [Brassica oleracea var. oleracea] &gt;gi|923599406|ref|XP_013740650.1| PREDICTED: ubiquitin-related modifier 1 homolog 1 [Brassica napus] &gt;gi|923912273|ref|XP_013725841.1| PREDICTED: ubiquitin-relat…	sp|Q06611|PIP12_ARATH/0.0/Aquaporin PIP1-2 OS=Arabidopsis thaliana OX=3702 GN=PIP1-2 PE=1 SV=1	crb:CARUB_v10023782mg/0.0/hypothetical protein; K09872 aquaporin PIP	NA	Bra004950,Bra039301,Bra014437	AT2G45960.1	-
BraA03g024060.3C	7.27	21.135	3.16667	14.2025	0.222965	3.83667	22.09	3.10667	12.9633	0.23965	gi|674864132|emb|CDY68272.1|/0/BnaAnng26680D [Brassica napus]	sp|Q9LQ92|PUB54_ARATH/7e-123/U-box domain-containing protein 54 OS=Arabidopsis thaliana OX=3702 GN=PUB54 PE=2 SV=1	mdm:103416216/2e-21/U-box domain-containing protein 33-like; K04733 interleukin-1 receptor-associated kinase 4 [EC:2.7.11.1]	biological_process:GO:0016567//protein ubiquitination;molecular_function:GO:0004842//ubiquitin-protein transferase activity;	Bra000412,Bra033242	AT1G01680.1	ko04141//Protein processing in endoplasmic reticulum;ko04120//Ubiquitin mediated proteolysis
BraA03g024300.3C	52.81	0.255	16.1767	26.5325	0.609693	10.9867	0	4.94333	5.49333	0.899879	gi|685285741|ref|XP_009133783.1|/7.48033e-94/PREDICTED: uncharacterized protein LOC103858220 [Brassica rapa]	sp|Q8L5W8|PIL1_ARATH/0.0/Transcription factor PIL1 OS=Arabidopsis thaliana OX=3702 GN=PIL1 PE=1 SV=1	jcu:105642714/8e-32/transcription factor PIL1-like; K12126 phytochrome-interacting factor 3	molecular_function:GO:0046983//protein dimerization activity;	Bra000436,Bra004489,Bra003483	AT2G46970.1	ko04075//Plant hormone signal transduction;ko04712//Circadian rhythm - plant
BraA03g024340.3C	198.54	117.445	281.227	157.993	1.78	467.087	520.87	568.68	493.978	1.15122	gi|685285751|ref|XP_009133788.1|/4.1488e-81/PREDICTED: calcium-binding protein KIC-like [Brassica rapa]	sp|P59232|R27AB_ARATH/4e-96/Ubiquitin-40S ribosomal protein S27a-2 OS=Arabidopsis thaliana OX=3702 GN=RPS27AB PE=2 SV=2	brp:103830351/4e-95/ubiquitin-40S ribosomal protein S27a-3; K02977 small subunit ribosomal protein S27Ae	biological_process:GO:0006468//protein phosphorylation;molecular_function:GO:0005524//ATP binding;GO:0004672//protein kinase activity;	Bra000440,Bra033420	AT2G47115.1	ko03010//Ribosome
BraA03g024520.3C	59.76	41.245	97.0833	50.5025	1.92235	120.393	154.64	162.713	137.517	1.18323	gi|922451550|ref|XP_013628670.1|/1.1103e-36/PREDICTED: DEAD-box ATP-dependent RNA helicase 24 isoform X1 [Brassica oleracea var. oleracea]	sp|P49692|RL7A1_ARATH/3e-179/60S ribosomal protein L7a-1 OS=Arabidopsis thaliana OX=3702 GN=RPL7AA PE=2 SV=2	brp:103858249/0.0/60S ribosomal protein L7a-1; K02936 large subunit ribosomal protein L7Ae	NA	Bra000455,Bra004442,Bra014387,Bra003512,Bra007707,Bra019201	AT2G47610.1	ko03010//Ribosome
BraA03g024550.3C	34.5233	14.365	56.28	24.4442	2.30239	223.653	200.48	241.997	212.067	1.14113	gi|674950143|emb|CDX83332.1|/0/BnaA03g21740D [Brassica napus]	sp|Q8L4N1|PHO34_ARATH/2e-15/Universal stress protein PHOS34 OS=Arabidopsis thaliana OX=3702 GN=PHOS34 PE=1 SV=1	NA	biological_process:GO:0006950//response to stress;	Bra000458,Bra021440,Bra004435	AT2G47710.1	-
BraA03g024570.3C	126.24	70.35	180.177	98.295	1.83302	3.96667	3.55	4.88333	3.75833	1.29933	gi|685285793|ref|XP_009133811.1|/4.53589e-41/PREDICTED: probable cytochrome c oxidase subunit 5C-1 [Brassica rapa] &gt;gi|923545871|ref|XP_013734895.1| PREDICTED: probable cytochrome c oxidase subunit 5C-1 [Brassica napus] &gt;gi|923809640|ref|XP_013690492.1| PREDICTED: probable cytochrome c oxidase subunit 5C-1 [Brassica napus] &gt;gi|674895068|emb|CDY37800.1| BnaC04g00250D [Brassica napus] &gt;…	sp|O65458|BGL03_ARATH/6e-71/Beta-glucosidase 3 OS=Arabidopsis thaliana OX=3702 GN=BGLU3 PE=3 SV=2	brp:103858255/1e-99/beta-glucosidase 3-like; K01188 beta-glucosidase [EC:3.2.1.21]	biological_process:GO:0005975//carbohydrate metabolic process;molecular_function:GO:0004553//hydrolase activity, hydrolyzing O-glycosyl compounds;	Bra000461,Bra021441,Bra006755,Bra006756,Bra020858	AT4G22100.1	ko01100//Metabolic pathways;ko01110//Biosynthesis of secondary metabolites;ko00500//Starch and sucrose metabolism;ko00940//Phenylpropanoid biosynthesis;ko00460//Cyanoamino acid metabolism
BraA03g024620.3C	6.43333	3.31	11.4633	4.87167	2.35306	9.36333	10.505	7.31667	9.93417	0.736515	gi|674950136|emb|CDX83325.1|/0/BnaA03g21810D [Brassica napus]	sp|Q9FK23|MTEF8_ARATH/6e-09/Transcription termination factor MTERF8, chloroplastic OS=Arabidopsis thaliana OX=3702 GN=MTERF8 PE=1 SV=1	brp:103858260/0.0/uncharacterized LOC103858260; K15032 mTERF domain-containing protein, mitochondrial	biological_process:GO:0006355//regulation of transcription, DNA-templated;molecular_function:GO:0003690//double-stranded DNA binding;	Bra000465	-	-
BraA03g024700.3C	886.64	1294.53	540.547	1090.59	0.495648	82.4167	74.835	58.46	78.6258	0.743522	gi|685285827|ref|XP_009133830.1|/0/PREDICTED: uncharacterized protein LOC103858259 [Brassica rapa]	sp|P46421|GSTU5_ARATH/3e-147/Glutathione S-transferase U5 OS=Arabidopsis thaliana OX=3702 GN=GSTU5 PE=2 SV=1	brp:103858271/2e-162/glutathione S-transferase U5; K00799 glutathione S-transferase [EC:2.5.1.18]	molecular_function:GO:0005515//protein binding;	Bra000474,Bra018386	AT2G29450.1	ko00480//Glutathione metabolism
BraA03g024980.3C	10.4667	7.695	13.6967	9.08083	1.50831	6.22333	74.975	55.6233	40.5992	1.37006	gi|923573546|ref|XP_013739124.1|/0/PREDICTED: V-type proton ATPase subunit a1-like [Brassica napus]	sp|P21239|RUB1_BRANA/0.0/RuBisCO large subunit-binding protein subunit alpha, chloroplastic (Fragment) OS=Brassica napus OX=3708 PE=2 SV=2	ccp:CHC_T00010148001/0.0/Chaperonine 60; K04077 chaperonin GroEL	molecular_function:GO:0005524//ATP binding;	Bra000498,Bra034383,Bra011985	AT2G28000.1	ko03018//RNA degradation
BraA03g025000.3C	85.49	37.69	129.287	61.59	2.09915	191.69	198.46	180.183	195.075	0.923662	gi|685285912|ref|XP_009133875.1|/4.74816e-168/PREDICTED: LOB domain-containing protein 11-like [Brassica rapa] &gt;gi|674950101|emb|CDX83290.1| BnaA03g22160D [Brassica napus]	sp|P51407|RLA21_ARATH/1e-65/60S acidic ribosomal protein P2-1 OS=Arabidopsis thaliana OX=3702 GN=RPP2A PE=3 SV=2	brp:103858307/5e-75/60S acidic ribosomal protein P2-1; K02943 large subunit ribosomal protein LP2	NA	Bra000501,Bra012004	AT2G27720.1	ko03010//Ribosome
BraA03g025090.3C	8.39667	37.03	5.20667	22.7133	0.229234	2.43	7.335	3.46333	4.8825	0.709336	NA	sp|Q9ZQG9|E1314_ARATH/0.0/Glucan endo-1,3-beta-glucosidase 14 OS=Arabidopsis thaliana OX=3702 GN=At2g27500 PE=2 SV=2	crb:CARUB_v10012467mg/2e-68/hypothetical protein; K19619 tyrosyl-DNA phosphodiesterase 2 [EC:3.1.4.-]	NA	Bra000508,Bra012015	AT2G27500.1	-
BraA03g025460.3C	6.41	11.61	2.76333	9.01	0.306696	13.65	22.475	10.6	18.0625	0.586851	gi|685286007|ref|XP_009133921.1|/0/PREDICTED: uncharacterized protein LOC103858340 [Brassica rapa]	NA	NA	NA	Bra000544	AT2G26530.1	-
BraA03g025890.3C	25.2133	5.935	5.56667	15.5742	0.35743	10.69	3.27	6.93333	6.98	0.993314	gi|685286138|ref|XP_009133990.1|/0/PREDICTED: cytochrome P450 81D11-like [Brassica rapa]	sp|P14918|EXTN_MAIZE/3e-09/Extensin OS=Zea mays OX=4577 GN=HRGP PE=2 SV=1	cit:102628180/1e-16/uncharacterized LOC102628180; K08900 mitochondrial chaperone BCS1	NA	Bra000586,Bra031153	AT2G20960.1	-
BraA03g025900.3C	33.8267	42.69	15.0833	38.2583	0.39425	75.7167	72.31	75.09	74.0133	1.01455	gi|685286140|ref|XP_009133991.1|/0/PREDICTED: metal transporter Nramp3 [Brassica rapa]	sp|Q9FPQ6|GP1_CHLRE/5e-10/Vegetative cell wall protein gp1 OS=Chlamydomonas reinhardtii OX=3055 GN=GP1 PE=1 SV=1	tcc:TCM_000220/2e-12/P-loop containing nucleoside triphosphate hydrolases superfamily protein; K08900 mitochondrial chaperone BCS1	NA	Bra000587,Bra031152	-	-
BraA03g026480.3C	13.43	0	11.2767	6.715	1.67932	0	0.095	0	0.0475	0	gi|685286286|ref|XP_009134068.1|/0/PREDICTED: putative methylesterase 19 [Brassica rapa]	sp|Q9FPT1|UBP12_ARATH/3e-10/Ubiquitin carboxyl-terminal hydrolase 12 OS=Arabidopsis thaliana OX=3702 GN=UBP12 PE=1 SV=2	jcu:105629182/2e-49/MATH domain-containing protein At5g43560-like; K10523 speckle-type POZ protein	molecular_function:GO:0005515//protein binding;	Bra000640,Bra032150,Bra001787	AT3G20360.1	-
BraA03g026590.3C	6.27	2.495	8.46	4.3825	1.93041	5.46	1.805	4.02333	3.6325	1.10759	gi|685286315|ref|XP_009134083.1|/0/PREDICTED: oxysterol-binding protein-related protein 1C isoform X1 [Brassica rapa]	NA	NA	NA	Bra000650,Bra000648,Bra000649	AT4G08510.1	-
BraA03g026710.3C	11.0033	21.115	7.57	16.0592	0.471382	23.8433	20.32	21.3767	22.0817	0.968073	gi|674856968|emb|CDY70434.1|/0/BnaA03g57120D [Brassica napus]	sp|Q8VZG8|MIK2_ARATH/0.0/MDIS1-interacting receptor like kinase 2 OS=Arabidopsis thaliana OX=3702 GN=MIK2 PE=1 SV=3	mtr:MTR_5g045910/0.0/Receptor-like protein kinase; K17422 large subunit ribosomal protein L41	biological_process:GO:0006468//protein phosphorylation;molecular_function:GO:0005524//ATP binding;GO:0004672//protein kinase activity;GO:0005515//protein binding;	Bra000657	AT4G08850.1	ko04626//Plant-pathogen interaction
BraA03g027060.3C	116.343	79.17	236.433	97.7567	2.41859	281.587	342.425	355.823	312.006	1.14044	gi|685286438|ref|XP_009134147.1|/2.48557e-67/PREDICTED: auxin-induced protein 15A [Brassica rapa] &gt;gi|923599711|ref|XP_013740750.1| PREDICTED: auxin-induced protein 15A [Brassica napus] &gt;gi|674942506|emb|CDX90724.1| BnaA03g24040D [Brassica napus]	sp|P34788|RS18_ARATH/5e-108/40S ribosomal protein S18 OS=Arabidopsis thaliana OX=3702 GN=RPS18A PE=1 SV=1	brp:103840031/5e-108/40S ribosomal protein S18; K02964 small subunit ribosomal protein S18e	molecular_function:GO:0003676//nucleic acid binding;	Bra000692,Bra034447,Bra028028	AT1G34030.1	ko03010//Ribosome
BraA03g027260.3C	116.77	67.51	160.363	92.14	1.74043	144.347	105.91	137.777	125.128	1.10108	gi|685286509|ref|XP_009134181.1|/0/PREDICTED: probable VAMP-like protein At1g33475 [Brassica rapa]	sp|Q9SZY1|NACA4_ARATH/1e-100/Nascent polypeptide-associated complex subunit alpha-like protein 4 OS=Arabidopsis thaliana OX=3702 GN=At4g10480 PE=1 SV=1	brp:103858564/8e-115/nascent polypeptide-associated complex subunit alpha-like protein 4; K03626 nascent polypeptide-associated complex subunit alpha	cellular_component:GO:0005854//nascent polypeptide-associated complex;	Bra000711,Bra012259,Bra037920	AT4G10480.1	-
BraA03g027290.3C	0.886667	4.875	0.18	2.88083	0.0624819	0.816667	2.06	1.83333	1.43833	1.27462	gi|685286517|ref|XP_009134185.1|/0/PREDICTED: putative fructokinase-5 [Brassica rapa] &gt;gi|923927932|ref|XP_013732864.1| PREDICTED: probable fructokinase-5 [Brassica napus] &gt;gi|674942531|emb|CDX90749.1| BnaA03g24290D [Brassica napus]	sp|Q9ZSA8|DLO1_ARATH/1e-179/Protein DMR6-LIKE OXYGENASE 1 OS=Arabidopsis thaliana OX=3702 GN=DLO1 PE=1 SV=1	smo:SELMODRAFT_452904/3e-60/2-oxoglutarate-iron(II)-dependent oxygenase; K06892 feruloyl-CoA ortho-hydroxylase [EC:1.14.11.-]	biological_process:GO:0055114//oxidation-reduction process;molecular_function:GO:0016491//oxidoreductase activity;	Bra000713	AT4G10500.1	ko01100//Metabolic pathways;ko01110//Biosynthesis of secondary metabolites;ko00941//Flavonoid biosynthesis
BraA03g027300.3C	2.25667	4.92	1.83333	3.58833	0.510915	3.80667	4.43	3.71333	4.11833	0.901659	gi|923898306|ref|XP_013719715.1|/1.54201e-98/PREDICTED: uncharacterized protein LOC106423486 [Brassica napus] &gt;gi|674928269|emb|CDY05090.1| BnaC03g28880D [Brassica napus]	sp|Q9ZSB5|UBP10_ARATH/0.0/Ubiquitin carboxyl-terminal hydrolase 10 OS=Arabidopsis thaliana OX=3702 GN=UBP10 PE=2 SV=2	brp:103858570/0.0/ubiquitin carboxyl-terminal hydrolase 9; K11835 ubiquitin carboxyl-terminal hydrolase 4/11/15 [EC:3.4.19.12]	biological_process:GO:0006511//ubiquitin-dependent protein catabolic process;GO:0016579//protein deubiquitination;molecular_function:GO:0036459//thiol-dependent ubiquitinyl hydrolase activity;	Bra000714,Bra010187,Bra017288	AT4G10570.1	-
BraA03g027490.3C	39.1333	105.87	19.18	72.5017	0.264546	237.77	335.145	317.317	286.457	1.10773	gi|685286556|ref|XP_009134205.1|/0/PREDICTED: probable mannose-1-phosphate guanylyltransferase 3 [Brassica rapa] &gt;gi|685286559|ref|XP_009134206.1| PREDICTED: probable mannose-1-phosphate guanylyltransferase 3 [Brassica rapa]	NA	NA	NA	Bra000734	-	-
BraA03g027500.3C	9.26667	3.655	11.2067	6.46083	1.73455	6.70667	5.345	5.1	6.02583	0.846356	gi|685286562|ref|XP_009134207.1|/0/PREDICTED: FAS-associated factor 2-like [Brassica rapa]	sp|Q5XF75|EFTS_ARATH/2e-159/Elongation factor Ts, mitochondrial OS=Arabidopsis thaliana OX=3702 GN=EFTS PE=1 SV=1	pda:103702876/5e-20/uncharacterized LOC103702876; K02357 elongation factor Ts	molecular_function:GO:0005515//protein binding;	Bra000734,Bra035251	AT4G11120.1	-
BraA03g027650.3C	76.8433	106.94	46.3767	91.8917	0.504688	4.87333	10.045	7.00667	7.45917	0.939336	gi|685286594|ref|XP_009134223.1|/0/PREDICTED: F-box/kelch-repeat protein At1g64840-like [Brassica rapa]	sp|Q9T0D3|HFB2B_ARATH/3e-171/Heat stress transcription factor B-2b OS=Arabidopsis thaliana OX=3702 GN=HSFB2B PE=2 SV=1	brp:103858608/0.0/heat stress transcription factor B-2b-like; K09419 heat shock transcription factor, other eukaryote	biological_process:GO:0006355//regulation of transcription, DNA-templated;cellular_component:GO:0005634//nucleus;molecular_function:GO:0003700//transcription factor activity, sequence-specific DNA binding;GO:0043565//sequence-specific DNA binding;	Bra000749,Bra040968	-	-
BraA03g027720.3C	7.25	18.605	5.58333	12.9275	0.431896	10.1467	10.59	8.62333	10.3683	0.831699	gi|685286617|ref|XP_009134236.1|/1.32311e-107/PREDICTED: E3 ubiquitin-protein ligase RHA1B-like [Brassica rapa]	sp|Q8GY82|CRK45_ARATH/2e-138/Cysteine-rich receptor-like protein kinase 45 OS=Arabidopsis thaliana OX=3702 GN=CRK45 PE=1 SV=1	aly:ARALYDRAFT_663318/3e-136/hypothetical protein; K04733 interleukin-1 receptor-associated kinase 4 [EC:2.7.11.1]	biological_process:GO:0006468//protein phosphorylation;molecular_function:GO:0004672//protein kinase activity;GO:0005524//ATP binding;	Bra000754	AT4G11890.4	ko04626//Plant-pathogen interaction
BraA03g028170.3C	3.58667	32.035	5.74333	17.8108	0.322463	0.93	0.7	0.696667	0.815	0.854806	gi|685286714|ref|XP_009134285.1|/6.8565e-149/PREDICTED: apoptosis 1 inhibitor [Brassica rapa] &gt;gi|674942631|emb|CDX90849.1| BnaA03g25290D [Brassica napus]	sp|Q9SYS3|CRK40_ARATH/1e-97/Cysteine-rich receptor-like protein kinase 40 OS=Arabidopsis thaliana OX=3702 GN=CRK40 PE=2 SV=1	mtr:MTR_5g068290/2e-39/Cysteine-rich receptor-like protein kinase; K04733 interleukin-1 receptor-associated kinase 4 [EC:2.7.11.1]	biological_process:GO:0006468//protein phosphorylation;molecular_function:GO:0004713//protein tyrosine kinase activity;GO:0004672//protein kinase activity;GO:0005524//ATP binding;	Bra000796,Bra000797,Bra017551,Bra017552,Bra018493,Bra018492,Bra029499,Bra029470,Bra022095,Bra018496	AT4G04540.1	ko04626//Plant-pathogen interaction;ko04075//Plant hormone signal transduction
BraA03g028180.3C	1.79333	13.005	2.35333	7.39917	0.318054	0.843333	4.935	2.65333	2.88917	0.918373	gi|685286716|ref|XP_009134286.1|/0/PREDICTED: plastid lipid-associated protein 1, chloroplastic [Brassica rapa] &gt;gi|62900701|sp|Q94FZ9.1|PAP1_BRACM RecName: Full=Plastid lipid-associated protein 1, chloroplastic; Flags: Precursor &gt;gi|14248554|gb|AAK57564.1| plastid-lipid associated protein PAP1 [Brassica rapa subsp. oleifera]	sp|Q9SYS3|CRK40_ARATH/2e-106/Cysteine-rich receptor-like protein kinase 40 OS=Arabidopsis thaliana OX=3702 GN=CRK40 PE=2 SV=1	egr:104420339/1e-21/cysteine-rich receptor-like protein kinase 10; K04730 interleukin-1 receptor-associated kinase 1 [EC:2.7.11.1]	NA	Bra000797,Bra017551,Bra000796,Bra017552,Bra000798,Bra018492	AT4G04570.1	ko04626//Plant-pathogen interaction;ko04075//Plant hormone signal transduction
BraA03g028220.3C	1.54	5.84	0.606667	3.69	0.164408	1.83667	0.185	0.823333	1.01083	0.814509	gi|923547609|ref|XP_013735490.1|/0/PREDICTED: protein OSCA1 [Brassica napus] &gt;gi|923547611|ref|XP_013735491.1| PREDICTED: protein OSCA1 [Brassica napus] &gt;gi|674942638|emb|CDX90856.1| BnaA03g25360D [Brassica napus]	sp|Q9XEC8|CRK38_ARATH/0.0/Cysteine-rich receptor-like protein kinase 38 OS=Arabidopsis thaliana OX=3702 GN=CRK38 PE=3 SV=1	egr:104447648/1e-54/cysteine-rich receptor-like protein kinase 10; K04733 interleukin-1 receptor-associated kinase 4 [EC:2.7.11.1]	biological_process:GO:0006468//protein phosphorylation;molecular_function:GO:0004713//protein tyrosine kinase activity;GO:0004672//protein kinase activity;	Bra000799,Bra029495,Bra000800,Bra029470,Bra029499,Bra029496,Bra022095,Bra000796	AT4G04510.1	ko04626//Plant-pathogen interaction;ko04075//Plant hormone signal transduction
BraA03g028230.3C	0.83	17.32	1.37667	9.075	0.151699	0.186667	2.145	0.603333	1.16583	0.517513	gi|674911839|emb|CDY21298.1|/3.98857e-28/BnaC03g29820D [Brassica napus]	sp|Q9XEC7|CRK37_ARATH/0.0/Cysteine-rich receptor-like protein kinase 37 OS=Arabidopsis thaliana OX=3702 GN=CRK37 PE=3 SV=1	bvg:104901103/6e-39/cysteine-rich receptor-like protein kinase 26; K04730 interleukin-1 receptor-associated kinase 1 [EC:2.7.11.1]	biological_process:GO:0006468//protein phosphorylation;molecular_function:GO:0004672//protein kinase activity;	Bra000800,Bra029470,Bra029499,Bra000799,Bra022095,Bra029495,Bra029500,Bra017551,Bra017552	AT4G04500.1	ko04626//Plant-pathogen interaction
BraA03g028510.3C	14.71	53.85	17.5267	34.28	0.51128	1.14	4.785	1.32667	2.9625	0.44782	gi|685286801|ref|XP_009134329.1|/1.68037e-60/PREDICTED: uncharacterized protein LOC103858684 [Brassica rapa]	NA	tcc:TCM_007630/6e-60/Transducin/WD40 repeat-like superfamily protein; K18643 katanin p80 WD40 repeat-containing subunit B1	NA	Bra000825,Bra034207,Bra033413,Bra030538	AT4G03420.1	-
BraA03g028520.3C	4.32667	12.175	1.48667	8.25083	0.180184	3.95667	15.695	10.7667	9.82583	1.09575	gi|30679302|ref|NP_849292.1|/0/polyubiquitin 14 [Arabidopsis thaliana] &gt;gi|186511482|ref|NP_001118922.1| polyubiquitin 14 [Arabidopsis thaliana] &gt;gi|240255760|ref|NP_974516.4| polyubiquitin 10 [Arabidopsis thaliana] &gt;gi|224115232|ref|XP_002316978.1| hypothetical protein POPTR_0011s13770g [Populus trichocarpa] &gt;gi|297813891|ref|XP_002874829.1| hypothetical protein ARALYDRAFT_490155 [Ar…	NA	brp:103858698/0.0/protein SYM1; K13348 protein Mpv17	cellular_component:GO:0016021//integral component of membrane;	Bra000826	AT4G03410.2	ko04146//Peroxisome
BraA03g029130.3C	53.8033	141.675	34.67	97.7392	0.35472	61.8367	249.51	162.237	155.673	1.04216	gi|685286980|ref|XP_009134420.1|/3.90816e-85/PREDICTED: V-type proton ATPase subunit F [Brassica rapa] &gt;gi|685286982|ref|XP_009134421.1| PREDICTED: V-type proton ATPase subunit F [Brassica rapa] &gt;gi|685351719|ref|XP_009111269.1| PREDICTED: V-type proton ATPase subunit F [Brassica rapa] &gt;gi|922565789|ref|XP_013611168.1| PREDICTED: V-type proton ATPase subunit F [Brassica oleracea var. ole…	sp|Q93WF6|SAG21_ARATH/1e-52/Protein SENESCENCE-ASSOCIATED GENE 21, mitochondrial OS=Arabidopsis thaliana OX=3702 GN=SAG21 PE=2 SV=1	NA	biological_process:GO:0006950//response to stress;	Bra000884,Bra018556,Bra036272	AT4G02380.1	-
BraA03g029330.3C	12.4133	1.565	2.63	6.98917	0.376297	4.81667	10.225	5.79333	7.52083	0.770305	gi|685287028|ref|XP_009134443.1|/0/PREDICTED: importin subunit alpha-2-like [Brassica rapa]	sp|O04249|STP7_ARATH/0.0/Sugar transport protein 7 OS=Arabidopsis thaliana OX=3702 GN=STP7 PE=1 SV=1	atr:18433512/1e-57/inositol transporter 1; K08150 MFS transporter, SP family, solute carrier family 2 (myo-inositol transporter), member 13	biological_process:GO:0055085//transmembrane transport;cellular_component:GO:0016020//membrane;GO:0016021//integral component of membrane;molecular_function:GO:0022857//transmembrane transporter activity;GO:0022891//substrate-specific transmembrane transporter activity;GO:0005215//transporter activity;	Bra000898,Bra036297,Bra037298	AT4G02050.1	-
BraA03g029500.3C	5.23667	8.65	2.19	6.94333	0.31541	11.4267	13.305	9.27333	12.3658	0.749916	gi|923547175|ref|XP_013735352.1|/0/PREDICTED: probable glycerol-3-phosphate acyltransferase 3 [Brassica napus]	NA	mus:103994039/2e-06/uncharacterized serine-rich protein C215.13-like; K14306 nuclear pore complex protein Nup62	biological_process:GO:0006508//proteolysis;molecular_function:GO:0005515//protein binding;	Bra000913	AT4G01870.1	-
BraA03g029650.3C	299.59	139.945	448.953	219.768	2.04286	571.793	503.91	535.503	537.852	0.995634	gi|674941394|emb|CDX91840.1|/0/BnaC03g31420D [Brassica napus]	sp|O23095|RLA12_ARATH/1e-75/60S acidic ribosomal protein P1-2 OS=Arabidopsis thaliana OX=3702 GN=RPP1B PE=1 SV=2	brp:103836845/3e-76/60S acidic ribosomal protein P1-2; K02942 large subunit ribosomal protein LP1	NA	Bra000929,Bra037409,Bra032620,Bra030495	AT4G00810.2	ko03010//Ribosome
BraA03g029980.3C	6.6	14.12	5.90667	10.36	0.570142	14.0967	25.575	18.3367	19.8358	0.924421	gi|685287175|ref|XP_009134519.1|/0/PREDICTED: UDP-D-xylose:L-fucose alpha-1,3-D-xylosyltransferase MGP4 [Brassica rapa] &gt;gi|923547063|ref|XP_013735311.1| PREDICTED: UDP-D-xylose:L-fucose alpha-1,3-D-xylosyltransferase MGP4 [Brassica napus]	sp|O04160|KSGT_BRANA/0.0/Shaggy-related protein kinase theta OS=Brassica napus OX=3708 PE=2 SV=2	aly:ARALYDRAFT_490498/0.0/hypothetical protein; K00924	biological_process:GO:0006468//protein phosphorylation;molecular_function:GO:0004672//protein kinase activity;GO:0005524//ATP binding;	Bra000961,Bra037354	AT4G00720.1	ko04931//Insulin resistance
BraA03g030000.3C	3.96667	3.85	0.783333	3.90833	0.200426	1.11667	1.345	0.686667	1.23083	0.557888	gi|685287178|ref|XP_009134521.1|/0/PREDICTED: uncharacterized protein LOC103858844 isoform X1 [Brassica rapa]	sp|Q9FL59|FTIP1_ARATH/0.0/FT-interacting protein 1 OS=Arabidopsis thaliana OX=3702 GN=FTIP1 PE=1 SV=1	sly:101253806/4e-07/uncharacterized LOC101253806; K01652 acetolactate synthase I/II/III large subunit [EC:2.2.1.6]	NA	Bra008528,Bra000963	AT4G00700.1	-
BraA03g030070.3C	13.69	37.865	13.32	25.7775	0.51673	3.40333	3.005	3.03	3.20417	0.945644	gi|685287202|ref|XP_009134532.1|/0/PREDICTED: probable methyltransferase PMT13 [Brassica rapa] &gt;gi|923547012|ref|XP_013735292.1| PREDICTED: probable methyltransferase PMT13 [Brassica napus]	NA	ppp:PHYPADRAFT_159416/2e-19/hypothetical protein; K13806 sn1-specific diacylglycerol lipase [EC:3.1.1.-]	biological_process:GO:0016042//lipid catabolic process;	Bra000969	AT4G00500.2	-
BraA03g030260.3C	43.16	30.315	70.84	36.7375	1.92827	59.7067	55.635	69.47	57.6708	1.2046	gi|674941467|emb|CDX91913.1|/0/BnaC03g32150D [Brassica napus]	sp|Q8L7W7|KAD7_ARATH/4e-132/Probable adenylate kinase 7, mitochondrial OS=Arabidopsis thaliana OX=3702 GN=At3g01820 PE=2 SV=1	brp:103858887/0.0/adenylate kinase 1, chloroplastic; K00939 adenylate kinase [EC:2.7.4.3]	NA	Bra000986	AT3G01820.1	ko01100//Metabolic pathways;ko01110//Biosynthesis of secondary metabolites;ko00230//Purine metabolism
BraA03g030750.3C	152.283	87.555	222.877	119.919	1.85856	279.097	294.16	344.07	286.628	1.2004	gi|685287396|ref|XP_009134634.1|/0/PREDICTED: CSC1-like protein HYP1 [Brassica rapa] &gt;gi|685287398|ref|XP_009134635.1| PREDICTED: CSC1-like protein HYP1 [Brassica rapa]	sp|Q9SGA6|RS191_ARATH/2e-100/40S ribosomal protein S19-1 OS=Arabidopsis thaliana OX=3702 GN=RPS19A PE=2 SV=1	brp:103858939/1e-102/40S ribosomal protein S19-1-like; K02966 small subunit ribosomal protein S19e	NA	Bra001028,Bra021478,Bra039150	AT3G02080.1	ko03010//Ribosome
BraA03g030830.3C	40.17	30.5	57.1067	35.335	1.61615	77.34	84.345	87.07	80.8425	1.07703	gi|685287416|ref|XP_009134645.1|/0/PREDICTED: uncharacterized protein LOC103858940 [Brassica rapa]	NA	brp:103858947/0.0/eukaryotic translation initiation factor 3 subunit M-like; K15030 translation initiation factor 3 subunit M	molecular_function:GO:0005515//protein binding;	Bra001036,Bra039162,Bra006308,Bra021474	AT3G02200.2	-
BraA03g031020.3C	80.5067	51.185	112.063	65.8458	1.7019	131.063	143.405	126.283	137.234	0.920203	gi|685287461|ref|XP_009134669.1|/0/PREDICTED: ecotropic viral integration site 5 protein homolog [Brassica rapa] &gt;gi|685287463|ref|XP_009134670.1| PREDICTED: ecotropic viral integration site 5 protein homolog [Brassica rapa]	sp|Q9XH45|RS7_BRAOL/2e-126/40S ribosomal protein S7 OS=Brassica oleracea OX=3712 GN=RPS7 PE=2 SV=1	brp:103858970/4e-134/40S ribosomal protein S7-like; K02993 small subunit ribosomal protein S7e	NA	Bra001052,Bra039182,Bra021431	AT3G02560.2	ko03010//Ribosome
BraA03g031380.3C	21.1433	27.7	48.2167	24.4217	1.97434	18.67	29.305	32.03	23.9875	1.33528	gi|685287568|ref|XP_009134727.1|/1.58783e-54/PREDICTED: polcalcin Bra n 2 [Brassica rapa] &gt;gi|922448662|ref|XP_013627773.1| PREDICTED: polcalcin Bra n 2 [Brassica oleracea var. oleracea] &gt;gi|923600104|ref|XP_013740878.1| PREDICTED: polcalcin Bra n 2 [Brassica napus] &gt;gi|923621154|ref|XP_013747440.1| PREDICTED: polcalcin Bra n 2 [Brassica napus] &gt;gi|674941592|emb|CDX92038.1| BnaC03g334…	sp|Q8GZQ3|PNP1_ARATH/0.0/Polyribonucleotide nucleotidyltransferase 1, chloroplastic OS=Arabidopsis thaliana OX=3702 GN=PNP1 PE=1 SV=1	brp:103859008/0.0/polyribonucleotide nucleotidyltransferase 1, chloroplastic-like; K00962 polyribonucleotide nucleotidyltransferase [EC:2.7.7.8]	molecular_function:GO:0003723//RNA binding;GO:0003676//nucleic acid binding;	Bra001085,Bra031978	AT3G03710.1	ko03018//RNA degradation;ko00230//Purine metabolism;ko00240//Pyrimidine metabolism
BraA03g031390.3C	1.70667	481.4	75.4267	241.553	0.312257	0.696667	62.695	15.44	31.6958	0.48713	gi|685287570|ref|XP_009134728.1|/0/PREDICTED: cytochrome P450 89A9 [Brassica rapa] &gt;gi|923548341|ref|XP_013735738.1| PREDICTED: cytochrome P450 89A9 [Brassica napus]	NA	NA	NA	Bra001086	-	-
BraA03g031420.3C	69.8833	115.675	157.407	92.7792	1.69657	0.956667	1.23	1.84333	1.09333	1.68598	gi|923721928|ref|XP_013665327.1|/0/PREDICTED: uncharacterized protein LOC106369758 [Brassica napus]	sp|Q9SRV5|METE2_ARATH/0.0/5-methyltetrahydropteroyltriglutamate--homocysteine methyltransferase 2 OS=Arabidopsis thaliana OX=3702 GN=MS2 PE=1 SV=1	brp:103859011/0.0/5-methyltetrahydropteroyltriglutamate--homocysteine methyltransferase 2; K00549 5-methyltetrahydropteroyltriglutamate--homocysteine methyltransferase [EC:2.1.1.14]	NA	Bra023645,Bra002116,Bra006429,Bra001090,Bra006589,Bra002349	AT3G03780.3	ko01100//Metabolic pathways;ko01110//Biosynthesis of secondary metabolites;ko01230//Biosynthesis of amino acids;ko00270//Cysteine and methionine metabolism;ko00450//Selenocompound metabolism
BraA03g031480.3C	0.35	4.405	0.52	2.3775	0.218717	2.14333	7.81	3.34	4.97667	0.671132	gi|685287591|ref|XP_009134739.1|/5.44907e-117/PREDICTED: uncharacterized protein LOC103859009 [Brassica rapa] &gt;gi|923600111|ref|XP_013740882.1| PREDICTED: uncharacterized protein LOC106443876 [Brassica napus]	sp|F4JGB6|RLP46_ARATH/0.0/Receptor-like protein 46 OS=Arabidopsis thaliana OX=3702 GN=RLP46 PE=3 SV=1	brp:103839616/6e-109/LRR receptor-like serine/threonine-protein kinase FLS2; K13420 LRR receptor-like serine/threonine-protein kinase FLS2 [EC:2.7.11.1]	molecular_function:GO:0005515//protein binding;	Bra001093,Bra027921	AT4G04220.1	ko04626//Plant-pathogen interaction
BraA03g031560.3C	60.6333	37.2	128.477	48.9167	2.62644	157.28	174.8	179.033	166.04	1.07825	gi|685287607|ref|XP_009134747.1|/0/PREDICTED: 5&apos;-adenylylsulfate reductase-like 5 [Brassica rapa] &gt;gi|674959499|emb|CDX74204.1| BnaA03g28430D [Brassica napus]	sp|Q42340|RS163_ARATH/6e-95/40S ribosomal protein S16-3 OS=Arabidopsis thaliana OX=3702 GN=RPS16C PE=2 SV=1	brp:103859025/1e-103/40S ribosomal protein S16-3-like; K02960 small subunit ribosomal protein S16e	biological_process:GO:0006412//translation;cellular_component:GO:0005840//ribosome;molecular_function:GO:0003735//structural constituent of ribosome;	Bra001098,Bra040145,Bra040207,Bra006454,Bra002156	-	-
BraA03g031810.3C	6.07333	2.065	9.37333	4.06917	2.3035	8.50333	8.355	9.01	8.42917	1.06891	gi|685287654|ref|XP_009134771.1|/0/PREDICTED: uncharacterized protein LOC103859042 [Brassica rapa]	sp|Q9STH1|HSOP3_ARATH/5e-20/Hsp70-Hsp90 organizing protein 3 OS=Arabidopsis thaliana OX=3702 GN=HOP3 PE=2 SV=1	zma:103645493/1e-27/hsp70-Hsp90 organizing protein-like; K09553 stress-induced-phosphoprotein 1	molecular_function:GO:0005515//protein binding;	Bra001120,Bra040123	AT3G04710.3	-
BraA03g031880.3C	67.6233	65.805	142	66.7142	2.12848	192.96	241.57	235.637	217.265	1.08456	gi|685287670|ref|XP_009134780.1|/0/PREDICTED: protein CLP1 homolog [Brassica rapa] &gt;gi|923548460|ref|XP_013735779.1| PREDICTED: protein CLP1 homolog [Brassica napus]	sp|Q42262|RS3A2_ARATH/4e-178/40S ribosomal protein S3a-2 OS=Arabidopsis thaliana OX=3702 GN=RPS3AB PE=2 SV=3	brp:103859063/0.0/40S ribosomal protein S3a-2-like; K02984 small subunit ribosomal protein S3Ae	NA	Bra001127,Bra040409,Bra040119,Bra017669,Bra034643,Bra011551,Bra026324	AT3G04840.1	ko03010//Ribosome
BraA03g032180.3C	123.943	64.74	179.073	94.3417	1.89814	278.733	234.9	286.287	256.817	1.11475	gi|685287756|ref|XP_009134822.1|/0/PREDICTED: mitochondrial Rho GTPase 2 [Brassica rapa]	sp|Q9M9W1|RL222_ARATH/8e-85/60S ribosomal protein L22-2 OS=Arabidopsis thaliana OX=3702 GN=RPL22B PE=2 SV=1	brp:103859100/2e-85/60S ribosomal protein L22-2; K02891 large subunit ribosomal protein L22e	NA	Bra001154,Bra039428,Bra040539,Bra009943,Bra020575	AT3G05560.3	ko03010//Ribosome
BraA03g032190.3C	66.7833	42.925	124.833	54.8542	2.27573	152.443	163.06	154.64	157.752	0.980275	gi|685287760|ref|XP_009134825.1|/0/PREDICTED: acyl-CoA-binding domain-containing protein 4-like [Brassica rapa]	sp|P42791|RL182_ARATH/2e-129/60S ribosomal protein L18-2 OS=Arabidopsis thaliana OX=3702 GN=RPL18B PE=1 SV=2	brp:103859102/1e-130/60S ribosomal protein L18-2; K02883 large subunit ribosomal protein L18e	NA	Bra001156,Bra040533,Bra036611,Bra020572,Bra009940	AT3G05590.1	ko03010//Ribosome
BraA03g032230.3C	4.11667	0.09	0.956667	2.10333	0.454834	3.11667	4.225	3.13667	3.67083	0.854484	gi|685287766|ref|XP_009134828.1|/0/PREDICTED: F-actin-capping protein subunit alpha-like [Brassica rapa]	sp|F4JWM0|DSC2_ARATH/0.0/Disease resistance-like protein DSC2 OS=Arabidopsis thaliana OX=3702 GN=DSC2 PE=1 SV=1	vvi:100241448/9e-133/TMV resistance protein N-like; K19613 leucine-rich repeat protein SHOC2	biological_process:GO:0007165//signal transduction;molecular_function:GO:0005515//protein binding;	Bra001160,Bra001161,Bra001162,Bra023670,Bra023671,Bra023710,Bra039798,Bra006452,Bra023687,Bra027889	AT5G18350.1	ko04626//Plant-pathogen interaction
BraA03g032300.3C	8.66	3.96	15.2933	6.31	2.42367	28.9267	2.995	5.21333	15.9608	0.326633	gi|923548962|ref|XP_013735944.1|/0/PREDICTED: uncharacterized protein LOC106439117 [Brassica napus]	sp|Q9M9L6|BH150_ARATH/1e-88/Transcription factor bHLH150 OS=Arabidopsis thaliana OX=3702 GN=BHLH150 PE=1 SV=1	NA	molecular_function:GO:0046983//protein dimerization activity;	Bra001168,Bra039409,Bra040253	AT3G05800.1	-
BraA03g032360.3C	8.05333	5.675	10.9933	6.86417	1.60155	30.19	22.3	28.7833	26.245	1.09672	gi|685290051|ref|XP_009135973.1|/9.51478e-164/PREDICTED: uncharacterized protein LOC103860125 [Brassica rapa]	sp|Q9SFF6|PAE12_ARATH/0.0/Pectin acetylesterase 12 OS=Arabidopsis thaliana OX=3702 GN=PAE12 PE=2 SV=1	pda:103698677/1e-22/long chain base biosynthesis protein 2a-like; K00654 serine palmitoyltransferase [EC:2.3.1.50]	NA	Bra001172,Bra020800,Bra009909,Bra036587,Bra029210	AT3G05910.1	-
BraA03g032420.3C	3.62	52.195	14.1033	27.9075	0.50536	4.27667	28.225	14.8333	16.2508	0.912774	gi|685287817|ref|XP_009134854.1|/1.40037e-33/PREDICTED: hydrophobic protein RCI2A-like [Brassica rapa] &gt;gi|685287819|ref|XP_009134855.1| PREDICTED: hydrophobic protein RCI2A-like [Brassica rapa] &gt;gi|923548917|ref|XP_013735929.1| PREDICTED: hydrophobic protein RCI2A-like [Brassica napus] &gt;gi|923548920|ref|XP_013735930.1| PREDICTED: hydrophobic protein RCI2A-like [Brassica napus]	sp|F4KHI3|VICTR_ARATH/0.0/Protein VARIATION IN COMPOUND TRIGGERED ROOT growth response OS=Arabidopsis thaliana OX=3702 GN=VICTR PE=1 SV=1	cic:CICLE_v10024599mg/3e-117/hypothetical protein; K19613 leucine-rich repeat protein SHOC2	biological_process:GO:0007165//signal transduction;molecular_function:GO:0005515//protein binding;	Bra001175,Bra022071,Bra022034,Bra017544,Bra022069	AT5G46270.1	-
BraA03g032430.3C	66.5933	48.875	28.46	57.7342	0.492949	27.03	10.55	16.5767	18.79	0.882207	gi|685287821|ref|XP_009134856.1|/2.12953e-33/PREDICTED: hydrophobic protein RCI2A-like [Brassica rapa] &gt;gi|923600300|ref|XP_013740935.1| PREDICTED: hydrophobic protein RCI2A-like [Brassica napus] &gt;gi|674959421|emb|CDX74126.1| BnaA03g29210D [Brassica napus]	sp|Q9SFG0|STP6_ARATH/0.0/Sugar transport protein 6 OS=Arabidopsis thaliana OX=3702 GN=STP6 PE=1 SV=1	sly:101248490/6e-69/inositol transporter 1; K08150 MFS transporter, SP family, solute carrier family 2 (myo-inositol transporter), member 13	biological_process:GO:0055085//transmembrane transport;cellular_component:GO:0016021//integral component of membrane;GO:0016020//membrane;molecular_function:GO:0005215//transporter activity;GO:0022891//substrate-specific transmembrane transporter activity;GO:0022857//transmembrane transporter activity;	Bra001176,Bra040241,Bra020794,Bra001175	AT3G05960.1	-
BraA03g032520.3C	1.33333	13.6	1.34	7.46667	0.179464	9.14333	16.695	12.9267	12.9192	1.00058	gi|923548892|ref|XP_013735921.1|/0/PREDICTED: sugar transport protein 6-like isoform X1 [Brassica napus]	NA	NA	NA	Bra020780,Bra040235,Bra002220,Bra023711	AT3G06070.1	-
BraA03g032670.3C	6.30667	16.835	21.6867	11.5708	1.87425	6.93333	7.38	6.53667	7.15667	0.913367	gi|567202439|ref|XP_006407968.1|/6.03396e-79/hypothetical protein EUTSA_v10020779mg [Eutrema salsugineum] &gt;gi|557109114|gb|ESQ49421.1| hypothetical protein EUTSA_v10020779mg [Eutrema salsugineum]	sp|Q9SQT8|DHQSD_ARATH/0.0/Bifunctional 3-dehydroquinate dehydratase/shikimate dehydrogenase, chloroplastic OS=Arabidopsis thaliana OX=3702 GN=EMB3004 PE=1 SV=1	brp:103859154/0.0/bifunctional 3-dehydroquinate dehydratase/shikimate dehydrogenase, chloroplastic-like; K13832 3-dehydroquinate dehydratase / shikimate dehydrogenase [EC:4.2.1.10 1.1.1.25]	molecular_function:GO:0003824//catalytic activity;	Bra001195,Bra040225,Bra020756	AT3G06350.1	ko01100//Metabolic pathways;ko01110//Biosynthesis of secondary metabolites;ko01230//Biosynthesis of amino acids;ko00400//Phenylalanine, tyrosine and tryptophan biosynthesis
BraA03g032750.3C	4.26	1.8	8.09	3.03	2.66997	3.34667	4.95	4.04	4.14833	0.973885	gi|685287885|ref|XP_009134889.1|/0/PREDICTED: uncharacterized protein LOC103859153 [Brassica rapa] &gt;gi|685287887|ref|XP_009134890.1| PREDICTED: uncharacterized protein LOC103859153 [Brassica rapa] &gt;gi|685287889|ref|XP_009134892.1| PREDICTED: uncharacterized protein LOC103859153 [Brassica rapa] &gt;gi|685287891|ref|XP_009134893.1| PREDICTED: uncharacterized protein LOC103859153 [Brassica rap…	sp|Q9C8Z4|HEAT1_ARATH/0.0/Uncharacterized protein At3g06530 OS=Arabidopsis thaliana OX=3702 GN=At3g06530 PE=1 SV=3	brp:103859164/0.0/uncharacterized protein At3g06530-like; K14550 U3 small nucleolar RNA-associated protein 10	molecular_function:GO:0005488//binding;	Bra001203,Bra029585	AT3G06530.2	ko03008//Ribosome biogenesis in eukaryotes
BraA03g032880.3C	26.0933	20.255	48.0967	23.1742	2.07544	47.38	80.255	70.7867	63.8175	1.1092	gi|685342295|ref|XP_009107716.1|/6.01544e-51/PREDICTED: glycine-rich cell wall structural protein 1-like [Brassica rapa]	sp|Q84WM0|RL292_ARATH/1e-38/60S ribosomal protein L29-2 OS=Arabidopsis thaliana OX=3702 GN=RPL29B PE=3 SV=2	brp:103859176/4e-39/60S ribosomal protein L29-2; K02905 large subunit ribosomal protein L29e	NA	Bra001213,Bra029602,Bra040286,Bra029600	AT3G06750.1	-
BraA03g032900.3C	0.343333	1.265	3.44667	0.804167	4.28601	0.146667	7.035	3.60667	3.59083	1.00441	gi|685287926|ref|XP_009134911.1|/1.2077e-168/PREDICTED: peptidyl-prolyl cis-trans isomerase CYP21-4-like [Brassica rapa] &gt;gi|685287929|ref|XP_009134912.1| PREDICTED: peptidyl-prolyl cis-trans isomerase CYP21-4-like [Brassica rapa] &gt;gi|685287931|ref|XP_009134913.1| PREDICTED: peptidyl-prolyl cis-trans isomerase CYP21-4-like [Brassica rapa] &gt;gi|923548801|ref|XP_013735889.1| PREDICTED: pept…	sp|A7PZL3|PGLR_VITVI/1e-122/Probable polygalacturonase OS=Vitis vinifera OX=29760 GN=GSVIVT00026920001 PE=1 SV=1	pper:PRUPEppa1027214mg/4e-23/hypothetical protein; K01213 galacturan 1,4-alpha-galacturonidase [EC:3.2.1.67]	biological_process:GO:0005975//carbohydrate metabolic process;molecular_function:GO:0004650//polygalacturonase activity;	Bra001215	AT3G06770.3	ko01100//Metabolic pathways;ko00500//Starch and sucrose metabolism;ko00040//Pentose and glucuronate interconversions
BraA03g033030.3C	8.16667	2.635	12.22	5.40083	2.26261	11.81	11.215	12.7667	11.5125	1.10894	gi|685287963|ref|XP_009134930.1|/2.06377e-174/PREDICTED: uncharacterized protein At3g15000, mitochondrial-like [Brassica rapa]	NA	brp:103859192/0.0/tRNA pseudouridine synthase-like 1; K06173 tRNA pseudouridine38-40 synthase [EC:5.4.99.12]	biological_process:GO:0009451//RNA modification;GO:0001522//pseudouridine synthesis;molecular_function:GO:0003723//RNA binding;GO:0009982//pseudouridine synthase activity;	Bra001227	AT3G06950.1	-
BraA03g033090.3C	15.96	7.585	26.6267	11.7725	2.26177	25.7067	25.575	26.2333	25.6408	1.02311	gi|685287978|ref|XP_009134938.1|/5.59204e-84/PREDICTED: uncharacterized protein LOC103859189 [Brassica rapa] &gt;gi|922446188|ref|XP_013627044.1| PREDICTED: uncharacterized protein LOC106333109 [Brassica oleracea var. oleracea] &gt;gi|923776739|ref|XP_013681021.1| PREDICTED: uncharacterized protein LOC106385660 [Brassica napus] &gt;gi|923792276|ref|XP_013684674.1| PREDICTED: uncharacterized prote…	sp|Q9M8Z5|NSN1_ARATH/0.0/Guanine nucleotide-binding protein-like NSN1 OS=Arabidopsis thaliana OX=3702 GN=NSN1 PE=1 SV=1	brp:103859198/0.0/guanine nucleotide-binding protein-like 3 homolog; K14538 nuclear GTP-binding protein	molecular_function:GO:0005525//GTP binding;	Bra001232,Bra040357,Bra029617	AT3G07050.1	ko03008//Ribosome biogenesis in eukaryotes
BraA03g033750.3C	74.7933	43.665	113.02	59.2292	1.90818	201.077	134.98	191.53	168.028	1.13987	gi|685288165|ref|XP_009135032.1|/6.07192e-109/PREDICTED: uncharacterized protein LOC103859273 [Brassica rapa] &gt;gi|923549179|ref|XP_013736023.1| PREDICTED: uncharacterized protein LOC106439179 [Brassica napus] &gt;gi|923549183|ref|XP_013736025.1| PREDICTED: uncharacterized protein LOC106439181 isoform X1 [Brassica napus] &gt;gi|923549185|ref|XP_013736027.1| PREDICTED: uncharacterized protein LO…	sp|P49201|RS232_ARATH/5e-101/40S ribosomal protein S23-2 OS=Arabidopsis thaliana OX=3702 GN=RPS23B PE=2 SV=2	brp:103847414/5e-101/40S ribosomal protein S23-2; K02973 small subunit ribosomal protein S23e	biological_process:GO:0006412//translation;cellular_component:GO:0005622//intracellular;GO:0005840//ribosome;molecular_function:GO:0003735//structural constituent of ribosome;	Bra001300,Bra034077,Bra028856,Bra009557,Bra005745,Bra003985	AT3G09680.1	ko03010//Ribosome
BraA03g033810.3C	39.9533	35.42	100.307	37.6867	2.6616	145.92	207.865	200.977	176.893	1.13615	gi|923549202|ref|XP_013736033.1|/0/PREDICTED: probable E3 ubiquitin-protein ligase MARCH10 [Brassica napus]	sp|Q9SF53|RL351_ARATH/3e-77/60S ribosomal protein L35-1 OS=Arabidopsis thaliana OX=3702 GN=RPL35A PE=2 SV=1	brp:103870540/1e-80/60S ribosomal protein L35-1; K02918 large subunit ribosomal protein L35e	NA	Bra001306,Bra029771,Bra009577	AT3G09500.1	ko03010//Ribosome
BraA03g033820.3C	13.4167	4.125	13.31	8.77083	1.51753	1.62	0.18	1.33333	0.9	1.48148	gi|685288186|ref|XP_009135043.1|/0/PREDICTED: protein IQ-DOMAIN 1-like [Brassica rapa] &gt;gi|923549210|ref|XP_013736036.1| PREDICTED: protein IQ-DOMAIN 1-like [Brassica napus]	sp|Q9SR22|PAE5_ARATH/0.0/Pectin acetylesterase 5 OS=Arabidopsis thaliana OX=3702 GN=PAE5 PE=2 SV=1	pda:103698677/2e-16/long chain base biosynthesis protein 2a-like; K00654 serine palmitoyltransferase [EC:2.3.1.50]	NA	Bra001307,Bra029767,Bra034069	AT3G09410.1	-
BraA03g033920.3C	38.1067	25.8	57.5033	31.9533	1.7996	117.087	125.905	126.98	121.496	1.04514	gi|685288207|ref|XP_009135053.1|/0/PREDICTED: probable protein phosphatase 2C 36 [Brassica rapa]	sp|Q9SR33|ORP3B_ARATH/0.0/Oxysterol-binding protein-related protein 3B OS=Arabidopsis thaliana OX=3702 GN=ORP3B PE=2 SV=1	aly:ARALYDRAFT_340891/3e-82/hypothetical protein; K00770 1,4-beta-D-xylan synthase [EC:2.4.2.24]	NA	Bra001317,Bra029757,Bra034064,Bra009613,Bra002568	AT3G09300.1	-
BraA03g033990.3C	34.9067	35.485	68.12	35.1958	1.93546	93.5367	112.345	116.6	102.941	1.13269	gi|685290073|ref|XP_009135985.1|/0/PREDICTED: vacuolar amino acid transporter 1-like [Brassica rapa] &gt;gi|923593059|ref|XP_013739343.1| PREDICTED: vacuolar amino acid transporter 1-like [Brassica napus]	sp|Q9SR43|PFBS_ARATH/0.0/Phytochromobilin:ferredoxin oxidoreductase, chloroplastic OS=Arabidopsis thaliana OX=3702 GN=HY2 PE=2 SV=1	brp:103859309/0.0/phytochromobilin:ferredoxin oxidoreductase, chloroplastic-like; K08101 phytochromobilin:ferredoxin oxidoreductase [EC:1.3.7.4]	biological_process:GO:0010024//phytochromobilin biosynthetic process;GO:0042254//ribosome biogenesis;GO:0055114//oxidation-reduction process;cellular_component:GO:0005622//intracellular;molecular_function:GO:0016636//oxidoreductase activity, acting on the CH-CH group of donors, iron-sulfur protein as acceptor;GO:0050897//cobalt ion binding;	Bra001324,Bra001325,Bra029752,Bra034055,Bra029750,Bra013062	AT3G11250.1	ko03010//Ribosome
BraA03g034000.3C	1.02333	0.49	2.32	0.756667	3.06608	2.33	10.18	7.25667	6.255	1.16014	gi|685288219|ref|XP_009135059.1|/0/PREDICTED: probable protein S-acyltransferase 16 [Brassica rapa]	sp|Q9SS80|U503A_ARATH/0.0/UPF0503 protein At3g09070, chloroplastic OS=Arabidopsis thaliana OX=3702 GN=At3g09070 PE=1 SV=1	NA	NA	Bra001326,Bra034051	AT3G09070.1	-
BraA03g034020.3C	10.1967	0	1.42667	5.09833	0.27983	0.926667	0	0.103333	0.463333	0.223022	gi|685288223|ref|XP_009135062.1|/1.0921e-123/PREDICTED: transcriptional regulator TAC1-like [Brassica rapa]	sp|Q9FI39|THAD_ARATH/0.0/Cytochrome P450 705A5 OS=Arabidopsis thaliana OX=3702 GN=CYP705A5 PE=2 SV=1	ath:AT4G15350/0.0/CYP705A2; cytochrome P450, family 705, subfamily A, polypeptide 2; K00517	biological_process:GO:0055114//oxidation-reduction process;molecular_function:GO:0005506//iron ion binding;GO:0020037//heme binding;GO:0016705//oxidoreductase activity, acting on paired donors, with incorporation or reduction of molecular oxygen;	Bra001329,Bra001330,Bra035814,Bra030126,Bra035812,Bra027515,Bra014143,Bra001775,Bra001774,Bra025472	AT4G15350.1	ko01100//Metabolic pathways;ko01110//Biosynthesis of secondary metabolites;ko00945//Stilbenoid, diarylheptanoid and gingerol biosynthesis;ko00903//Limonene and pinene degradation;ko00909//Sesquiterpenoid and triterpenoid biosynthesis;ko00943//Isoflavonoid biosynthesis
BraA03g034200.3C	55.66	69.78	37.7367	62.72	0.601669	63.1667	85.545	68.56	74.3558	0.922053	gi|685288261|ref|XP_009135080.1|/0/PREDICTED: dnaJ homolog subfamily B member 1-like [Brassica rapa]	sp|P35134|UBC11_ARATH/3e-110/Ubiquitin-conjugating enzyme E2 11 OS=Arabidopsis thaliana OX=3702 GN=UBC11 PE=1 SV=2	brp:103870601/1e-110/ubiquitin-conjugating enzyme E2 11; K06689 ubiquitin-conjugating enzyme E2 D/E [EC:2.3.2.23]	NA	Bra001347,Bra041101,Bra029711	AT3G08690.2	ko04141//Protein processing in endoplasmic reticulum;ko04120//Ubiquitin mediated proteolysis
BraA03g034410.3C	2.34333	6.91	0.363333	4.62667	0.0785303	12.7067	11.335	11.83	12.0208	0.984125	gi|923593113|ref|XP_013739350.1|/0/PREDICTED: F-box protein At3g08750-like [Brassica napus] &gt;gi|923671893|ref|XP_013650964.1| PREDICTED: F-box protein At3g08750-like [Brassica napus]	sp|Q9LPN5|VP601_ARATH/6e-152/Vacuolar protein sorting-associated protein 60.1 OS=Arabidopsis thaliana OX=3702 GN=VPS60-1 PE=1 SV=1	brp:103859354/3e-168/charged multivesicular body protein 5; K12198 charged multivesicular body protein 5	biological_process:GO:0007034//vacuolar transport;	Bra001371,Bra005823,Bra022056	AT3G10640.1	ko04144//Endocytosis
BraA03g034660.3C	10.5633	21.18	10.2933	15.8717	0.648535	26.0633	33.375	30.4067	29.7192	1.02313	NA	sp|Q0WNJ6|CLAH1_ARATH/0.0/Clathrin heavy chain 1 OS=Arabidopsis thaliana OX=3702 GN=CHC1 PE=1 SV=1	brp:103847080/0.0/clathrin heavy chain 1-like; K04646 clathrin heavy chain	biological_process:GO:0016192//vesicle-mediated transport;GO:0006886//intracellular protein transport;molecular_function:GO:0005488//binding;GO:0005515//protein binding;	Bra001391,Bra034166,Bra034864,Bra001286,Bra029698	AT3G11130.1	ko04144//Endocytosis
BraA03g034830.3C	183.467	129.5	281.637	156.483	1.79979	272.547	386.785	338.7	329.666	1.0274	gi|685288411|ref|XP_009135158.1|/1.16322e-95/PREDICTED: protein yippee-like At3g11230 [Brassica rapa] &gt;gi|923663199|ref|XP_013648175.1| PREDICTED: protein yippee-like At3g11230 [Brassica napus] &gt;gi|674959178|emb|CDX73883.1| BnaA03g31640D [Brassica napus]	sp|Q9CAX6|RS142_ARATH/3e-102/40S ribosomal protein S14-2 OS=Arabidopsis thaliana OX=3702 GN=RPS14B PE=1 SV=1	brp:103846956/3e-104/40S ribosomal protein S14-2; K02955 small subunit ribosomal protein S14e	biological_process:GO:0006412//translation;cellular_component:GO:0005840//ribosome;molecular_function:GO:0003735//structural constituent of ribosome;	Bra001406,Bra034833,Bra002045,Bra009165	AT3G11510.1	ko03010//Ribosome
BraA03g035040.3C	77.29	43.525	104.657	60.4075	1.73251	299.253	330.5	322.61	314.877	1.02456	gi|685288457|ref|XP_009135183.1|/9.31695e-109/PREDICTED: putative phosphatidylglycerol/phosphatidylinositol transfer protein DDB_G0282179 [Brassica rapa]	sp|P51427|RS52_ARATH/8e-139/40S ribosomal protein S5-2 OS=Arabidopsis thaliana OX=3702 GN=RPS5B PE=1 SV=2	brp:103859418/2e-143/40S ribosomal protein S5-1-like; K02989 small subunit ribosomal protein S5e	biological_process:GO:0006412//translation;	Bra001428,Bra038689,Bra034799,Bra023113,Bra005209,Bra017199	AT3G11940.2	ko03010//Ribosome
BraA03g035260.3C	70.26	36.26	86.9967	53.26	1.63343	164.28	166.345	164.077	165.312	0.992524	gi|685288519|ref|XP_009135213.1|/0/PREDICTED: uncharacterized protein C4orf29 homolog [Brassica rapa]	sp|Q9LHG9|NACA1_ARATH/5e-122/Nascent polypeptide-associated complex subunit alpha-like protein 1 OS=Arabidopsis thaliana OX=3702 GN=At3g12390 PE=1 SV=1	brp:103859442/5e-137/nascent polypeptide-associated complex subunit alpha-like protein 1; K03626 nascent polypeptide-associated complex subunit alpha	cellular_component:GO:0005854//nascent polypeptide-associated complex;	Bra001450,Bra034757,Bra008797,Bra038716	AT3G12390.1	-
BraA03g035360.3C	657.47	878.105	431.007	767.788	0.561362	4.48667	10.11	2.99667	7.29833	0.410596	gi|685288551|ref|XP_009135230.1|/0/PREDICTED: protein ELC [Brassica rapa]	sp|Q9LHA8|MD37C_ARATH/0.0/Probable mediator of RNA polymerase II transcription subunit 37c OS=Arabidopsis thaliana OX=3702 GN=MED37C PE=1 SV=1	brp:103859451/0.0/probable mediator of RNA polymerase II transcription subunit 37c; K03283 heat shock 70kDa protein 1/8; K06758 L1 cell adhesion molecule like protein	NA	Bra001457,Bra038734,Bra013046,Bra016644,Bra035909,Bra009584,Bra009583,Bra018725	AT3G12580.1	ko04141//Protein processing in endoplasmic reticulum;ko03040//Spliceosome;ko04144//Endocytosis
BraA03g035390.3C	20.1767	2.78	17.3667	11.4783	1.513	196.773	172.955	189.11	184.864	1.02297	gi|6048743|gb|AAF02299.1|AF098302_1/0/chitinase [Brassica juncea]	sp|Q00874|DR100_ARATH/0.0/DNA damage-repair/toleration protein DRT100 OS=Arabidopsis thaliana OX=3702 GN=DRT100 PE=2 SV=2	sot:102592377/3e-50/LRR receptor-like serine/threonine-protein kinase FLS2-like; K13420 LRR receptor-like serine/threonine-protein kinase FLS2 [EC:2.7.11.1]	molecular_function:GO:0005515//protein binding;	Bra001460,Bra038737	AT3G12610.1	ko04626//Plant-pathogen interaction
BraA03g035460.3C	42.8	55.31	28.4233	49.055	0.579418	54.37	65.09	51.9267	59.73	0.869357	gi|923829892|ref|XP_013697158.1|/0/PREDICTED: uncharacterized protein LOC106401234 [Brassica napus]	sp|Q9LTW0|ALIS1_ARATH/0.0/ALA-interacting subunit 1 OS=Arabidopsis thaliana OX=3702 GN=ALIS1 PE=1 SV=1	NA	cellular_component:GO:0016020//membrane;	Bra001467,Bra034736,Bra030808	AT3G12740.1	-
BraA03g035530.3C	16.3667	3.965	17.2967	10.1658	1.70145	18.3233	8.66	10.0267	13.4917	0.743175	gi|674959102|emb|CDX73807.1|/3.79159e-94/BnaA03g32400D [Brassica napus]	sp|O04658|NOP5A_ARATH/2e-109/Probable nucleolar protein 5-1 OS=Arabidopsis thaliana OX=3702 GN=NOP5-1 PE=1 SV=2	brp:103859472/0.0/nucleolar protein 56-like; K14564 nucleolar protein 56	NA	Bra001474,Bra040785	AT3G12860.1	ko03008//Ribosome biogenesis in eukaryotes
BraA03g035730.3C	21.9967	19.185	33.7	20.5908	1.63665	11.25	14.095	15.1433	12.6725	1.19498	gi|685288624|ref|XP_009135264.1|/0/PREDICTED: uncharacterized protein LOC103859483 [Brassica rapa]	sp|Q9LK65|Y3307_ARATH/0.0/Putative DUF21 domain-containing protein At3g13070, chloroplastic OS=Arabidopsis thaliana OX=3702 GN=CBSDUFCH1 PE=4 SV=1	gsl:Gasu_53410/8e-22/metal transporter, ACDP family; K16302 metal transporter CNNM	biological_process:GO:0055114//oxidation-reduction process;molecular_function:GO:0016614//oxidoreductase activity, acting on CH-OH group of donors;GO:0003824//catalytic activity;GO:0050660//flavin adenine dinucleotide binding;	Bra001487,Bra034708	AT3G13070.1	-
BraA03g035740.3C	5.09333	6.055	0.84	5.57417	0.150695	2.77667	2.21	1.15333	2.49333	0.462567	gi|685279338|ref|XP_009130591.1|/3.68947e-51/PREDICTED: vacuolar proton ATPase a2-like [Brassica rapa]	sp|Q9LK64|AB3C_ARATH/0.0/ABC transporter C family member 3 OS=Arabidopsis thaliana OX=3702 GN=ABCC3 PE=1 SV=1	fve:101313352/0.0/putative ABC transporter C family member 15; K05665 ATP-binding cassette, subfamily C (CFTR/MRP), member 1	biological_process:GO:0006810//transport;GO:0055085//transmembrane transport;cellular_component:GO:0016021//integral component of membrane;molecular_function:GO:0016887//ATPase activity;GO:0005524//ATP binding;GO:0042626//ATPase activity, coupled to transmembrane movement of substances;	Bra001488,Bra001490,Bra039368	AT3G13080.1	ko02010//ABC transporters
[truncated: 1,514 more rows]

## Sheet: Early heading
Gene	P1-S_meanFPKM	P2-S_meanFPKM	F1-S_meanFPKM	MPV-S	F1-S/MPV-S	P1-H_meanFPKM	P2-H_meanFPKM	F1-H_meanFPKM	MPV-H	F1-H/MPV-H	Nr	Swissprot	KEGG	GO	Brassica_rapa1.5_geneid	tair_transcript	tair_Pathway
[truncated: 356 more rows]
