# Supplementary material for: Genome-wide analysis of changes in miRNA and target gene expression reveals key roles in heterosis for Chinese cabbage biomass
Source: Hortic Res. 2021 Mar 1;8:39. doi: 10.1038/s41438-021-00474-6 (PMC7917107; doi:10.1038/s41438-021-00474-6)
Supplement: Supplementary file 15 — Supplementary Table S8 [file 41438_2021_474_MOESM15_ESM.xlsx]

## Sheet: Seedling
miR_name	MPV-S	F1-S	log2Ratio(F1-S/MPV-S) normalized	up/down	Target gene	P1-S	P2-S	F1-S	MPV-S	F1-S/MPV-S	up/down	GO annotation
bra-miR161-3p	74.5	162	0.62	up	BraA03g014020.3C	13.84	43.005	4.77333	28.4225	0.167942	down	GO:0003674(molecular_function);GO:0008150(biological_process);GO:0009507(chloroplast);GO:0016021(integral component of membrane)
bra-miR161-3p	74.5	162	0.62	up	BraA05g021680.3C	14.43	57.405	9.38	35.9175	0.261154	down	GO:0004674(protein serine/threonine kinase activity);GO:0005524(ATP binding);GO:0005886(plasma membrane);GO:0006468(protein phosphorylation);GO:0007169(transmembrane receptor protein tyrosine kinase signaling pathway);GO:0016021(integral component of membrane)
bra-miR390-3p	1484.67	4789.33	1.19	up	BraA01g002570.3C	18.4433	105.995	19.0633	62.2192	0.30639	down	GO:0005634(nucleus);GO:0006457(protein folding);GO:0009507(chloroplast);GO:0009536(plastid);GO:0009570(chloroplast stroma)
bra-miR319-3p	38.67	236.33	2.11	up	BraA03g035760.3C	9.14333	6.145	2.55	7.64417	0.333588	down	GO:0000325(plant-type vacuole);GO:0005524(ATP binding);GO:0005773(vacuole);GO:0005774(vacuolar membrane);GO:0005886(plasma membrane);GO:0008559(xenobiotic-transporting ATPase activity);GO:0009506(plasmodesma);GO:0010290(chlorophyll catabolite transmembrane transporter activity);GO:0015431(glutathione S-conjugate-exporting ATPase activity);GO:0016021(integral component of membrane);GO:0042626(ATPa…
bra-miR319-3p	38.67	236.33	2.11	up	BraA10g023190.3C	60.2433	99.1	29.21	79.6717	0.36663	down	GO:0004356(glutamate-ammonia ligase activity);GO:0005515(protein binding);GO:0005524(ATP binding);GO:0005737(cytoplasm);GO:0005829(cytosol);GO:0006542(glutamine biosynthetic process);GO:0009399(nitrogen fixation);GO:0042128(nitrate assimilation)
bra-miR171e	33791.8	84473.3	0.82	up	BraA02g017190.3C	18.28	23.94	9.42	21.11	0.446234	down	GO:0004674(protein serine/threonine kinase activity);GO:0005524(ATP binding);GO:0005886(plasma membrane);GO:0006468(protein phosphorylation);GO:0016021(integral component of membrane);GO:0016301(kinase activity);GO:0016310(phosphorylation)
bra-miR161-3p	74.5	162	0.62	up	BraA03g026710.3C	11.0033	21.115	7.57	16.0592	0.471382	down	GO:0004674(protein serine/threonine kinase activity);GO:0005515(protein binding);GO:0005524(ATP binding);GO:0005634(nucleus);GO:0005886(plasma membrane);GO:0006468(protein phosphorylation);GO:0009506(plasmodesma);GO:0010183(pollen tube guidance);GO:0016020(membrane);GO:0016021(integral component of membrane);GO:0016301(kinase activity);GO:0090406(pollen tube)
bra-miR164b-5p	3735.67	8247.33	0.65	up	BraA06g018210.3C	5.27667	24.625	7.13333	14.9508	0.477119	down	GO:0005634(nucleus);GO:0005886(plasma membrane);GO:0008270(zinc ion binding);GO:0016021(integral component of membrane);GO:0019706(protein-cysteine S-palmitoyltransferase activity)
bra-miR161-3p	74.5	162	0.62	up	BraA06g039340.3C	4.93667	12.365	4.73667	8.65083	0.547539	down	GO:0003700(transcription factor activity, sequence-specific DNA binding);GO:0005634(nucleus);GO:0006351(transcription, DNA-templated);GO:0006355(regulation of transcription, DNA-templated);GO:0043565(sequence-specific DNA binding)
bra-miR164b-5p	3735.67	8247.33	0.65	up	BraA08g021050.3C	6.55333	16.91	7.06	11.7317	0.60179	down	GO:0004028(3-chloroallyl aldehyde dehydrogenase activity);GO:0004029(aldehyde dehydrogenase (NAD) activity);GO:0004030(aldehyde dehydrogenase [NAD(P)+] activity);GO:0005737(cytoplasm);GO:0005783(endoplasmic reticulum);GO:0006081(cellular aldehyde metabolic process);GO:0016020(membrane);GO:0055114(oxidation-reduction process)
bra-miR390-3p	1484.67	4789.33	1.19	up	BraA06g040300.3C	18.0533	31.28	15.1033	24.6667	0.612297	down	GO:0005886(plasma membrane);GO:0008150(biological_process);GO:0016021(integral component of membrane)
bra-miR5719	6.67	5.33	-0.82	down	BraA03g012890.3C	19.3733	0	14.6033	9.68667	1.50757	up	GO:0003779(actin binding);GO:0003785(actin monomer binding);GO:0005634(nucleus);GO:0005737(cytoplasm);GO:0005938(cell cortex);GO:0007010(cytoskeleton organization);GO:0009524(phragmoplast);GO:0015629(actin cytoskeleton);GO:0030036(actin cytoskeleton organization);GO:0042989(sequestering of actin monomers)
bra-miR5721	10.33	9.67	-0.59	down	BraA10g018190.3C	186.89	184.97	282.47	185.93	1.51923	up	GO:0003746(translation elongation factor activity);GO:0005525(GTP binding);GO:0005730(nucleolus);GO:0005737(cytoplasm);GO:0005739(mitochondrion);GO:0005774(vacuolar membrane);GO:0005794(Golgi apparatus);GO:0005829(cytosol);GO:0005886(plasma membrane);GO:0006414(translational elongation);GO:0009506(plasmodesma);GO:0009507(chloroplast);GO:0016020(membrane);GO:0046686(response to cadmium ion)
bra-miR156c-3p	730.17	563.67	-0.87	down	BraA03g012860.3C	142.38	19.025	123.083	80.7025	1.52515	up	GO:0003735(structural constituent of ribosome);GO:0005737(cytoplasm);GO:0005840(ribosome);GO:0006412(translation);GO:0022627(cytosolic small ribosomal subunit)
bra-miR396-5p	1275	1011.67	-0.83	down	BraA05g032970.3C	28.3633	5.12	25.9333	16.7417	1.54903	up	NA
bra-miR860-5p	41.5	22	-1.41	down	BraA05g028670.3C	37.38	31.825	53.7333	34.6025	1.55287	up	GO:0006221(pyrimidine nucleotide biosynthetic process);GO:0009041(uridylate kinase activity);GO:0009507(chloroplast);GO:0033862(UMP kinase activity)
bra-miR408-5p	1	0.33	-2.08	down	BraA08g000120.3C	52.5367	17.285	54.4267	34.9108	1.55902	up	GO:0000154(rRNA modification);GO:0005618(cell wall);GO:0005634(nucleus);GO:0005730(nucleolus);GO:0005829(cytosol);GO:0009506(plasmodesma);GO:0030515(snoRNA binding);GO:0031428(box C/D snoRNP complex);GO:0032040(small-subunit processome)
bra-miR5719	6.67	5.33	-0.82	down	BraA10g026870.3C	56.4833	36.88	72.9933	46.6817	1.56364	up	GO:0002229(defense response to oomycetes);GO:0003677(DNA binding);GO:0003700(transcription factor activity, sequence-specific DNA binding);GO:0004601(peroxidase activity);GO:0005634(nucleus);GO:0006952(defense response);GO:0009414(response to water deprivation);GO:0009507(chloroplast);GO:0009620(response to fungus);GO:0009682(induced systemic resistance);GO:0009737(response to abscisic acid);GO:0…
bra-miR9563b-5p	27.33	20.67	-0.9	down	BraA09g001490.3C	54.84	37.48	72.54	46.16	1.57149	up	GO:0003674(molecular_function);GO:0008150(biological_process);GO:0009507(chloroplast);GO:0016020(membrane);GO:0016021(integral component of membrane)
bra-miR5722	29.17	14	-1.56	down	BraA02g013430.3C	62.86	52.68	90.9267	57.77	1.57394	up	GO:0003755(peptidyl-prolyl cis-trans isomerase activity);GO:0006457(protein folding);GO:0009507(chloroplast);GO:0009570(chloroplast stroma);GO:0009941(chloroplast envelope);GO:0015031(protein transport)
bra-miR391-3p	960.83	296.33	-2.19	down	BraA07g036790.3C	103.68	80.18	144.917	91.93	1.57638	up	GO:0000028(ribosomal small subunit assembly);GO:0000447(endonucleolytic cleavage in ITS1 to separate SSU-rRNA from 5.8S rRNA and LSU-rRNA from tricistronic rRNA transcript (SSU-rRNA, 5.8S rRNA, LSU-rRNA));GO:0000461(endonucleolytic cleavage to generate mature 3'-end of SSU-rRNA from (SSU-rRNA, 5.8S rRNA, LSU-rRNA));GO:0003735(structural constituent of ribosome);GO:0005634(nucleus);GO:0005737(cyto…
bra-miR5721	10.33	9.67	-0.59	down	BraA03g010740.3C	177.937	168.49	276.98	173.213	1.59907	up	GO:0003746(translation elongation factor activity);GO:0005525(GTP binding);GO:0005730(nucleolus);GO:0005737(cytoplasm);GO:0005739(mitochondrion);GO:0005774(vacuolar membrane);GO:0005794(Golgi apparatus);GO:0005829(cytosol);GO:0005886(plasma membrane);GO:0006414(translational elongation);GO:0009506(plasmodesma);GO:0009507(chloroplast);GO:0016020(membrane);GO:0046686(response to cadmium ion)
bra-miR9558-5p	14	7	-1.5	down	BraA06g001130.3C	31.3133	11.91	34.8133	21.6117	1.61086	up	GO:0003677(DNA binding);GO:0005886(plasma membrane);GO:0008150(biological_process)
bra-miR5719	6.67	5.33	-0.82	down	BraA05g033930.3C	48.5467	26	60.08	37.2733	1.61188	up	GO:0003723(RNA binding);GO:0005634(nucleus)
bra-miR5714	27.5	16.67	-1.22	down	BraA07g020020.3C	9.46333	5.87	12.3733	7.66667	1.61391	up	GO:0005739(mitochondrion);GO:0008150(biological_process);GO:0009507(chloroplast)
bra-miR396-5p	1275	1011.67	-0.83	down	BraA09g036240.3C	5.09	2.435	6.08333	3.7625	1.61683	up	GO:0004674(protein serine/threonine kinase activity);GO:0005524(ATP binding);GO:0005886(plasma membrane);GO:0006468(protein phosphorylation);GO:0007169(transmembrane receptor protein tyrosine kinase signaling pathway);GO:0016021(integral component of membrane);GO:0016301(kinase activity);GO:0016310(phosphorylation)
bra-miR156a-5p	21315.5	17783.3	-0.76	down	BraA05g035000.3C	23.1167	18.84	33.9267	20.9783	1.61722	up	GO:0004659(prenyltransferase activity);GO:0005737(cytoplasm);GO:0008270(zinc ion binding);GO:0009507(chloroplast);GO:0009941(chloroplast envelope)
bra-miR172d-5p	4.67	4	-0.72	down	BraA05g015230.3C	44.3867	25.8	56.8167	35.0933	1.61902	up	GO:0004222(metalloendopeptidase activity);GO:0006508(proteolysis);GO:0007275(multicellular organism development);GO:0009416(response to light stimulus);GO:0009507(chloroplast);GO:0009630(gravitropism);GO:0009658(chloroplast organization);GO:0009723(response to ethylene);GO:0009959(negative gravitropism);GO:0010027(thylakoid membrane organization);GO:0010207(photosystem II assembly);GO:0016020(mem…
bra-miR5721	10.33	9.67	-0.59	down	BraA03g056400.3C	11.6867	4.195	12.9133	7.94083	1.62619	up	GO:0005634(nucleus);GO:0005737(cytoplasm);GO:0005829(cytosol);GO:0006351(transcription, DNA-templated);GO:0006355(regulation of transcription, DNA-templated);GO:0008276(protein methyltransferase activity);GO:0008469(histone-arginine N-methyltransferase activity);GO:0009909(regulation of flower development);GO:0010220(positive regulation of vernalization response);GO:0019918(peptidyl-arginine meth…
bra-miR5719	6.67	5.33	-0.82	down	BraA01g029860.3C	21.2333	8.865	24.5767	15.0492	1.63309	up	GO:0003824(catalytic activity);GO:0004160(dihydroxy-acid dehydratase activity);GO:0005507(copper ion binding);GO:0005829(cytosol);GO:0009082(branched-chain amino acid biosynthetic process);GO:0009097(isoleucine biosynthetic process);GO:0009099(valine biosynthetic process);GO:0009507(chloroplast);GO:0009536(plastid);GO:0009553(embryo sac development);GO:0009555(pollen development);GO:0009570(chlor…
bra-miR158-5p	569.33	373.67	-1.1	down	BraA01g036880.3C	65.8133	116.595	149.393	91.2042	1.63801	up	GO:0003735(structural constituent of ribosome);GO:0005840(ribosome);GO:0006412(translation);GO:0009507(chloroplast);GO:0009570(chloroplast stroma);GO:0009941(chloroplast envelope);GO:0016020(membrane);GO:0019843(rRNA binding);GO:0042254(ribosome biogenesis)
bra-miR9552a-5p	15.33	6.67	-1.7	down	BraA06g006530.3C	113.813	89.01	167.487	101.412	1.65155	up	GO:0003746(translation elongation factor activity);GO:0005737(cytoplasm);GO:0005773(vacuole);GO:0005829(cytosol);GO:0005886(plasma membrane);GO:0006414(translational elongation);GO:0009506(plasmodesma)
bra-miR5714	27.5	16.67	-1.22	down	BraA04g030710.3C	98.5167	67.785	137.667	83.1508	1.65563	up	GO:0000911(cytokinesis by cell plate formation);GO:0003735(structural constituent of ribosome);GO:0005730(nucleolus);GO:0005783(endoplasmic reticulum);GO:0005794(Golgi apparatus);GO:0005829(cytosol);GO:0006412(translation);GO:0009507(chloroplast);GO:0009965(leaf morphogenesis);GO:0010090(trichome morphogenesis);GO:0016020(membrane);GO:0022627(cytosolic small ribosomal subunit);GO:0070181(small ri…
bra-miR396-5p	1275	1011.67	-0.83	down	BraA01g028360.3C	19.89	9.665	24.5233	14.7775	1.6595	up	GO:0004659(prenyltransferase activity);GO:0005886(plasma membrane);GO:0009507(chloroplast);GO:0009772(photosynthetic electron transport in photosystem II);GO:0010236(plastoquinone biosynthetic process);GO:0016021(integral component of membrane);GO:0031969(chloroplast membrane);GO:0042372(phylloquinone biosynthetic process);GO:0046428(1,4-dihydroxy-2-naphthoate octaprenyltransferase activity)
bra-miR156b-3p	19.67	4.33	-2.68	down	BraA04g006490.3C	96.1433	81.92	149.087	89.0317	1.67454	up	GO:0000027(ribosomal large subunit assembly);GO:0003735(structural constituent of ribosome);GO:0005730(nucleolus);GO:0005737(cytoplasm);GO:0005829(cytosol);GO:0005840(ribosome);GO:0006412(translation);GO:0009734(auxin-activated signaling pathway);GO:0022625(cytosolic large ribosomal subunit);GO:0042254(ribosome biogenesis);GO:0048467(gynoecium development);GO:1902626(assembly of large subunit pre…
bra-miR396-5p	1275	1011.67	-0.83	down	BraA09g005490.3C	10.3633	5.84	13.7433	8.10167	1.69636	up	GO:0004818(glutamate-tRNA ligase activity);GO:0005524(ATP binding);GO:0005737(cytoplasm);GO:0005829(cytosol)
bra-miR156c-3p	730.17	563.67	-0.87	down	BraA05g036910.3C	141.777	114.49	218.63	128.133	1.70627	up	GO:0003735(structural constituent of ribosome);GO:0005618(cell wall);GO:0005730(nucleolus);GO:0005737(cytoplasm);GO:0005773(vacuole);GO:0005829(cytosol);GO:0005840(ribosome);GO:0005886(plasma membrane);GO:0006412(translation);GO:0009506(plasmodesma);GO:0009507(chloroplast);GO:0016020(membrane);GO:0022625(cytosolic large ribosomal subunit);GO:0022626(cytosolic ribosome)
bra-miR9559-5p	5.17	1.33	-2.45	down	BraA02g044190.3C	9.18333	0.97	8.70333	5.07667	1.71438	up	GO:0005737(cytoplasm);GO:0009416(response to light stimulus);GO:0009813(flavonoid biosynthetic process);GO:0045431(flavonol synthase activity);GO:0046872(metal ion binding);GO:0051555(flavonol biosynthetic process);GO:0055114(oxidation-reduction process)
bra-miR5719	6.67	5.33	-0.82	down	BraA03g035040.3C	77.29	43.525	104.657	60.4075	1.73251	up	GO:0000028(ribosomal small subunit assembly);GO:0003729(mRNA binding);GO:0003735(structural constituent of ribosome);GO:0005618(cell wall);GO:0005774(vacuolar membrane);GO:0005829(cytosol);GO:0005840(ribosome);GO:0005886(plasma membrane);GO:0006412(translation);GO:0009506(plasmodesma);GO:0009507(chloroplast);GO:0009735(response to cytokinin);GO:0016020(membrane);GO:0019843(rRNA binding);GO:002262…
bra-miR9563b-5p	27.33	20.67	-0.9	down	BraA09g045080.3C	26.8233	11.4	33.3967	19.1117	1.74745	up	GO:0005515(protein binding);GO:0005634(nucleus);GO:0005737(cytoplasm);GO:0009295(nucleoid);GO:0009507(chloroplast);GO:0009658(chloroplast organization);GO:0016301(kinase activity);GO:0016310(phosphorylation);GO:0016773(phosphotransferase activity, alcohol group as acceptor);GO:0042644(chloroplast nucleoid);GO:0042793(transcription from plastid promoter)
bra-miR168a-3p	9192.67	7382	-0.81	down	BraA06g041570.3C	137.387	89.875	198.61	113.631	1.74785	up	GO:0003735(structural constituent of ribosome);GO:0005618(cell wall);GO:0005730(nucleolus);GO:0005737(cytoplasm);GO:0005773(vacuole);GO:0005774(vacuolar membrane);GO:0005794(Golgi apparatus);GO:0005829(cytosol);GO:0005840(ribosome);GO:0005886(plasma membrane);GO:0006412(translation);GO:0009506(plasmodesma);GO:0009793(embryo development ending in seed dormancy);GO:0016020(membrane);GO:0022625(cyto…
bra-miR5724	346.5	304	-0.69	down	BraA08g030050.3C	16.1233	8.51	21.58	12.3167	1.7521	up	GO:0003942(N-acetyl-gamma-glutamyl-phosphate reductase activity);GO:0004073(aspartate-semialdehyde dehydrogenase activity);GO:0005739(mitochondrion);GO:0006520(cellular amino acid metabolic process);GO:0009086(methionine biosynthetic process);GO:0009088(threonine biosynthetic process);GO:0009089(lysine biosynthetic process via diaminopimelate);GO:0009097(isoleucine biosynthetic process);GO:000950…
bra-miR391-3p	960.83	296.33	-2.19	down	BraA03g010300.3C	115.267	105.845	193.903	110.556	1.7539	up	GO:0003674(molecular_function);GO:0008150(biological_process);GO:0009507(chloroplast);GO:0016021(integral component of membrane)
bra-miR156a-5p	21315.5	17783.3	-0.76	down	BraA09g004370.3C	17.0967	6.3	20.9933	11.6983	1.79456	up	GO:0005576(extracellular region);GO:0016829(lyase activity);GO:0030570(pectate lyase activity);GO:0045490(pectin catabolic process);GO:0046872(metal ion binding)
bra-miR5722	29.17	14	-1.56	down	BraA07g022750.3C	64.8167	20.645	77.91	42.7308	1.82327	up	GO:0000495(box H/ACA snoRNA 3'-end processing);GO:0003723(RNA binding);GO:0005634(nucleus);GO:0005730(nucleolus);GO:0005829(cytosol);GO:0009506(plasmodesma);GO:0009982(pseudouridine synthase activity);GO:0031118(rRNA pseudouridine synthesis);GO:0031120(snRNA pseudouridine synthesis);GO:0031429(box H/ACA snoRNP complex);GO:1990481(mRNA pseudouridine synthesis)
bra-miR403-5p	142.17	108.67	-0.88	down	BraA09g054930.3C	7.48333	1.96	8.62333	4.72167	1.82633	up	GO:0001510(RNA methylation);GO:0003723(RNA binding);GO:0005634(nucleus);GO:0008168(methyltransferase activity);GO:0016428(tRNA (cytosine-5-)-methyltransferase activity)
bra-miR9563b-5p	27.33	20.67	-0.9	down	BraA10g025300.3C	7.06667	0.22	6.67	3.64333	1.83074	up	GO:0005739(mitochondrion);GO:0016787(hydrolase activity);GO:0046872(metal ion binding)
bra-miR158-5p	569.33	373.67	-1.1	down	BraA07g030300.3C	167.987	154.83	299.04	161.408	1.85269	up	GO:0003723(RNA binding);GO:0003735(structural constituent of ribosome);GO:0005737(cytoplasm);GO:0005774(vacuolar membrane);GO:0005840(ribosome);GO:0006412(translation);GO:0015934(large ribosomal subunit);GO:0016020(membrane);GO:0022625(cytosolic large ribosomal subunit);GO:0042254(ribosome biogenesis)
bra-miR168a-3p	9192.67	7382	-0.81	down	BraA02g029760.3C	56.27	46.56	95.8167	51.415	1.86359	up	GO:0003735(structural constituent of ribosome);GO:0005618(cell wall);GO:0005730(nucleolus);GO:0005737(cytoplasm);GO:0005773(vacuole);GO:0005774(vacuolar membrane);GO:0005794(Golgi apparatus);GO:0005829(cytosol);GO:0005840(ribosome);GO:0005886(plasma membrane);GO:0006412(translation);GO:0009506(plasmodesma);GO:0009793(embryo development ending in seed dormancy);GO:0016020(membrane);GO:0022625(cyto…
bra-miR396-5p	1275	1011.67	-0.83	down	BraA03g019880.3C	7.58	6.99	13.6033	7.285	1.86731	up	GO:0003989(acetyl-CoA carboxylase activity);GO:0005524(ATP binding);GO:0006633(fatty acid biosynthetic process);GO:0009317(acetyl-CoA carboxylase complex);GO:0009507(chloroplast);GO:0009536(plastid);GO:0009570(chloroplast stroma);GO:0009706(chloroplast inner membrane);GO:0009941(chloroplast envelope);GO:0016020(membrane);GO:2001295(malonyl-CoA biosynthetic process)
bra-miR396-5p	1275	1011.67	-0.83	down	BraA05g016180.3C	130.26	73.62	190.537	101.94	1.86911	up	GO:0005515(protein binding);GO:0005524(ATP binding);GO:0005794(Golgi apparatus);GO:0005829(cytosol);GO:0005886(plasma membrane);GO:0006457(protein folding);GO:0008219(cell death);GO:0009409(response to cold);GO:0009507(chloroplast);GO:0009570(chloroplast stroma);GO:0009627(systemic acquired resistance);GO:0009941(chloroplast envelope);GO:0010319(stromule);GO:0016020(membrane);GO:0022626(cytosolic…
bra-miR9563b-5p	27.33	20.67	-0.9	down	BraA10g001420.3C	190.31	153.765	321.673	172.037	1.86979	up	GO:0003735(structural constituent of ribosome);GO:0005730(nucleolus);GO:0005737(cytoplasm);GO:0005829(cytosol);GO:0005840(ribosome);GO:0005886(plasma membrane);GO:0006412(translation);GO:0009506(plasmodesma);GO:0009793(embryo development ending in seed dormancy);GO:0016020(membrane);GO:0022625(cytosolic large ribosomal subunit);GO:0022626(cytosolic ribosome);GO:0042254(ribosome biogenesis)
bra-miR9559-5p	5.17	1.33	-2.45	down	BraA05g035390.3C	121.303	100.045	208.15	110.674	1.88075	up	GO:0003735(structural constituent of ribosome);GO:0005730(nucleolus);GO:0005737(cytoplasm);GO:0005829(cytosol);GO:0006412(translation);GO:0022626(cytosolic ribosome);GO:0022627(cytosolic small ribosomal subunit)
bra-miR9552a-5p	15.33	6.67	-1.7	down	BraA06g004400.3C	28.1333	12.9	38.7267	20.5167	1.88757	up	GO:0003677(DNA binding);GO:0005634(nucleus);GO:0008150(biological_process)
bra-miR158-5p	569.33	373.67	-1.1	down	BraA09g032050.3C	217.31	157.695	355.013	187.502	1.89338	up	GO:0002181(cytoplasmic translation);GO:0003723(RNA binding);GO:0003735(structural constituent of ribosome);GO:0005737(cytoplasm);GO:0005773(vacuole);GO:0005794(Golgi apparatus);GO:0005829(cytosol);GO:0006412(translation);GO:0009506(plasmodesma);GO:0009941(chloroplast envelope);GO:0009955(adaxial/abaxial pattern specification);GO:0015934(large ribosomal subunit);GO:0016020(membrane);GO:0019843(rRN…
bra-miR9563a-5p	2	1	-1.5	down	BraA03g037400.3C	36.0333	14.205	47.64	25.1192	1.89656	up	GO:0003735(structural constituent of ribosome);GO:0005737(cytoplasm);GO:0005840(ribosome);GO:0006412(translation);GO:0019843(rRNA binding);GO:0022626(cytosolic ribosome);GO:0042254(ribosome biogenesis);GO:0046872(metal ion binding)
bra-miR5722	29.17	14	-1.56	down	BraA01g039280.3C	84.3667	38.5	117.097	61.4333	1.90608	up	GO:0000028(ribosomal small subunit assembly);GO:0003729(mRNA binding);GO:0003735(structural constituent of ribosome);GO:0005618(cell wall);GO:0005774(vacuolar membrane);GO:0005829(cytosol);GO:0005840(ribosome);GO:0005886(plasma membrane);GO:0006412(translation);GO:0009506(plasmodesma);GO:0009507(chloroplast);GO:0009735(response to cytokinin);GO:0016020(membrane);GO:0019843(rRNA binding);GO:002262…
bra-miR5722	29.17	14	-1.56	down	BraA08g018700.3C	107.093	35.225	136.447	71.1592	1.91749	up	GO:0003746(translation elongation factor activity);GO:0005622(intracellular);GO:0005759(mitochondrial matrix);GO:0006414(translational elongation);GO:0009507(chloroplast);GO:0009570(chloroplast stroma);GO:0009793(embryo development ending in seed dormancy);GO:0009941(chloroplast envelope);GO:0046686(response to cadmium ion);GO:0070125(mitochondrial translational elongation)
bra-miR156e-5p	21473.5	18135	-0.74	down	BraA10g025720.3C	2.56667	2.1	4.50667	2.33333	1.93143	up	GO:0000148(1,3-beta-D-glucan synthase complex);GO:0003843(1,3-beta-D-glucan synthase activity);GO:0005886(plasma membrane)
bra-miR5722	29.17	14	-1.56	down	BraA10g002800.3C	89.0833	66.555	152.177	77.8192	1.95552	up	GO:0000028(ribosomal small subunit assembly);GO:0003723(RNA binding);GO:0003735(structural constituent of ribosome);GO:0005737(cytoplasm);GO:0005774(vacuolar membrane);GO:0005794(Golgi apparatus);GO:0005829(cytosol);GO:0005886(plasma membrane);GO:0006412(translation);GO:0009506(plasmodesma);GO:0015935(small ribosomal subunit);GO:0022626(cytosolic ribosome);GO:0022627(cytosolic small ribosomal sub…
bra-miR9563b-5p	27.33	20.67	-0.9	down	BraA04g020060.3C	68.79	58.79	124.963	63.79	1.95898	up	GO:0005524(ATP binding);GO:0005739(mitochondrion);GO:0005829(cytosol);GO:0006457(protein folding);GO:0009507(chloroplast);GO:0009570(chloroplast stroma);GO:0009579(thylakoid);GO:0009658(chloroplast organization);GO:0009793(embryo development ending in seed dormancy);GO:0009941(chloroplast envelope);GO:0016020(membrane);GO:0022626(cytosolic ribosome);GO:0042026(protein refolding);GO:0048046(apopla…
bra-miR9559-5p	5.17	1.33	-2.45	down	BraA01g023930.3C	110.437	89.575	196.807	100.006	1.96795	up	GO:0003723(RNA binding);GO:0003735(structural constituent of ribosome);GO:0005618(cell wall);GO:0005730(nucleolus);GO:0005737(cytoplasm);GO:0005774(vacuolar membrane);GO:0005794(Golgi apparatus);GO:0005829(cytosol);GO:0005840(ribosome);GO:0005886(plasma membrane);GO:0006412(translation);GO:0009506(plasmodesma);GO:0009735(response to cytokinin);GO:0016020(membrane);GO:0022625(cytosolic large ribos…
bra-miR5716	6.17	3	-1.54	down	BraA09g005510.3C	16.5033	8.135	24.2933	12.3192	1.97199	up	GO:0003723(RNA binding);GO:0004004(ATP-dependent RNA helicase activity);GO:0004386(helicase activity);GO:0005524(ATP binding);GO:0005634(nucleus);GO:0008026(ATP-dependent helicase activity);GO:0008270(zinc ion binding);GO:0009507(chloroplast);GO:0009570(chloroplast stroma);GO:0009793(embryo development ending in seed dormancy);GO:0009941(chloroplast envelope);GO:0010501(RNA secondary structure un…
bra-miR156b-3p	19.67	4.33	-2.68	down	BraA10g030110.3C	45.97	29.945	76.1667	37.9575	2.00663	up	GO:0003723(RNA binding);GO:0003735(structural constituent of ribosome);GO:0005737(cytoplasm);GO:0005774(vacuolar membrane);GO:0005794(Golgi apparatus);GO:0005829(cytosol);GO:0005840(ribosome);GO:0005886(plasma membrane);GO:0006412(translation);GO:0009507(chloroplast);GO:0019843(rRNA binding);GO:0022627(cytosolic small ribosomal subunit)
bra-miR408-5p	1	0.33	-2.08	down	BraA01g009150.3C	100.643	52.135	155.133	76.3892	2.03083	up	GO:0003723(RNA binding);GO:0005634(nucleus);GO:0005777(peroxisome);GO:0005829(cytosol);GO:0009735(response to cytokinin)
bra-miR5716	6.17	3	-1.54	down	BraA03g009570.3C	231.26	171.99	411.567	201.625	2.04125	up	GO:0000462(maturation of SSU-rRNA from tricistronic rRNA transcript (SSU-rRNA, 5.8S rRNA, LSU-rRNA));GO:0003735(structural constituent of ribosome);GO:0005618(cell wall);GO:0005730(nucleolus);GO:0005737(cytoplasm);GO:0005794(Golgi apparatus);GO:0005829(cytosol);GO:0005840(ribosome);GO:0005886(plasma membrane);GO:0006412(translation);GO:0006414(translational elongation);GO:0009506(plasmodesma);GO:…
bra-miR391-3p	960.83	296.33	-2.19	down	BraA03g029650.3C	299.59	139.945	448.953	219.768	2.04286	up	GO:0003735(structural constituent of ribosome);GO:0005634(nucleus);GO:0005829(cytosol);GO:0005840(ribosome);GO:0006414(translational elongation);GO:0022626(cytosolic ribosome)
bra-miR408-5p	1	0.33	-2.08	down	BraA07g018290.3C	344.107	257.495	627.557	300.801	2.08629	up	GO:0003735(structural constituent of ribosome);GO:0005634(nucleus);GO:0005730(nucleolus);GO:0005794(Golgi apparatus);GO:0005829(cytosol);GO:0005840(ribosome);GO:0005886(plasma membrane);GO:0006414(translational elongation);GO:0009409(response to cold);GO:0009507(chloroplast);GO:0016020(membrane);GO:0022626(cytosolic ribosome)
bra-miR9557-3p	167.17	137	-0.78	down	BraA04g031280.3C	24.3733	9.99	36.2433	17.1817	2.10942	up	GO:0003735(structural constituent of ribosome);GO:0005730(nucleolus);GO:0005737(cytoplasm);GO:0005773(vacuole);GO:0005794(Golgi apparatus);GO:0005829(cytosol);GO:0006412(translation);GO:0009506(plasmodesma);GO:0009507(chloroplast);GO:0015934(large ribosomal subunit);GO:0016020(membrane);GO:0022625(cytosolic large ribosomal subunit);GO:0022626(cytosolic ribosome)
bra-miR5719	6.67	5.33	-0.82	down	BraA02g044860.3C	100.923	57.525	167.367	79.2242	2.11257	up	GO:0003674(molecular_function);GO:0008150(biological_process);GO:0009507(chloroplast);GO:0009535(chloroplast thylakoid membrane);GO:0016021(integral component of membrane)
bra-miR156e-5p	21473.5	18135	-0.74	down	BraA08g003420.3C	6.22	4.335	11.4267	5.2775	2.16517	up	GO:0000166(nucleotide binding);GO:0003723(RNA binding);GO:0005634(nucleus);GO:0005829(cytosol);GO:0006397(mRNA processing);GO:0008143(poly(A) binding);GO:0009735(response to cytokinin)
bra-miR5714	27.5	16.67	-1.22	down	BraA10g021740.3C	99.0867	65.41	180.193	82.2483	2.19084	up	GO:0003735(structural constituent of ribosome);GO:0005737(cytoplasm);GO:0005794(Golgi apparatus);GO:0005840(ribosome);GO:0006412(translation);GO:0009506(plasmodesma);GO:0009507(chloroplast);GO:0022627(cytosolic small ribosomal subunit)
bra-miR9552b-3p	88	30.33	-2.03	down	BraA10g030930.3C	8.24667	1.75	10.9633	4.99833	2.1934	up	GO:0003723(RNA binding);GO:0004004(ATP-dependent RNA helicase activity);GO:0005524(ATP binding);GO:0005634(nucleus);GO:0008026(ATP-dependent helicase activity);GO:0009409(response to cold);GO:0009414(response to water deprivation);GO:0009651(response to salt stress);GO:0010501(RNA secondary structure unwinding)
bra-miR408-5p	1	0.33	-2.08	down	BraA05g028920.3C	8.83333	20.685	32.4333	14.7592	2.1975	up	GO:0005634(nucleus);GO:0009507(chloroplast);GO:0009536(plastid);GO:0009658(chloroplast organization);GO:0009941(chloroplast envelope)
bra-miR396-5p	1275	1011.67	-0.83	down	BraA09g043950.3C	3.00667	2.02	5.58667	2.513	2.223	up	GO:0005524(ATP binding);GO:0005634(nucleus);GO:0006351(transcription, DNA-templated);GO:0006355(regulation of transcription, DNA-templated);GO:0048366(leaf development)
bra-miR5714	27.5	16.67	-1.22	down	BraA05g027040.3C	14.55	8.79	26.0267	11.67	2.23022	up	GO:0005215(transporter activity);GO:0005739(mitochondrion);GO:0005743(mitochondrial inner membrane);GO:0006810(transport);GO:0006839(mitochondrial transport);GO:0016021(integral component of membrane);GO:0055085(transmembrane transport)
bra-miR5714	27.5	16.67	-1.22	down	BraA06g042320.3C	22.6667	13.405	40.23	18.0358	2.23056	up	GO:0000027(ribosomal large subunit assembly);GO:0003735(structural constituent of ribosome);GO:0005737(cytoplasm);GO:0005773(vacuole);GO:0005794(Golgi apparatus);GO:0005829(cytosol);GO:0006412(translation);GO:0016020(membrane);GO:0022625(cytosolic large ribosomal subunit)
bra-miR5722	29.17	14	-1.56	down	BraA09g035160.3C	1006.5	1228.32	2538.88	1117.41	2.27211	up	GO:0005794(Golgi apparatus);GO:0009416(response to light stimulus);GO:0009507(chloroplast);GO:0009522(photosystem I);GO:0009523(photosystem II);GO:0009534(chloroplast thylakoid);GO:0009535(chloroplast thylakoid membrane);GO:0009579(thylakoid);GO:0009768(photosynthesis, light harvesting in photosystem I);GO:0009941(chloroplast envelope);GO:0010287(plastoglobule);GO:0015979(photosynthesis);GO:00160…
bra-miR9552b-3p	88	30.33	-2.03	down	BraA03g024620.3C	6.43333	3.31	11.4633	4.87167	2.35306	up	GO:0003690(double-stranded DNA binding);GO:0005739(mitochondrion);GO:0006355(regulation of transcription, DNA-templated);GO:0009507(chloroplast);GO:0016020(membrane)
bra-miR396-5p	1275	1011.67	-0.83	down	BraA09g012370.3C	3.54333	1.235	5.76333	2.38917	2.41228	up	GO:0005739(mitochondrion);GO:0008150(biological_process)
bra-miR9559-5p	5.17	1.33	-2.45	down	BraA03g027060.3C	116.343	79.17	236.433	97.7567	2.41859	up	GO:0003735(structural constituent of ribosome);GO:0005618(cell wall);GO:0005737(cytoplasm);GO:0005774(vacuolar membrane);GO:0005794(Golgi apparatus);GO:0005829(cytosol);GO:0005840(ribosome);GO:0005886(plasma membrane);GO:0006412(translation);GO:0006413(translational initiation);GO:0009506(plasmodesma);GO:0015935(small ribosomal subunit);GO:0022627(cytosolic small ribosomal subunit);GO:0042254(rib…
bra-miR396-5p	1275	1011.67	-0.83	down	BraA09g012420.3C	43.23	26.3	84.5833	34.765	2.433	up	GO:0003735(structural constituent of ribosome);GO:0005737(cytoplasm);GO:0005829(cytosol);GO:0006412(translation);GO:0009506(plasmodesma);GO:0015934(large ribosomal subunit);GO:0016020(membrane);GO:0022625(cytosolic large ribosomal subunit);GO:0022626(cytosolic ribosome)
bra-miR9568-3p	4	2.67	-1.08	down	BraA09g059900.3C	14.8533	3.225	22.2933	9.03917	2.4663	up	GO:0003677(DNA binding);GO:0004519(endonuclease activity);GO:0005575(cellular_component)
bra-miR5721	10.33	9.67	-0.59	down	BraA10g013690.3C	35.73	28.015	79.5967	31.8725	2.49735	up	GO:0005618(cell wall);GO:0005886(plasma membrane);GO:0031225(anchored component of membrane);GO:0046658(anchored component of plasma membrane);GO:0048364(root development);GO:0048367(shoot system development)
bra-miR5724	346.5	304	-0.69	down	BraA03g033810.3C	39.9533	35.42	100.307	37.6867	2.6616	up	GO:0003735(structural constituent of ribosome);GO:0005730(nucleolus);GO:0005737(cytoplasm);GO:0005794(Golgi apparatus);GO:0005840(ribosome);GO:0006412(translation);GO:0009506(plasmodesma);GO:0022625(cytosolic large ribosomal subunit);GO:0042254(ribosome biogenesis)
bra-miR172d-5p	4.67	4	-0.72	down	BraA08g029820.3C	35.81	15.565	72.0433	25.6875	2.80461	up	GO:0005471(ATP:ADP antiporter activity);GO:0005524(ATP binding);GO:0005737(cytoplasm);GO:0005739(mitochondrion);GO:0009507(chloroplast);GO:0009536(plastid);GO:0009941(chloroplast envelope);GO:0016021(integral component of membrane);GO:0031969(chloroplast membrane)
bra-miR9559-5p	5.17	1.33	-2.45	down	BraA07g016860.3C	17.22	2.43	27.9667	9.825	2.84648	up	GO:0004871(signal transducer activity);GO:0005576(extracellular region);GO:0007267(cell-cell signaling);GO:0009506(plasmodesma);GO:0019722(calcium-mediated signaling);GO:0048046(apoplast)
bra-miR5719	6.67	5.33	-0.82	down	BraA08g020010.3C	63.8967	16.365	124.13	40.1308	3.09313	up	GO:0000494(box C/D snoRNA 3'-end processing);GO:0001510(RNA methylation);GO:0003723(RNA binding);GO:0005634(nucleus);GO:0005730(nucleolus);GO:0006351(transcription, DNA-templated);GO:0006355(regulation of transcription, DNA-templated);GO:0006364(rRNA processing);GO:0008033(tRNA processing);GO:0008649(rRNA methyltransferase activity);GO:0015030(Cajal body);GO:0016592(mediator complex);GO:0030515(s…
bra-miR9552b-3p	88	30.33	-2.03	down	BraA03g051240.3C	0	2.29	5.83333	1.145	5.09461	up	GO:0003677(DNA binding);GO:0005634(nucleus);GO:0009507(chloroplast);GO:0009534(chloroplast thylakoid);GO:0009535(chloroplast thylakoid membrane);GO:0016363(nuclear matrix);GO:0042646(plastid nucleoid)
bra-miR156d-3p	19.33	4.33	-2.65	down	BraA08g018790.3C	1.85	4.605	22.4567	3.2275	6.95791	up	GO:0003674(molecular_function);GO:0008150(biological_process)

## Sheet: Early heading
miR_name	MPV-H	F1-H	log2Ratio(F1-H/MPV-H) normalized	up/down	Target gene	P1-H	P2-H	F1-H	MPV-H	F1-H/MPV-H	up/down	GO annotation
bra-miR396-5p	988	1001.5	-0.87	down	BraA09g043950.3C	2.46333	2.215	3.65667	2.339	1.6302	up	GO:0005524(ATP binding);GO:0005634(nucleus);GO:0006351(transcription, DNA-templated);GO:0006355(regulation of transcription, DNA-templated);GO:0048366(leaf development)
bra-miR9556-3p	2.17	0.67	-1.75	down	BraA05g008060.3C	17.1567	12.975	26.7333	15.0658	1.77443	up	GO:0003674(molecular_function);GO:0005634(nucleus);GO:0008150(biological_process)
bra-miR158-5p	758.5	391	-1	down	BraA09g041700.3C	4.94333	17.05	21.0967	10.9967	1.91846	up	GO:0005575(cellular_component);GO:0016491(oxidoreductase activity);GO:0055114(oxidation-reduction process)
bra-miR9557-5p	64.67	36.33	-0.88	down	BraA09g010440.3C	0.203333	3.3	3.89333	1.75167	2.22265	up	GO:0000038(very long-chain fatty acid metabolic process);GO:0005634(nucleus);GO:0005789(endoplasmic reticulum membrane);GO:0006633(fatty acid biosynthetic process);GO:0009409(response to cold);GO:0009416(response to light stimulus);GO:0016021(integral component of membrane);GO:0016747(transferase activity, transferring acyl groups other than amino-acyl groups);GO:0042335(cuticle development)
