# Supplementary material for: Genome-wide analysis of changes in miRNA and target gene expression reveals key roles in heterosis for Chinese cabbage biomass
Source: Hortic Res. 2021 Mar 1;8:39. doi: 10.1038/s41438-021-00474-6 (PMC7917107; doi:10.1038/s41438-021-00474-6)
Supplement: Supplementary file 16 — Supplementary Table S9 [file 41438_2021_474_MOESM16_ESM.xlsx]

## Sheet: Seedling
Gene	P1-S	F1-S	P2-S	Type
BraA01g000190.3C	5.61	6.27667	1.94	ELD-P1-high
BraA01g000330.3C	129.68	149.897	65.815	ELD-P1-high
BraA01g000390.3C	6.82667	5.35333	2.37	ELD-P1-high
BraA01g000540.3C	16.02	13.1767	3.33	ELD-P1-high
BraA01g000750.3C	67.1867	52.4067	21.8	ELD-P1-high
BraA01g000840.3C	157.83	170.73	95.95	ELD-P1-high
BraA01g000950.3C	9.44	8.22	4.175	ELD-P1-high
BraA01g001060.3C	7.16667	9.83	3.205	ELD-P1-high
BraA01g001410.3C	6.49	9.33	0.385	ELD-P1-high
BraA01g001850.3C	6.28333	7.18667	1.485	ELD-P1-high
BraA01g002210.3C	2.20667	2.65	0.185	ELD-P1-high
BraA01g002490.3C	148.517	195.22	87.59	ELD-P1-high
BraA01g002530.3C	12.8233	1.88	0	ELD-P1-high
BraA01g003430.3C	19.4833	21.59	8.46	ELD-P1-high
BraA01g003490.3C	48.7833	58.6233	37.355	ELD-P1-high
BraA01g003580.3C	104.713	102.983	63.355	ELD-P1-high
BraA01g003620.3C	15.6733	14.0567	8.03	ELD-P1-high
BraA01g003640.3C	62.9533	81.6567	31.515	ELD-P1-high
BraA01g003690.3C	131.46	149.037	41.865	ELD-P1-high
BraA01g004300.3C	219.5	340.053	123.89	ELD-P1-high
BraA01g005350.3C	26.6267	24.82	9.575	ELD-P1-high
BraA01g005570.3C	30.4167	30.17	12.055	ELD-P1-high
BraA01g005630.3C	0.423333	1.45667	0.105	ELD-P1-high
BraA01g006210.3C	48.3033	78.5967	19.035	ELD-P1-high
BraA01g006410.3C	9.21667	3.01333	0.13	ELD-P1-high
BraA01g007040.3C	56.9933	72.7133	43.355	ELD-P1-high
BraA01g007560.3C	2.68667	3.08667	0.82	ELD-P1-high
BraA01g008250.3C	83.04	115.05	33.685	ELD-P1-high
BraA01g008670.3C	11.68	15.1567	3.655	ELD-P1-high
BraA01g009150.3C	100.643	155.133	52.135	ELD-P1-high
BraA01g009220.3C	1.39333	2.59667	0.65	ELD-P1-high
BraA01g009630.3C	158.977	241.753	75.285	ELD-P1-high
BraA01g010090.3C	15.0233	12.2	1.595	ELD-P1-high
BraA01g011490.3C	43.53	64.3167	28.065	ELD-P1-high
BraA01g012160.3C	27.8333	43.4833	17.225	ELD-P1-high
BraA01g012480.3C	1.35	1.03	0.03	ELD-P1-high
BraA01g012500.3C	28.3033	27.6867	8.695	ELD-P1-high
BraA01g012580.3C	8.93667	5.10333	0.69	ELD-P1-high
BraA01g012680.3C	299.523	228.993	45.265	ELD-P1-high
BraA01g013460.3C	4.57667	1.84333	0	ELD-P1-high
BraA01g013530.3C	1.31667	0.623333	0	ELD-P1-high
BraA01g014090.3C	24.37	38.5333	14.19	ELD-P1-high
BraA01g014470.3C	21.4933	29.4867	6.14	ELD-P1-high
BraA01g014630.3C	25.2267	31.4133	13.95	ELD-P1-high
BraA01g015520.3C	197.177	274.047	114.625	ELD-P1-high
BraA01g015640.3C	42.9567	49.1233	24.895	ELD-P1-high
BraA01g015680.3C	22.11	21.8467	4.25	ELD-P1-high
BraA01g015820.3C	754.147	733.413	175.76	ELD-P1-high
BraA01g016090.3C	38.1833	50.9633	16.495	ELD-P1-high
BraA01g016430.3C	572.703	663.503	411.685	ELD-P1-high
BraA01g016520.3C	11.4333	8.57333	3.055	ELD-P1-high
BraA01g016710.3C	4.92667	2.81333	0	ELD-P1-high
BraA01g017070.3C	26.65	20.01	6.03	ELD-P1-high
BraA01g017350.3C	18.49	19.3633	4.255	ELD-P1-high
BraA01g017670.3C	6.67	3.33333	0.045	ELD-P1-high
BraA01g017730.3C	1.79	2.91333	0.575	ELD-P1-high
BraA01g017790.3C	186.073	252.723	107.285	ELD-P1-high
BraA01g018080.3C	17.17	16.8867	10.515	ELD-P1-high
BraA01g018260.3C	7.10667	8.70667	2.07	ELD-P1-high
BraA01g018360.3C	26.6367	27.7867	11.14	ELD-P1-high
BraA01g019010.3C	14.9767	22.8767	2.41	ELD-P1-high
BraA01g020230.3C	3.83667	2.09333	0	ELD-P1-high
BraA01g020270.3C	26.07	9.88333	0.29	ELD-P1-high
BraA01g020330.3C	8.03667	3.41	0.145	ELD-P1-high
BraA01g020910.3C	11.4167	11.5767	5.43	ELD-P1-high
BraA01g020980.3C	51.6733	62.31	25.685	ELD-P1-high
BraA01g021220.3C	7.52333	9.04667	2.595	ELD-P1-high
BraA01g021360.3C	7.77667	12.0533	1.195	ELD-P1-high
BraA01g021370.3C	4.41667	0.806667	0	ELD-P1-high
BraA01g021590.3C	9.99667	5.64	0	ELD-P1-high
BraA01g022250.3C	61.4067	60.8767	33.73	ELD-P1-high
BraA01g022660.3C	20.0267	6.59333	0.08	ELD-P1-high
BraA01g022980.3C	23.1167	29.2233	8.765	ELD-P1-high
BraA01g023360.3C	158.733	283.71	86.65	ELD-P1-high
BraA01g023950.3C	81.8333	108.397	41.91	ELD-P1-high
BraA01g024330.3C	40.27	37.7633	13.475	ELD-P1-high
BraA01g025120.3C	13.79	19.6233	5.61	ELD-P1-high
BraA01g027430.3C	131.25	119.727	33.27	ELD-P1-high
BraA01g027610.3C	74.5	117.743	43.86	ELD-P1-high
BraA01g027880.3C	18.2633	14.9267	2.62	ELD-P1-high
BraA01g028360.3C	19.89	24.5233	9.665	ELD-P1-high
BraA01g029750.3C	7.6	13.79	4.12	ELD-P1-high
BraA01g029860.3C	21.2333	24.5767	8.865	ELD-P1-high
BraA01g030500.3C	2.76667	1.46667	0	ELD-P1-high
BraA01g030930.3C	6.13667	3.18667	0	ELD-P1-high
BraA01g031350.3C	2894.19	2659.94	989.96	ELD-P1-high
BraA01g031450.3C	4.18667	4.31	1.195	ELD-P1-high
BraA01g031510.3C	18.32	14.69	3.07	ELD-P1-high
BraA01g031830.3C	15.6767	13.0433	7.77	ELD-P1-high
BraA01g031900.3C	13.53	3.71333	0	ELD-P1-high
BraA01g032440.3C	30.2733	17.7733	2.235	ELD-P1-high
BraA01g032530.3C	3.01	4.36	0.69	ELD-P1-high
BraA01g032790.3C	11.9567	1.8	0	ELD-P1-high
BraA01g032940.3C	16.8867	19.81	7.64	ELD-P1-high
BraA01g032960.3C	47.2133	19.6233	0.08	ELD-P1-high
BraA01g033080.3C	63.0967	71.25	6.835	ELD-P1-high
BraA01g033210.3C	17.9167	15	7.57	ELD-P1-high
BraA01g033420.3C	64.7567	64.43	14.095	ELD-P1-high
BraA01g033860.3C	44.0833	26.13	4.85	ELD-P1-high
BraA01g034210.3C	48.4867	78.4033	26.07	ELD-P1-high
BraA01g034840.3C	16.8733	27.2167	9.825	ELD-P1-high
BraA01g034930.3C	1.71	1.41333	0	ELD-P1-high
BraA01g035000.3C	5.32	3.01667	0	ELD-P1-high
BraA01g035630.3C	13.4167	13.2733	3.05	ELD-P1-high
BraA01g036410.3C	32.8333	25.32	9.27	ELD-P1-high
BraA01g036710.3C	1.47	1.25333	0	ELD-P1-high
BraA01g036780.3C	31.6667	30.8433	15.485	ELD-P1-high
BraA01g037810.3C	9.42	18.25	4.08	ELD-P1-high
BraA01g038110.3C	49.5667	51.9367	27.94	ELD-P1-high
BraA01g038290.3C	18.68	19.3567	7.795	ELD-P1-high
BraA01g038350.3C	33.92	45.46	22.445	ELD-P1-high
BraA01g038720.3C	149.927	155.53	75.43	ELD-P1-high
BraA01g038730.3C	17.7233	19.9333	4.335	ELD-P1-high
BraA01g039280.3C	84.3667	117.097	38.5	ELD-P1-high
BraA01g039510.3C	48.9433	48.9333	5.78	ELD-P1-high
BraA01g039580.3C	244.82	353.553	152.14	ELD-P1-high
BraA01g040710.3C	45.3967	73.7967	22.815	ELD-P1-high
BraA01g040870.3C	59.7033	63.22	32.59	ELD-P1-high
BraA01g040970.3C	2.86333	4.05333	0	ELD-P1-high
BraA01g041310.3C	11.0633	8.67333	4.055	ELD-P1-high
BraA01g041370.3C	16.95	14.23	2.2	ELD-P1-high
BraA01g041410.3C	2.16667	1.63	0	ELD-P1-high
BraA01g041430.3C	137.173	130.34	50.055	ELD-P1-high
BraA01g041730.3C	13.2833	12.9433	5.595	ELD-P1-high
BraA01g041860.3C	17.1333	27.6467	9.29	ELD-P1-high
BraA01g042050.3C	15.24	6.36333	0.18	ELD-P1-high
BraA01g042350.3C	21.97	23.81	2.78	ELD-P1-high
BraA01g042390.3C	57.6133	82.6333	34.73	ELD-P1-high
BraA01g042470.3C	23.5767	37.8133	10.465	ELD-P1-high
BraA01g042910.3C	101.263	147.553	57.07	ELD-P1-high
BraA01g043070.3C	85.0167	97.84	53.73	ELD-P1-high
BraA01g043090.3C	68.3067	64.71	9.575	ELD-P1-high
BraA01g043390.3C	42.8033	52.6833	17.085	ELD-P1-high
BraA01g043580.3C	17.88	18.1333	4.06	ELD-P1-high
BraA01g043720.3C	5.28333	3.05	0.545	ELD-P1-high
BraA01g044140.3C	2.49667	1.45667	0.11	ELD-P1-high
BraA01g044160.3C	14.43	16.4267	4.44	ELD-P1-high
BraA01g044710.3C	90.5533	71.68	25.47	ELD-P1-high
BraA01g044760.3C	16.09	12.2633	2.71	ELD-P1-high
BraA01g044940.3C	49.0467	56.7767	26.37	ELD-P1-high
BraA02g000120.3C	35.6233	33.83	13.53	ELD-P1-high
BraA02g000570.3C	23.6533	40.9367	7.33	ELD-P1-high
BraA02g001080.3C	8.03	5.96667	1.14	ELD-P1-high
BraA02g001290.3C	23.5233	21.4933	8.32	ELD-P1-high
BraA02g001430.3C	14.8067	27.5667	5.59	ELD-P1-high
BraA02g001610.3C	29.3733	32.4	8.93	ELD-P1-high
BraA02g001800.3C	82.7233	122.907	34.005	ELD-P1-high
BraA02g002620.3C	35.7567	51.1567	12.85	ELD-P1-high
BraA02g003860.3C	12.53	8.24667	1.365	ELD-P1-high
BraA02g003880.3C	2.47	0.953333	0.07	ELD-P1-high
BraA02g003900.3C	6.47	5.27667	0.26	ELD-P1-high
BraA02g003930.3C	76.45	113.993	29.08	ELD-P1-high
BraA02g004110.3C	6.03333	8.26667	1.5	ELD-P1-high
BraA02g004770.3C	3.03	4.75667	0.44	ELD-P1-high
BraA02g005060.3C	39.71	22.7667	4.265	ELD-P1-high
BraA02g005710.3C	49.3567	68.6233	33.29	ELD-P1-high
BraA02g006180.3C	20.9233	19.6233	4.085	ELD-P1-high
BraA02g006380.3C	6.72333	6.45	2.795	ELD-P1-high
BraA02g006580.3C	34.2433	39.1167	15.72	ELD-P1-high
BraA02g006890.3C	140.91	160.067	100.225	ELD-P1-high
BraA02g007300.3C	61.6433	98.82	21.7	ELD-P1-high
BraA02g007710.3C	16.1867	12.78	3.01	ELD-P1-high
BraA02g007930.3C	2.70667	2.78667	0.265	ELD-P1-high
BraA02g008650.3C	7.36	8.3	2.18	ELD-P1-high
BraA02g008820.3C	200.623	297.743	130	ELD-P1-high
BraA02g009240.3C	63.37	52.5933	30.935	ELD-P1-high
BraA02g009790.3C	27.4767	41.1233	12.835	ELD-P1-high
BraA02g009940.3C	65	90.9667	33.67	ELD-P1-high
BraA02g009950.3C	4.43333	6.49	1.695	ELD-P1-high
BraA02g010020.3C	11.1533	9.92	3.775	ELD-P1-high
BraA02g010490.3C	61.74	27.04	2.425	ELD-P1-high
BraA02g010610.3C	83.7767	127.74	43.675	ELD-P1-high
BraA02g010910.3C	28.7933	39.22	19.565	ELD-P1-high
BraA02g010950.3C	7.30333	4.27667	0	ELD-P1-high
BraA02g011200.3C	2.13667	0.603333	0	ELD-P1-high
BraA02g011430.3C	3.02	8.46333	0.41	ELD-P1-high
BraA02g011450.3C	24.4367	21.8067	6.585	ELD-P1-high
BraA02g011620.3C	35.7967	50.8933	13.74	ELD-P1-high
BraA02g012450.3C	102.25	93.1667	43.44	ELD-P1-high
BraA02g012490.3C	108.667	131.347	63.245	ELD-P1-high
BraA02g012660.3C	19.8767	20.77	9.385	ELD-P1-high
BraA02g013100.3C	14.81	17.0633	5.075	ELD-P1-high
BraA02g013410.3C	36.8467	43.2267	16.375	ELD-P1-high
BraA02g013480.3C	24.9167	16.49	1.66	ELD-P1-high
BraA02g015010.3C	40.26	30.1867	3.23	ELD-P1-high
BraA02g015710.3C	3.67	5.30667	2.145	ELD-P1-high
BraA02g015780.3C	133.38	157.49	63.205	ELD-P1-high
BraA02g016250.3C	13.9567	17.2567	3.1	ELD-P1-high
BraA02g017440.3C	5.77667	8.27667	2.22	ELD-P1-high
BraA02g017660.3C	95.38	167.86	37.205	ELD-P1-high
BraA02g017690.3C	39.2167	54.24	20.065	ELD-P1-high
BraA02g017790.3C	56.8267	36.0833	0.875	ELD-P1-high
BraA02g018280.3C	3.30333	2.14667	0	ELD-P1-high
BraA02g018340.3C	13.6433	4.34667	0.135	ELD-P1-high
BraA02g018910.3C	16.67	14.7967	5.425	ELD-P1-high
BraA02g019160.3C	2.58	1.01333	0	ELD-P1-high
BraA02g019240.3C	93.6067	92.6633	20.525	ELD-P1-high
BraA02g019250.3C	1.97	0.523333	0	ELD-P1-high
BraA02g019260.3C	19.74	24.4867	9.965	ELD-P1-high
BraA02g019310.3C	147.16	130.663	60.82	ELD-P1-high
BraA02g019380.3C	162.663	169.913	83.96	ELD-P1-high
BraA02g019650.3C	11.1767	6.53	0	ELD-P1-high
BraA02g019750.3C	8.82	6.67333	0	ELD-P1-high
BraA02g019930.3C	100.28	126.13	29.84	ELD-P1-high
BraA02g020210.3C	2.84333	1.73333	0	ELD-P1-high
BraA02g020290.3C	13.9167	6.47333	0.6	ELD-P1-high
BraA02g020460.3C	32.25	39.0133	12.29	ELD-P1-high
BraA02g020670.3C	31.5267	39.2833	23.42	ELD-P1-high
BraA02g020970.3C	51.9733	72.7767	33.17	ELD-P1-high
BraA02g021280.3C	31.8933	8.56667	0.085	ELD-P1-high
BraA02g021310.3C	114.9	39.1667	0.6	ELD-P1-high
BraA02g021320.3C	12.82	2.54	0	ELD-P1-high
BraA02g021460.3C	11.7867	15.6433	4.08	ELD-P1-high
BraA02g022010.3C	1.59	0.886667	0	ELD-P1-high
BraA02g022060.3C	152.93	133.867	76.09	ELD-P1-high
BraA02g022250.3C	390.087	616.137	214.535	ELD-P1-high
BraA02g022810.3C	4.65333	6.91667	1.55	ELD-P1-high
BraA02g024200.3C	47.9267	24.3533	0.28	ELD-P1-high
BraA02g024770.3C	20.09	9.91667	0.095	ELD-P1-high
BraA02g025290.3C	14.39	5.33	0.055	ELD-P1-high
BraA02g025560.3C	39.4867	16.8667	0	ELD-P1-high
BraA02g026320.3C	34.8033	49.1633	19.89	ELD-P1-high
BraA02g026350.3C	20.83	30.79	9.67	ELD-P1-high
BraA02g026530.3C	1.80333	1.27	0.02	ELD-P1-high
BraA02g026890.3C	9.61333	9.03667	3.345	ELD-P1-high
BraA02g027850.3C	8.89	2.15667	0	ELD-P1-high
BraA02g028150.3C	9.28333	2.70333	0.08	ELD-P1-high
BraA02g028460.3C	27.8233	25.8233	8.175	ELD-P1-high
BraA02g029150.3C	26.1733	16.8833	4.93	ELD-P1-high
BraA02g029330.3C	16.34	4.93	0	ELD-P1-high
BraA02g029370.3C	17.2033	8.02333	0.1	ELD-P1-high
BraA02g030870.3C	13.4867	17.9933	6.63	ELD-P1-high
BraA02g030910.3C	1.14	0.78	0	ELD-P1-high
BraA02g030960.3C	14.1267	8.90667	2.17	ELD-P1-high
BraA02g031190.3C	18.7767	15.7067	3.55	ELD-P1-high
BraA02g031520.3C	76.1633	66.9367	27.395	ELD-P1-high
BraA02g032350.3C	25.12	24.3167	5.855	ELD-P1-high
BraA02g032490.3C	7.83	1.76	0	ELD-P1-high
BraA02g032970.3C	13.78	5.29333	0.135	ELD-P1-high
BraA02g033150.3C	3.18	6.32667	0.14	ELD-P1-high
BraA02g033490.3C	3.61	2.36333	0.255	ELD-P1-high
BraA02g034560.3C	61.2633	63.6933	33.6	ELD-P1-high
BraA02g034580.3C	38.9467	30.13	14.55	ELD-P1-high
BraA02g036930.3C	15.2833	22.5233	5.2	ELD-P1-high
BraA02g039590.3C	2.15333	1.71333	0.03	ELD-P1-high
BraA02g039790.3C	4.03	1.13333	0	ELD-P1-high
BraA02g039830.3C	93.3167	138.523	45.39	ELD-P1-high
BraA02g039860.3C	18.9567	19.3533	7.05	ELD-P1-high
BraA02g039900.3C	99.32	161.497	57.97	ELD-P1-high
BraA02g040260.3C	496.167	185.897	1.405	ELD-P1-high
BraA02g040270.3C	49.13	39.3467	20.685	ELD-P1-high
BraA02g040530.3C	64.6633	92.68	29.265	ELD-P1-high
BraA02g041250.3C	2.00333	2.14	0.51	ELD-P1-high
BraA02g041280.3C	49.9867	36.4333	10.94	ELD-P1-high
BraA02g041640.3C	25.02	29.4033	0.79	ELD-P1-high
BraA02g042390.3C	5.32333	2.66	0.08	ELD-P1-high
BraA02g043320.3C	5.66	2.19	0.055	ELD-P1-high
BraA02g043490.3C	46.0533	27.3067	1.415	ELD-P1-high
BraA02g043540.3C	38.81	58.3733	19.795	ELD-P1-high
BraA02g044190.3C	9.18333	8.70333	0.97	ELD-P1-high
BraA02g044860.3C	100.923	167.367	57.525	ELD-P1-high
BraA02g045290.3C	13.2533	6.34333	0	ELD-P1-high
BraA02g045560.3C	48.6433	17.62	1.05	ELD-P1-high
BraA02g045650.3C	18.72	2.19	0	ELD-P1-high
BraA03g000530.3C	586.59	695.99	453.135	ELD-P1-high
BraA03g000930.3C	174.087	188.883	83.58	ELD-P1-high
BraA03g001360.3C	98.7767	158.037	56.37	ELD-P1-high
BraA03g001720.3C	134.837	190.553	62.44	ELD-P1-high
BraA03g002370.3C	26.7067	37.1633	15.33	ELD-P1-high
BraA03g002440.3C	83.9567	108.113	55.04	ELD-P1-high
BraA03g003120.3C	0.296667	2.86	0	ELD-P1-high
BraA03g003420.3C	16.8367	16.8733	7.49	ELD-P1-high
BraA03g003690.3C	1.18667	1.07333	0	ELD-P1-high
BraA03g003990.3C	4.52	3.71667	0	ELD-P1-high
BraA03g004160.3C	5.93667	1.85667	0	ELD-P1-high
BraA03g004570.3C	97.75	110.383	52.1	ELD-P1-high
BraA03g005470.3C	2.93333	5.11333	1.36	ELD-P1-high
BraA03g005620.3C	10.9233	9.39	0	ELD-P1-high
BraA03g005840.3C	394.727	475.893	280.7	ELD-P1-high
BraA03g006370.3C	53.0367	40.4233	17.9	ELD-P1-high
BraA03g006800.3C	1.31	2.36	0	ELD-P1-high
BraA03g006910.3C	5.06333	4.81	0.6	ELD-P1-high
BraA03g006950.3C	5.48	6.87667	2.18	ELD-P1-high
BraA03g007130.3C	4.85	6.38	0.295	ELD-P1-high
BraA03g007310.3C	118.34	167.503	60.2	ELD-P1-high
BraA03g008140.3C	17.5867	22.98	12.07	ELD-P1-high
BraA03g008380.3C	56.9767	76.8367	19.26	ELD-P1-high
BraA03g009120.3C	33.7167	36.36	9.11	ELD-P1-high
BraA03g009210.3C	10.73	14.4733	6.555	ELD-P1-high
BraA03g009460.3C	100.173	112.233	55.96	ELD-P1-high
BraA03g010370.3C	7.56333	9.67333	2.995	ELD-P1-high
BraA03g010380.3C	32.9033	52.63	10.11	ELD-P1-high
BraA03g010790.3C	18.8167	21.2	3.725	ELD-P1-high
BraA03g011270.3C	10.1167	8.69667	3.895	ELD-P1-high
BraA03g011730.3C	2.53	2.84333	0.095	ELD-P1-high
BraA03g012220.3C	10.9967	9.21667	2.785	ELD-P1-high
BraA03g012360.3C	0.65	2.24	0	ELD-P1-high
BraA03g012780.3C	13.6067	10.98	4.24	ELD-P1-high
BraA03g012860.3C	142.38	123.083	19.025	ELD-P1-high
BraA03g012890.3C	19.3733	14.6033	0	ELD-P1-high
BraA03g013510.3C	4.74667	0.533333	0	ELD-P1-high
BraA03g013520.3C	0.75	1.49333	0.045	ELD-P1-high
BraA03g013870.3C	24.3933	23.3767	3.785	ELD-P1-high
BraA03g014340.3C	6.93667	4.35333	0.465	ELD-P1-high
BraA03g014440.3C	27.14	30.15	17.5	ELD-P1-high
BraA03g014990.3C	11.1167	3.17	0	ELD-P1-high
BraA03g015010.3C	4.70667	2.13333	0	ELD-P1-high
BraA03g015020.3C	3.4	2.63667	0.08	ELD-P1-high
BraA03g015100.3C	3.67	1.42333	0.075	ELD-P1-high
BraA03g015650.3C	24.5967	29.9967	12.08	ELD-P1-high
BraA03g015720.3C	123.977	166.18	75.28	ELD-P1-high
BraA03g015880.3C	63.4467	56.76	19.33	ELD-P1-high
BraA03g016280.3C	2.11333	3.05333	0.855	ELD-P1-high
BraA03g016760.3C	7.74	13.77	3.575	ELD-P1-high
BraA03g016800.3C	225.397	299.913	145.32	ELD-P1-high
BraA03g016920.3C	7.81	12.07	2.46	ELD-P1-high
BraA03g016960.3C	16.7067	14.06	3.485	ELD-P1-high
BraA03g017070.3C	130.69	219.267	74.775	ELD-P1-high
BraA03g017130.3C	3.25333	3.08667	0.245	ELD-P1-high
BraA03g017640.3C	23.09	26.41	8.97	ELD-P1-high
BraA03g018040.3C	12.45	14.1567	6.225	ELD-P1-high
BraA03g018090.3C	59.3	98.6867	29.04	ELD-P1-high
BraA03g018150.3C	7.07333	9.20667	4.345	ELD-P1-high
BraA03g018580.3C	34.9533	16.98	0.24	ELD-P1-high
BraA03g019380.3C	107.177	126.82	61.64	ELD-P1-high
BraA03g019420.3C	281.217	347.25	104.695	ELD-P1-high
BraA03g019470.3C	52.3867	71.0667	33.685	ELD-P1-high
BraA03g019610.3C	265.327	411.13	159.985	ELD-P1-high
BraA03g020360.3C	9.16	6.84333	0	ELD-P1-high
BraA03g020640.3C	38.9433	52.6167	19.985	ELD-P1-high
BraA03g021180.3C	87.58	146.613	25.695	ELD-P1-high
BraA03g021200.3C	32.4767	33.4167	15.57	ELD-P1-high
BraA03g021380.3C	0.263333	1.95	0	ELD-P1-high
BraA03g022110.3C	135.217	183.63	70.37	ELD-P1-high
BraA03g022640.3C	33.7167	36.6933	19.515	ELD-P1-high
BraA03g022700.3C	51.4	49.5833	22.39	ELD-P1-high
BraA03g022720.3C	10.2633	12.8967	1.49	ELD-P1-high
BraA03g022810.3C	2.36667	2.08667	0.165	ELD-P1-high
BraA03g022850.3C	7.00333	1.07333	0	ELD-P1-high
BraA03g022930.3C	11.1067	10.1233	3.45	ELD-P1-high
BraA03g023120.3C	8.00333	7.3	4.125	ELD-P1-high
BraA03g023410.3C	27.8867	31.21	16.68	ELD-P1-high
BraA03g023560.3C	8.08	10.2367	1.54	ELD-P1-high
BraA03g024300.3C	52.81	16.1767	0.255	ELD-P1-high
BraA03g024340.3C	198.54	281.227	117.445	ELD-P1-high
BraA03g024490.3C	16.1667	11.35	3.355	ELD-P1-high
BraA03g024550.3C	34.5233	56.28	14.365	ELD-P1-high
BraA03g024570.3C	126.24	180.177	70.35	ELD-P1-high
BraA03g024620.3C	6.43333	11.4633	3.31	ELD-P1-high
BraA03g024980.3C	10.4667	13.6967	7.695	ELD-P1-high
BraA03g025000.3C	85.49	129.287	37.69	ELD-P1-high
BraA03g026480.3C	13.43	11.2767	0	ELD-P1-high
BraA03g026590.3C	6.27	8.46	2.495	ELD-P1-high
BraA03g027260.3C	116.77	160.363	67.51	ELD-P1-high
BraA03g027500.3C	9.26667	11.2067	3.655	ELD-P1-high
BraA03g027600.3C	21.7133	27.36	14.955	ELD-P1-high
BraA03g027760.3C	2.25667	0.773333	0	ELD-P1-high
BraA03g027770.3C	2.26667	1.06	0	ELD-P1-high
BraA03g027940.3C	19.8833	8.50333	0.11	ELD-P1-high
BraA03g028710.3C	7.04333	2.45667	0	ELD-P1-high
BraA03g028910.3C	55.22	52.8567	22.95	ELD-P1-high
BraA03g029650.3C	299.59	448.953	139.945	ELD-P1-high
BraA03g030750.3C	152.283	222.877	87.555	ELD-P1-high
BraA03g031020.3C	80.5067	112.063	51.185	ELD-P1-high
BraA03g031320.3C	6.54667	4.73	0.45	ELD-P1-high
BraA03g031700.3C	21.4033	17.86	10.065	ELD-P1-high
BraA03g031810.3C	6.07333	9.37333	2.065	ELD-P1-high
BraA03g032180.3C	123.943	179.073	64.74	ELD-P1-high
BraA03g032300.3C	8.66	15.2933	3.96	ELD-P1-high
BraA03g032360.3C	8.05333	10.9933	5.675	ELD-P1-high
BraA03g032750.3C	4.26	8.09	1.8	ELD-P1-high
BraA03g033030.3C	8.16667	12.22	2.635	ELD-P1-high
BraA03g033090.3C	15.96	26.6267	7.585	ELD-P1-high
BraA03g033750.3C	74.7933	113.02	43.665	ELD-P1-high
BraA03g033820.3C	13.4167	13.31	4.125	ELD-P1-high
BraA03g034020.3C	10.1967	1.42667	0	ELD-P1-high
BraA03g035040.3C	77.29	104.657	43.525	ELD-P1-high
BraA03g035260.3C	70.26	86.9967	36.26	ELD-P1-high
BraA03g035390.3C	20.1767	17.3667	2.78	ELD-P1-high
BraA03g035530.3C	16.3667	17.2967	3.965	ELD-P1-high
BraA03g035750.3C	128.033	165.257	92.485	ELD-P1-high
BraA03g036120.3C	23.3533	25.4433	0	ELD-P1-high
BraA03g036150.3C	60.5033	80.66	32.56	ELD-P1-high
BraA03g037000.3C	10.3067	9.22	4.04	ELD-P1-high
BraA03g037120.3C	11.6833	20.1133	5.58	ELD-P1-high
BraA03g037400.3C	36.0333	47.64	14.205	ELD-P1-high
BraA03g037750.3C	12.6067	5.57333	0	ELD-P1-high
BraA03g037870.3C	29.6067	22.9	6.82	ELD-P1-high
BraA03g038370.3C	5.36	1.59667	0	ELD-P1-high
BraA03g038550.3C	9.11667	5.84333	1.125	ELD-P1-high
BraA03g038720.3C	2.26	3.63333	0.18	ELD-P1-high
BraA03g038980.3C	27.6	12.6667	0.435	ELD-P1-high
BraA03g039840.3C	5.85333	2.89333	0	ELD-P1-high
BraA03g040180.3C	83.6567	111.213	60.22	ELD-P1-high
BraA03g040530.3C	2.29667	2.59667	0.705	ELD-P1-high
BraA03g040550.3C	2699.67	2874.21	960.165	ELD-P1-high
BraA03g040670.3C	25.5133	30.51	9.715	ELD-P1-high
BraA03g040840.3C	3.90333	6.10333	0.5	ELD-P1-high
BraA03g041130.3C	4.16	4.54667	0.565	ELD-P1-high
BraA03g041240.3C	35.01	40.9467	16.28	ELD-P1-high
BraA03g041280.3C	9.35667	9.92667	5.105	ELD-P1-high
BraA03g041570.3C	13.0567	11.5667	4.95	ELD-P1-high
BraA03g041580.3C	33.8533	33.16	17.125	ELD-P1-high
BraA03g041610.3C	154.48	190.097	104.86	ELD-P1-high
BraA03g041750.3C	7.61667	9.66333	2.045	ELD-P1-high
BraA03g043050.3C	66.6667	64.92	27.225	ELD-P1-high
BraA03g044000.3C	40.6567	33.1733	9.95	ELD-P1-high
BraA03g044130.3C	140.577	108.79	0.625	ELD-P1-high
BraA03g044380.3C	9.92667	7.29333	0.52	ELD-P1-high
BraA03g045290.3C	10.3633	10.2233	1.795	ELD-P1-high
BraA03g045550.3C	15.9533	2.73667	0	ELD-P1-high
BraA03g045710.3C	28.0267	41.98	17.65	ELD-P1-high
BraA03g045800.3C	14.74	14.9133	4.25	ELD-P1-high
BraA03g045850.3C	0.96	1.02333	0	ELD-P1-high
BraA03g045910.3C	11.67	16.92	3.755	ELD-P1-high
BraA03g045950.3C	16.5733	18.4667	6.14	ELD-P1-high
BraA03g046470.3C	14.9567	15.13	6.265	ELD-P1-high
BraA03g046500.3C	46.35	19.0633	0.95	ELD-P1-high
BraA03g046690.3C	81.67	78.5133	42.105	ELD-P1-high
BraA03g046740.3C	18.0667	11.5567	3.175	ELD-P1-high
BraA03g047190.3C	132.847	197.487	80.71	ELD-P1-high
BraA03g047560.3C	643.947	418.927	102.465	ELD-P1-high
BraA03g047710.3C	7.37667	8.64667	2.075	ELD-P1-high
BraA03g048880.3C	2.05333	0.853333	0	ELD-P1-high
BraA03g049470.3C	7.8	5.57333	1.74	ELD-P1-high
BraA03g050060.3C	14.4033	16.2667	6.4	ELD-P1-high
BraA03g051420.3C	36.79	27.0433	11.435	ELD-P1-high
BraA03g051430.3C	5.72667	7.1	0.67	ELD-P1-high
BraA03g052060.3C	3.09333	4.12333	0.665	ELD-P1-high
BraA03g052070.3C	1.15333	1.84333	0.275	ELD-P1-high
BraA03g052090.3C	21.3367	24.1433	9.3	ELD-P1-high
BraA03g052410.3C	4.26667	6.05	0	ELD-P1-high
BraA03g052510.3C	4.51333	1.88667	0.05	ELD-P1-high
BraA03g052730.3C	36.56	32.4967	13.66	ELD-P1-high
BraA03g053030.3C	31.1767	34.8133	12.685	ELD-P1-high
BraA03g053080.3C	18.8767	39.0033	8.375	ELD-P1-high
BraA03g053510.3C	279.74	388.147	146.28	ELD-P1-high
BraA03g053770.3C	81.8267	106.417	58.61	ELD-P1-high
BraA03g054260.3C	6.88	5.74	0.53	ELD-P1-high
BraA03g054270.3C	49.8233	58.7	16.52	ELD-P1-high
BraA03g054450.3C	3.57333	6.47	1.385	ELD-P1-high
BraA03g054470.3C	21.9867	26.5567	10.765	ELD-P1-high
BraA03g054670.3C	6.64667	4.57333	0.38	ELD-P1-high
BraA03g055090.3C	69.83	46.3733	13.32	ELD-P1-high
BraA03g055400.3C	16.3633	16.6467	3.735	ELD-P1-high
BraA03g056060.3C	2.13	0.936667	0	ELD-P1-high
BraA03g056080.3C	20.3033	23.0733	13.625	ELD-P1-high
BraA03g056120.3C	90.09	47.8	0.585	ELD-P1-high
BraA03g056150.3C	24.31	30.38	4.215	ELD-P1-high
BraA03g056320.3C	9.48333	11.5	5.17	ELD-P1-high
BraA03g056400.3C	11.6867	12.9133	4.195	ELD-P1-high
BraA03g056460.3C	10.05	16.23	3.96	ELD-P1-high
BraA03g057110.3C	252.483	227.91	22.435	ELD-P1-high
BraA03g058950.3C	6.08	6.72	2.1	ELD-P1-high
BraA03g058960.3C	21.2767	37.1167	9.77	ELD-P1-high
BraA03g058970.3C	3.71333	1.27333	0	ELD-P1-high
BraA03g059460.3C	45.9533	68.3467	21.525	ELD-P1-high
BraA03g060660.3C	6.29333	4.95667	0	ELD-P1-high
BraA03g060850.3C	7.39667	8.97333	2.135	ELD-P1-high
BraA04g000030.3C	30.8067	25.0167	7.965	ELD-P1-high
BraA04g000500.3C	65.75	57.45	25.615	ELD-P1-high
BraA04g000530.3C	62.0133	89.1467	33.2	ELD-P1-high
BraA04g000780.3C	80.06	102.547	45.96	ELD-P1-high
BraA04g000950.3C	2.86	1.42667	0	ELD-P1-high
BraA04g001960.3C	370.943	492.863	163.21	ELD-P1-high
BraA04g002630.3C	58.7733	48.3933	8.395	ELD-P1-high
BraA04g002660.3C	7.55667	7.38333	1.5	ELD-P1-high
BraA04g002780.3C	26.39	8.81333	0	ELD-P1-high
BraA04g003850.3C	104.093	161.23	66.83	ELD-P1-high
BraA04g004310.3C	98.07	40.3367	0	ELD-P1-high
BraA04g004430.3C	39.2133	47.9633	20.3	ELD-P1-high
BraA04g004800.3C	58.8367	63.8033	28.67	ELD-P1-high
BraA04g005180.3C	21.64	17.0967	8.63	ELD-P1-high
BraA04g005190.3C	15.9933	14.3567	5.55	ELD-P1-high
BraA04g005490.3C	3.28333	1	0	ELD-P1-high
BraA04g005860.3C	30.4	40.8	17.82	ELD-P1-high
BraA04g005960.3C	10.8767	11.9633	4.415	ELD-P1-high
BraA04g006240.3C	40.1667	35.3667	17.615	ELD-P1-high
BraA04g007140.3C	3.83	4.18667	0	ELD-P1-high
BraA04g007150.3C	33.87	38.0533	18.855	ELD-P1-high
BraA04g007240.3C	30.6667	21.9433	1.67	ELD-P1-high
BraA04g007280.3C	11.9667	13.3	3.315	ELD-P1-high
BraA04g007360.3C	6.93333	3.33	0	ELD-P1-high
BraA04g007380.3C	21.2933	29.0967	6.36	ELD-P1-high
BraA04g008430.3C	0.976667	1.22	0.21	ELD-P1-high
BraA04g009200.3C	9.81333	3.74333	0.115	ELD-P1-high
BraA04g011160.3C	5.01333	1.39667	0	ELD-P1-high
BraA04g012390.3C	30.0633	25.3	9.91	ELD-P1-high
BraA04g012520.3C	34.3467	21	4.485	ELD-P1-high
BraA04g012740.3C	20.32	7.34667	0	ELD-P1-high
BraA04g013090.3C	149.847	141.5	57.635	ELD-P1-high
BraA04g014990.3C	40.85	49.7933	28.39	ELD-P1-high
BraA04g015720.3C	12.2167	11.6333	4.925	ELD-P1-high
BraA04g016260.3C	9.38667	12.4067	6.07	ELD-P1-high
BraA04g016650.3C	5.52333	2.52667	0	ELD-P1-high
BraA04g016770.3C	24.57	14.1333	1.545	ELD-P1-high
BraA04g017160.3C	30.3133	50.34	13.355	ELD-P1-high
BraA04g017690.3C	7.4	13.0267	2.865	ELD-P1-high
BraA04g017840.3C	2.32667	1.52667	0	ELD-P1-high
BraA04g017900.3C	41.24	43.4067	17.585	ELD-P1-high
BraA04g018480.3C	12.1733	9.19667	3.75	ELD-P1-high
BraA04g018810.3C	9.21	4.76	0	ELD-P1-high
BraA04g018920.3C	3.45	3.65	0.415	ELD-P1-high
BraA04g019030.3C	23.95	25.7567	9.085	ELD-P1-high
BraA04g019100.3C	7.3	4.24333	0.045	ELD-P1-high
BraA04g019790.3C	43.51	65.7467	28.495	ELD-P1-high
BraA04g019890.3C	398.943	645.417	245.09	ELD-P1-high
BraA04g019970.3C	21.3533	40.7267	9.53	ELD-P1-high
BraA04g020910.3C	2.92	4.95333	1.22	ELD-P1-high
BraA04g021790.3C	25.34	20.33	5.33	ELD-P1-high
BraA04g021910.3C	28.48	13.0333	0.08	ELD-P1-high
BraA04g021950.3C	19.9	24.36	14.78	ELD-P1-high
BraA04g022500.3C	15.1967	19.5233	9.085	ELD-P1-high
BraA04g022760.3C	22.2567	26.9233	9.24	ELD-P1-high
BraA04g022800.3C	9.44333	8.34667	2.41	ELD-P1-high
BraA04g022840.3C	32.5167	50.5333	20.855	ELD-P1-high
BraA04g023550.3C	9.36667	3.1	0.105	ELD-P1-high
BraA04g023770.3C	69.21	34.76	0.25	ELD-P1-high
BraA04g023920.3C	10.1933	13.42	5.24	ELD-P1-high
BraA04g024010.3C	132.493	106.01	19.71	ELD-P1-high
BraA04g024240.3C	2.13333	1.33333	0.14	ELD-P1-high
BraA04g024780.3C	15	20.71	8.245	ELD-P1-high
BraA04g025420.3C	16.42	19.0767	9.51	ELD-P1-high
BraA04g025630.3C	55.7067	65.8267	26.275	ELD-P1-high
BraA04g025800.3C	15.0367	13.7633	5.38	ELD-P1-high
BraA04g026200.3C	3.23	3.72333	0.795	ELD-P1-high
BraA04g026230.3C	78.5733	87.64	47.93	ELD-P1-high
BraA04g026350.3C	214.41	281.183	108.815	ELD-P1-high
BraA04g026540.3C	11.2933	9.22333	4.08	ELD-P1-high
BraA04g026720.3C	20.9733	23.2467	8.025	ELD-P1-high
BraA04g027270.3C	61.4067	52.6767	11.13	ELD-P1-high
BraA04g027400.3C	2.40667	1.12333	0.025	ELD-P1-high
BraA04g027760.3C	89.08	143.343	53.64	ELD-P1-high
BraA04g028380.3C	53.4167	58.3533	26.685	ELD-P1-high
BraA04g030710.3C	98.5167	137.667	67.785	ELD-P1-high
BraA04g031280.3C	24.3733	36.2433	9.99	ELD-P1-high
BraA04g031680.3C	9.22667	9.45667	1.275	ELD-P1-high
BraA05g000320.3C	142.243	218.153	78.345	ELD-P1-high
BraA05g000540.3C	29.38	21.3433	3.345	ELD-P1-high
BraA05g001830.3C	33.6033	36.2467	15.88	ELD-P1-high
BraA05g002220.3C	6.94	3.99333	0.1	ELD-P1-high
BraA05g002360.3C	2.92667	3.22333	0.225	ELD-P1-high
BraA05g002400.3C	10.5367	13.3967	4.2	ELD-P1-high
BraA05g002600.3C	20.54	25.4233	9.74	ELD-P1-high
BraA05g002690.3C	78.4733	83.1833	28.985	ELD-P1-high
BraA05g003440.3C	59.3833	44.66	18.53	ELD-P1-high
BraA05g003450.3C	35.5933	28.69	12.755	ELD-P1-high
BraA05g003490.3C	3.64333	1.46333	0	ELD-P1-high
BraA05g003590.3C	94.3867	135.16	50.695	ELD-P1-high
BraA05g003740.3C	13.44	5.58667	0	ELD-P1-high
BraA05g003870.3C	2.08333	0.82	0	ELD-P1-high
BraA05g004070.3C	40.0067	60.8133	15.595	ELD-P1-high
BraA05g004510.3C	44.3633	50.9167	15.18	ELD-P1-high
BraA05g004730.3C	4.04667	12.46	0.91	ELD-P1-high
BraA05g004940.3C	18.7333	22.5033	10.205	ELD-P1-high
BraA05g004990.3C	12.9167	16.79	7.415	ELD-P1-high
BraA05g005100.3C	102.477	110.597	49.435	ELD-P1-high
BraA05g005200.3C	65.7867	60.8533	18.71	ELD-P1-high
BraA05g005230.3C	125.46	155.677	70.845	ELD-P1-high
BraA05g005950.3C	3.16333	3.11	0.74	ELD-P1-high
BraA05g006060.3C	6.86	7.44333	3.065	ELD-P1-high
BraA05g006230.3C	7.01667	4.6	1.225	ELD-P1-high
BraA05g006400.3C	22.0467	28.4633	9.71	ELD-P1-high
BraA05g006520.3C	245.003	238.25	140.075	ELD-P1-high
BraA05g007700.3C	13.8567	20.9233	9.135	ELD-P1-high
BraA05g008110.3C	37.63	33.23	17.4	ELD-P1-high
BraA05g008210.3C	64.96	104.313	33.515	ELD-P1-high
BraA05g008310.3C	10.5167	11.4167	5.395	ELD-P1-high
BraA05g009050.3C	7.26667	3.14667	0	ELD-P1-high
BraA05g009210.3C	519.543	558.15	226.6	ELD-P1-high
BraA05g009240.3C	68.83	102.343	38.95	ELD-P1-high
BraA05g009700.3C	4.11333	1.79333	0	ELD-P1-high
BraA05g009950.3C	19.52	20.94	5.935	ELD-P1-high
BraA05g010040.3C	15.1267	22.21	7.495	ELD-P1-high
BraA05g010440.3C	3.66333	3.69667	0.205	ELD-P1-high
BraA05g010460.3C	23.16	26.1967	10.4	ELD-P1-high
BraA05g010750.3C	4.30333	4.4	1.655	ELD-P1-high
BraA05g010860.3C	2.85667	2.79	0	ELD-P1-high
BraA05g011000.3C	17.92	27.0533	2.45	ELD-P1-high
BraA05g011400.3C	47.1467	55.32	21.88	ELD-P1-high
BraA05g012000.3C	62.7233	73.25	34.12	ELD-P1-high
BraA05g012730.3C	42.6733	45.4733	9.245	ELD-P1-high
BraA05g012800.3C	8.59667	3.46667	0	ELD-P1-high
BraA05g013100.3C	218.3	243.867	71.44	ELD-P1-high
BraA05g013240.3C	2.60667	1.56667	0	ELD-P1-high
BraA05g013390.3C	22.8967	30.1267	16.56	ELD-P1-high
BraA05g014010.3C	30.5533	36.7133	17.84	ELD-P1-high
BraA05g014270.3C	59.1867	85.6167	34.155	ELD-P1-high
BraA05g014380.3C	8.79667	11.8133	5.075	ELD-P1-high
BraA05g014650.3C	26.4767	35.0133	10.43	ELD-P1-high
BraA05g015230.3C	44.3867	56.8167	25.8	ELD-P1-high
BraA05g015340.3C	60.6433	51.9433	17.44	ELD-P1-high
BraA05g015560.3C	0.716667	1.61	0.075	ELD-P1-high
BraA05g015730.3C	74.9033	109.277	35.96	ELD-P1-high
BraA05g015930.3C	53.4767	63.85	27.365	ELD-P1-high
BraA05g016180.3C	130.26	190.537	73.62	ELD-P1-high
BraA05g016300.3C	10.9667	8.08333	0.49	ELD-P1-high
BraA05g016690.3C	15.48	19.18	10.08	ELD-P1-high
BraA05g017250.3C	3.31667	4.11	1.015	ELD-P1-high
BraA05g017700.3C	4.52	3.24667	0.18	ELD-P1-high
BraA05g017850.3C	112.483	169.86	71.07	ELD-P1-high
BraA05g018230.3C	6.79667	4.43667	1.24	ELD-P1-high
BraA05g018520.3C	9.14	4.88333	0	ELD-P1-high
BraA05g018650.3C	4.86	4.20667	1.16	ELD-P1-high
BraA05g019830.3C	9.02333	1.98333	0	ELD-P1-high
BraA05g019850.3C	27.4367	30.8967	8.01	ELD-P1-high
BraA05g020000.3C	31.58	53.6633	18.155	ELD-P1-high
BraA05g020170.3C	99.06	84.06	36.56	ELD-P1-high
BraA05g020330.3C	34.5833	13.1433	0.255	ELD-P1-high
BraA05g020380.3C	6.8	2.94667	0.13	ELD-P1-high
BraA05g020580.3C	9.36333	15.24	5.69	ELD-P1-high
BraA05g023750.3C	9.3	8.35	3.725	ELD-P1-high
BraA05g023920.3C	39.0967	56.6667	26.67	ELD-P1-high
BraA05g024060.3C	29.6633	30.68	17.635	ELD-P1-high
BraA05g024540.3C	25.7867	25.41	9.01	ELD-P1-high
BraA05g024940.3C	1.53333	2.58	0.18	ELD-P1-high
BraA05g025030.3C	269.593	364.177	144.99	ELD-P1-high
BraA05g025320.3C	6.53333	8.95	2.985	ELD-P1-high
BraA05g025730.3C	25.5567	27.66	14.015	ELD-P1-high
BraA05g026680.3C	65.7267	86.3667	29.505	ELD-P1-high
BraA05g026800.3C	6.33333	6.79667	1.58	ELD-P1-high
BraA05g027510.3C	30.5967	52.4667	14.94	ELD-P1-high
BraA05g027840.3C	38.3267	31.6967	5.555	ELD-P1-high
BraA05g028730.3C	27.9733	28.4367	9.005	ELD-P1-high
BraA05g028760.3C	4.07333	6.63333	0.745	ELD-P1-high
BraA05g029410.3C	4.35667	4.07667	1.595	ELD-P1-high
BraA05g029540.3C	0.526667	2.46333	0	ELD-P1-high
BraA05g030460.3C	19.2333	30.8867	8.29	ELD-P1-high
BraA05g030680.3C	15.5233	19.1133	8.53	ELD-P1-high
BraA05g030800.3C	20.5867	6.37667	0	ELD-P1-high
BraA05g030960.3C	30.7567	40.8367	10.085	ELD-P1-high
BraA05g030990.3C	89.84	79.8167	47.965	ELD-P1-high
BraA05g031070.3C	392.357	376.17	132.27	ELD-P1-high
BraA05g032160.3C	13.36	13	2.705	ELD-P1-high
BraA05g032780.3C	26.87	27.69	13.725	ELD-P1-high
BraA05g032860.3C	5.76	1.97333	0.095	ELD-P1-high
BraA05g032950.3C	7.27333	13.83	3.79	ELD-P1-high
BraA05g032970.3C	28.3633	25.9333	5.12	ELD-P1-high
BraA05g033270.3C	69.1867	72.53	34.135	ELD-P1-high
BraA05g033340.3C	20.5633	6.41333	0.175	ELD-P1-high
BraA05g033930.3C	48.5467	60.08	26	ELD-P1-high
BraA05g034060.3C	18.1033	21.56	10.435	ELD-P1-high
BraA05g034420.3C	17.8733	17.9633	9.435	ELD-P1-high
BraA05g034570.3C	61.8933	69.9733	19.565	ELD-P1-high
BraA05g034650.3C	8.44667	8.41	2.65	ELD-P1-high
BraA05g034960.3C	5.96	5.96333	1.235	ELD-P1-high
BraA05g035970.3C	40.99	51.9067	25.685	ELD-P1-high
BraA05g036750.3C	11.4233	6.33	0	ELD-P1-high
BraA05g037000.3C	88.4067	142.843	53.145	ELD-P1-high
BraA05g037110.3C	217.603	184.67	95.195	ELD-P1-high
BraA05g037550.3C	74.5133	102.687	40.56	ELD-P1-high
BraA05g037670.3C	12.3533	18.9133	5.825	ELD-P1-high
BraA05g037970.3C	0.91	2.99	0	ELD-P1-high
BraA05g038040.3C	4.56333	4.10333	0.88	ELD-P1-high
BraA05g038580.3C	16.4333	16.4867	7.12	ELD-P1-high
BraA05g038630.3C	13.0233	12.1533	5.215	ELD-P1-high
BraA05g038730.3C	24.3567	33.71	13.815	ELD-P1-high
BraA05g038740.3C	93.4067	114.12	48.175	ELD-P1-high
BraA05g038910.3C	8.17	13.2433	4.62	ELD-P1-high
BraA05g039720.3C	88.2067	100.983	31.74	ELD-P1-high
BraA05g039820.3C	36.9	49.0933	18.98	ELD-P1-high
BraA05g040040.3C	5.83667	7.38	1.945	ELD-P1-high
BraA05g040670.3C	11.24	11.9533	4.43	ELD-P1-high
BraA05g040840.3C	32.5067	23.68	8.575	ELD-P1-high
BraA05g040970.3C	107.64	119.973	43.54	ELD-P1-high
BraA05g041090.3C	20.5833	24.1633	8.945	ELD-P1-high
BraA05g041310.3C	11.21	11.3567	1.205	ELD-P1-high
BraA05g041550.3C	45.1167	47.95	25.3	ELD-P1-high
BraA05g041950.3C	3.2	4.34	0.31	ELD-P1-high
BraA05g042050.3C	17.5133	12.84	3.325	ELD-P1-high
BraA05g042530.3C	241.493	296.77	142.595	ELD-P1-high
BraA06g000130.3C	42.7333	39.0133	9.015	ELD-P1-high
BraA06g001130.3C	31.3133	34.8133	11.91	ELD-P1-high
BraA06g001460.3C	58.2633	45.53	20.025	ELD-P1-high
BraA06g001660.3C	75.1867	79.4567	38.375	ELD-P1-high
BraA06g003390.3C	8.58	5.53667	0.925	ELD-P1-high
BraA06g003910.3C	4.22	2.38	0.38	ELD-P1-high
BraA06g004200.3C	72.0533	87.12	39.815	ELD-P1-high
BraA06g004360.3C	37.4467	36.5967	16.375	ELD-P1-high
BraA06g004400.3C	28.1333	38.7267	12.9	ELD-P1-high
BraA06g004450.3C	5.81	8.50333	0.37	ELD-P1-high
BraA06g004460.3C	19.6367	25.32	6.77	ELD-P1-high
BraA06g004980.3C	162.68	235.17	58.41	ELD-P1-high
BraA06g005730.3C	30.18	38.2967	9.32	ELD-P1-high
BraA06g006810.3C	25.1267	25.4133	8.945	ELD-P1-high
BraA06g007070.3C	14.3633	17.55	7.765	ELD-P1-high
BraA06g007400.3C	68.76	84.4733	16.815	ELD-P1-high
BraA06g007530.3C	11.5767	15.0533	2.625	ELD-P1-high
BraA06g007920.3C	4.77333	6.06333	2.075	ELD-P1-high
BraA06g008300.3C	5.13667	4.75667	2.025	ELD-P1-high
BraA06g008750.3C	32.18	13.0433	0.145	ELD-P1-high
BraA06g008820.3C	8.23667	3.94	0.055	ELD-P1-high
BraA06g008850.3C	15.92	9.64	2.435	ELD-P1-high
BraA06g008920.3C	17.46	10.69	1.79	ELD-P1-high
BraA06g009960.3C	14.36	19.24	9.295	ELD-P1-high
BraA06g010360.3C	20.0367	11.94	2.82	ELD-P1-high
BraA06g010460.3C	426.537	449.617	239.35	ELD-P1-high
BraA06g010810.3C	11.15	9.69333	3.595	ELD-P1-high
BraA06g011100.3C	27.2233	26.67	10.16	ELD-P1-high
BraA06g011500.3C	21.0967	19.4767	6.395	ELD-P1-high
BraA06g011620.3C	27.21	23.9533	9.25	ELD-P1-high
BraA06g012280.3C	29.13	30.4	6.58	ELD-P1-high
BraA06g012680.3C	17.4467	24.51	6.535	ELD-P1-high
BraA06g013380.3C	0.483333	2.16333	0	ELD-P1-high
BraA06g013640.3C	21.4967	25.0333	5.36	ELD-P1-high
BraA06g014270.3C	66.2767	80.2967	41.555	ELD-P1-high
BraA06g014300.3C	5.16333	2.57	0.255	ELD-P1-high
BraA06g015600.3C	41.4367	40.0567	15.52	ELD-P1-high
BraA06g016440.3C	17.31	3.72333	0	ELD-P1-high
BraA06g016790.3C	38.2767	15.34	0.605	ELD-P1-high
BraA06g016840.3C	29.28	38.1467	15.345	ELD-P1-high
BraA06g017400.3C	5.11667	3.19333	0	ELD-P1-high
BraA06g017880.3C	8.18333	4.29	0	ELD-P1-high
BraA06g017890.3C	4.2	5.14667	1.645	ELD-P1-high
BraA06g017910.3C	17.1	23.07	6.28	ELD-P1-high
BraA06g018350.3C	14.8933	10.37	0.965	ELD-P1-high
BraA06g018950.3C	8.19333	6.54667	1.185	ELD-P1-high
BraA06g019140.3C	51.6567	18.3	0.36	ELD-P1-high
BraA06g019440.3C	6.60333	12.5133	2.695	ELD-P1-high
BraA06g019570.3C	31.2067	41.9633	17.545	ELD-P1-high
BraA06g019770.3C	9.66	3.86	0.1	ELD-P1-high
BraA06g019960.3C	8.87667	6.96333	3.575	ELD-P1-high
BraA06g020240.3C	6.59	3.59	0	ELD-P1-high
BraA06g020290.3C	4.01333	1.50333	0	ELD-P1-high
BraA06g020720.3C	49.7633	40.43	15.415	ELD-P1-high
BraA06g021050.3C	7.16333	4.60667	0.42	ELD-P1-high
BraA06g021080.3C	1.32	1.99333	0.375	ELD-P1-high
BraA06g021200.3C	1.94	6.73	0	ELD-P1-high
BraA06g021300.3C	7.71333	4.57333	0	ELD-P1-high
BraA06g021490.3C	12.5033	10.1667	3.395	ELD-P1-high
BraA06g024130.3C	17.2867	19.1333	0.315	ELD-P1-high
BraA06g024840.3C	95.28	141.82	53.14	ELD-P1-high
BraA06g025760.3C	2.65667	3.43667	0.985	ELD-P1-high
BraA06g025840.3C	21.5567	18.8767	5.59	ELD-P1-high
BraA06g025920.3C	24.21	9.25667	0.34	ELD-P1-high
BraA06g025970.3C	12.1133	9.58667	1.785	ELD-P1-high
BraA06g026500.3C	23.1733	20.26	8.815	ELD-P1-high
BraA06g026930.3C	13.93	10.6967	1.61	ELD-P1-high
BraA06g027030.3C	10.3967	10.6967	2.56	ELD-P1-high
BraA06g027090.3C	4.48	4.93333	0.6	ELD-P1-high
BraA06g027310.3C	3.39667	1.32	0	ELD-P1-high
BraA06g027500.3C	3.35	2.39333	0.165	ELD-P1-high
BraA06g027950.3C	18.3867	15.0233	5.04	ELD-P1-high
BraA06g028430.3C	5.71667	5.04	1.285	ELD-P1-high
BraA06g028520.3C	3.13	4.21333	0.225	ELD-P1-high
BraA06g028530.3C	5.61333	13.6967	1.75	ELD-P1-high
BraA06g028790.3C	46.9	16.69	0.53	ELD-P1-high
BraA06g029250.3C	3.11333	3.63667	0.43	ELD-P1-high
BraA06g029690.3C	33.4833	40.9167	21.97	ELD-P1-high
BraA06g029890.3C	12.6733	6.60333	0.62	ELD-P1-high
BraA06g030330.3C	1.63	2.50333	0.185	ELD-P1-high
BraA06g030420.3C	5.70333	3.65667	0.08	ELD-P1-high
BraA06g030510.3C	7.95333	4.48667	0.08	ELD-P1-high
BraA06g030710.3C	10.1767	15.19	3.84	ELD-P1-high
BraA06g030740.3C	23.53	20.56	4.66	ELD-P1-high
BraA06g030760.3C	6.64333	5.86	3.12	ELD-P1-high
BraA06g030870.3C	4.82667	2.13333	0	ELD-P1-high
BraA06g031020.3C	5.59333	1.14667	0	ELD-P1-high
BraA06g031100.3C	5.68	6.08667	0.82	ELD-P1-high
BraA06g031140.3C	0.643333	39.1733	0	ELD-P1-high
BraA06g031350.3C	36.26	17.29	0.095	ELD-P1-high
BraA06g031370.3C	84.2733	86.55	0.15	ELD-P1-high
BraA06g031960.3C	5.46333	2.87667	0.165	ELD-P1-high
BraA06g032010.3C	86.4067	100.383	47.375	ELD-P1-high
BraA06g032090.3C	28.4767	25.4267	12.6	ELD-P1-high
BraA06g032170.3C	61.31	70.8633	31.255	ELD-P1-high
BraA06g032440.3C	9.38667	3.12333	0.055	ELD-P1-high
BraA06g032740.3C	54.5967	71.9033	22.835	ELD-P1-high
BraA06g032860.3C	3.49	5.64	1.835	ELD-P1-high
BraA06g033330.3C	274.643	311.293	158.8	ELD-P1-high
BraA06g033410.3C	3.16667	5.59667	0.67	ELD-P1-high
BraA06g033570.3C	44.1233	37.5233	17.965	ELD-P1-high
BraA06g033840.3C	42.9967	37.56	18.72	ELD-P1-high
BraA06g033850.3C	11.9067	12.81	4.75	ELD-P1-high
BraA06g034020.3C	4.08667	1.68667	0	ELD-P1-high
BraA06g034060.3C	93.43	81.98	26.885	ELD-P1-high
BraA06g034180.3C	53.9233	48.64	12.53	ELD-P1-high
BraA06g034310.3C	35.35	32.28	16.71	ELD-P1-high
BraA06g034490.3C	6.75333	4.64	0.925	ELD-P1-high
BraA06g034680.3C	14.9233	6.74333	0	ELD-P1-high
BraA06g034780.3C	16.1767	3.51667	0	ELD-P1-high
BraA06g035230.3C	58.3833	29.6767	0.88	ELD-P1-high
BraA06g035450.3C	2.48667	6.42667	0.865	ELD-P1-high
BraA06g035640.3C	3.49	7.51	1.455	ELD-P1-high
BraA06g036510.3C	76.6833	71.29	36	ELD-P1-high
BraA06g036610.3C	2.05	6.17667	0.27	ELD-P1-high
BraA06g036740.3C	3.25	4.31	1.495	ELD-P1-high
BraA06g037010.3C	23.7233	27.9533	12.06	ELD-P1-high
BraA06g037750.3C	4.13	1.78333	0	ELD-P1-high
BraA06g037840.3C	4.19667	1.70667	0	ELD-P1-high
BraA06g037850.3C	186.407	50.2833	0.7	ELD-P1-high
BraA06g037870.3C	207.063	91.2533	3.365	ELD-P1-high
BraA06g037880.3C	31.6067	18.9333	0.18	ELD-P1-high
BraA06g038000.3C	10.6567	7.84667	2.535	ELD-P1-high
BraA06g038580.3C	141.807	211.637	75.765	ELD-P1-high
BraA06g038690.3C	50.55	43.0033	10.455	ELD-P1-high
BraA06g038950.3C	158.637	164.847	75.005	ELD-P1-high
BraA06g039670.3C	28.9167	38.9867	11.48	ELD-P1-high
BraA06g039680.3C	7.62	4.68333	0.965	ELD-P1-high
BraA06g039710.3C	11.2433	7.08667	1.96	ELD-P1-high
BraA06g041070.3C	21	11.3833	1.435	ELD-P1-high
BraA06g041240.3C	54.1533	66.08	27.035	ELD-P1-high
BraA06g041270.3C	94.4067	132.49	60.96	ELD-P1-high
BraA06g041470.3C	7.58	11.1933	3.735	ELD-P1-high
BraA06g041570.3C	137.387	198.61	89.875	ELD-P1-high
BraA06g041820.3C	28.1967	30.3	12.205	ELD-P1-high
BraA06g042060.3C	21.61	21.5133	7.98	ELD-P1-high
BraA06g042680.3C	9.51667	10.2133	3.605	ELD-P1-high
BraA06g042810.3C	7.65	8.64667	2.64	ELD-P1-high
BraA06g042970.3C	1151.81	1562.37	728.08	ELD-P1-high
BraA06g043030.3C	55.63	63.6667	31.135	ELD-P1-high
BraA06g043440.3C	5.78333	8.21	2.305	ELD-P1-high
BraA06g043480.3C	102.33	109.77	49.42	ELD-P1-high
BraA06g044030.3C	12.8533	12.0067	0.47	ELD-P1-high
BraA06g044180.3C	20.4367	22.3333	8.655	ELD-P1-high
BraA06g044430.3C	26.6633	7.21333	0	ELD-P1-high
BraA06g044450.3C	144.92	152.483	58.73	ELD-P1-high
BraA06g044480.3C	14.41	11.2633	3.155	ELD-P1-high
BraA06g044550.3C	10.1133	10.8033	3.145	ELD-P1-high
BraA07g000330.3C	16.5067	9.07	1.225	ELD-P1-high
BraA07g000760.3C	31.0733	32.1833	14.02	ELD-P1-high
BraA07g001280.3C	55.9433	45.1533	15.41	ELD-P1-high
BraA07g001340.3C	10.8233	12.6133	1.175	ELD-P1-high
BraA07g001380.3C	6.54333	6.58667	0	ELD-P1-high
BraA07g001550.3C	1.27667	1.76667	0.08	ELD-P1-high
BraA07g002550.3C	20.7167	19.5767	6.01	ELD-P1-high
BraA07g002750.3C	49.25	72.6667	31.565	ELD-P1-high
BraA07g002770.3C	4.01333	1.81333	0	ELD-P1-high
BraA07g002820.3C	5.83667	2.51333	0	ELD-P1-high
BraA07g002870.3C	6.04	1.37	0	ELD-P1-high
BraA07g002880.3C	6.55667	5.08	0.77	ELD-P1-high
BraA07g002920.3C	12.1967	5.97	0.095	ELD-P1-high
BraA07g002940.3C	19.1867	9.01333	0	ELD-P1-high
BraA07g006410.3C	1	0.836667	0.03	ELD-P1-high
BraA07g006930.3C	15.9833	20.7133	6.315	ELD-P1-high
BraA07g007450.3C	32.0133	35.31	16.72	ELD-P1-high
BraA07g007500.3C	30.65	26.24	10.88	ELD-P1-high
BraA07g008830.3C	25.8233	35.4567	12.95	ELD-P1-high
BraA07g008890.3C	3.50667	0.686667	0	ELD-P1-high
BraA07g008910.3C	5.11333	2.09	0	ELD-P1-high
BraA07g009470.3C	20.1467	27.6067	8.96	ELD-P1-high
BraA07g009700.3C	85.74	120.63	33.37	ELD-P1-high
BraA07g009970.3C	100.337	96.9367	39.095	ELD-P1-high
BraA07g010420.3C	10.4733	13.0633	5.635	ELD-P1-high
BraA07g011680.3C	9.26333	7.14333	0	ELD-P1-high
BraA07g011760.3C	4.29	7.68	0.935	ELD-P1-high
BraA07g012190.3C	137.05	212.717	75.31	ELD-P1-high
BraA07g013020.3C	25.6	26.02	11.235	ELD-P1-high
BraA07g014270.3C	44.5533	79.1067	15.625	ELD-P1-high
BraA07g014410.3C	32.18	11.1867	0.48	ELD-P1-high
BraA07g014790.3C	40.4667	41.68	19.4	ELD-P1-high
BraA07g015710.3C	4.37333	5.84667	1.215	ELD-P1-high
BraA07g015720.3C	0.57	1.73667	0	ELD-P1-high
BraA07g015910.3C	17.04	41.6867	6.23	ELD-P1-high
BraA07g016200.3C	0.793333	1.26667	0.14	ELD-P1-high
BraA07g016860.3C	17.22	27.9667	2.43	ELD-P1-high
BraA07g017060.3C	17.17	29.3933	6.845	ELD-P1-high
BraA07g017430.3C	4.24667	4.11	1.185	ELD-P1-high
BraA07g017750.3C	15.35	13.8833	6.51	ELD-P1-high
BraA07g018460.3C	220.75	253.297	162.21	ELD-P1-high
BraA07g019250.3C	41.0967	89.3367	12.8	ELD-P1-high
BraA07g019500.3C	17.6267	24.3067	7.845	ELD-P1-high
BraA07g020020.3C	9.46333	12.3733	5.87	ELD-P1-high
BraA07g020150.3C	6.2	6.88	2.635	ELD-P1-high
BraA07g020550.3C	47.47	75.2467	22.08	ELD-P1-high
BraA07g021250.3C	145.967	211.347	94.795	ELD-P1-high
BraA07g021340.3C	2.47333	2.45	0.085	ELD-P1-high
BraA07g021450.3C	31.8667	33.4167	9.235	ELD-P1-high
BraA07g021470.3C	27.2267	33.9533	21.365	ELD-P1-high
BraA07g021980.3C	8.04667	8.68667	2.545	ELD-P1-high
BraA07g022360.3C	156.253	217.01	79.99	ELD-P1-high
BraA07g022750.3C	64.8167	77.91	20.645	ELD-P1-high
BraA07g023540.3C	30.83	28.1267	8.75	ELD-P1-high
BraA07g023630.3C	66.4033	71.1	26.85	ELD-P1-high
BraA07g023970.3C	25.7267	24.52	5.955	ELD-P1-high
BraA07g024080.3C	51.88	23.1	0.545	ELD-P1-high
BraA07g024110.3C	16.6633	15.92	6.615	ELD-P1-high
BraA07g024200.3C	557.703	911.603	340.205	ELD-P1-high
BraA07g025260.3C	54.5633	80.0067	21.525	ELD-P1-high
BraA07g026090.3C	10.5167	10	2.2	ELD-P1-high
BraA07g026220.3C	5.18667	5.05333	1.035	ELD-P1-high
BraA07g026380.3C	4.16667	3.15667	0.745	ELD-P1-high
BraA07g026410.3C	51.9	49.5833	23.98	ELD-P1-high
BraA07g026710.3C	24.0367	22.7967	10.895	ELD-P1-high
BraA07g027000.3C	10.2833	13.06	5.15	ELD-P1-high
BraA07g027890.3C	29.2933	29.8667	13.54	ELD-P1-high
BraA07g027920.3C	36.7433	48.5433	23.695	ELD-P1-high
BraA07g028320.3C	13.0067	17.3033	8.035	ELD-P1-high
BraA07g028570.3C	49.8767	66.8933	34.73	ELD-P1-high
BraA07g028720.3C	72.2067	96.28	29.225	ELD-P1-high
BraA07g028800.3C	49.83	62.8067	27.215	ELD-P1-high
BraA07g029110.3C	5.56667	5.42333	0.465	ELD-P1-high
BraA07g029400.3C	5.56667	7.84	1.995	ELD-P1-high
BraA07g029890.3C	101.063	156.32	53.88	ELD-P1-high
BraA07g030720.3C	28.1567	30.5733	11.21	ELD-P1-high
BraA07g031510.3C	44.3733	54.8267	31.16	ELD-P1-high
BraA07g031870.3C	10.57	14.1	3.335	ELD-P1-high
BraA07g032190.3C	18.7867	19.0067	6.355	ELD-P1-high
BraA07g032530.3C	0.253333	1.08	0	ELD-P1-high
BraA07g033640.3C	10.3567	15.9367	5.16	ELD-P1-high
BraA07g033710.3C	4.01	3.07667	0.22	ELD-P1-high
BraA07g034140.3C	30.5533	36.2533	6.13	ELD-P1-high
BraA07g034440.3C	35.6667	54.61	11.425	ELD-P1-high
BraA07g034530.3C	207.6	282.503	120.555	ELD-P1-high
BraA07g035060.3C	6.2	6.52	1.8	ELD-P1-high
BraA07g035090.3C	12.56	9.87333	4.35	ELD-P1-high
BraA07g035360.3C	211.437	259.04	102.41	ELD-P1-high
BraA07g036030.3C	8.15	8.83	3.67	ELD-P1-high
BraA07g036510.3C	6.90667	20.8467	2.055	ELD-P1-high
BraA07g036850.3C	20.0267	18.82	6.405	ELD-P1-high
BraA07g037740.3C	12.6567	12.3533	5.81	ELD-P1-high
BraA07g037910.3C	41.6833	42.3833	6.815	ELD-P1-high
BraA07g038200.3C	20.15	25.7	11.285	ELD-P1-high
BraA07g039650.3C	12.6033	7.03333	1.42	ELD-P1-high
BraA07g040190.3C	6.43333	5.85	1.96	ELD-P1-high
BraA07g040580.3C	20.5767	18.1967	4.995	ELD-P1-high
BraA07g042160.3C	13.3033	17.18	6.35	ELD-P1-high
BraA07g042600.3C	17.7	14.01	5.945	ELD-P1-high
BraA07g043030.3C	7.75333	9.08	4.15	ELD-P1-high
BraA08g000120.3C	52.5367	54.4267	17.285	ELD-P1-high
BraA08g000210.3C	10.3067	4.52	0	ELD-P1-high
BraA08g000450.3C	236.09	272.923	162.38	ELD-P1-high
BraA08g000690.3C	117.613	140.137	82.32	ELD-P1-high
BraA08g000760.3C	40.6567	40.4933	23.39	ELD-P1-high
BraA08g000890.3C	7.82	4.44667	0.14	ELD-P1-high
BraA08g001090.3C	1.74333	0.77	0	ELD-P1-high
BraA08g001410.3C	20.3867	9.96667	0	ELD-P1-high
BraA08g001510.3C	3.78667	2.73333	0	ELD-P1-high
BraA08g001560.3C	19.6033	28.9333	7.29	ELD-P1-high
BraA08g001720.3C	9.29333	1.09	0	ELD-P1-high
BraA08g002180.3C	205.143	242.413	86.575	ELD-P1-high
BraA08g002750.3C	26.5667	20.6133	9.785	ELD-P1-high
BraA08g003470.3C	15.0033	8.25667	0.215	ELD-P1-high
BraA08g004380.3C	14.3067	18.3167	5	ELD-P1-high
BraA08g005070.3C	10.7133	18.5767	4.64	ELD-P1-high
BraA08g005810.3C	6.37333	9.77667	1.425	ELD-P1-high
BraA08g006200.3C	31.6367	27	13.65	ELD-P1-high
BraA08g006350.3C	4.72	3.15	0.19	ELD-P1-high
BraA08g007020.3C	6.71333	1.06333	0	ELD-P1-high
BraA08g007760.3C	2.37333	0.823333	0	ELD-P1-high
BraA08g007780.3C	46.41	36.7467	0	ELD-P1-high
BraA08g008430.3C	5.28333	8.98667	2.705	ELD-P1-high
BraA08g008790.3C	2.08667	0.59	0	ELD-P1-high
BraA08g011030.3C	44.8267	64.8567	18.605	ELD-P1-high
BraA08g011850.3C	19.3333	23.58	10.42	ELD-P1-high
BraA08g011990.3C	21.7833	21.0467	8.05	ELD-P1-high
BraA08g012020.3C	283.04	430.313	177.655	ELD-P1-high
BraA08g012390.3C	107.127	156.063	64.91	ELD-P1-high
BraA08g012460.3C	3.13	1.55	0	ELD-P1-high
BraA08g012470.3C	97.2333	113.047	58.07	ELD-P1-high
BraA08g012730.3C	114.97	167.973	74.27	ELD-P1-high
BraA08g012790.3C	10.9167	8.59333	3.03	ELD-P1-high
BraA08g014340.3C	2.30667	1.04333	0	ELD-P1-high
BraA08g014540.3C	12.84	13.01	5.4	ELD-P1-high
BraA08g014880.3C	52.54	52.0033	23.13	ELD-P1-high
BraA08g015810.3C	60.1867	88.37	32.61	ELD-P1-high
BraA08g016450.3C	15.2233	16.71	3.99	ELD-P1-high
BraA08g016470.3C	68.2933	75.9167	40.725	ELD-P1-high
BraA08g016690.3C	8.57667	7.31	0.695	ELD-P1-high
BraA08g017280.3C	16.74	21.9867	9.665	ELD-P1-high
BraA08g017720.3C	9.05	10.68	1.405	ELD-P1-high
BraA08g017940.3C	12.5533	7.67	0.555	ELD-P1-high
BraA08g018140.3C	177.653	145.727	3.21	ELD-P1-high
BraA08g018590.3C	108.723	194.713	54.92	ELD-P1-high
BraA08g018600.3C	3.88	8.73333	1.62	ELD-P1-high
BraA08g018700.3C	107.093	136.447	35.225	ELD-P1-high
BraA08g019180.3C	110.537	131.66	79.175	ELD-P1-high
BraA08g019250.3C	128.057	128.263	73.37	ELD-P1-high
BraA08g020010.3C	63.8967	124.13	16.365	ELD-P1-high
BraA08g020990.3C	187.44	291.297	113.595	ELD-P1-high
BraA08g021750.3C	31.3067	38.1033	14.435	ELD-P1-high
BraA08g023010.3C	57.31	85.2867	13.355	ELD-P1-high
BraA08g023190.3C	53.2933	70.1033	18.98	ELD-P1-high
BraA08g023340.3C	4.37	4.29333	1.02	ELD-P1-high
BraA08g023390.3C	111.31	137.21	73.895	ELD-P1-high
BraA08g024200.3C	5.46333	6.08333	2.155	ELD-P1-high
BraA08g025160.3C	3.99333	5.63333	1.295	ELD-P1-high
BraA08g025320.3C	27.27	43.0333	15.19	ELD-P1-high
BraA08g025920.3C	3.35333	0.916667	0	ELD-P1-high
BraA08g026090.3C	9.32667	9.75667	3.08	ELD-P1-high
BraA08g026400.3C	0.63	0.726667	0.025	ELD-P1-high
BraA08g027250.3C	4.29333	2.88667	0.49	ELD-P1-high
BraA08g028560.3C	107.837	138.457	41.51	ELD-P1-high
BraA08g028640.3C	7.46333	14.83	2.105	ELD-P1-high
BraA08g028670.3C	7.72333	5.08	1.545	ELD-P1-high
BraA08g028680.3C	55.8933	48.1033	24.9	ELD-P1-high
BraA08g028730.3C	64.0933	102.727	39.715	ELD-P1-high
BraA08g029020.3C	132.583	186.207	84.22	ELD-P1-high
BraA08g029160.3C	3.36667	5.68667	0.82	ELD-P1-high
BraA08g029500.3C	2.30333	1.91333	0.195	ELD-P1-high
BraA08g029730.3C	60.6033	62.28	15.25	ELD-P1-high
BraA08g029820.3C	35.81	72.0433	15.565	ELD-P1-high
BraA08g029830.3C	4.40333	3.63667	1.01	ELD-P1-high
BraA08g030050.3C	16.1233	21.58	8.51	ELD-P1-high
BraA08g030160.3C	0.503333	0.53	0	ELD-P1-high
BraA08g030230.3C	13.4833	14.27	1.9	ELD-P1-high
BraA08g030280.3C	44.3933	36.89	19.195	ELD-P1-high
BraA08g031350.3C	11.31	14.97	4.87	ELD-P1-high
BraA08g032040.3C	6.76667	7.81667	1.57	ELD-P1-high
BraA08g032090.3C	1.39	0.486667	0	ELD-P1-high
BraA08g032470.3C	9.61667	9.41667	1.76	ELD-P1-high
BraA08g032480.3C	122.44	192.797	76.625	ELD-P1-high
BraA08g032500.3C	28.18	36.71	18.615	ELD-P1-high
BraA08g032900.3C	6.07667	5.18667	1.11	ELD-P1-high
BraA08g033470.3C	174.3	220.117	61.355	ELD-P1-high
BraA08g033790.3C	16.98	21.05	8.17	ELD-P1-high
BraA08g034090.3C	23.1833	24.3667	10.035	ELD-P1-high
BraA08g034710.3C	42.3633	53.48	27.245	ELD-P1-high
BraA08g034850.3C	140.807	192.323	61.935	ELD-P1-high
BraA08g035240.3C	55.9333	30.57	0.93	ELD-P1-high
BraA08g035250.3C	22.0033	17.29	1.33	ELD-P1-high
BraA08g035260.3C	22.6	7.64667	0	ELD-P1-high
BraA08g035270.3C	111.847	43.92	0.085	ELD-P1-high
BraA08g035280.3C	37.2267	17.0833	0.115	ELD-P1-high
BraA08g035300.3C	94.54	90.4267	55.855	ELD-P1-high
BraA08g035410.3C	7.10667	5.73667	2.125	ELD-P1-high
BraA08g035500.3C	18.56	11.6633	1.67	ELD-P1-high
BraA08g035620.3C	1.73667	1.20333	0.075	ELD-P1-high
BraA08g035690.3C	18.0933	5.81333	0	ELD-P1-high
BraA08g035720.3C	0.693333	0.83	0	ELD-P1-high
BraA08g035730.3C	3.86	1.12333	0	ELD-P1-high
BraA08g035740.3C	126.67	67.14	0.62	ELD-P1-high
BraA08g035750.3C	20.7367	12.7133	0.07	ELD-P1-high
BraA09g000480.3C	9.03333	13.32	2.85	ELD-P1-high
BraA09g000620.3C	69.6833	71.6233	42.39	ELD-P1-high
BraA09g000980.3C	253.153	322.05	81.83	ELD-P1-high
BraA09g001050.3C	22.94	19.6633	4.81	ELD-P1-high
BraA09g001220.3C	0.893333	0.706667	0	ELD-P1-high
BraA09g001340.3C	18.2	23.9867	10.27	ELD-P1-high
BraA09g001490.3C	54.84	72.54	37.48	ELD-P1-high
BraA09g001670.3C	47.09	55.2033	32.05	ELD-P1-high
BraA09g001910.3C	228.563	203.82	104.69	ELD-P1-high
BraA09g001940.3C	2.01	0.866667	0.04	ELD-P1-high
BraA09g001990.3C	2.66333	1.73	0.13	ELD-P1-high
BraA09g002060.3C	1.32	0.406667	0	ELD-P1-high
BraA09g003620.3C	61.3733	72.6533	30.42	ELD-P1-high
BraA09g004010.3C	182.85	217.483	136.075	ELD-P1-high
BraA09g004110.3C	15.4033	15.8367	5.505	ELD-P1-high
BraA09g004230.3C	30.5	31.66	7.555	ELD-P1-high
BraA09g004370.3C	17.0967	20.9933	6.3	ELD-P1-high
BraA09g004850.3C	30.93	47.6067	17.91	ELD-P1-high
BraA09g005080.3C	13.86	12.1233	3.785	ELD-P1-high
BraA09g005210.3C	166.737	260.273	103.195	ELD-P1-high
BraA09g005490.3C	10.3633	13.7433	5.84	ELD-P1-high
BraA09g005510.3C	16.5033	24.2933	8.135	ELD-P1-high
BraA09g005700.3C	3.69333	2.92333	0	ELD-P1-high
BraA09g005920.3C	44.1033	56.0267	18.09	ELD-P1-high
BraA09g006040.3C	50.06	69.9667	29.345	ELD-P1-high
BraA09g006070.3C	82.15	103.58	49.61	ELD-P1-high
BraA09g006310.3C	16.6567	19.05	9.165	ELD-P1-high
BraA09g006460.3C	99.1233	104.057	54.44	ELD-P1-high
BraA09g006630.3C	12.7567	15.23	2.39	ELD-P1-high
BraA09g006820.3C	10.38	11.4233	3.19	ELD-P1-high
BraA09g006980.3C	278.153	272.37	97.825	ELD-P1-high
BraA09g007210.3C	28.9967	34.2767	11.9	ELD-P1-high
BraA09g007590.3C	37.94	40.2667	21.715	ELD-P1-high
BraA09g007910.3C	54.8067	67.5533	34.685	ELD-P1-high
BraA09g008130.3C	16.7567	10.29	0.045	ELD-P1-high
BraA09g008640.3C	8.29667	5.15667	0.725	ELD-P1-high
BraA09g009250.3C	1.72667	2.83333	0.415	ELD-P1-high
BraA09g009540.3C	9.92	7.96	1.73	ELD-P1-high
BraA09g009870.3C	920.7	911.79	278.76	ELD-P1-high
BraA09g010720.3C	10.32	12.13	4.1	ELD-P1-high
BraA09g010820.3C	12.7533	10.8567	3.165	ELD-P1-high
BraA09g011660.3C	11.31	5.7	0.205	ELD-P1-high
BraA09g011850.3C	75.4933	76.5767	23.035	ELD-P1-high
BraA09g011890.3C	23.94	26.2433	12.575	ELD-P1-high
BraA09g011900.3C	21	26.1733	10.51	ELD-P1-high
BraA09g012280.3C	4.88667	4.61333	1.14	ELD-P1-high
BraA09g012370.3C	3.54333	5.76333	1.235	ELD-P1-high
BraA09g012670.3C	0.466667	1.83	0	ELD-P1-high
BraA09g012740.3C	358.02	328.88	62.115	ELD-P1-high
BraA09g012750.3C	14.9533	4.59	0	ELD-P1-high
BraA09g013300.3C	29.3433	31.0267	7.315	ELD-P1-high
BraA09g013410.3C	129.247	126.47	71.115	ELD-P1-high
BraA09g013860.3C	16.3933	21.02	3.385	ELD-P1-high
BraA09g014180.3C	24.6633	27.22	8.725	ELD-P1-high
BraA09g014520.3C	4.4	2.41667	0	ELD-P1-high
BraA09g014800.3C	18.95	24.8667	10.095	ELD-P1-high
BraA09g015120.3C	20.0433	26.1833	7.53	ELD-P1-high
BraA09g015830.3C	423.117	226.497	12.905	ELD-P1-high
BraA09g016350.3C	4.14	2.59667	0	ELD-P1-high
BraA09g016500.3C	1.55333	0.593333	0	ELD-P1-high
BraA09g017130.3C	29.8133	24.7	7.15	ELD-P1-high
BraA09g018430.3C	11.1467	5.83667	0.135	ELD-P1-high
BraA09g019250.3C	175.227	203.387	86.95	ELD-P1-high
BraA09g019340.3C	39.36	49.6367	21.195	ELD-P1-high
BraA09g020510.3C	4.98333	0.673333	0	ELD-P1-high
BraA09g020590.3C	16.0433	11.95	4.54	ELD-P1-high
BraA09g020880.3C	103.09	154.407	54.665	ELD-P1-high
BraA09g021480.3C	8.82333	7.92	3.58	ELD-P1-high
BraA09g022110.3C	93.8267	119.503	40.915	ELD-P1-high
BraA09g022250.3C	2.19	2.84	0.425	ELD-P1-high
BraA09g022350.3C	14.7633	11.7767	2.835	ELD-P1-high
BraA09g022870.3C	97.4767	149.81	42.305	ELD-P1-high
BraA09g023020.3C	5.34	2.09333	0.025	ELD-P1-high
BraA09g023130.3C	47.4367	63.7167	21.51	ELD-P1-high
BraA09g023420.3C	13.4	8.68667	0	ELD-P1-high
BraA09g023430.3C	14.9567	6.22333	0	ELD-P1-high
BraA09g023640.3C	2.63333	3.42667	0.3	ELD-P1-high
BraA09g024280.3C	42.6933	45.3167	21.165	ELD-P1-high
BraA09g024840.3C	6.72667	11.61	1.825	ELD-P1-high
BraA09g026230.3C	5.84667	2.14333	0	ELD-P1-high
BraA09g027470.3C	46.3933	46.12	16.53	ELD-P1-high
BraA09g028350.3C	4.96667	8.43667	1.605	ELD-P1-high
BraA09g029510.3C	19.9533	29.47	9.59	ELD-P1-high
BraA09g029680.3C	106.37	120.377	67.635	ELD-P1-high
BraA09g031080.3C	1.20667	0.943333	0	ELD-P1-high
BraA09g033170.3C	99.8433	117.03	44.805	ELD-P1-high
BraA09g034320.3C	9.01333	8.61667	3.205	ELD-P1-high
BraA09g034520.3C	13.3233	12.2567	4.945	ELD-P1-high
BraA09g034770.3C	2.27667	5.2	0.56	ELD-P1-high
BraA09g035190.3C	21.4767	20.8967	11.46	ELD-P1-high
BraA09g036150.3C	23.64	25.18	5.565	ELD-P1-high
BraA09g036240.3C	5.09	6.08333	2.435	ELD-P1-high
BraA09g036980.3C	1.81333	0.97	0.09	ELD-P1-high
BraA09g037020.3C	10.88	13.1067	3.825	ELD-P1-high
BraA09g037530.3C	17.09	15.6567	8.23	ELD-P1-high
BraA09g037610.3C	7.84667	10.5633	2.075	ELD-P1-high
BraA09g040080.3C	6.97	14.73	3.045	ELD-P1-high
BraA09g041200.3C	165.52	221.657	117.845	ELD-P1-high
BraA09g041740.3C	38.86	5.87667	0	ELD-P1-high
BraA09g042330.3C	65.63	54.6233	30.53	ELD-P1-high
BraA09g043160.3C	37.0233	38.6967	16.815	ELD-P1-high
BraA09g043830.3C	28.17	34.37	19.725	ELD-P1-high
BraA09g043950.3C	3.00667	5.58667	2.02	ELD-P1-high
BraA09g043960.3C	2.51	2.60333	0	ELD-P1-high
BraA09g044420.3C	62.4433	57.5367	3.495	ELD-P1-high
BraA09g044850.3C	80.2333	138.74	36.905	ELD-P1-high
BraA09g044860.3C	41.1333	49.5333	23.16	ELD-P1-high
BraA09g045080.3C	26.8233	33.3967	11.4	ELD-P1-high
BraA09g045550.3C	6.95	9.41667	3.505	ELD-P1-high
BraA09g045900.3C	11.5467	14.6733	3.42	ELD-P1-high
BraA09g046520.3C	78.76	111.537	36.09	ELD-P1-high
BraA09g046830.3C	46.1967	47.1433	11.99	ELD-P1-high
BraA09g046860.3C	32.2367	42.29	8.895	ELD-P1-high
BraA09g047010.3C	892.997	942.863	524.51	ELD-P1-high
BraA09g047040.3C	1.24667	3.35333	0	ELD-P1-high
BraA09g047050.3C	12.3267	11.61	1.97	ELD-P1-high
BraA09g047850.3C	17.49	19.3733	7.2	ELD-P1-high
BraA09g048340.3C	3.90667	1.39	0.07	ELD-P1-high
BraA09g048440.3C	5.64	6.59	3.2	ELD-P1-high
BraA09g048620.3C	2.18	1.13667	0	ELD-P1-high
BraA09g049310.3C	395.527	416.01	207.395	ELD-P1-high
BraA09g049870.3C	23.14	28.08	16.47	ELD-P1-high
BraA09g050070.3C	180.743	239.437	80.06	ELD-P1-high
BraA09g050110.3C	0.95	0.923333	0.035	ELD-P1-high
BraA09g050300.3C	17.1467	12.6767	1.555	ELD-P1-high
BraA09g050390.3C	26.9467	36.9567	15.465	ELD-P1-high
BraA09g050670.3C	247.147	388.473	142.22	ELD-P1-high
BraA09g051680.3C	135.247	92.4233	25.545	ELD-P1-high
BraA09g051700.3C	344.967	458.27	221.855	ELD-P1-high
BraA09g052140.3C	62.94	89.09	35.81	ELD-P1-high
BraA09g052270.3C	28.47	29.02	16.175	ELD-P1-high
BraA09g052440.3C	61.37	56.28	24.47	ELD-P1-high
BraA09g052590.3C	53.44	58.8233	34.605	ELD-P1-high
BraA09g052700.3C	6.95	10.5667	2.645	ELD-P1-high
BraA09g052760.3C	10.8933	7.42667	0	ELD-P1-high
BraA09g052970.3C	75.02	59.0467	24.645	ELD-P1-high
BraA09g053370.3C	2.63	3.03	0.915	ELD-P1-high
BraA09g053610.3C	65.69	51.3433	20.235	ELD-P1-high
BraA09g053920.3C	12.3433	19.2167	6.17	ELD-P1-high
BraA09g054930.3C	7.48333	8.62333	1.96	ELD-P1-high
BraA09g055420.3C	84.98	110.827	48.59	ELD-P1-high
BraA09g056560.3C	11.88	7.66333	0.38	ELD-P1-high
BraA09g056570.3C	7.91667	1.59333	0	ELD-P1-high
BraA09g056580.3C	25.37	20.9233	9.845	ELD-P1-high
BraA09g056590.3C	5.65	4.5	2.03	ELD-P1-high
BraA09g056600.3C	69.2433	86.8633	37.265	ELD-P1-high
BraA09g057230.3C	51.8433	40.6133	16.255	ELD-P1-high
BraA09g057500.3C	139.44	196.303	71.19	ELD-P1-high
BraA09g057790.3C	1.61667	0.893333	0.09	ELD-P1-high
BraA09g058280.3C	1.59667	0.463333	0	ELD-P1-high
BraA09g058460.3C	93.19	135.693	50.685	ELD-P1-high
BraA09g058940.3C	30.1767	30.2567	8.32	ELD-P1-high
BraA09g059220.3C	9.24667	8.81667	0	ELD-P1-high
BraA09g059900.3C	14.8533	22.2933	3.225	ELD-P1-high
BraA09g060290.3C	18.66	17.65	6.295	ELD-P1-high
BraA09g060300.3C	6.83	3.89	0.18	ELD-P1-high
BraA09g060430.3C	8.02	7.97	3.18	ELD-P1-high
BraA09g060450.3C	42.9867	36.6733	14.625	ELD-P1-high
BraA09g060740.3C	8.63667	7.34	1.745	ELD-P1-high
BraA09g061740.3C	1.46667	2.26667	0.14	ELD-P1-high
BraA09g062240.3C	2.48667	2.26	0	ELD-P1-high
BraA09g062310.3C	103.843	164.893	47.24	ELD-P1-high
BraA09g062690.3C	12.7967	6.3	0.265	ELD-P1-high
BraA09g063130.3C	91.02	117.183	44.035	ELD-P1-high
BraA09g063330.3C	5.58	2.90333	0.19	ELD-P1-high
BraA09g064850.3C	60.0133	112.493	25.835	ELD-P1-high
BraA09g065440.3C	1.36333	1.94667	0.225	ELD-P1-high
BraA09g065490.3C	20.6733	17.9133	8.695	ELD-P1-high
BraA09g065890.3C	173.253	221.047	114.025	ELD-P1-high
BraA09g065980.3C	315.623	366.993	135.73	ELD-P1-high
BraA09g066420.3C	5.00667	2.62333	0.085	ELD-P1-high
BraA10g000400.3C	23.51	34.7067	9.8	ELD-P1-high
BraA10g000610.3C	144.01	176.243	74.68	ELD-P1-high
BraA10g000670.3C	3.20667	0.466667	0	ELD-P1-high
BraA10g000770.3C	95.7033	123.137	17.56	ELD-P1-high
BraA10g001040.3C	25.3633	36.3467	9.875	ELD-P1-high
BraA10g001510.3C	25.1033	34.1967	9.205	ELD-P1-high
BraA10g002110.3C	10.3833	8.16	2.5	ELD-P1-high
BraA10g003050.3C	8.52333	9.51667	3.235	ELD-P1-high
BraA10g003320.3C	10.96	6.54667	0.885	ELD-P1-high
BraA10g003490.3C	121.85	144.04	84.5	ELD-P1-high
BraA10g003780.3C	2.34	1.04667	0	ELD-P1-high
BraA10g004890.3C	43.12	62.3433	21.495	ELD-P1-high
BraA10g005270.3C	78.6733	74.88	43.765	ELD-P1-high
BraA10g006140.3C	28.42	5.70667	0	ELD-P1-high
BraA10g006150.3C	1.91	0.71	0	ELD-P1-high
BraA10g006200.3C	14.37	7.66667	0	ELD-P1-high
BraA10g006220.3C	4.56	0.976667	0	ELD-P1-high
BraA10g006360.3C	30.4367	26.6133	8.17	ELD-P1-high
BraA10g006950.3C	18.9233	12.8033	0.755	ELD-P1-high
BraA10g007030.3C	10.87	8.16333	2.94	ELD-P1-high
BraA10g007220.3C	0.966667	1.49333	0.11	ELD-P1-high
BraA10g007230.3C	9.48	7.39667	0.81	ELD-P1-high
BraA10g008950.3C	1.97333	1.73333	0	ELD-P1-high
BraA10g009440.3C	29.73	30.96	10.705	ELD-P1-high
BraA10g009820.3C	9.00667	3.63333	0.18	ELD-P1-high
BraA10g010160.3C	1.99333	1.92667	0.045	ELD-P1-high
BraA10g010240.3C	88.0767	147.057	52.385	ELD-P1-high
BraA10g010320.3C	318.26	341.747	70.695	ELD-P1-high
BraA10g010710.3C	31.8633	42.6933	18.135	ELD-P1-high
BraA10g011270.3C	8.31667	5.92667	1.88	ELD-P1-high
BraA10g011910.3C	83.43	68.57	36.005	ELD-P1-high
BraA10g012110.3C	90.97	121.983	52.435	ELD-P1-high
BraA10g012140.3C	22.1733	15.4033	3.235	ELD-P1-high
BraA10g012430.3C	12.9833	4.12	0	ELD-P1-high
BraA10g013450.3C	44.72	52.4033	23.935	ELD-P1-high
BraA10g013790.3C	10.8367	13.8467	5.29	ELD-P1-high
BraA10g014420.3C	6.32667	9.18	2.535	ELD-P1-high
BraA10g014690.3C	35.9233	33.53	17.495	ELD-P1-high
BraA10g014810.3C	25.17	15.8033	1.435	ELD-P1-high
BraA10g014930.3C	1.94667	0.866667	0	ELD-P1-high
BraA10g015100.3C	127.863	216.117	32.42	ELD-P1-high
BraA10g015260.3C	24.9267	23.8567	8.48	ELD-P1-high
BraA10g015680.3C	4.61333	8.09333	2.445	ELD-P1-high
BraA10g016300.3C	130.2	187.633	89.29	ELD-P1-high
BraA10g016600.3C	43.6667	42.4	22.64	ELD-P1-high
BraA10g017400.3C	2.93333	2.44667	0.31	ELD-P1-high
BraA10g017410.3C	35.2867	21.77	3.07	ELD-P1-high
BraA10g017690.3C	117.197	162.537	77.935	ELD-P1-high
BraA10g018090.3C	2.77667	1.16	0	ELD-P1-high
BraA10g018140.3C	27.9067	32.9833	16.595	ELD-P1-high
BraA10g018820.3C	95.0133	112.207	53.72	ELD-P1-high
BraA10g018840.3C	279.783	238.687	41.69	ELD-P1-high
BraA10g018960.3C	139.333	215.65	68.405	ELD-P1-high
BraA10g019010.3C	6.18	5.89333	1.83	ELD-P1-high
BraA10g019270.3C	38.9067	74.45	20.305	ELD-P1-high
BraA10g019450.3C	34.26	43.98	18.805	ELD-P1-high
BraA10g019570.3C	25.6867	22.2233	10.125	ELD-P1-high
BraA10g019580.3C	1.61333	0.486667	0	ELD-P1-high
BraA10g020280.3C	174.487	259.62	90.05	ELD-P1-high
BraA10g020830.3C	137.67	153.387	80.845	ELD-P1-high
BraA10g020860.3C	26.2333	32.19	16.28	ELD-P1-high
BraA10g021490.3C	82.0933	105.413	58.24	ELD-P1-high
BraA10g022310.3C	32.97	47.1	22.085	ELD-P1-high
BraA10g022460.3C	136.21	135.74	38.275	ELD-P1-high
BraA10g022730.3C	252.167	247.213	128.485	ELD-P1-high
BraA10g022890.3C	3.70333	5.45333	1.39	ELD-P1-high
BraA10g023070.3C	26.8867	27.9433	15.145	ELD-P1-high
BraA10g023460.3C	127.077	137.403	37.21	ELD-P1-high
BraA10g023550.3C	8.02	10.3067	4.22	ELD-P1-high
BraA10g023600.3C	40.7433	31.71	1.44	ELD-P1-high
BraA10g023700.3C	5.73	2.34667	0	ELD-P1-high
BraA10g023800.3C	22.9567	39.18	12.98	ELD-P1-high
BraA10g023940.3C	15.4167	23.11	8.55	ELD-P1-high
BraA10g024030.3C	34.1567	44.01	19.55	ELD-P1-high
BraA10g024530.3C	16.8467	14.9167	5.075	ELD-P1-high
BraA10g024850.3C	14.6133	18.4167	0	ELD-P1-high
BraA10g024900.3C	15.6867	24.71	7.35	ELD-P1-high
BraA10g025300.3C	7.06667	6.67	0.22	ELD-P1-high
BraA10g025440.3C	18.8267	19.7967	10.75	ELD-P1-high
BraA10g025790.3C	13.65	13.3233	3.115	ELD-P1-high
BraA10g025930.3C	7.40667	6.07333	2.1	ELD-P1-high
BraA10g025950.3C	12.0633	12.8	6.4	ELD-P1-high
BraA10g026360.3C	14.6467	20.53	7.425	ELD-P1-high
BraA10g026870.3C	56.4833	72.9933	36.88	ELD-P1-high
BraA10g027070.3C	6.45333	7.45667	3.11	ELD-P1-high
BraA10g027150.3C	17.14	18.1633	7.785	ELD-P1-high
BraA10g028040.3C	9.06333	3.26	0	ELD-P1-high
BraA10g028140.3C	3.25667	2.96333	0.81	ELD-P1-high
BraA10g028480.3C	4.65	2.79333	0.65	ELD-P1-high
BraA10g029240.3C	9.84333	15.8067	4.41	ELD-P1-high
BraA10g029480.3C	33.56	23.2467	2.685	ELD-P1-high
BraA10g029840.3C	9.79333	7.48	1.58	ELD-P1-high
BraA10g030920.3C	38.7833	47.9867	21.245	ELD-P1-high
BraA10g030930.3C	8.24667	10.9633	1.75	ELD-P1-high
BraA10g030970.3C	61.3933	42.57	12.285	ELD-P1-high
BraA10g031640.3C	40.4333	44.3667	21.175	ELD-P1-high
BraA10g031670.3C	37.5667	26.17	3.085	ELD-P1-high
BraA10g031820.3C	19.71	26.8933	12.425	ELD-P1-high
BraA10g032930.3C	22.9733	29.9333	8.895	ELD-P1-high
BraA10g033050.3C	32.92	32.3733	5.255	ELD-P1-high
BraA10g033080.3C	14.4867	27.0967	5.65	ELD-P1-high
BraA10g033210.3C	3.73667	2.80333	0	ELD-P1-high
BraA10g033560.3C	2.02667	1.34333	0.06	ELD-P1-high
BraA10g033790.3C	79.6467	102.39	46.415	ELD-P1-high
BraA01g000830.3C	6.80667	8.46	63.62	ELD-P1-low
BraA01g001360.3C	5.48	3.66333	23.84	ELD-P1-low
BraA01g002570.3C	18.4433	19.0633	105.995	ELD-P1-low
BraA01g003080.3C	8.86	8.39667	24.01	ELD-P1-low
BraA01g003680.3C	24.5433	17.8767	50.285	ELD-P1-low
BraA01g003740.3C	6.05667	4.76	12.455	ELD-P1-low
BraA01g003910.3C	66.02	80.54	176.96	ELD-P1-low
BraA01g004040.3C	5.18333	2.88	16.885	ELD-P1-low
BraA01g004150.3C	18.91	11.76	45.675	ELD-P1-low
BraA01g005740.3C	2.02333	1.10333	3.995	ELD-P1-low
BraA01g007240.3C	72.89	82.71	219.815	ELD-P1-low
BraA01g007510.3C	92.2167	74.2933	138.81	ELD-P1-low
BraA01g007720.3C	44.3433	33.0467	73.485	ELD-P1-low
BraA01g007830.3C	12.95	9.64333	23.035	ELD-P1-low
BraA01g007910.3C	3.39	2.77667	6.32	ELD-P1-low
BraA01g009010.3C	3.54333	2.28	24.16	ELD-P1-low
BraA01g009100.3C	4.09	2.50333	16.09	ELD-P1-low
BraA01g011540.3C	1.56667	0.843333	11.25	ELD-P1-low
BraA01g012110.3C	5.18	4.13667	12.75	ELD-P1-low
BraA01g013160.3C	13.0967	6.15	30.23	ELD-P1-low
BraA01g013230.3C	12.62	11.76	60.395	ELD-P1-low
BraA01g013740.3C	10.34	8.47	23.54	ELD-P1-low
BraA01g013760.3C	20.9667	15.1733	60.845	ELD-P1-low
BraA01g013910.3C	4.21333	2.17667	20.66	ELD-P1-low
BraA01g014050.3C	15.6633	13.27	38.925	ELD-P1-low
BraA01g014290.3C	1.3	0.78	20.915	ELD-P1-low
BraA01g014490.3C	10.6467	4.32667	33.88	ELD-P1-low
BraA01g014520.3C	42.5233	39.89	93.12	ELD-P1-low
BraA01g014750.3C	3.47	2.13333	8.755	ELD-P1-low
BraA01g016810.3C	0.396667	0.3	2.455	ELD-P1-low
BraA01g017210.3C	28.8867	27.2233	49.58	ELD-P1-low
BraA01g018130.3C	14.6733	13.6133	32.29	ELD-P1-low
BraA01g018710.3C	2.32	3.35667	25.99	ELD-P1-low
BraA01g018790.3C	143.01	125.403	242.52	ELD-P1-low
BraA01g019030.3C	10.9533	8.67667	24.245	ELD-P1-low
BraA01g019440.3C	25.3533	26.91	65.395	ELD-P1-low
BraA01g019720.3C	29.1167	27.12	66.895	ELD-P1-low
BraA01g019890.3C	12.3267	8.64667	20.695	ELD-P1-low
BraA01g019900.3C	4.50333	3.61667	9.445	ELD-P1-low
BraA01g022010.3C	18.62	17.58	45.14	ELD-P1-low
BraA01g022090.3C	6.61667	4.24333	12.635	ELD-P1-low
BraA01g024760.3C	4.81	4.73667	10.9	ELD-P1-low
BraA01g025320.3C	12.1867	9.18667	18.14	ELD-P1-low
BraA01g025400.3C	4.22333	2.05	8.845	ELD-P1-low
BraA01g026180.3C	65.1533	52.2267	97.02	ELD-P1-low
BraA01g027640.3C	3.45333	2.7	8.68	ELD-P1-low
BraA01g029060.3C	0.256667	0.393333	11.215	ELD-P1-low
BraA01g029070.3C	4.65333	1.8	12.065	ELD-P1-low
BraA01g029460.3C	7.90667	7.45667	19.28	ELD-P1-low
BraA01g031670.3C	17.8567	15.0867	25.725	ELD-P1-low
BraA01g031780.3C	10.4633	6.47	29.21	ELD-P1-low
BraA01g031790.3C	4.74333	4.35	13.21	ELD-P1-low
BraA01g032820.3C	2.36333	3.22667	11.71	ELD-P1-low
BraA01g034120.3C	24.65	16.8967	62.515	ELD-P1-low
BraA01g034200.3C	47.2133	38.5333	75.79	ELD-P1-low
BraA01g034580.3C	32.95	32.6033	76.045	ELD-P1-low
BraA01g037840.3C	2.74333	1.18333	10.14	ELD-P1-low
BraA01g038190.3C	1.28	1.35667	3.505	ELD-P1-low
BraA01g039470.3C	5.89333	4.78	19.49	ELD-P1-low
BraA01g039610.3C	1.63333	2.11667	4.45	ELD-P1-low
BraA01g040010.3C	13.99	8.84667	27.1	ELD-P1-low
BraA01g040690.3C	4.68	3.11667	9.305	ELD-P1-low
BraA01g042500.3C	31.81	35.0433	92.08	ELD-P1-low
BraA01g043150.3C	34.94	32.3567	72.035	ELD-P1-low
BraA01g044410.3C	0	0	17.1	ELD-P1-low
BraA01g044690.3C	5.69333	7.77	31.52	ELD-P1-low
BraA02g000650.3C	3.46333	4.98	18.355	ELD-P1-low
BraA02g000820.3C	11.6067	11.51	21.735	ELD-P1-low
BraA02g000850.3C	0.556667	0.616667	4.88	ELD-P1-low
BraA02g001870.3C	2.05667	2.6	7.25	ELD-P1-low
BraA02g002470.3C	7.90333	6.73333	13.655	ELD-P1-low
BraA02g002870.3C	35.64	38.37	99.11	ELD-P1-low
BraA02g004070.3C	7.80333	6.42	23.315	ELD-P1-low
BraA02g004730.3C	12.7233	7.26	27.295	ELD-P1-low
BraA02g005540.3C	6.82333	3.89333	23.08	ELD-P1-low
BraA02g007520.3C	6.71667	3.21	19.71	ELD-P1-low
BraA02g007600.3C	4.16667	3.01333	5.905	ELD-P1-low
BraA02g008300.3C	102.16	75.4333	158.775	ELD-P1-low
BraA02g008990.3C	1.29	0.706667	22.185	ELD-P1-low
BraA02g009330.3C	8.67667	5.93333	74.255	ELD-P1-low
BraA02g009860.3C	2.13667	1.48333	5.025	ELD-P1-low
BraA02g010780.3C	2.26667	0.326667	117.75	ELD-P1-low
BraA02g010850.3C	0.9	1.09333	5.63	ELD-P1-low
BraA02g011090.3C	12.1267	11.9633	22.925	ELD-P1-low
BraA02g012090.3C	21.2167	18.61	56.22	ELD-P1-low
BraA02g013050.3C	389.303	233.817	812.93	ELD-P1-low
BraA02g013080.3C	7.48333	5.09333	19.255	ELD-P1-low
BraA02g013120.3C	15.2267	11.9367	27.8	ELD-P1-low
BraA02g013450.3C	3.65667	5.01333	26.885	ELD-P1-low
BraA02g015030.3C	9.63	7.76667	27.315	ELD-P1-low
BraA02g016450.3C	9.94333	8.43333	21.115	ELD-P1-low
BraA02g017120.3C	32.3967	29.0633	166.595	ELD-P1-low
BraA02g017210.3C	5.47	3.91667	14.095	ELD-P1-low
BraA02g017260.3C	2.07333	0.846667	7.345	ELD-P1-low
BraA02g017270.3C	12.1867	11.2433	26.33	ELD-P1-low
BraA02g019450.3C	2.20667	1.97333	14.03	ELD-P1-low
BraA02g019480.3C	0.883333	1.44667	8	ELD-P1-low
BraA02g019630.3C	9.49	8.14667	22.785	ELD-P1-low
BraA02g019700.3C	2.72	1.22	6.315	ELD-P1-low
BraA02g019730.3C	2.37333	3.59	11.935	ELD-P1-low
BraA02g021020.3C	21.4333	23.2333	85.365	ELD-P1-low
BraA02g021160.3C	2.11333	1.55333	4.56	ELD-P1-low
BraA02g022100.3C	19.8267	31.6033	146.03	ELD-P1-low
BraA02g022500.3C	2.57667	2.20667	9.255	ELD-P1-low
BraA02g024500.3C	38.4933	46.4	108.95	ELD-P1-low
BraA02g025180.3C	131.94	85.7	498.985	ELD-P1-low
BraA02g025510.3C	3.82333	3.35667	20.015	ELD-P1-low
BraA02g026330.3C	35.0833	40.96	105.205	ELD-P1-low
BraA02g026460.3C	5.26	5.41	17.04	ELD-P1-low
BraA02g026950.3C	8.53667	9.19667	19.39	ELD-P1-low
BraA02g027010.3C	1.24667	2.10333	24.57	ELD-P1-low
BraA02g027900.3C	60.44	50.6333	165.45	ELD-P1-low
BraA02g028540.3C	1.72333	1.46667	10.335	ELD-P1-low
BraA02g028660.3C	0.106667	0.13	1.27	ELD-P1-low
BraA02g029830.3C	25.5667	17.05	47.46	ELD-P1-low
BraA02g030050.3C	11.5333	15.54	81.745	ELD-P1-low
BraA02g031060.3C	3.78667	1.80667	10.56	ELD-P1-low
BraA02g031140.3C	17.8067	17.27	34.075	ELD-P1-low
BraA02g031530.3C	3.31333	0.763333	18.84	ELD-P1-low
BraA02g032080.3C	0	0	1.35	ELD-P1-low
BraA02g032900.3C	0	0	29.565	ELD-P1-low
BraA02g032990.3C	0	0	2.335	ELD-P1-low
BraA02g033740.3C	27.45	19.8867	94.91	ELD-P1-low
BraA02g034690.3C	15.97	20.66	45.96	ELD-P1-low
BraA02g035850.3C	14.6667	18.6967	46.01	ELD-P1-low
BraA02g035930.3C	12.3567	12.5633	31.11	ELD-P1-low
BraA02g036110.3C	1.50667	0.96	5.14	ELD-P1-low
BraA02g036140.3C	5.64667	3.70667	14.09	ELD-P1-low
BraA02g036530.3C	4.47667	2.69333	11.955	ELD-P1-low
BraA02g037110.3C	316.203	371.46	1076.79	ELD-P1-low
BraA02g037380.3C	13.7733	15.0733	49.385	ELD-P1-low
BraA02g039260.3C	0	0	1.445	ELD-P1-low
BraA02g039580.3C	5.98	3.45667	16.245	ELD-P1-low
BraA02g039700.3C	0.38	0.186667	1.795	ELD-P1-low
BraA02g040140.3C	1.13333	0.503333	3.71	ELD-P1-low
BraA02g041440.3C	3.66	3.01	8.16	ELD-P1-low
BraA02g041650.3C	1.56667	1.59333	22.17	ELD-P1-low
BraA02g042070.3C	20.42	18.7967	65.79	ELD-P1-low
BraA02g042160.3C	1.18333	1.61333	4.66	ELD-P1-low
BraA02g042740.3C	36.6267	43.4967	149.355	ELD-P1-low
BraA02g043710.3C	0.976667	1.01333	6.455	ELD-P1-low
BraA02g043810.3C	8.36	7.72	18.76	ELD-P1-low
BraA02g044030.3C	0.54	0.603333	9.46	ELD-P1-low
BraA02g044310.3C	2.20333	1.03333	7.135	ELD-P1-low
BraA02g044520.3C	4.01333	8.39667	83.365	ELD-P1-low
BraA02g044590.3C	2.41	1.9	19.32	ELD-P1-low
BraA02g044760.3C	1.42333	1.18667	5.115	ELD-P1-low
BraA03g000080.3C	0	0	12.385	ELD-P1-low
BraA03g000240.3C	6.07333	4.53333	11.39	ELD-P1-low
BraA03g000800.3C	15.5033	17.74	50.695	ELD-P1-low
BraA03g003000.3C	3.92333	2.39667	13.2	ELD-P1-low
BraA03g004520.3C	4.88333	2.95333	9.695	ELD-P1-low
BraA03g004750.3C	19.51	15.8367	47.865	ELD-P1-low
BraA03g005810.3C	31.25	25.25	62.865	ELD-P1-low
BraA03g006600.3C	6.38	6.37	12.915	ELD-P1-low
BraA03g007640.3C	3.68667	5.46667	18.62	ELD-P1-low
BraA03g007730.3C	14.25	15.26	31.775	ELD-P1-low
BraA03g009600.3C	2.48333	3.26667	12.845	ELD-P1-low
BraA03g011930.3C	1.62667	1.68	8.935	ELD-P1-low
BraA03g012760.3C	3.67333	1.90667	8.33	ELD-P1-low
BraA03g012880.3C	14.0667	5.43	61.68	ELD-P1-low
BraA03g013210.3C	3.43	2.35667	9.695	ELD-P1-low
BraA03g013630.3C	15.75	10.3033	31.1	ELD-P1-low
BraA03g014020.3C	13.84	4.77333	43.005	ELD-P1-low
BraA03g015110.3C	0.56	0.856667	13.765	ELD-P1-low
BraA03g015520.3C	7.49667	9.43667	20.525	ELD-P1-low
BraA03g016050.3C	2.91667	4.49	21.735	ELD-P1-low
BraA03g016420.3C	847.223	860.967	1712.51	ELD-P1-low
BraA03g016490.3C	77.7167	95.35	216.535	ELD-P1-low
BraA03g016820.3C	7.78	10.5867	41.275	ELD-P1-low
BraA03g016980.3C	2.51	1.88667	15.195	ELD-P1-low
BraA03g017030.3C	0.776667	0.713333	3.96	ELD-P1-low
BraA03g017510.3C	167.2	138.63	443.02	ELD-P1-low
BraA03g018290.3C	23.3467	20.1867	40.475	ELD-P1-low
BraA03g019370.3C	242.65	301.833	664.4	ELD-P1-low
BraA03g019440.3C	53.2067	47.48	128.315	ELD-P1-low
BraA03g019670.3C	4.01333	3.8	12.645	ELD-P1-low
BraA03g020140.3C	10.2233	7.67667	29.04	ELD-P1-low
BraA03g021790.3C	11.3233	18.5567	100.405	ELD-P1-low
BraA03g021820.3C	6.21333	4.38	20.645	ELD-P1-low
BraA03g022040.3C	15.48	16.67	46.13	ELD-P1-low
BraA03g022060.3C	6.18333	7.15667	15.32	ELD-P1-low
BraA03g022670.3C	9.04	5.89667	16.4	ELD-P1-low
BraA03g022910.3C	19.1667	21.75	75.735	ELD-P1-low
BraA03g023080.3C	0.0433333	0.0866667	2.355	ELD-P1-low
BraA03g023350.3C	21.3467	16.5833	34.565	ELD-P1-low
BraA03g023360.3C	2.26667	1.51333	13.855	ELD-P1-low
BraA03g024000.3C	392.013	412.97	864.035	ELD-P1-low
BraA03g024060.3C	7.27	3.16667	21.135	ELD-P1-low
BraA03g024680.3C	0	0	1.495	ELD-P1-low
BraA03g025090.3C	8.39667	5.20667	37.03	ELD-P1-low
BraA03g025560.3C	7.8	10.12	20.97	ELD-P1-low
BraA03g026710.3C	11.0033	7.57	21.115	ELD-P1-low
BraA03g027290.3C	0.886667	0.18	4.875	ELD-P1-low
BraA03g027300.3C	2.25667	1.83333	4.92	ELD-P1-low
BraA03g027490.3C	39.1333	19.18	105.87	ELD-P1-low
BraA03g027720.3C	7.25	5.58333	18.605	ELD-P1-low
BraA03g028170.3C	3.58667	5.74333	32.035	ELD-P1-low
BraA03g028180.3C	1.79333	2.35333	13.005	ELD-P1-low
BraA03g028220.3C	1.54	0.606667	5.84	ELD-P1-low
BraA03g028230.3C	0.83	1.37667	17.32	ELD-P1-low
BraA03g028510.3C	14.71	17.5267	53.85	ELD-P1-low
BraA03g029130.3C	53.8033	34.67	141.675	ELD-P1-low
BraA03g029980.3C	6.6	5.90667	14.12	ELD-P1-low
BraA03g030070.3C	13.69	13.32	37.865	ELD-P1-low
BraA03g031480.3C	0.35	0.52	4.405	ELD-P1-low
BraA03g032520.3C	1.33333	1.34	13.6	ELD-P1-low
BraA03g034660.3C	10.5633	10.2933	21.18	ELD-P1-low
BraA03g035850.3C	5.18333	2.92	10.455	ELD-P1-low
BraA03g035860.3C	6.06333	3.65	13.245	ELD-P1-low
BraA03g036360.3C	9.54	9.90667	19.87	ELD-P1-low
BraA03g037900.3C	98.74	82.4933	158.76	ELD-P1-low
BraA03g039380.3C	13.78	9.68	21.805	ELD-P1-low
BraA03g040880.3C	26.1467	20.9067	143.95	ELD-P1-low
BraA03g041310.3C	29.3033	38.6667	200.83	ELD-P1-low
BraA03g041440.3C	24.2133	18.2033	59.505	ELD-P1-low
BraA03g041690.3C	24.7433	21.7567	44.57	ELD-P1-low
BraA03g041700.3C	31.0767	30.5667	125.065	ELD-P1-low
BraA03g042010.3C	533.32	521.02	1011.53	ELD-P1-low
BraA03g042180.3C	25.43	28.0867	102.085	ELD-P1-low
BraA03g042620.3C	16.07	17.36	44.52	ELD-P1-low
BraA03g043470.3C	2.82333	3.56333	15.415	ELD-P1-low
BraA03g043610.3C	2.7	3.33	6.53	ELD-P1-low
BraA03g043850.3C	3.56	2.60333	10.67	ELD-P1-low
BraA03g046230.3C	7.41333	13.84	84.37	ELD-P1-low
BraA03g047170.3C	23.17	23.42	59.005	ELD-P1-low
BraA03g048360.3C	0.72	0.396667	5.71	ELD-P1-low
BraA03g049330.3C	15.6133	16.1433	44.63	ELD-P1-low
BraA03g049440.3C	1.96	1.97333	13.455	ELD-P1-low
BraA03g050780.3C	5.42333	4.22667	9.8	ELD-P1-low
BraA03g050900.3C	5.41667	3.81	22.495	ELD-P1-low
BraA03g051330.3C	16.6333	12.94	30.78	ELD-P1-low
BraA03g051480.3C	5.27	2.82667	14.235	ELD-P1-low
BraA03g051780.3C	2.78667	1.42667	6.64	ELD-P1-low
BraA03g052890.3C	0.0633333	0.0666667	3.77	ELD-P1-low
BraA03g053410.3C	21.8067	10.8267	51.725	ELD-P1-low
BraA03g053670.3C	27.8533	15.39	83.66	ELD-P1-low
BraA03g054380.3C	11.7933	10.16	31.02	ELD-P1-low
BraA03g055850.3C	143.107	96.0967	241.745	ELD-P1-low
BraA03g058690.3C	2.43333	2.69	10.265	ELD-P1-low
BraA03g059540.3C	10.0567	7.02667	19.995	ELD-P1-low
BraA03g059560.3C	5.67333	6.68333	22.305	ELD-P1-low
BraA03g060230.3C	10.6367	10.0167	23.78	ELD-P1-low
BraA03g061220.3C	4.72	5.92	37.37	ELD-P1-low
BraA03g062560.3C	0.273333	0.38	4.39	ELD-P1-low
BraA03g064140.3C	12.5733	11.5533	57.61	ELD-P1-low
BraA04g000560.3C	16.3333	11.38	30.085	ELD-P1-low
BraA04g001190.3C	20.39	26.5933	62.91	ELD-P1-low
BraA04g001480.3C	3.61667	3.32667	9.06	ELD-P1-low
BraA04g003370.3C	223.773	109.623	679	ELD-P1-low
BraA04g003380.3C	29.2433	16.4867	118.615	ELD-P1-low
BraA04g003770.3C	129.393	148.15	401.52	ELD-P1-low
BraA04g003910.3C	5.96667	6.8	16.67	ELD-P1-low
BraA04g007370.3C	15.47	13.1567	37.72	ELD-P1-low
BraA04g007400.3C	8.24	7.86667	27.325	ELD-P1-low
BraA04g008180.3C	1.55667	1.23667	6.51	ELD-P1-low
BraA04g008230.3C	9.16667	7.54333	20.395	ELD-P1-low
BraA04g008810.3C	48.57	33.4933	212.425	ELD-P1-low
BraA04g009650.3C	3.18	3.12667	16.105	ELD-P1-low
BraA04g012590.3C	59.4733	57.8367	132.025	ELD-P1-low
BraA04g012960.3C	21.34	23.7167	57.58	ELD-P1-low
BraA04g014630.3C	35.0133	30.36	62.66	ELD-P1-low
BraA04g015200.3C	2.12	2.30333	16.13	ELD-P1-low
BraA04g017480.3C	16.1833	15.49	80.895	ELD-P1-low
BraA04g018390.3C	0.0533333	0.01	0.65	ELD-P1-low
BraA04g019180.3C	2.02333	1.56333	8.67	ELD-P1-low
BraA04g020160.3C	60.4133	59.8433	296.795	ELD-P1-low
BraA04g021080.3C	18.66	11.83	61.85	ELD-P1-low
BraA04g021650.3C	24.7367	21.5767	69.26	ELD-P1-low
BraA04g021700.3C	4.31667	2.90333	15.83	ELD-P1-low
BraA04g023000.3C	3.16333	2.69667	9.47	ELD-P1-low
BraA04g023010.3C	19.8867	11.8	44.365	ELD-P1-low
BraA04g023960.3C	103.533	104.21	234.79	ELD-P1-low
BraA04g026520.3C	0.333333	0.273333	8.5	ELD-P1-low
BraA04g026870.3C	21.0533	15.4767	40.625	ELD-P1-low
BraA04g027130.3C	11.6067	10.28	31.43	ELD-P1-low
BraA04g027590.3C	5.15333	2.3	18.065	ELD-P1-low
BraA04g027750.3C	66.4333	60.6233	117.95	ELD-P1-low
BraA04g027810.3C	4.99	4.16	39.835	ELD-P1-low
BraA04g029550.3C	24.7367	21.62	39.115	ELD-P1-low
BraA04g029900.3C	1	0.986667	3.56	ELD-P1-low
BraA04g030010.3C	9.71667	12.5567	43.12	ELD-P1-low
BraA04g030910.3C	5.16333	3.23333	11.81	ELD-P1-low
BraA04g031140.3C	21.0033	25.8367	73.705	ELD-P1-low
BraA04g031380.3C	73.2267	60.1467	157.925	ELD-P1-low
BraA04g032210.3C	27.1833	33.05	80.23	ELD-P1-low
BraA05g000270.3C	6.72	10.6367	57.695	ELD-P1-low
BraA05g001030.3C	116.773	121.143	207.895	ELD-P1-low
BraA05g001220.3C	7.2	3.04667	17.855	ELD-P1-low
BraA05g002430.3C	12.5933	11.0767	19.9	ELD-P1-low
BraA05g003150.3C	1.53667	0.6	5.76	ELD-P1-low
BraA05g003910.3C	33.1133	30.31	84.74	ELD-P1-low
BraA05g004390.3C	7.59667	4.44667	18.39	ELD-P1-low
BraA05g004800.3C	23.2967	29.5933	66.03	ELD-P1-low
BraA05g005510.3C	14.26	17.59	44.485	ELD-P1-low
BraA05g006320.3C	5.58	5.16333	12.145	ELD-P1-low
BraA05g006880.3C	2.81333	2.64333	14.05	ELD-P1-low
BraA05g007840.3C	13.97	10.9067	44.285	ELD-P1-low
BraA05g008450.3C	10.2333	6.58667	20.385	ELD-P1-low
BraA05g009090.3C	9.05	6.73667	30.71	ELD-P1-low
BraA05g010140.3C	0.393333	0.506667	2.79	ELD-P1-low
BraA05g010240.3C	137.38	117.573	331.305	ELD-P1-low
BraA05g014240.3C	24.4867	16.3833	77.17	ELD-P1-low
BraA05g014940.3C	5.31	3.55	10.655	ELD-P1-low
BraA05g015980.3C	3.40333	3.61667	22.07	ELD-P1-low
BraA05g016210.3C	10.6733	6.23667	36.97	ELD-P1-low
BraA05g017000.3C	3.19667	1.8	6.18	ELD-P1-low
BraA05g018020.3C	1.02333	0.72	4.385	ELD-P1-low
BraA05g018050.3C	0.873333	0.5	4.505	ELD-P1-low
BraA05g018080.3C	1.24	1.05667	6.22	ELD-P1-low
BraA05g018270.3C	10.4933	11.2833	23.93	ELD-P1-low
BraA05g019380.3C	6.54	4.92333	11.805	ELD-P1-low
BraA05g021680.3C	14.43	9.38	57.405	ELD-P1-low
BraA05g022160.3C	20.04	15.2067	34.1	ELD-P1-low
BraA05g026750.3C	5.78333	7.51	27.045	ELD-P1-low
BraA05g026940.3C	3.88667	4.24667	17.29	ELD-P1-low
BraA05g029670.3C	3.35667	4.60333	16.015	ELD-P1-low
BraA05g029810.3C	8.75	9.59	21.12	ELD-P1-low
BraA05g030840.3C	1.66667	1.44	6.805	ELD-P1-low
BraA05g033020.3C	28.63	21.9567	67.755	ELD-P1-low
BraA05g034160.3C	22.8533	11.7733	45.83	ELD-P1-low
BraA05g035120.3C	3.6	1.55333	10.195	ELD-P1-low
BraA05g035570.3C	4.47333	2.67333	11.715	ELD-P1-low
BraA05g035620.3C	3.37667	3.65333	9.895	ELD-P1-low
BraA05g036400.3C	5.36333	5.46667	17.175	ELD-P1-low
BraA05g036560.3C	50.11	59.4633	122.53	ELD-P1-low
BraA05g036790.3C	27.0067	25.2533	42.5	ELD-P1-low
BraA05g036930.3C	16.5033	21.1167	43.14	ELD-P1-low
BraA05g037020.3C	7.24	9.87	26.79	ELD-P1-low
BraA05g037320.3C	17.11	14.2933	53.865	ELD-P1-low
BraA05g038530.3C	7.39667	6.28667	13.11	ELD-P1-low
BraA05g039900.3C	12.6767	9.75	20.015	ELD-P1-low
BraA05g040740.3C	9.68	6.1	22.565	ELD-P1-low
BraA05g041910.3C	0.706667	1.06667	8.605	ELD-P1-low
BraA06g000220.3C	7.99	4.29	15.9	ELD-P1-low
BraA06g000970.3C	49.5333	46.6033	105.035	ELD-P1-low
BraA06g001280.3C	89.5033	72.7433	152.805	ELD-P1-low
BraA06g001550.3C	8.73333	7.04	26.33	ELD-P1-low
BraA06g001990.3C	2.10667	1.46667	16.455	ELD-P1-low
BraA06g002280.3C	278.11	303.507	877.86	ELD-P1-low
BraA06g002360.3C	3.18	1.91667	12.72	ELD-P1-low
BraA06g004760.3C	9.88333	6.36	36.285	ELD-P1-low
BraA06g005890.3C	75.43	79.6067	188.915	ELD-P1-low
BraA06g006110.3C	23.7067	21.3333	61.28	ELD-P1-low
BraA06g007610.3C	4.53	6.39	19.36	ELD-P1-low
BraA06g008010.3C	0.22	0.173333	2.43	ELD-P1-low
BraA06g009020.3C	23.2467	15.74	36.13	ELD-P1-low
BraA06g010100.3C	17.3967	8.87333	38.73	ELD-P1-low
BraA06g010270.3C	15.4067	14.9433	52.41	ELD-P1-low
BraA06g010440.3C	5.86333	7.73667	23.945	ELD-P1-low
BraA06g011250.3C	0.17	0.18	1.175	ELD-P1-low
BraA06g011260.3C	1.55333	1.30333	7.195	ELD-P1-low
BraA06g011580.3C	0.273333	0.4	2.825	ELD-P1-low
BraA06g011800.3C	2.06667	2.13333	69.345	ELD-P1-low
BraA06g012970.3C	2.22	1.66333	40.12	ELD-P1-low
BraA06g012980.3C	11.1467	6.49667	34.2	ELD-P1-low
BraA06g013720.3C	10.91	8.29	51.03	ELD-P1-low
BraA06g014220.3C	4.99	6.92	31.56	ELD-P1-low
BraA06g014610.3C	9.39	10.0067	39.84	ELD-P1-low
BraA06g014750.3C	2.49	2.18	6.905	ELD-P1-low
BraA06g016590.3C	6.67667	5.79	22.805	ELD-P1-low
BraA06g016670.3C	4.64667	3.42667	11.57	ELD-P1-low
BraA06g016870.3C	8.33667	6.97667	20.625	ELD-P1-low
BraA06g017920.3C	49.76	37.9333	129.825	ELD-P1-low
BraA06g018210.3C	5.27667	7.13333	24.625	ELD-P1-low
BraA06g018310.3C	2.77	3.51333	14.195	ELD-P1-low
BraA06g020840.3C	17.0467	10.5933	35.97	ELD-P1-low
BraA06g022390.3C	3.63	1.62333	10.675	ELD-P1-low
BraA06g022700.3C	11.2867	7.77333	20.045	ELD-P1-low
BraA06g024690.3C	16.6067	11.29	25.47	ELD-P1-low
BraA06g026760.3C	41.6933	23.1333	136.63	ELD-P1-low
BraA06g027910.3C	0	0	2.695	ELD-P1-low
BraA06g027970.3C	33.9767	21.21	89.44	ELD-P1-low
BraA06g028230.3C	5.06	5.35333	16.555	ELD-P1-low
BraA06g028240.3C	0.196667	0.2	4.92	ELD-P1-low
BraA06g028570.3C	1.86667	1.59	5.075	ELD-P1-low
BraA06g029570.3C	3.73	1.83	14.6	ELD-P1-low
BraA06g030110.3C	3.32333	4.06	19.325	ELD-P1-low
BraA06g031460.3C	2.44	1.17667	5.925	ELD-P1-low
BraA06g032660.3C	11.7767	10.8533	27.44	ELD-P1-low
BraA06g032870.3C	149.28	111.813	293.735	ELD-P1-low
BraA06g033040.3C	2.41333	1.84333	13.99	ELD-P1-low
BraA06g033300.3C	1.65667	1.05	6.945	ELD-P1-low
BraA06g035520.3C	41.31	25.57	78.525	ELD-P1-low
BraA06g035630.3C	9.19333	6.00667	19.825	ELD-P1-low
BraA06g036270.3C	9.67	7.69	24.065	ELD-P1-low
BraA06g039340.3C	4.93667	4.73667	12.365	ELD-P1-low
BraA06g039500.3C	6.77	6.4	21.19	ELD-P1-low
BraA06g039940.3C	9.40667	8.17	18.32	ELD-P1-low
BraA06g040300.3C	18.0533	15.1033	31.28	ELD-P1-low
BraA06g040390.3C	13.5633	8.90667	22.65	ELD-P1-low
BraA06g041230.3C	13.99	10.25	44.565	ELD-P1-low
BraA06g041900.3C	22.96	23.1867	56.02	ELD-P1-low
BraA06g043350.3C	15.82	15.03	34.26	ELD-P1-low
BraA06g043530.3C	31.7867	31.95	63.575	ELD-P1-low
BraA06g043960.3C	7.72667	6.21333	13.955	ELD-P1-low
BraA07g000220.3C	40.97	51.22	111.505	ELD-P1-low
BraA07g000810.3C	4.26333	2.86	7.84	ELD-P1-low
BraA07g004250.3C	8.55	6.90333	21.505	ELD-P1-low
BraA07g005330.3C	14.1833	21.41	73.14	ELD-P1-low
BraA07g008590.3C	90.4833	93.44	208.64	ELD-P1-low
BraA07g012000.3C	3.89333	5.51333	15.84	ELD-P1-low
BraA07g015340.3C	6.73333	3.11667	24.225	ELD-P1-low
BraA07g016510.3C	9.73333	8.05333	36.025	ELD-P1-low
BraA07g017070.3C	8.14333	8.38333	23.765	ELD-P1-low
BraA07g017790.3C	19.0133	21.1967	57.45	ELD-P1-low
BraA07g017890.3C	6.42667	6.44	11.92	ELD-P1-low
BraA07g018260.3C	6.54	5.75667	19.52	ELD-P1-low
BraA07g019990.3C	149.393	109.447	247.33	ELD-P1-low
BraA07g020790.3C	2.02667	1.68333	13.47	ELD-P1-low
BraA07g020810.3C	11.7467	7.29	21.085	ELD-P1-low
BraA07g022930.3C	2.05333	1.32	5.205	ELD-P1-low
BraA07g025400.3C	327.123	375.667	955.87	ELD-P1-low
BraA07g025410.3C	17.4633	6.87333	47.06	ELD-P1-low
BraA07g026050.3C	3.54667	6.04667	29.955	ELD-P1-low
BraA07g026610.3C	109.777	70.7467	194.145	ELD-P1-low
BraA07g028010.3C	20.7567	17.19	51.055	ELD-P1-low
BraA07g028710.3C	18.0467	11	57.99	ELD-P1-low
BraA07g029350.3C	29.7033	15.8633	93.62	ELD-P1-low
BraA07g029590.3C	0.56	0.956667	7.315	ELD-P1-low
BraA07g031460.3C	2.81667	3.06333	14.63	ELD-P1-low
BraA07g032060.3C	44.4833	44.0533	76.175	ELD-P1-low
BraA07g033040.3C	13.0267	7.34333	23.705	ELD-P1-low
BraA07g035280.3C	2.01333	1.10333	5.13	ELD-P1-low
BraA07g035950.3C	0.843333	0.97	4.77	ELD-P1-low
BraA07g036140.3C	4.72333	4.42667	18.985	ELD-P1-low
BraA07g036860.3C	7.91333	8.52	52.95	ELD-P1-low
BraA07g037770.3C	16.28	12.09	37.835	ELD-P1-low
BraA07g037830.3C	3.58	1.58667	9.515	ELD-P1-low
BraA07g038080.3C	40.2967	34.0167	105.84	ELD-P1-low
BraA07g038370.3C	66.19	50.59	99.7	ELD-P1-low
BraA07g038900.3C	2.79	1.67	8.64	ELD-P1-low
BraA07g039570.3C	343.233	328.287	772.23	ELD-P1-low
BraA07g039660.3C	402.587	349.81	894.625	ELD-P1-low
BraA07g040410.3C	31.8667	31.7833	74.845	ELD-P1-low
BraA07g040480.3C	13.4467	7.05667	41.455	ELD-P1-low
BraA07g042590.3C	0.34	0.193333	2.255	ELD-P1-low
BraA07g042700.3C	18.8167	8.31667	47.15	ELD-P1-low
BraA07g042720.3C	1.52333	1.41667	7.455	ELD-P1-low
BraA07g042860.3C	5.45667	6.83333	20.17	ELD-P1-low
BraA08g000990.3C	10.0467	9.96333	21.475	ELD-P1-low
BraA08g001190.3C	8.38667	4.50333	20.545	ELD-P1-low
BraA08g001200.3C	14.8833	13.2	25.125	ELD-P1-low
BraA08g003060.3C	1.18	1.63667	8.92	ELD-P1-low
BraA08g006700.3C	2.87667	1.56667	15.465	ELD-P1-low
BraA08g007500.3C	55.1967	62.2267	266.255	ELD-P1-low
BraA08g008060.3C	1.11667	0.533333	2.815	ELD-P1-low
BraA08g011220.3C	51.45	46.9233	110.93	ELD-P1-low
BraA08g011840.3C	21.35	17.37	64.865	ELD-P1-low
BraA08g011910.3C	12.9233	15.4067	64.195	ELD-P1-low
BraA08g012050.3C	6.89	9.84	34.88	ELD-P1-low
BraA08g012110.3C	12.8133	14.2333	29.02	ELD-P1-low
BraA08g013040.3C	3.67	2.52333	12.795	ELD-P1-low
BraA08g013400.3C	11.0533	9.05667	40.205	ELD-P1-low
BraA08g014720.3C	7.25	5.16	29.855	ELD-P1-low
BraA08g015160.3C	3.01	2.09667	10.63	ELD-P1-low
BraA08g015270.3C	0.63	0.333333	2.01	ELD-P1-low
BraA08g016010.3C	8.68667	6.7	14.575	ELD-P1-low
BraA08g016190.3C	455.353	360.39	664.94	ELD-P1-low
BraA08g017440.3C	5.94	4.73333	27.275	ELD-P1-low
BraA08g017810.3C	65.06	58.7633	138.44	ELD-P1-low
BraA08g017850.3C	0.0466667	0.286667	48.55	ELD-P1-low
BraA08g018030.3C	9.74333	5.73667	26.5	ELD-P1-low
BraA08g019990.3C	15.9567	5.89333	50.525	ELD-P1-low
BraA08g020750.3C	6.13667	8.67	27.705	ELD-P1-low
BraA08g021050.3C	6.55333	7.06	16.91	ELD-P1-low
BraA08g021820.3C	1.84667	2.15	78.67	ELD-P1-low
BraA08g021830.3C	29.2667	51.5333	252.85	ELD-P1-low
BraA08g022020.3C	0.36	0.366667	8.11	ELD-P1-low
BraA08g023780.3C	9.86667	9	23.66	ELD-P1-low
BraA08g024150.3C	3.91	4.18	12.595	ELD-P1-low
BraA08g024340.3C	1.53667	1.37667	6.565	ELD-P1-low
BraA08g024650.3C	16.52	12.5167	28.845	ELD-P1-low
BraA08g025300.3C	26.4767	35.0233	120.125	ELD-P1-low
BraA08g025520.3C	4.22667	4.66667	11.705	ELD-P1-low
BraA08g025870.3C	3.97333	1.59667	10.715	ELD-P1-low
BraA08g026230.3C	1.38333	1.32333	7.615	ELD-P1-low
BraA08g026360.3C	42.4267	36.1967	103.025	ELD-P1-low
BraA08g026860.3C	14.0333	17.3433	41.235	ELD-P1-low
BraA08g027170.3C	11.12	11.08	28.25	ELD-P1-low
BraA08g027490.3C	1.41	0.743333	5.765	ELD-P1-low
BraA08g027760.3C	1.06667	1.05	6.755	ELD-P1-low
BraA08g027790.3C	7.77667	10.9467	65.955	ELD-P1-low
BraA08g027880.3C	1464.93	1699.48	3127.06	ELD-P1-low
BraA08g029080.3C	2.63667	3.15333	9.95	ELD-P1-low
BraA08g029260.3C	1.78	1.86	7.61	ELD-P1-low
BraA08g029290.3C	5.92667	7.58333	34.83	ELD-P1-low
BraA08g030300.3C	3.9	1.68667	14.775	ELD-P1-low
BraA08g030440.3C	5.02	6.78	19.645	ELD-P1-low
BraA08g030460.3C	3.13	1.55333	26.98	ELD-P1-low
BraA08g030480.3C	1.52	1.75	20.285	ELD-P1-low
BraA08g031180.3C	27.29	19.9333	50.23	ELD-P1-low
BraA08g031320.3C	52.4933	38.5367	82.395	ELD-P1-low
BraA08g032550.3C	14.7333	9.01667	49.95	ELD-P1-low
BraA08g032720.3C	7.34333	10.5233	30.325	ELD-P1-low
BraA08g033160.3C	92.2133	79.1067	196.89	ELD-P1-low
BraA09g000780.3C	0	0	2.895	ELD-P1-low
BraA09g002320.3C	9.04333	8.49	16.91	ELD-P1-low
BraA09g002340.3C	2.98	1.72333	11.715	ELD-P1-low
BraA09g002350.3C	10.8833	5.00333	30.01	ELD-P1-low
BraA09g002530.3C	91.51	95.0233	191.93	ELD-P1-low
BraA09g003170.3C	5.70333	4.75333	16.61	ELD-P1-low
BraA09g004670.3C	4.58333	5.45667	15.01	ELD-P1-low
BraA09g007010.3C	15.6867	13.8967	33.575	ELD-P1-low
BraA09g009020.3C	29.3067	17.0633	99.045	ELD-P1-low
BraA09g010020.3C	26.5367	27.42	65.195	ELD-P1-low
BraA09g010100.3C	60.6967	63.4733	223.365	ELD-P1-low
BraA09g010670.3C	1.02667	0.346667	3.11	ELD-P1-low
BraA09g011530.3C	2.42333	1.13667	10.97	ELD-P1-low
BraA09g011560.3C	4.41333	2.34	11.055	ELD-P1-low
BraA09g011780.3C	14.43	11.6367	29.96	ELD-P1-low
BraA09g013240.3C	6.40667	5.49333	15.485	ELD-P1-low
BraA09g015890.3C	4.36333	2.61	15.975	ELD-P1-low
BraA09g016030.3C	3.31667	3.74	10.76	ELD-P1-low
BraA09g016390.3C	4.49667	2.42333	8.42	ELD-P1-low
BraA09g016430.3C	11.2133	8.20333	23.395	ELD-P1-low
BraA09g017490.3C	4.9	6.49667	25.935	ELD-P1-low
BraA09g018600.3C	44.8767	34.33	87.855	ELD-P1-low
BraA09g018750.3C	4.71	4.42667	12.51	ELD-P1-low
BraA09g019000.3C	26.47	20.84	39.425	ELD-P1-low
BraA09g019110.3C	23.7233	14.29	49.06	ELD-P1-low
BraA09g019270.3C	2.47	1.23667	18.53	ELD-P1-low
BraA09g019970.3C	11.6333	14.0267	33.72	ELD-P1-low
BraA09g020900.3C	1.42667	0.776667	5.175	ELD-P1-low
BraA09g022550.3C	26.9233	17.33	72.835	ELD-P1-low
BraA09g022610.3C	9.15667	3.77333	23.23	ELD-P1-low
BraA09g022980.3C	12.7667	8.41333	22.525	ELD-P1-low
BraA09g023440.3C	21.1367	25.4533	54.92	ELD-P1-low
BraA09g024530.3C	7.64667	4.67	19.365	ELD-P1-low
BraA09g024890.3C	27.6633	13.8867	101.92	ELD-P1-low
BraA09g024910.3C	366.497	389.37	705.39	ELD-P1-low
BraA09g025090.3C	3.00667	1.52333	10.58	ELD-P1-low
BraA09g025180.3C	8.30667	4.93333	19.955	ELD-P1-low
BraA09g026900.3C	1.46667	1.95	13.125	ELD-P1-low
BraA09g027360.3C	8.98667	7.02333	26.465	ELD-P1-low
BraA09g029730.3C	24.23	21.3533	61.725	ELD-P1-low
BraA09g031540.3C	7.85	7.38667	31.7	ELD-P1-low
BraA09g035470.3C	38.7567	32.23	65.44	ELD-P1-low
BraA09g035530.3C	9.79	6.02	19.535	ELD-P1-low
BraA09g037850.3C	37.9967	29.6367	111.995	ELD-P1-low
BraA09g037930.3C	14.2067	10.9233	35.55	ELD-P1-low
BraA09g038000.3C	18.8533	18.3933	44.6	ELD-P1-low
BraA09g038950.3C	3.60333	4.52667	13.81	ELD-P1-low
BraA09g039000.3C	35.9	24.1233	235.27	ELD-P1-low
BraA09g039040.3C	65.55	39.44	115.68	ELD-P1-low
BraA09g040210.3C	6.92	8.09333	15.43	ELD-P1-low
BraA09g043610.3C	0.96	0.89	7.08	ELD-P1-low
BraA09g043780.3C	0.296667	0.15	6.02	ELD-P1-low
BraA09g044140.3C	25.0733	18.5233	64.34	ELD-P1-low
BraA09g045350.3C	3.27	2.44667	24.715	ELD-P1-low
BraA09g045470.3C	47.58	46.7	181.05	ELD-P1-low
BraA09g045940.3C	0	0	5.1	ELD-P1-low
BraA09g046990.3C	3.57333	3.89	31.33	ELD-P1-low
BraA09g047910.3C	8.21	3.33333	35.22	ELD-P1-low
BraA09g048300.3C	0.516667	0.363333	5.235	ELD-P1-low
BraA09g049820.3C	29.82	28.31	109.07	ELD-P1-low
BraA09g053310.3C	43.45	30.9567	93.36	ELD-P1-low
BraA09g054080.3C	12.7567	7.61667	29.135	ELD-P1-low
BraA09g054100.3C	46.6733	36.88	65.155	ELD-P1-low
BraA09g054210.3C	9.30667	7.83667	20.69	ELD-P1-low
BraA09g054360.3C	0.17	0.123333	3.26	ELD-P1-low
BraA09g055390.3C	30.05	20.36	63.97	ELD-P1-low
BraA09g055550.3C	8.27667	9.30667	21.07	ELD-P1-low
BraA09g055610.3C	43.2467	36.7033	89.645	ELD-P1-low
BraA09g056830.3C	3.22333	4.71333	59.495	ELD-P1-low
BraA09g057600.3C	0.993333	0.536667	2.01	ELD-P1-low
BraA09g058670.3C	2.55	1.36333	5.415	ELD-P1-low
BraA09g059440.3C	8.82333	7.92667	29.18	ELD-P1-low
BraA09g059600.3C	10.53	8.67333	40.37	ELD-P1-low
BraA09g059710.3C	0.763333	0.286667	3.37	ELD-P1-low
BraA09g060270.3C	1.74667	0.943333	6.095	ELD-P1-low
BraA09g060790.3C	10.99	12.8933	23.195	ELD-P1-low
BraA09g060970.3C	1.71333	2.14333	9.725	ELD-P1-low
BraA09g061390.3C	1.91333	1.74667	7.34	ELD-P1-low
BraA09g062100.3C	12.5667	7.05667	22.42	ELD-P1-low
BraA09g062540.3C	8.18	7.03333	28.155	ELD-P1-low
BraA09g062780.3C	22.1	16.1967	70.13	ELD-P1-low
BraA09g064660.3C	25.77	14.2133	50.335	ELD-P1-low
BraA09g065380.3C	7.88667	5.42667	14.865	ELD-P1-low
BraA09g066000.3C	60.3833	40.5967	91.97	ELD-P1-low
BraA09g066480.3C	3.48667	1.83333	12.485	ELD-P1-low
BraA10g000740.3C	56.0433	34.1967	99.25	ELD-P1-low
BraA10g001200.3C	0.48	0.856667	8.22	ELD-P1-low
BraA10g001720.3C	2.82	1.75667	26.055	ELD-P1-low
BraA10g004390.3C	7.50333	6.11667	13.05	ELD-P1-low
BraA10g005190.3C	15.0733	18.6467	37.105	ELD-P1-low
BraA10g005330.3C	0	0	2.245	ELD-P1-low
BraA10g005630.3C	3.38333	1.60333	8.505	ELD-P1-low
BraA10g005670.3C	1.78333	3.27	30.265	ELD-P1-low
BraA10g005880.3C	20.14	15.7667	30.43	ELD-P1-low
BraA10g007840.3C	1.81333	1.71333	7.38	ELD-P1-low
BraA10g011020.3C	7.04333	7.43333	28.555	ELD-P1-low
BraA10g012490.3C	3.92667	5.52667	17.47	ELD-P1-low
BraA10g012880.3C	39.5167	49.7167	97.905	ELD-P1-low
BraA10g012940.3C	6.45333	4.39333	12.43	ELD-P1-low
BraA10g013760.3C	9.59667	6.75333	14.81	ELD-P1-low
BraA10g015750.3C	15.9733	18.01	47.99	ELD-P1-low
BraA10g016510.3C	18.4633	13.7	45.195	ELD-P1-low
BraA10g016660.3C	397.763	329.193	771.045	ELD-P1-low
BraA10g017490.3C	1.18	0.573333	3.875	ELD-P1-low
BraA10g018830.3C	12.83	13.7367	50.345	ELD-P1-low
BraA10g019770.3C	21.31	13.9267	38.33	ELD-P1-low
BraA10g019840.3C	7.13	6.80333	20.755	ELD-P1-low
BraA10g021790.3C	24.6667	14.0533	44.24	ELD-P1-low
BraA10g021920.3C	10.37	8.9	19.415	ELD-P1-low
BraA10g022130.3C	13.4	19.0867	50.8	ELD-P1-low
BraA10g022970.3C	9.63333	8.24667	19.59	ELD-P1-low
BraA10g023400.3C	8.88667	8.78	15.17	ELD-P1-low
BraA10g023910.3C	3.92333	5.87333	26.51	ELD-P1-low
BraA10g024130.3C	9.83667	4.63	22.86	ELD-P1-low
BraA10g025560.3C	23.24	17.38	58.635	ELD-P1-low
BraA10g028150.3C	14.0133	3.84333	174.15	ELD-P1-low
BraA10g028490.3C	2.05	1.07667	5.47	ELD-P1-low
BraA10g028500.3C	39.6	51.8467	113.14	ELD-P1-low
BraA10g028690.3C	4.75	5.57333	26.945	ELD-P1-low
BraA10g028790.3C	4.33333	5.07	11.01	ELD-P1-low
BraA10g029150.3C	20.18	14.2167	30.54	ELD-P1-low
BraA10g029560.3C	3.86333	2.44	8.775	ELD-P1-low
BraA10g029670.3C	2.64	2.89667	12.3	ELD-P1-low
BraA10g030090.3C	1.72667	2.18333	6.8	ELD-P1-low
BraA10g030580.3C	102.6	89.18	196.585	ELD-P1-low
BraA10g031050.3C	22.54	18.3067	51.34	ELD-P1-low
BraA10g031290.3C	19.4133	16.4867	34.39	ELD-P1-low
BraA10g031440.3C	7.41333	7.29333	15.935	ELD-P1-low
BraA10g032710.3C	19.1233	15.2633	30.35	ELD-P1-low
BraA10g032800.3C	14.1	12.7167	28.25	ELD-P1-low
BraA10g033150.3C	42.9433	41.3233	81.955	ELD-P1-low
BraA01g000200.3C	470.677	905.523	1004.15	ELD-P2-high
BraA01g001810.3C	1.72333	7.81	5.22	ELD-P2-high
BraA01g002080.3C	0	1.54333	3.96	ELD-P2-high
BraA01g002420.3C	54.9	104.567	84.975	ELD-P2-high
BraA01g003180.3C	0	1.11	0.555	ELD-P2-high
BraA01g003660.3C	3.00667	8.40333	7.17	ELD-P2-high
BraA01g007140.3C	23.4733	50.1633	54.175	ELD-P2-high
BraA01g007990.3C	0.0866667	4.45	8.36	ELD-P2-high
BraA01g008880.3C	6.35	14.32	14.955	ELD-P2-high
BraA01g009280.3C	0.16	14.4567	31.685	ELD-P2-high
BraA01g009600.3C	0.0233333	1.94333	5.86	ELD-P2-high
BraA01g011850.3C	10.2467	24.7167	19.735	ELD-P2-high
BraA01g011860.3C	6.31667	46.1233	73.355	ELD-P2-high
BraA01g013420.3C	1.44333	5.64333	7.805	ELD-P2-high
BraA01g015420.3C	10.02	48.7033	33.01	ELD-P2-high
BraA01g019510.3C	66.3967	131.64	152.415	ELD-P2-high
BraA01g019950.3C	0	0.22	1.015	ELD-P2-high
BraA01g023080.3C	0	0.5	2.255	ELD-P2-high
BraA01g023880.3C	0.596667	16.97	38.165	ELD-P2-high
BraA01g031570.3C	18.9033	57.81	73.935	ELD-P2-high
BraA01g033140.3C	0.27	45.3533	64.06	ELD-P2-high
BraA01g035040.3C	13.85	163.4	177.525	ELD-P2-high
BraA01g036480.3C	0.0133333	0.383333	0.94	ELD-P2-high
BraA01g036880.3C	65.8133	149.393	116.595	ELD-P2-high
BraA01g037440.3C	0.05	1.43667	2.37	ELD-P2-high
BraA01g041250.3C	0.2	7.32667	9.2	ELD-P2-high
BraA01g041760.3C	0.123333	3.88	9.375	ELD-P2-high
BraA01g042280.3C	5.30333	23.07	32.82	ELD-P2-high
BraA01g043470.3C	0.106667	3.14667	6.055	ELD-P2-high
BraA01g044400.3C	2.96	11.5467	14.665	ELD-P2-high
BraA01g044890.3C	27.3733	87.3467	127.185	ELD-P2-high
BraA02g000600.3C	4.27333	37.8167	52.435	ELD-P2-high
BraA02g007320.3C	13.7533	40.25	45.885	ELD-P2-high
BraA02g007560.3C	0.07	2.05	3.19	ELD-P2-high
BraA02g007750.3C	0	0.733333	4.015	ELD-P2-high
BraA02g008130.3C	24.35	58.25	46.98	ELD-P2-high
BraA02g009840.3C	0	0.586667	2.67	ELD-P2-high
BraA02g009850.3C	0.266667	15.7467	3.52	ELD-P2-high
BraA02g010300.3C	0.0933333	30.47	43.44	ELD-P2-high
BraA02g011500.3C	0.773333	24.28	49.985	ELD-P2-high
BraA02g013130.3C	0.986667	28.8767	46.715	ELD-P2-high
BraA02g013630.3C	0.106667	9.51	19.78	ELD-P2-high
BraA02g014020.3C	0	4.1	23.2	ELD-P2-high
BraA02g015020.3C	1.02667	25.15	13.595	ELD-P2-high
BraA02g015410.3C	0	1.11	9.24	ELD-P2-high
BraA02g015440.3C	7.36	91.6967	202.79	ELD-P2-high
BraA02g015910.3C	0	0.656667	1.385	ELD-P2-high
BraA02g018630.3C	0.303333	12.68	17.44	ELD-P2-high
BraA02g019400.3C	0.796667	6.12	11.55	ELD-P2-high
BraA02g022080.3C	54.01	111.887	96.43	ELD-P2-high
BraA02g025900.3C	0.06	6.36667	9.155	ELD-P2-high
BraA02g026450.3C	0	1.35667	8.385	ELD-P2-high
BraA02g028800.3C	0	3.44667	5.39	ELD-P2-high
BraA02g030720.3C	1.59	11.2	12.575	ELD-P2-high
BraA02g031210.3C	42.87	88.2767	84.495	ELD-P2-high
BraA02g033280.3C	0.0266667	14.0933	30.1	ELD-P2-high
BraA02g033300.3C	0	2.68667	7.015	ELD-P2-high
BraA02g034220.3C	2.63	9.65333	13.64	ELD-P2-high
BraA02g036940.3C	16.4767	38.5633	34.445	ELD-P2-high
BraA02g037040.3C	23.92	59.24	43.935	ELD-P2-high
BraA02g037660.3C	3.69	26.1833	36.4	ELD-P2-high
BraA02g040010.3C	1.18	7.06333	12.24	ELD-P2-high
BraA02g041960.3C	4.76	70.38	24.105	ELD-P2-high
BraA02g042100.3C	0	0.416667	2.125	ELD-P2-high
BraA02g043620.3C	49.48	138.277	139.98	ELD-P2-high
BraA02g043630.3C	25.16	85.02	92.075	ELD-P2-high
BraA02g044210.3C	0	4.04333	13.055	ELD-P2-high
BraA02g044740.3C	2.26	18.2467	23.71	ELD-P2-high
BraA03g000910.3C	0.09	6.32333	5.4	ELD-P2-high
BraA03g003380.3C	0.16	3.4	6.77	ELD-P2-high
BraA03g003850.3C	0.05	5.34667	16.13	ELD-P2-high
BraA03g005580.3C	2.46667	11.9833	16.76	ELD-P2-high
BraA03g005590.3C	82.6333	186.117	157.99	ELD-P2-high
BraA03g005740.3C	0	1.58333	7.285	ELD-P2-high
[truncated: 385 more rows]

## Sheet: Early heading
Gene	P1-H	F1-H	P2-H	Type
BraA01g000090.3C	11.3367	4.93	0.24	ELD-P1-high
BraA01g000190.3C	12.9867	9.91667	4	ELD-P1-high
BraA01g001220.3C	29.8167	22.29	8.915	ELD-P1-high
BraA01g001850.3C	15.12	13.5967	4.27	ELD-P1-high
BraA01g002530.3C	8.29333	3.57	0	ELD-P1-high
BraA01g003100.3C	6.41	4.93333	1.745	ELD-P1-high
BraA01g003110.3C	5.56	3.58333	0.61	ELD-P1-high
BraA01g003240.3C	10.7567	8.86667	5.07	ELD-P1-high
BraA01g003940.3C	112.03	85.2867	31.835	ELD-P1-high
BraA01g006410.3C	20.5367	11.8467	1.865	ELD-P1-high
BraA01g006700.3C	1.98333	1.24667	0.105	ELD-P1-high
BraA01g012580.3C	8.76667	5.54	1.455	ELD-P1-high
BraA01g013460.3C	3.04333	2.46	0.265	ELD-P1-high
BraA01g013530.3C	1.57	0.7	0	ELD-P1-high
BraA01g013770.3C	1.17667	1.09333	0.08	ELD-P1-high
BraA01g017670.3C	6.28333	3.33	0.34	ELD-P1-high
BraA01g018860.3C	14.47	15.35	0	ELD-P1-high
BraA01g020230.3C	3.61333	1.97333	0.095	ELD-P1-high
BraA01g020270.3C	24.2167	10.1467	0.125	ELD-P1-high
BraA01g020330.3C	5.04	3.09667	0	ELD-P1-high
BraA01g021540.3C	14.71	7.77667	0.69	ELD-P1-high
BraA01g021590.3C	5.04	3.13333	0	ELD-P1-high
BraA01g022660.3C	22.5267	11.1267	1.375	ELD-P1-high
BraA01g023140.3C	0.646667	0.116667	0	ELD-P1-high
BraA01g023370.3C	4.81	3.43333	1.36	ELD-P1-high
BraA01g028630.3C	10.1233	10.6867	4.615	ELD-P1-high
BraA01g030500.3C	1.66333	1.37	0.02	ELD-P1-high
BraA01g030930.3C	3.62	2.84333	0	ELD-P1-high
BraA01g032440.3C	42.0733	30.12	9.685	ELD-P1-high
BraA01g032840.3C	10.0133	4.89333	0.085	ELD-P1-high
BraA01g032960.3C	31.3	11.22	0.08	ELD-P1-high
BraA01g033860.3C	19.39	16.07	4.62	ELD-P1-high
BraA01g034930.3C	3.55333	1.07667	0	ELD-P1-high
BraA01g035000.3C	2.24333	1.27333	0	ELD-P1-high
BraA01g036620.3C	8.49	4.58333	0.82	ELD-P1-high
BraA01g037530.3C	11.1033	6.14	1.085	ELD-P1-high
BraA01g038510.3C	33.7133	23.29	6.685	ELD-P1-high
BraA01g039510.3C	118.09	75.7033	11.24	ELD-P1-high
BraA01g041430.3C	198.483	167.437	86.84	ELD-P1-high
BraA01g042050.3C	16.0233	7.34333	0.125	ELD-P1-high
BraA01g044140.3C	3.17667	0.93	0	ELD-P1-high
BraA01g044250.3C	13.1	8.76667	2.585	ELD-P1-high
BraA01g044700.3C	4.34	3.35	0	ELD-P1-high
BraA01g044710.3C	73.1733	56.82	25.63	ELD-P1-high
BraA02g001550.3C	4.93	3.04	0	ELD-P1-high
BraA02g002830.3C	110.923	78.4767	28.805	ELD-P1-high
BraA02g003090.3C	6.96	4.59667	0.225	ELD-P1-high
BraA02g003900.3C	14.2633	10.44	0	ELD-P1-high
BraA02g004550.3C	3.09667	1.63	0.235	ELD-P1-high
BraA02g006840.3C	162.48	128.74	60.9	ELD-P1-high
BraA02g007380.3C	112.333	121.857	64.33	ELD-P1-high
BraA02g009410.3C	6.12667	2.02333	0.08	ELD-P1-high
BraA02g010490.3C	21.7433	12.4367	0.73	ELD-P1-high
BraA02g010950.3C	2.05667	1.11	0	ELD-P1-high
BraA02g013480.3C	40.1567	30.56	13.715	ELD-P1-high
BraA02g015010.3C	142.303	88.07	23.25	ELD-P1-high
BraA02g015410.3C	4.69333	0.693333	0	ELD-P1-high
BraA02g018280.3C	5.47333	2.01667	0	ELD-P1-high
BraA02g018340.3C	94.79	37.7033	0.205	ELD-P1-high
BraA02g018550.3C	20.56	24.1933	5.875	ELD-P1-high
BraA02g018560.3C	16.5533	14.19	4.57	ELD-P1-high
BraA02g019640.3C	9.51	6.26667	1.58	ELD-P1-high
BraA02g019650.3C	8.00667	5.01	0	ELD-P1-high
BraA02g019750.3C	14.3367	6.70333	0	ELD-P1-high
BraA02g019790.3C	0.5	0.0966667	0	ELD-P1-high
BraA02g020110.3C	103.937	95.5233	18.335	ELD-P1-high
BraA02g020210.3C	3.87667	2.92667	0	ELD-P1-high
BraA02g020290.3C	30.5967	17.6433	0	ELD-P1-high
BraA02g020380.3C	17.98	6.59333	0	ELD-P1-high
BraA02g021280.3C	34.2133	15.2133	0.285	ELD-P1-high
BraA02g021310.3C	79.8	31.5833	0.4	ELD-P1-high
BraA02g021320.3C	4.04667	2.10333	0	ELD-P1-high
BraA02g021340.3C	1.38333	0.713333	0	ELD-P1-high
BraA02g022010.3C	0.94	0.403333	0	ELD-P1-high
BraA02g022270.3C	11.6967	9.72	5.665	ELD-P1-high
BraA02g024080.3C	7.29667	6.42	0	ELD-P1-high
BraA02g024200.3C	12.88	10.9633	0.525	ELD-P1-high
BraA02g024770.3C	17.3967	11.3333	0.095	ELD-P1-high
BraA02g025290.3C	6.77	5.4	0.65	ELD-P1-high
BraA02g026160.3C	89.3433	74.2367	31.045	ELD-P1-high
BraA02g026530.3C	1.22	0.853333	0.02	ELD-P1-high
BraA02g027510.3C	1.11	0.526667	0	ELD-P1-high
BraA02g027850.3C	8.14667	4.95	0.055	ELD-P1-high
BraA02g028150.3C	9.06667	3.96333	0.155	ELD-P1-high
BraA02g029150.3C	25.86	18.3333	6.9	ELD-P1-high
BraA02g029330.3C	11.0567	5.15667	0	ELD-P1-high
BraA02g029370.3C	7.93667	6.46333	0.355	ELD-P1-high
BraA02g031870.3C	7.55	5.29	0	ELD-P1-high
BraA02g032090.3C	8.95667	4.95667	0.89	ELD-P1-high
BraA02g032490.3C	6.20667	2.57667	0	ELD-P1-high
BraA02g032970.3C	16.07	8.07	0.095	ELD-P1-high
BraA02g037110.3C	143.66	145.157	27.495	ELD-P1-high
BraA02g037480.3C	2.72333	3.08667	0.38	ELD-P1-high
BraA02g038960.3C	12.1833	7.34	0.58	ELD-P1-high
BraA02g039590.3C	6.97667	5.75667	0.16	ELD-P1-high
BraA02g040260.3C	221.857	137.587	0.825	ELD-P1-high
BraA02g042390.3C	8.94333	4.22	0.04	ELD-P1-high
BraA02g042410.3C	2.44667	4.45667	0.095	ELD-P1-high
BraA02g043320.3C	2.41667	2.08333	0.035	ELD-P1-high
BraA02g045290.3C	22.3067	7.52	0.255	ELD-P1-high
BraA02g045650.3C	22.5433	5.83333	0	ELD-P1-high
BraA02g045660.3C	5.73667	0.713333	0	ELD-P1-high
BraA02g045670.3C	4.51333	1.85333	0.09	ELD-P1-high
BraA02g045760.3C	13.2133	10.65	3.89	ELD-P1-high
BraA03g000380.3C	16.3367	5.73667	0.23	ELD-P1-high
BraA03g001390.3C	44.8867	41.0167	21.54	ELD-P1-high
BraA03g003690.3C	1.90667	0.823333	0	ELD-P1-high
BraA03g007180.3C	5.97	3.50333	0.46	ELD-P1-high
BraA03g008200.3C	3.45333	2.17333	0	ELD-P1-high
BraA03g012890.3C	8.25667	4.30333	0.3	ELD-P1-high
BraA03g014990.3C	7.27667	4.74	0	ELD-P1-high
BraA03g015000.3C	2.21333	1.45333	0	ELD-P1-high
BraA03g015020.3C	8.30333	3.26667	0	ELD-P1-high
BraA03g017380.3C	1.07	0.783333	0.04	ELD-P1-high
BraA03g018570.3C	13.5967	9.59667	0	ELD-P1-high
BraA03g018580.3C	38.9433	24.4267	0	ELD-P1-high
BraA03g019010.3C	10.41	8.92667	2.045	ELD-P1-high
BraA03g019620.3C	1.62667	0.556667	0	ELD-P1-high
BraA03g019920.3C	17.1567	12.2967	4.56	ELD-P1-high
BraA03g022440.3C	26.5467	43.5433	9.155	ELD-P1-high
BraA03g022810.3C	3.81667	3.04667	0.445	ELD-P1-high
BraA03g024300.3C	10.9867	4.94333	0	ELD-P1-high
BraA03g025420.3C	3.15	4.1	0.595	ELD-P1-high
BraA03g027760.3C	0.983333	0.94	0	ELD-P1-high
BraA03g027770.3C	2.65667	1.44667	0	ELD-P1-high
BraA03g027940.3C	16.3567	7.87667	0.11	ELD-P1-high
BraA03g027960.3C	45.8233	62.1133	8.33	ELD-P1-high
BraA03g029890.3C	25.4533	14.8267	0.91	ELD-P1-high
BraA03g033820.3C	1.62	1.33333	0.18	ELD-P1-high
BraA03g035290.3C	8.76333	7.49667	2.17	ELD-P1-high
BraA03g036120.3C	29.8233	19.45	0	ELD-P1-high
BraA03g038370.3C	2.17667	1.13	0	ELD-P1-high
BraA03g038550.3C	2.32	1.66667	0.38	ELD-P1-high
BraA03g038980.3C	21.63	5.40333	0.05	ELD-P1-high
BraA03g039690.3C	3.88	2.36	0.475	ELD-P1-high
BraA03g039840.3C	13.21	5.84	0	ELD-P1-high
BraA03g043020.3C	1.25667	0.836667	0.095	ELD-P1-high
BraA03g044130.3C	239.467	125.19	0	ELD-P1-high
BraA03g044930.3C	18.38	12.7867	0.56	ELD-P1-high
BraA03g045350.3C	1.25	3.00333	0.055	ELD-P1-high
BraA03g045550.3C	9.90667	4.35333	0.08	ELD-P1-high
BraA03g046500.3C	49.9	23.9867	0.47	ELD-P1-high
BraA03g046790.3C	12.1733	9.19333	3.465	ELD-P1-high
BraA03g048880.3C	3.68667	2.39	0.19	ELD-P1-high
BraA03g052510.3C	8.45	3.66	0.095	ELD-P1-high
BraA03g054270.3C	82.8533	66.5433	36.105	ELD-P1-high
BraA03g055010.3C	26.0367	23.2467	9.73	ELD-P1-high
BraA03g055090.3C	28.55	16.95	0.195	ELD-P1-high
BraA03g055500.3C	1.84333	1.92	0.135	ELD-P1-high
BraA03g056060.3C	4.79333	1.34667	0	ELD-P1-high
BraA03g056120.3C	95.8333	52.1833	1.28	ELD-P1-high
BraA03g057110.3C	424.873	338.183	80.81	ELD-P1-high
BraA03g059780.3C	8.71	6.29333	2.33	ELD-P1-high
BraA04g000950.3C	1.84333	0.7	0	ELD-P1-high
BraA04g002630.3C	164.177	109.85	16.535	ELD-P1-high
BraA04g002780.3C	5.93333	4.05333	0	ELD-P1-high
BraA04g004310.3C	27.2433	28.1333	0	ELD-P1-high
BraA04g004780.3C	13.25	21.0033	7.035	ELD-P1-high
BraA04g005170.3C	2.85667	1.36667	0	ELD-P1-high
BraA04g006110.3C	0.536667	0.45	0	ELD-P1-high
BraA04g006410.3C	6.18667	3.81	0.5	ELD-P1-high
BraA04g007140.3C	4.36	3.62	0.115	ELD-P1-high
BraA04g007360.3C	5.79333	0.79	0	ELD-P1-high
BraA04g007770.3C	3.30333	2.23667	0.56	ELD-P1-high
BraA04g008890.3C	11.0867	6.87333	1.57	ELD-P1-high
BraA04g009200.3C	6.63	2.82667	0	ELD-P1-high
BraA04g011160.3C	5.26667	2.31667	0.105	ELD-P1-high
BraA04g012520.3C	31.36	18.0167	1.63	ELD-P1-high
BraA04g012740.3C	11.3967	3.45667	0.12	ELD-P1-high
BraA04g014690.3C	4.49667	2.97333	0	ELD-P1-high
BraA04g015610.3C	90.1067	52.4967	1.42	ELD-P1-high
BraA04g016420.3C	4.01667	1.81	0	ELD-P1-high
BraA04g016770.3C	35.7767	17.1533	1.165	ELD-P1-high
BraA04g017840.3C	6.18333	5.18	0.93	ELD-P1-high
BraA04g018500.3C	1.12333	0.376667	0	ELD-P1-high
BraA04g018810.3C	11.22	3.24333	0	ELD-P1-high
BraA04g019100.3C	1.27667	0.763333	0	ELD-P1-high
BraA04g021890.3C	124.177	84.7333	22.115	ELD-P1-high
BraA04g021910.3C	10.3	9.47667	0.165	ELD-P1-high
BraA04g022840.3C	2.25333	2.88	0.185	ELD-P1-high
BraA04g023550.3C	8.40333	3.73	0.22	ELD-P1-high
BraA04g023770.3C	30.3567	15.78	0.15	ELD-P1-high
BraA04g026730.3C	8.19333	11.38	3.75	ELD-P1-high
BraA04g027140.3C	8.86333	3.94667	0.07	ELD-P1-high
BraA04g027400.3C	2.10333	0.83	0	ELD-P1-high
BraA04g031040.3C	9.50333	3.29667	0	ELD-P1-high
BraA04g031640.3C	7.77	3.06	0.145	ELD-P1-high
BraA05g000740.3C	1.94	2.88333	1.28	ELD-P1-high
BraA05g001680.3C	66.7333	52.37	11.86	ELD-P1-high
BraA05g003490.3C	5.30333	2.12	0	ELD-P1-high
BraA05g003740.3C	19.1967	9.05333	0.205	ELD-P1-high
BraA05g006630.3C	24.1733	22.85	11.83	ELD-P1-high
BraA05g008390.3C	49.2933	31.46	3.57	ELD-P1-high
BraA05g008410.3C	43.99	23.17	0.63	ELD-P1-high
BraA05g008890.3C	4.31333	3.79667	1.075	ELD-P1-high
BraA05g009730.3C	4.87	2.98	0.31	ELD-P1-high
BraA05g009830.3C	2.57	1.27667	0	ELD-P1-high
BraA05g009990.3C	6	3.61667	0.46	ELD-P1-high
BraA05g010530.3C	8.27333	3.65333	0.365	ELD-P1-high
BraA05g010670.3C	607.69	650.51	383.835	ELD-P1-high
BraA05g012340.3C	3.23667	0.96	0	ELD-P1-high
BraA05g012800.3C	3.98	3.61667	0	ELD-P1-high
BraA05g013240.3C	3.28	1.23	0	ELD-P1-high
BraA05g016970.3C	2.74667	3.16333	0	ELD-P1-high
BraA05g017420.3C	2.31333	1.73667	0	ELD-P1-high
BraA05g018520.3C	8.62	8.89333	0.335	ELD-P1-high
BraA05g019830.3C	11.4	6.48	0	ELD-P1-high
BraA05g020140.3C	16.83	9.44333	0.69	ELD-P1-high
BraA05g020330.3C	21.8133	5.6	0	ELD-P1-high
BraA05g020380.3C	8.80667	4.94333	0	ELD-P1-high
BraA05g020850.3C	1.87667	0.883333	0	ELD-P1-high
BraA05g024290.3C	1.86667	1.02667	0	ELD-P1-high
BraA05g027000.3C	3.16	1.98333	0	ELD-P1-high
BraA05g028400.3C	19.77	13.9967	3.48	ELD-P1-high
BraA05g030540.3C	6.81	4.28333	1.025	ELD-P1-high
BraA05g030800.3C	8.83333	4.51667	0	ELD-P1-high
BraA05g032300.3C	8.52333	4.87667	0	ELD-P1-high
BraA05g032970.3C	109.34	137.837	76.345	ELD-P1-high
BraA05g033030.3C	6.11	0.593333	0	ELD-P1-high
BraA05g033630.3C	3.87333	2.40333	0.33	ELD-P1-high
BraA05g036750.3C	2.81	1.65667	0	ELD-P1-high
BraA05g041930.3C	13.6067	2.71667	0	ELD-P1-high
BraA06g000190.3C	2	0.956667	0	ELD-P1-high
BraA06g002890.3C	0.79	0.363333	0.03	ELD-P1-high
BraA06g003120.3C	5.96333	5.14667	2.6	ELD-P1-high
BraA06g003460.3C	24.73	16.6567	2.25	ELD-P1-high
BraA06g005090.3C	49.69	16.0867	0	ELD-P1-high
BraA06g008170.3C	101.31	116.473	55.29	ELD-P1-high
BraA06g008220.3C	6.21	4.07667	0.675	ELD-P1-high
BraA06g008750.3C	22.3633	12.7633	1.435	ELD-P1-high
BraA06g008820.3C	5.54333	2.70333	0	ELD-P1-high
BraA06g009320.3C	3.88667	2.12667	0	ELD-P1-high
BraA06g010770.3C	5.93	2.96333	0.29	ELD-P1-high
BraA06g012120.3C	6.28	3.75667	0	ELD-P1-high
BraA06g013280.3C	8.74667	8.95667	3.875	ELD-P1-high
BraA06g013970.3C	7.11333	4.35	0.08	ELD-P1-high
BraA06g016440.3C	3.58333	2.13667	0.035	ELD-P1-high
BraA06g016450.3C	5.18333	3.79333	0.52	ELD-P1-high
BraA06g016710.3C	1.22333	0.8	0	ELD-P1-high
BraA06g016790.3C	34.5833	15.53	1.13	ELD-P1-high
BraA06g017400.3C	5.26	2.58667	0	ELD-P1-high
BraA06g017490.3C	2.50667	1.3	0	ELD-P1-high
BraA06g017520.3C	7.75333	13.2433	2.72	ELD-P1-high
BraA06g017880.3C	4.93667	1.37667	0	ELD-P1-high
BraA06g018360.3C	6.96667	5.57667	1.185	ELD-P1-high
BraA06g018950.3C	4.09	2.23	0.06	ELD-P1-high
BraA06g019140.3C	41.0367	24.1233	0.4	ELD-P1-high
BraA06g019770.3C	11.7033	3.95	0	ELD-P1-high
BraA06g019820.3C	9.34	7.78667	4.635	ELD-P1-high
BraA06g020290.3C	2.53333	1.44667	0.13	ELD-P1-high
BraA06g020540.3C	5.37667	2.61	0.13	ELD-P1-high
BraA06g020660.3C	146.523	83.3567	14.05	ELD-P1-high
BraA06g021050.3C	30.6067	21.58	4.6	ELD-P1-high
BraA06g021490.3C	4.78	3.07	0.6	ELD-P1-high
BraA06g021550.3C	85.3733	72.35	34.85	ELD-P1-high
BraA06g021980.3C	11.5067	6.59667	0	ELD-P1-high
BraA06g025020.3C	66.14	63.54	40.99	ELD-P1-high
BraA06g025890.3C	5.48	5.08667	0	ELD-P1-high
BraA06g025920.3C	60.1333	20.9967	0	ELD-P1-high
BraA06g026560.3C	30.5933	31.37	19.13	ELD-P1-high
BraA06g027500.3C	3.84333	3.12667	0.71	ELD-P1-high
BraA06g027890.3C	12.61	9.25667	3.495	ELD-P1-high
BraA06g027920.3C	5.76	5.02667	2.575	ELD-P1-high
BraA06g028270.3C	47.8333	45.3633	16.105	ELD-P1-high
BraA06g028790.3C	14.5567	6.7	0.19	ELD-P1-high
BraA06g029560.3C	39.99	28.8767	0.43	ELD-P1-high
BraA06g029980.3C	7.91333	5.01	0.2	ELD-P1-high
BraA06g030420.3C	2.14	0.406667	0	ELD-P1-high
BraA06g030510.3C	7.02667	2.92667	0.2	ELD-P1-high
BraA06g030870.3C	4.37667	5.29667	0	ELD-P1-high
BraA06g031020.3C	1.98	0.943333	0	ELD-P1-high
BraA06g031350.3C	7.74333	6.12	0	ELD-P1-high
BraA06g032040.3C	2.25333	1.03667	0	ELD-P1-high
BraA06g032440.3C	67.8033	37.2167	0.275	ELD-P1-high
BraA06g033030.3C	3.25667	0.683333	0	ELD-P1-high
BraA06g033100.3C	3.41	3.38333	0	ELD-P1-high
BraA06g033230.3C	70.2933	58.4433	32.445	ELD-P1-high
BraA06g033850.3C	20.48	17.4733	10.095	ELD-P1-high
BraA06g034020.3C	3.33667	1.26667	0	ELD-P1-high
BraA06g034680.3C	31.9267	14.3067	0.14	ELD-P1-high
BraA06g034780.3C	6.74667	2.32	0	ELD-P1-high
BraA06g035230.3C	27.24	14.6367	0.775	ELD-P1-high
BraA06g035290.3C	6.15	5.15667	2.245	ELD-P1-high
BraA06g035400.3C	3.38333	2.86	0.03	ELD-P1-high
BraA06g035580.3C	18.6367	14.8	3.945	ELD-P1-high
BraA06g036010.3C	50.65	43.93	25.665	ELD-P1-high
BraA06g036050.3C	5.23667	2.87333	0.15	ELD-P1-high
BraA06g037560.3C	32.3567	24.4933	7.685	ELD-P1-high
BraA06g037840.3C	4.99333	1.51667	0	ELD-P1-high
BraA06g037870.3C	171.35	65.9567	1.1	ELD-P1-high
BraA06g037880.3C	53.05	20.53	0.265	ELD-P1-high
BraA06g039710.3C	17.39	10.5167	2.035	ELD-P1-high
BraA06g039810.3C	7.78333	2.67	0	ELD-P1-high
BraA06g040770.3C	3.63333	3.27667	0	ELD-P1-high
BraA06g042190.3C	1.68667	0.95	0	ELD-P1-high
BraA06g042740.3C	6.86667	4.84	1.57	ELD-P1-high
BraA06g044450.3C	335.693	318.133	184.24	ELD-P1-high
BraA07g000850.3C	1.22333	6.68	0	ELD-P1-high
BraA07g002760.3C	60.48	30.7533	0.28	ELD-P1-high
BraA07g002770.3C	0.93	0.233333	0	ELD-P1-high
BraA07g002870.3C	2.12667	0.843333	0	ELD-P1-high
BraA07g002880.3C	4.36667	2.13333	0.055	ELD-P1-high
BraA07g002920.3C	7.93	4.39333	0.105	ELD-P1-high
BraA07g002940.3C	12.1	5.91	0	ELD-P1-high
BraA07g006410.3C	0.7	0.506667	0	ELD-P1-high
BraA07g008890.3C	3.51333	1.33667	0	ELD-P1-high
BraA07g008910.3C	12.16	4.6	0	ELD-P1-high
BraA07g010980.3C	41.14	31.3333	14.62	ELD-P1-high
BraA07g011680.3C	8.66333	4.61667	0	ELD-P1-high
BraA07g012840.3C	16.3567	14.7767	4.815	ELD-P1-high
BraA07g012970.3C	9.42333	6.03	0	ELD-P1-high
BraA07g013990.3C	197.997	215.033	123.445	ELD-P1-high
BraA07g016330.3C	1.95667	1.89	0	ELD-P1-high
BraA07g016450.3C	6.2	7.19333	2.28	ELD-P1-high
BraA07g017470.3C	2.85	2.57	0.36	ELD-P1-high
BraA07g020260.3C	25.4467	22.65	10.9	ELD-P1-high
BraA07g020600.3C	3.90333	1.93	0.17	ELD-P1-high
BraA07g021450.3C	85.63	74.3633	37	ELD-P1-high
BraA07g021770.3C	14.5967	12.0533	4.71	ELD-P1-high
BraA07g022090.3C	4.21	4.78	0.15	ELD-P1-high
BraA07g023230.3C	3.41	1.55333	0	ELD-P1-high
BraA07g023650.3C	1.71333	0.526667	0	ELD-P1-high
BraA07g026520.3C	11.2033	14.4933	2.89	ELD-P1-high
BraA07g026980.3C	73.9833	53.3967	9.38	ELD-P1-high
BraA07g027530.3C	49.3667	30.5767	7.645	ELD-P1-high
BraA07g027870.3C	50.4033	48.11	24.91	ELD-P1-high
BraA07g028350.3C	8.6	3.62333	0.335	ELD-P1-high
BraA07g030750.3C	103.273	68.6533	19.905	ELD-P1-high
BraA07g032210.3C	4.21	0.48	0	ELD-P1-high
BraA07g035640.3C	18.5833	11.1133	2.35	ELD-P1-high
BraA07g038980.3C	4.70667	4.10333	0.955	ELD-P1-high
BraA07g039670.3C	418.857	260.1	62.92	ELD-P1-high
BraA07g041110.3C	14.3867	14.4867	5.365	ELD-P1-high
BraA07g042250.3C	55.3667	29.1267	4.645	ELD-P1-high
BraA08g000210.3C	9.95333	3.64333	0	ELD-P1-high
BraA08g001090.3C	0.663333	1.59333	0	ELD-P1-high
BraA08g001410.3C	14.9867	6.89667	0.065	ELD-P1-high
BraA08g001450.3C	10.3633	5.55667	0.665	ELD-P1-high
BraA08g002690.3C	10.7667	5.84667	0.185	ELD-P1-high
BraA08g003450.3C	17.67	15.45	8.275	ELD-P1-high
BraA08g003470.3C	13.8533	4.81667	0	ELD-P1-high
BraA08g006350.3C	4.14667	2.57667	0.67	ELD-P1-high
BraA08g006750.3C	7.28667	4.36	0.58	ELD-P1-high
BraA08g007760.3C	1.79333	0.646667	0	ELD-P1-high
BraA08g008790.3C	2.42	0.946667	0	ELD-P1-high
BraA08g011240.3C	7.77333	6.41	2.96	ELD-P1-high
BraA08g011250.3C	7.75667	5.11333	0.175	ELD-P1-high
BraA08g011560.3C	3.65667	0.45	0	ELD-P1-high
BraA08g012460.3C	4.92667	0.936667	0	ELD-P1-high
BraA08g013160.3C	2.90333	0.683333	0	ELD-P1-high
BraA08g013650.3C	5.34333	4.32	0.89	ELD-P1-high
BraA08g015790.3C	54.1667	34.52	9.825	ELD-P1-high
BraA08g017270.3C	15.29	9.68	1	ELD-P1-high
BraA08g017590.3C	45.2233	41.0633	18.595	ELD-P1-high
BraA08g017770.3C	3.85333	1.12	0	ELD-P1-high
BraA08g021510.3C	2.49667	1.23667	0.17	ELD-P1-high
BraA08g023650.3C	12089.5	11399.8	7399.84	ELD-P1-high
BraA08g024610.3C	12.4067	14.54	0	ELD-P1-high
BraA08g026400.3C	2.44	1.56	0	ELD-P1-high
BraA08g026840.3C	58.1167	37.2033	7.125	ELD-P1-high
BraA08g027350.3C	45.6467	29.1867	1.45	ELD-P1-high
BraA08g029230.3C	17.4633	10.04	0.1	ELD-P1-high
BraA08g032090.3C	1.37333	1.25333	0	ELD-P1-high
BraA08g032130.3C	63.9567	45.8867	16.375	ELD-P1-high
BraA08g032340.3C	39.4533	35.2467	8.4	ELD-P1-high
BraA08g033300.3C	1.53333	0.926667	0.09	ELD-P1-high
BraA08g033940.3C	30.75	27.1933	3.39	ELD-P1-high
BraA08g035240.3C	52.1433	22.01	1.615	ELD-P1-high
BraA08g035250.3C	12.9967	8.31333	2.085	ELD-P1-high
BraA08g035260.3C	4.52333	2.69333	0.17	ELD-P1-high
BraA08g035270.3C	29.3333	10.9767	0	ELD-P1-high
BraA08g035280.3C	52.2333	18.4033	0.395	ELD-P1-high
BraA08g035430.3C	5.27333	4.78667	0.215	ELD-P1-high
BraA08g035690.3C	10.7567	8.23667	1.04	ELD-P1-high
BraA08g035750.3C	34.9233	15.8233	0.41	ELD-P1-high
BraA09g001110.3C	6.52	5.65667	0	ELD-P1-high
BraA09g001990.3C	1.47667	0.78	0	ELD-P1-high
BraA09g007570.3C	22.5367	16.91	3.92	ELD-P1-high
BraA09g008130.3C	27.4533	20.3567	0	ELD-P1-high
BraA09g009640.3C	33.0833	26.5067	6.87	ELD-P1-high
BraA09g009730.3C	0.5	0.33	0	ELD-P1-high
BraA09g009920.3C	6.50667	4.05	0.89	ELD-P1-high
BraA09g014980.3C	17.97	15.18	6.19	ELD-P1-high
BraA09g015030.3C	1.12667	0.916667	0.045	ELD-P1-high
BraA09g015830.3C	436.727	261.57	16.24	ELD-P1-high
BraA09g015970.3C	1.58333	0.526667	0	ELD-P1-high
BraA09g016350.3C	4.03333	4.08667	0	ELD-P1-high
BraA09g018430.3C	12.6267	5.21667	0.205	ELD-P1-high
BraA09g019910.3C	135.287	110.123	54.44	ELD-P1-high
BraA09g020590.3C	15.4	12.4133	6.28	ELD-P1-high
BraA09g023020.3C	7.59667	6.38	0.025	ELD-P1-high
BraA09g023420.3C	50.1533	4.44	0	ELD-P1-high
BraA09g023920.3C	20.32	16.4633	8.22	ELD-P1-high
BraA09g026870.3C	4.95333	4.00667	2.155	ELD-P1-high
BraA09g035160.3C	12031.9	10651.8	6257.45	ELD-P1-high
BraA09g035170.3C	455.52	421.133	248.275	ELD-P1-high
BraA09g036980.3C	2.38667	1.20333	0.155	ELD-P1-high
BraA09g037150.3C	35.0333	35.04	19.07	ELD-P1-high
BraA09g038050.3C	27.55	15.2767	2.785	ELD-P1-high
BraA09g039010.3C	0.98	1.58333	0.13	ELD-P1-high
BraA09g040490.3C	2.97	2.61333	0.24	ELD-P1-high
BraA09g041770.3C	14.91	3.77667	0	ELD-P1-high
BraA09g043950.3C	2.46333	3.65667	2.215	ELD-P1-high
BraA09g044420.3C	646.527	452.51	84.05	ELD-P1-high
BraA09g045970.3C	2.45667	1.33333	0.045	ELD-P1-high
BraA09g047260.3C	3.83333	1.52	0.025	ELD-P1-high
BraA09g048120.3C	9.63	4.39667	0	ELD-P1-high
BraA09g048340.3C	3.70333	1.74	0	ELD-P1-high
BraA09g051680.3C	35.7933	18.41	0.54	ELD-P1-high
BraA09g051820.3C	8.18333	4.61333	0.915	ELD-P1-high
BraA09g052440.3C	60.8633	49.1933	20.985	ELD-P1-high
BraA09g052760.3C	9.64667	5.08	0	ELD-P1-high
BraA09g054170.3C	27.92	19.8733	7.675	ELD-P1-high
BraA09g056560.3C	10.8467	3.77	0	ELD-P1-high
BraA09g056570.3C	8.06	2.88667	0	ELD-P1-high
BraA09g057070.3C	207.913	88.6967	0.485	ELD-P1-high
BraA09g057230.3C	78.9633	74.2567	38.165	ELD-P1-high
BraA09g058280.3C	5.8	4.25333	0.365	ELD-P1-high
BraA09g060710.3C	5.16	3.83	0	ELD-P1-high
BraA09g066420.3C	4.09	1.12333	0	ELD-P1-high
BraA10g002060.3C	6.69	3.82667	0.165	ELD-P1-high
BraA10g002620.3C	13.5433	16.64	9.065	ELD-P1-high
BraA10g002640.3C	4.34	3.35667	0.865	ELD-P1-high
BraA10g003310.3C	14.6	14.98	8.29	ELD-P1-high
BraA10g003320.3C	5.98333	2.85667	0.175	ELD-P1-high
BraA10g004860.3C	2.4	1.24	0	ELD-P1-high
BraA10g005930.3C	10.08	5.53667	0.695	ELD-P1-high
BraA10g006200.3C	3.81	1.05667	0	ELD-P1-high
BraA10g006220.3C	5.47667	3.42667	0	ELD-P1-high
BraA10g006950.3C	18.7	10.44	0.34	ELD-P1-high
BraA10g008260.3C	19.2767	10.7133	1.555	ELD-P1-high
BraA10g008950.3C	1.60333	0.46	0	ELD-P1-high
BraA10g012140.3C	8.62667	7.08333	2.295	ELD-P1-high
BraA10g013500.3C	4.00333	2.23	0	ELD-P1-high
BraA10g014810.3C	37.9267	27.29	7.705	ELD-P1-high
BraA10g014930.3C	2.38333	1.09333	0	ELD-P1-high
BraA10g018000.3C	1.41333	0.48	0	ELD-P1-high
BraA10g018090.3C	6.88	9.31	0.875	ELD-P1-high
BraA10g018510.3C	1.05667	1.82333	0	ELD-P1-high
BraA10g019030.3C	11.5367	11.2267	3.435	ELD-P1-high
BraA10g019380.3C	192.94	169.46	97.865	ELD-P1-high
BraA10g019670.3C	2.98333	2.09667	0.57	ELD-P1-high
BraA10g019890.3C	115.08	117.127	49.81	ELD-P1-high
BraA10g020630.3C	11.0133	7.96667	0.59	ELD-P1-high
BraA10g022370.3C	1.88333	0.94	0	ELD-P1-high
BraA10g023190.3C	30.5533	40.92	19.45	ELD-P1-high
BraA10g026320.3C	1.35667	0.896667	0	ELD-P1-high
BraA10g028040.3C	10.1267	5.68	0	ELD-P1-high
BraA10g031250.3C	15.7033	13.1367	4.37	ELD-P1-high
BraA10g031300.3C	2.85333	0.426667	0	ELD-P1-high
BraA10g031670.3C	76.5167	51.14	9.04	ELD-P1-high
BraA10g033210.3C	5.3	2.13	0.03	ELD-P1-high
BraA01g007240.3C	5.13	3.3	13.84	ELD-P1-low
BraA01g012700.3C	43.48	29.1867	82.115	ELD-P1-low
BraA01g013740.3C	9.06667	10.4833	22.58	ELD-P1-low
BraA01g021380.3C	12.9467	14.7633	29.77	ELD-P1-low
BraA01g041530.3C	4.24667	5.68	14.98	ELD-P1-low
BraA01g043570.3C	40.4033	42.94	272.25	ELD-P1-low
BraA02g012200.3C	9.57	14.9633	69.82	ELD-P1-low
BraA02g013880.3C	28.82	25.5167	78.22	ELD-P1-low
BraA02g016410.3C	17.4733	15.4233	26.01	ELD-P1-low
BraA02g023560.3C	8.4	10.4567	37.535	ELD-P1-low
BraA02g024880.3C	5.00667	6.12	12.505	ELD-P1-low
BraA02g025230.3C	7.22667	6.33667	15.55	ELD-P1-low
BraA02g025510.3C	2.9	3.16667	16.04	ELD-P1-low
BraA02g028030.3C	0.453333	0.89	14.06	ELD-P1-low
BraA03g001980.3C	1.54333	1.69667	3.765	ELD-P1-low
BraA03g005810.3C	3.94667	5.50667	13.86	ELD-P1-low
BraA03g010860.3C	0.633333	0.903333	2.905	ELD-P1-low
BraA03g015280.3C	0.433333	0.843333	7.575	ELD-P1-low
BraA03g021170.3C	12.8767	9.19	35.07	ELD-P1-low
BraA03g021720.3C	0.983333	0.793333	3.715	ELD-P1-low
BraA03g024060.3C	3.83667	3.10667	22.09	ELD-P1-low
BraA03g024680.3C	0	0	2.29	ELD-P1-low
BraA03g035320.3C	0.503333	0.65	10.305	ELD-P1-low
BraA03g035360.3C	4.48667	2.99667	10.11	ELD-P1-low
BraA03g037900.3C	187.063	229.343	491.16	ELD-P1-low
BraA03g044990.3C	18.17	19.22	49.91	ELD-P1-low
BraA03g045230.3C	17.91	15.72	59.78	ELD-P1-low
BraA03g049900.3C	28.8533	25.4833	72.595	ELD-P1-low
BraA03g055850.3C	26.7067	15.19	54.38	ELD-P1-low
BraA03g058990.3C	31.7267	36.8167	72.69	ELD-P1-low
BraA03g064230.3C	130.093	120.97	276.86	ELD-P1-low
BraA04g012060.3C	13.74	11.5667	40.19	ELD-P1-low
BraA04g014630.3C	26.71	18.2167	47.11	ELD-P1-low
BraA04g016140.3C	87.87	92.2767	193.15	ELD-P1-low
BraA04g017420.3C	60.35	43.2133	133.39	ELD-P1-low
BraA04g025930.3C	10.67	11.2133	22.665	ELD-P1-low
BraA05g001400.3C	7.03333	7.18333	31.25	ELD-P1-low
BraA05g003910.3C	43.2433	38.56	84.97	ELD-P1-low
BraA05g004340.3C	27.9033	25.8933	55.94	ELD-P1-low
BraA05g017440.3C	8.18	10.6333	28.94	ELD-P1-low
BraA05g017770.3C	5.72	5.55333	15.395	ELD-P1-low
BraA05g032950.3C	11.24	14.6267	38.03	ELD-P1-low
BraA05g037960.3C	7.49	7.97333	13.255	ELD-P1-low
BraA05g040740.3C	34.2667	40.2767	93.755	ELD-P1-low
BraA06g000980.3C	210.497	134.393	642.49	ELD-P1-low
BraA06g002150.3C	109.887	132.447	240.695	ELD-P1-low
BraA06g009580.3C	4.39	3.52333	14.015	ELD-P1-low
BraA06g038140.3C	6.42333	6.28667	19.68	ELD-P1-low
BraA06g041350.3C	22.94	27.3567	48.83	ELD-P1-low
BraA06g041730.3C	11.3333	12	38.075	ELD-P1-low
BraA06g041840.3C	4.04	4.77333	8.825	ELD-P1-low
BraA07g017300.3C	2.26	2.56667	16.135	ELD-P1-low
BraA07g018260.3C	2.52333	3.41	10.455	ELD-P1-low
BraA07g021510.3C	82.96	78.1367	172.67	ELD-P1-low
BraA07g027520.3C	45.28	53.4467	125.085	ELD-P1-low
BraA08g012240.3C	8.15	9.60333	25.9	ELD-P1-low
BraA08g013050.3C	1.91	1.69333	8.04	ELD-P1-low
BraA08g014720.3C	6.02333	10.9467	90.33	ELD-P1-low
BraA08g014920.3C	1.44333	1.89667	12.06	ELD-P1-low
BraA08g016300.3C	17.81	11.13	31.98	ELD-P1-low
BraA08g030540.3C	0.906667	1.26667	16.21	ELD-P1-low
BraA09g003490.3C	15.9933	11.3233	58.925	ELD-P1-low
BraA09g010770.3C	26.1933	20.2	66.615	ELD-P1-low
BraA09g019530.3C	7.35333	8.48	18.895	ELD-P1-low
BraA09g037470.3C	0.513333	0.586667	7.31	ELD-P1-low
BraA09g038880.3C	9.95333	12.05	28.885	ELD-P1-low
BraA09g038950.3C	8.04333	6.71667	15.875	ELD-P1-low
BraA09g039000.3C	22.35	28.2367	60.34	ELD-P1-low
BraA09g046730.3C	57.5633	41.0833	103.46	ELD-P1-low
BraA09g048100.3C	4.07667	4.64667	16.36	ELD-P1-low
BraA09g052040.3C	1.36333	0.606667	5.94	ELD-P1-low
BraA09g059440.3C	6.64	6.90333	13.495	ELD-P1-low
BraA09g062470.3C	0	0	1.03	ELD-P1-low
BraA10g006740.3C	7.20333	9.08	18.625	ELD-P1-low
BraA10g007880.3C	1.82	0.826667	11.325	ELD-P1-low
BraA10g012580.3C	54.6333	38.2167	132.54	ELD-P1-low
BraA10g018840.3C	361.807	382.557	822.625	ELD-P1-low
BraA10g019840.3C	11.6233	8.77333	21.52	ELD-P1-low
BraA10g022320.3C	24.01	26.57	68.515	ELD-P1-low
BraA10g028780.3C	2.09333	1.61	10.625	ELD-P1-low
BraA10g031680.3C	19.7433	23.55	46.075	ELD-P1-low
BraA01g002080.3C	0	1.13667	3.18	ELD-P2-high
BraA01g002170.3C	3.85	32.0433	56.885	ELD-P2-high
BraA01g003180.3C	0.0233333	1.53	2.46	ELD-P2-high
BraA01g004650.3C	0	3.36333	5.19	ELD-P2-high
BraA01g005200.3C	2.67667	19.32	26.565	ELD-P2-high
BraA01g009280.3C	0.06	7.54667	14.98	ELD-P2-high
BraA01g009310.3C	0	0.216667	0.86	ELD-P2-high
BraA01g009600.3C	0	1.18333	3.965	ELD-P2-high
BraA01g011850.3C	4.22333	12.4433	17.64	ELD-P2-high
BraA01g011860.3C	18.9733	96.05	167.495	ELD-P2-high
BraA01g014600.3C	0	0.51	4.04	ELD-P2-high
BraA01g017010.3C	1.14	7.64333	14.125	ELD-P2-high
BraA01g017400.3C	0.0966667	2.52333	2.18	ELD-P2-high
BraA01g017460.3C	26.76	55.6633	61.565	ELD-P2-high
BraA01g018620.3C	0	6.15333	15.42	ELD-P2-high
BraA01g019510.3C	89.61	142.367	155.595	ELD-P2-high
BraA01g019600.3C	52.3467	106.63	99.24	ELD-P2-high
BraA01g022980.3C	2.97667	20.6167	19.145	ELD-P2-high
BraA01g023870.3C	0.09	1.73333	2.22	ELD-P2-high
BraA01g023880.3C	0.733333	16.6367	28.28	ELD-P2-high
BraA01g023990.3C	47.13	98.8067	117.475	ELD-P2-high
BraA01g030980.3C	6.47667	29.0367	33.08	ELD-P2-high
BraA01g034070.3C	0	0.873333	2.36	ELD-P2-high
BraA01g036480.3C	0.0266667	0.4	0.905	ELD-P2-high
BraA01g037440.3C	0	0.413333	1.715	ELD-P2-high
BraA01g039860.3C	4.74333	55.41	66.675	ELD-P2-high
BraA01g041760.3C	0.46	4.84667	9.215	ELD-P2-high
BraA01g042270.3C	0	1.95	2.2	ELD-P2-high
BraA01g042550.3C	0	12.2167	49.565	ELD-P2-high
BraA01g044040.3C	4.25	54.28	83.91	ELD-P2-high
BraA02g000600.3C	5.29667	34.69	51.735	ELD-P2-high
BraA02g000750.3C	1.83	10.5867	11.375	ELD-P2-high
BraA02g001450.3C	24.9367	51.6833	54.105	ELD-P2-high
BraA02g002410.3C	0	1.81667	5.84	ELD-P2-high
BraA02g006010.3C	2.22	8.61333	8.775	ELD-P2-high
BraA02g007020.3C	5.04667	14.7333	19.995	ELD-P2-high
BraA02g007560.3C	0	1.36333	2.72	ELD-P2-high
BraA02g008230.3C	4.65667	12.4933	16.23	ELD-P2-high
BraA02g008480.3C	10.6	17.85	16.84	ELD-P2-high
BraA02g009000.3C	0.996667	26.6167	35.12	ELD-P2-high
BraA02g009230.3C	2.20333	26.4433	39.985	ELD-P2-high
BraA02g009840.3C	0	7.18333	10.37	ELD-P2-high
BraA02g009850.3C	1.04	83.5233	332.525	ELD-P2-high
BraA02g009870.3C	4.8	18.9533	26.825	ELD-P2-high
BraA02g010300.3C	0.136667	10.2233	16.655	ELD-P2-high
BraA02g011500.3C	0.713333	15.74	31.355	ELD-P2-high
BraA02g013630.3C	0.136667	6.2	11.49	ELD-P2-high
BraA02g014560.3C	0.99	6.07333	8.52	ELD-P2-high
BraA02g015020.3C	4.08333	78.43	131.99	ELD-P2-high
BraA02g015470.3C	0	2.98667	3.41	ELD-P2-high
BraA02g015540.3C	0.0566667	6.08667	12.185	ELD-P2-high
BraA02g015830.3C	15.99	38.4467	52.01	ELD-P2-high
BraA02g018630.3C	0	5.34333	13.675	ELD-P2-high
BraA02g019130.3C	0.283333	4.82	12.825	ELD-P2-high
BraA02g019880.3C	7.07	33.4133	40.88	ELD-P2-high
BraA02g020720.3C	0	1.63	9.8	ELD-P2-high
BraA02g022620.3C	0	2.38	6.945	ELD-P2-high
BraA02g023730.3C	0.313333	1.84	2.89	ELD-P2-high
BraA02g025890.3C	0	0.906667	3.12	ELD-P2-high
BraA02g025900.3C	0.06	8.09667	15.495	ELD-P2-high
BraA02g027150.3C	26.8567	68.1867	75.32	ELD-P2-high
BraA02g029770.3C	0	23.3367	105.515	ELD-P2-high
BraA02g030720.3C	2.39333	15.35	26.25	ELD-P2-high
BraA02g033280.3C	0.08	13.4967	33.855	ELD-P2-high
BraA02g033300.3C	0.06	5.24333	9.57	ELD-P2-high
BraA02g035950.3C	0	0.626667	1.595	ELD-P2-high
BraA02g036000.3C	0	0.426667	0.795	ELD-P2-high
BraA02g036290.3C	14.48	28.95	33.495	ELD-P2-high
BraA02g037660.3C	10.1133	30.6267	43.5	ELD-P2-high
BraA02g039660.3C	662.91	1704.97	1682.18	ELD-P2-high
BraA02g039820.3C	0	0.756667	1.24	ELD-P2-high
BraA02g040010.3C	0.156667	21.6	43.665	ELD-P2-high
BraA02g040040.3C	8.22333	20.5067	27.81	ELD-P2-high
BraA02g041430.3C	23.0967	59.5933	75.27	ELD-P2-high
BraA02g042460.3C	9.96	15.6333	17.3	ELD-P2-high
BraA02g042590.3C	70.1933	130.02	158.795	ELD-P2-high
BraA02g043330.3C	0.92	5.49333	7.79	ELD-P2-high
BraA02g044210.3C	0	1.98333	4.08	ELD-P2-high
BraA02g044590.3C	14.15	26.69	30.98	ELD-P2-high
BraA02g044740.3C	6.42	34.0367	56.525	ELD-P2-high
BraA02g044920.3C	1.91667	9.47	6.445	ELD-P2-high
BraA02g045260.3C	0.0233333	1.00333	1.55	ELD-P2-high
BraA03g000910.3C	0.2	9.26	19.11	ELD-P2-high
BraA03g001440.3C	1.63667	11.3567	10.73	ELD-P2-high
BraA03g003380.3C	0	3.62	6.42	ELD-P2-high
BraA03g003410.3C	32.1833	72.0133	65.85	ELD-P2-high
BraA03g003840.3C	0	12.0533	16.755	ELD-P2-high
BraA03g003850.3C	0	1.8	5.15	ELD-P2-high
BraA03g004260.3C	0.0533333	1.31	3.005	ELD-P2-high
BraA03g005580.3C	0.31	3.57667	7.415	ELD-P2-high
BraA03g006630.3C	3.74333	43.1767	50.45	ELD-P2-high
BraA03g007390.3C	1.29667	5.43	5.56	ELD-P2-high
BraA03g007430.3C	0.0266667	8.34333	14.23	ELD-P2-high
BraA03g007460.3C	1.23	16.1633	16.23	ELD-P2-high
BraA03g007930.3C	0	0.29	1.435	ELD-P2-high
BraA03g008400.3C	0	1.59667	6.44	ELD-P2-high
BraA03g008460.3C	0.32	2.88667	4.81	ELD-P2-high
BraA03g008670.3C	0.0466667	91.5567	142.84	ELD-P2-high
BraA03g011060.3C	24.7067	92.14	148.015	ELD-P2-high
BraA03g011230.3C	88.6667	163.323	180.16	ELD-P2-high
BraA03g012450.3C	0.156667	2.9	4.92	ELD-P2-high
BraA03g012840.3C	5.59667	22.0733	34.295	ELD-P2-high
BraA03g014450.3C	0.0533333	1.44667	2.605	ELD-P2-high
BraA03g016730.3C	29.8367	88.84	124.05	ELD-P2-high
BraA03g018050.3C	1.26333	34.4267	84.475	ELD-P2-high
BraA03g018640.3C	2.49667	13.82	17.94	ELD-P2-high
BraA03g021430.3C	0	3.95	0.305	ELD-P2-high
BraA03g021700.3C	0	3.36667	12.39	ELD-P2-high
BraA03g021990.3C	2.97333	8.72	11.775	ELD-P2-high
BraA03g022180.3C	0.26	4.19667	9.405	ELD-P2-high
BraA03g022360.3C	22.0533	82.03	119.79	ELD-P2-high
BraA03g023620.3C	1127.45	1807.57	1868.42	ELD-P2-high
BraA03g024000.3C	56.82	110.907	128.335	ELD-P2-high
BraA03g024980.3C	6.22333	55.6233	74.975	ELD-P2-high
BraA03g027190.3C	0	4.61333	13.675	ELD-P2-high
BraA03g027200.3C	0	9.47667	13.6	ELD-P2-high
BraA03g027250.3C	0.13	1.98333	4.275	ELD-P2-high
BraA03g028740.3C	1.66	18.2133	37.745	ELD-P2-high
BraA03g029170.3C	0.04	9.24333	18.845	ELD-P2-high
BraA03g029730.3C	6.79667	17.9233	24.52	ELD-P2-high
BraA03g029930.3C	0.32	4.92	10.85	ELD-P2-high
BraA03g030300.3C	3.01667	6.90333	6.105	ELD-P2-high
BraA03g030510.3C	4.03	123.07	297.42	ELD-P2-high
BraA03g031000.3C	3.41333	35.5333	46.615	ELD-P2-high
BraA03g032900.3C	0.146667	3.60667	7.035	ELD-P2-high
BraA03g034000.3C	2.33	7.25667	10.18	ELD-P2-high
BraA03g034490.3C	0	9.60667	8.925	ELD-P2-high
BraA03g034550.3C	0	1.48333	0.41	ELD-P2-high
BraA03g035230.3C	0.0633333	31.2033	48.385	ELD-P2-high
BraA03g037440.3C	279.59	633.15	835.405	ELD-P2-high
BraA03g037650.3C	2.9	21.8567	27.07	ELD-P2-high
BraA03g038630.3C	0	1.25667	8.63	ELD-P2-high
BraA03g038840.3C	0.0633333	4.12333	6.83	ELD-P2-high
BraA03g040130.3C	0.18	12.99	26.055	ELD-P2-high
BraA03g045440.3C	0	42.86	61.805	ELD-P2-high
BraA03g047450.3C	14.98	31.5733	40	ELD-P2-high
BraA03g048220.3C	2.45	8.53667	10.675	ELD-P2-high
BraA03g049050.3C	0.0533333	1.80667	3.7	ELD-P2-high
BraA03g051050.3C	3.43333	7.63667	9.285	ELD-P2-high
BraA03g051240.3C	0	1.71333	5.215	ELD-P2-high
BraA03g052440.3C	2.57	8.64	10.5	ELD-P2-high
BraA03g052840.3C	2.00333	7.05333	4.98	ELD-P2-high
BraA03g053430.3C	3.17	9.41	11.51	ELD-P2-high
BraA03g053970.3C	0	0.76	1.685	ELD-P2-high
BraA03g056260.3C	0.0933333	9.61667	18.24	ELD-P2-high
BraA03g056270.3C	0	1.11667	2.625	ELD-P2-high
BraA03g057600.3C	0.31	5.63667	9.65	ELD-P2-high
BraA03g059380.3C	0.206667	5.17	13.715	ELD-P2-high
BraA03g060080.3C	0.176667	3.29	6.39	ELD-P2-high
BraA03g060530.3C	0	0.54	1.395	ELD-P2-high
BraA03g060560.3C	2.30333	17.71	24.555	ELD-P2-high
BraA03g060770.3C	0	2.85	6.855	ELD-P2-high
BraA03g061090.3C	8.99667	78.6133	112.265	ELD-P2-high
BraA04g001030.3C	0	1.47333	4.67	ELD-P2-high
BraA04g002940.3C	0.0866667	3.37	7.255	ELD-P2-high
BraA04g003380.3C	84.42	216.91	243.22	ELD-P2-high
BraA04g003450.3C	0.16	12.0733	26.21	ELD-P2-high
BraA04g003590.3C	0.846667	3.79	5.67	ELD-P2-high
BraA04g005970.3C	0	10.1867	27.99	ELD-P2-high
BraA04g006140.3C	0.77	6.89	14.9	ELD-P2-high
BraA04g006260.3C	3.20667	6.87667	6.4	ELD-P2-high
BraA04g008320.3C	45.64	112.31	123.31	ELD-P2-high
BraA04g010820.3C	0.0366667	6.09	13.67	ELD-P2-high
BraA04g011370.3C	0	26.3167	37.34	ELD-P2-high
BraA04g012330.3C	1.40333	16.1167	19.1	ELD-P2-high
BraA04g014280.3C	0.116667	9.43	18.415	ELD-P2-high
BraA04g015850.3C	36.29	496.26	825.765	ELD-P2-high
BraA04g016100.3C	14.0333	23.6833	28.485	ELD-P2-high
BraA04g016930.3C	0	1.84	5.085	ELD-P2-high
BraA04g017290.3C	0.0766667	4.95667	5.255	ELD-P2-high
BraA04g017880.3C	0.816667	3.03667	3.09	ELD-P2-high
BraA04g017930.3C	16.3967	37.94	36.395	ELD-P2-high
BraA04g017950.3C	0	3.27667	9.43	ELD-P2-high
BraA04g020160.3C	484.613	1072.91	943.92	ELD-P2-high
BraA04g022670.3C	0.0666667	37.6	50.62	ELD-P2-high
BraA04g024370.3C	0	4.73333	20.81	ELD-P2-high
BraA04g024790.3C	14.0367	44.25	51.84	ELD-P2-high
BraA04g024890.3C	0.196667	1.37	1.365	ELD-P2-high
BraA04g025170.3C	0.0533333	24.9367	56.855	ELD-P2-high
BraA04g028850.3C	0	2.16	3.18	ELD-P2-high
BraA04g028930.3C	10.02	31.6733	40.57	ELD-P2-high
BraA04g029760.3C	0	12.7867	26.13	ELD-P2-high
BraA04g029780.3C	17.9133	37.0433	29.78	ELD-P2-high
BraA04g031300.3C	0	0.7	2.23	ELD-P2-high
BraA05g000700.3C	6.27667	13.12	15.835	ELD-P2-high
BraA05g002620.3C	7.18333	13.5467	16.75	ELD-P2-high
BraA05g002870.3C	31.5167	68.0833	49.62	ELD-P2-high
BraA05g004900.3C	0	3.09	10.53	ELD-P2-high
BraA05g005070.3C	0	1.89	1.225	ELD-P2-high
BraA05g005330.3C	0	5.81333	13.79	ELD-P2-high
BraA05g008270.3C	22.37	57.3333	64.845	ELD-P2-high
BraA05g008530.3C	0.0733333	7.12333	12.81	ELD-P2-high
BraA05g008960.3C	0	2.12	6.955	ELD-P2-high
BraA05g008980.3C	0	0.626667	1.985	ELD-P2-high
BraA05g010360.3C	0.65	2.88	3.905	ELD-P2-high
BraA05g010700.3C	534.763	1022.07	1285.26	ELD-P2-high
BraA05g010930.3C	9.25333	22.66	17.53	ELD-P2-high
BraA05g011510.3C	0	6.03667	13.205	ELD-P2-high
BraA05g011530.3C	0.04	1.69	3.52	ELD-P2-high
BraA05g012890.3C	4.96667	19.9	32.07	ELD-P2-high
BraA05g013090.3C	76.25	169.633	222.515	ELD-P2-high
BraA05g015460.3C	0	0.746667	1.655	ELD-P2-high
BraA05g016540.3C	0.0533333	1.35667	3.955	ELD-P2-high
BraA05g017050.3C	0	0.57	1.46	ELD-P2-high
BraA05g018600.3C	0	1.61333	3.625	ELD-P2-high
BraA05g018610.3C	0	3.06667	2.585	ELD-P2-high
BraA05g018790.3C	0	1.21333	3.43	ELD-P2-high
BraA05g018810.3C	0	3.10333	5.42	ELD-P2-high
BraA05g018860.3C	0	0.456667	2.82	ELD-P2-high
BraA05g018870.3C	0	6.22	8.515	ELD-P2-high
BraA05g019040.3C	2.17667	5.21	6.815	ELD-P2-high
BraA05g019570.3C	0.1	3.46	4.4	ELD-P2-high
BraA05g019600.3C	0	3.04667	7.885	ELD-P2-high
BraA05g020050.3C	0	6.68667	28.245	ELD-P2-high
BraA05g022780.3C	0.42	15.6667	5.72	ELD-P2-high
BraA05g027610.3C	20.0067	65.5333	75.655	ELD-P2-high
BraA05g028870.3C	0.906667	6.74333	11.23	ELD-P2-high
BraA05g031380.3C	0	1.29667	3.915	ELD-P2-high
BraA05g032850.3C	0	2.97667	2.97	ELD-P2-high
BraA05g034760.3C	9.17333	25.86	29.34	ELD-P2-high
BraA05g035810.3C	28.77	116.957	173.57	ELD-P2-high
BraA05g036610.3C	1.71667	8.09333	14.245	ELD-P2-high
BraA05g037500.3C	0.23	1.80667	2.41	ELD-P2-high
BraA05g037950.3C	0	5.24	14.925	ELD-P2-high
BraA05g039470.3C	0	8.28667	15.76	ELD-P2-high
BraA05g040890.3C	0	1.21333	5.33	ELD-P2-high
BraA05g041660.3C	7.12333	70.1	98.005	ELD-P2-high
BraA06g003140.3C	0.77	10.3267	24.665	ELD-P2-high
BraA06g003260.3C	3.12	17.3633	25.765	ELD-P2-high
BraA06g004180.3C	0	10.78	36.68	ELD-P2-high
BraA06g005950.3C	10.6967	36.8133	47.68	ELD-P2-high
BraA06g006930.3C	11.14	23.4467	24.96	ELD-P2-high
BraA06g006950.3C	4.38333	29.2733	19	ELD-P2-high
BraA06g007190.3C	0	3.42667	6.72	ELD-P2-high
BraA06g008230.3C	0	1.25	3.3	ELD-P2-high
BraA06g008320.3C	0	0.476667	1.175	ELD-P2-high
BraA06g009500.3C	225.837	567.177	650.805	ELD-P2-high
BraA06g010640.3C	0.0333333	0.573333	0.85	ELD-P2-high
BraA06g010660.3C	1.18	10.2	15.58	ELD-P2-high
BraA06g012140.3C	0.04	3.40667	11.195	ELD-P2-high
BraA06g018150.3C	1.27667	17.46	35.415	ELD-P2-high
BraA06g019290.3C	1.2	19.2567	16.135	ELD-P2-high
BraA06g020730.3C	0	0.2	1.28	ELD-P2-high
BraA06g025070.3C	8.34	30.73	44.03	ELD-P2-high
BraA06g025990.3C	0.0933333	2.03667	3.405	ELD-P2-high
BraA06g026290.3C	9.05333	22.9033	24.745	ELD-P2-high
BraA06g027910.3C	0.273333	2.53333	4.115	ELD-P2-high
BraA06g028030.3C	15.4167	30.45	23.475	ELD-P2-high
BraA06g029120.3C	22.8967	67.6333	71.625	ELD-P2-high
BraA06g029540.3C	1.36	10.6367	20.065	ELD-P2-high
BraA06g029570.3C	12.0533	40.8567	55.315	ELD-P2-high
BraA06g029670.3C	0.433333	5.57	11.17	ELD-P2-high
BraA06g031200.3C	0	7.73333	11.605	ELD-P2-high
BraA06g032610.3C	0.19	4.38	9.89	ELD-P2-high
BraA06g034140.3C	0.14	1.34333	3.06	ELD-P2-high
BraA06g034410.3C	0.14	0.993333	1.76	ELD-P2-high
BraA06g035050.3C	0	3.46667	10.86	ELD-P2-high
BraA06g035520.3C	6.91333	20.3333	27.9	ELD-P2-high
BraA06g037260.3C	21.54	55.3033	69.75	ELD-P2-high
BraA06g039070.3C	0	2.66667	5.715	ELD-P2-high
BraA06g039190.3C	4.21	53.1433	119.87	ELD-P2-high
BraA06g042490.3C	0.163333	10.37	19.165	ELD-P2-high
BraA06g044490.3C	0.476667	2.97667	5.17	ELD-P2-high
BraA07g001200.3C	1.13667	5.60333	5.54	ELD-P2-high
BraA07g001360.3C	0	16.5467	28.49	ELD-P2-high
BraA07g001600.3C	0.53	5.67	7.595	ELD-P2-high
BraA07g003790.3C	146.853	287.997	327.27	ELD-P2-high
BraA07g004530.3C	0.133333	15.8467	49.195	ELD-P2-high
BraA07g007050.3C	0	0.796667	2.955	ELD-P2-high
BraA07g007690.3C	0.0633333	2.51333	2.545	ELD-P2-high
BraA07g007820.3C	0	4.08333	8.625	ELD-P2-high
BraA07g007920.3C	1.95333	14.65	27.515	ELD-P2-high
BraA07g008270.3C	0.15	3.29	5.765	ELD-P2-high
BraA07g009180.3C	10.11	48.5467	24.895	ELD-P2-high
BraA07g009370.3C	65.21	171.767	122.555	ELD-P2-high
BraA07g010280.3C	5.07667	27.0033	38.165	ELD-P2-high
BraA07g012870.3C	2.13333	6.12667	8.73	ELD-P2-high
BraA07g012900.3C	0	11.8567	21.23	ELD-P2-high
BraA07g013190.3C	0.933333	5.34333	8.515	ELD-P2-high
BraA07g014340.3C	36.5633	71.4533	69.695	ELD-P2-high
BraA07g015520.3C	0	0.756667	2.54	ELD-P2-high
BraA07g015850.3C	0	2.25333	1.97	ELD-P2-high
BraA07g016420.3C	6.96667	17.81	22.935	ELD-P2-high
BraA07g019470.3C	0.0433333	6.87	11.955	ELD-P2-high
BraA07g024940.3C	0	9.19	8.835	ELD-P2-high
BraA07g026400.3C	0.0533333	1.97	3.495	ELD-P2-high
BraA07g027180.3C	1	3.90333	5.375	ELD-P2-high
BraA07g027610.3C	5.25667	18.2267	20.705	ELD-P2-high
BraA07g031060.3C	0	6.49667	16.56	ELD-P2-high
BraA07g031800.3C	0	0.37	0.56	ELD-P2-high
BraA07g032750.3C	27.1133	54.0967	64.34	ELD-P2-high
BraA07g033130.3C	0.803333	17.8967	34.15	ELD-P2-high
BraA07g033670.3C	11.4	20.0367	15.34	ELD-P2-high
BraA07g034960.3C	43.8733	81.65	83.11	ELD-P2-high
BraA07g035580.3C	0.6	50.08	58.52	ELD-P2-high
BraA07g036830.3C	10.8867	48.2167	61.34	ELD-P2-high
BraA07g038690.3C	0	2.32333	3.355	ELD-P2-high
BraA07g038740.3C	0	5.17667	10.87	ELD-P2-high
BraA07g038770.3C	3.07667	8.88	12.98	ELD-P2-high
BraA07g040570.3C	9.51333	105.053	191.61	ELD-P2-high
BraA07g041400.3C	1.61	5.58	6.99	ELD-P2-high
BraA07g042370.3C	0.106667	1.64	3.375	ELD-P2-high
BraA07g042410.3C	3.83667	10.94	15.93	ELD-P2-high
BraA07g042420.3C	5.77333	13.5933	16.62	ELD-P2-high
BraA08g000310.3C	0.47	3.76	6.84	ELD-P2-high
BraA08g000820.3C	12.2367	49.4333	43.095	ELD-P2-high
BraA08g002770.3C	0	1.66333	2.49	ELD-P2-high
BraA08g005420.3C	4.46333	17.1667	22.945	ELD-P2-high
BraA08g006530.3C	0	0.2	0.94	ELD-P2-high
BraA08g009680.3C	27.2867	57.68	73.475	ELD-P2-high
BraA08g009740.3C	0.04	6.85333	12.655	ELD-P2-high
BraA08g009760.3C	83.5233	434.57	220.355	ELD-P2-high
BraA08g009780.3C	0.19	2.57333	5.02	ELD-P2-high
BraA08g010250.3C	0.2	4.43333	9.075	ELD-P2-high
BraA08g010330.3C	0	0.58	1.5	ELD-P2-high
BraA08g011170.3C	0.11	4.03667	11.795	ELD-P2-high
BraA08g012320.3C	0.51	12.3633	25.29	ELD-P2-high
BraA08g012510.3C	0.0366667	1.20667	3.43	ELD-P2-high
BraA08g012750.3C	0.0366667	4.07333	9.33	ELD-P2-high
BraA08g013080.3C	0.08	1.34667	2.86	ELD-P2-high
BraA08g016350.3C	0.146667	41.8967	55.12	ELD-P2-high
BraA08g016440.3C	0	3.01667	2.72	ELD-P2-high
BraA08g018890.3C	0	21.6333	57.81	ELD-P2-high
BraA08g019370.3C	0.103333	6.23667	14.425	ELD-P2-high
BraA08g019410.3C	0	1.00667	2.49	ELD-P2-high
BraA08g020450.3C	0	0.146667	0.75	ELD-P2-high
BraA08g020590.3C	1.36333	5.75333	9.695	ELD-P2-high
BraA08g022090.3C	0.0533333	6.15667	15.87	ELD-P2-high
BraA08g022790.3C	0	48.8433	89.12	ELD-P2-high
BraA08g023760.3C	37.87	106.49	144.935	ELD-P2-high
BraA08g024160.3C	14.3333	34.0833	35.62	ELD-P2-high
BraA08g027880.3C	1681.15	2767.15	2373.58	ELD-P2-high
BraA08g028230.3C	2.89333	7.30333	10.195	ELD-P2-high
BraA08g029900.3C	3.50667	75.39	124.875	ELD-P2-high
BraA08g030720.3C	8.70667	18.8233	19.83	ELD-P2-high
BraA08g031620.3C	0.716667	6.83667	14.905	ELD-P2-high
BraA08g032140.3C	0	0.773333	2.205	ELD-P2-high
BraA08g035220.3C	0	1.41333	2.86	ELD-P2-high
BraA08g035680.3C	0	0.45	2.82	ELD-P2-high
BraA09g000230.3C	0	0.433333	1.935	ELD-P2-high
BraA09g000240.3C	0	1.32	2.62	ELD-P2-high
BraA09g000270.3C	0	7.00667	15.875	ELD-P2-high
BraA09g000280.3C	0.636667	5.62667	10.745	ELD-P2-high
BraA09g000600.3C	44.79	178.44	286.03	ELD-P2-high
BraA09g001170.3C	310.413	676.063	557.38	ELD-P2-high
BraA09g001720.3C	0.0733333	0.91	1.63	ELD-P2-high
BraA09g001750.3C	0.0933333	23.4667	75.12	ELD-P2-high
BraA09g002680.3C	0.1	17.7433	29.41	ELD-P2-high
BraA09g004310.3C	0.31	78.7633	149.21	ELD-P2-high
BraA09g005040.3C	0	0.293333	1.01	ELD-P2-high
BraA09g006510.3C	0	3.78	6.28	ELD-P2-high
BraA09g007020.3C	0.0633333	3.22	5.085	ELD-P2-high
BraA09g007170.3C	8.19	19.16	18.14	ELD-P2-high
BraA09g007980.3C	1.44667	5.41667	5.11	ELD-P2-high
BraA09g008410.3C	52.5933	91.3867	111.58	ELD-P2-high
BraA09g009690.3C	0	1.57667	5.435	ELD-P2-high
BraA09g009930.3C	4.22	19.4567	32.42	ELD-P2-high
BraA09g010440.3C	0.203333	3.89333	3.3	ELD-P2-high
BraA09g011250.3C	38.9833	89.9633	117.745	ELD-P2-high
BraA09g011320.3C	2.29333	20.4367	31.66	ELD-P2-high
BraA09g013080.3C	2.69667	5.85	7.365	ELD-P2-high
BraA09g015080.3C	0.713333	26.7933	47.525	ELD-P2-high
BraA09g015610.3C	0	2.04667	4.235	ELD-P2-high
BraA09g016420.3C	1.54333	9.37333	14.935	ELD-P2-high
BraA09g016490.3C	1.04667	64.8967	139.98	ELD-P2-high
BraA09g016860.3C	0	0.88	2.05	ELD-P2-high
BraA09g018260.3C	30.4433	57.6067	67.255	ELD-P2-high
BraA09g018420.3C	0.21	61.2933	82.585	ELD-P2-high
BraA09g018900.3C	3.16	9.55667	12.995	ELD-P2-high
BraA09g020020.3C	1.77667	4.68667	4.975	ELD-P2-high
BraA09g020300.3C	13.85	75.8067	79.185	ELD-P2-high
BraA09g020340.3C	6.83	24.4467	21.445	ELD-P2-high
BraA09g021820.3C	0	17.2167	29.175	ELD-P2-high
BraA09g022020.3C	0.0366667	6.76667	14.03	ELD-P2-high
BraA09g023770.3C	1.63667	6.20667	8.08	ELD-P2-high
BraA09g023880.3C	0	0.72	1.005	ELD-P2-high
BraA09g024620.3C	0	1.19333	1.92	ELD-P2-high
BraA09g025060.3C	0.316667	4.87	8.58	ELD-P2-high
BraA09g025650.3C	0	2.59333	6.865	ELD-P2-high
BraA09g025760.3C	0.203333	4.96333	8.225	ELD-P2-high
BraA09g026670.3C	0.09	3.59333	7.345	ELD-P2-high
BraA09g026690.3C	0	0.676667	2.165	ELD-P2-high
BraA09g027830.3C	1.91667	4.59667	6.055	ELD-P2-high
BraA09g031640.3C	1.95667	11.1033	8.985	ELD-P2-high
BraA09g031710.3C	0.176667	21.63	26.585	ELD-P2-high
BraA09g034570.3C	4.66	10.96	14.37	ELD-P2-high
BraA09g034770.3C	0	1.52667	1.66	ELD-P2-high
BraA09g035080.3C	0.03	1.15667	3.31	ELD-P2-high
BraA09g037340.3C	7.05667	11.1	11.83	ELD-P2-high
BraA09g039480.3C	2.67667	8.54333	10.78	ELD-P2-high
BraA09g040030.3C	5.99667	18.0533	26.84	ELD-P2-high
BraA09g040060.3C	5.81667	14.91	19.285	ELD-P2-high
BraA09g040510.3C	5.51333	18.5333	22.52	ELD-P2-high
BraA09g040630.3C	0.0666667	5.72	12.81	ELD-P2-high
BraA09g041700.3C	4.94333	21.0967	17.05	ELD-P2-high
BraA09g042730.3C	0.0133333	0.52	1.055	ELD-P2-high
BraA09g042740.3C	17.4667	36.6733	44.155	ELD-P2-high
BraA09g044440.3C	0.443333	15.6267	30.715	ELD-P2-high
BraA09g044460.3C	0.0666667	1.43667	3.385	ELD-P2-high
BraA09g044490.3C	0.1	4.49	6.465	ELD-P2-high
BraA09g045280.3C	0	0.83	8.645	ELD-P2-high
BraA09g045780.3C	0.506667	5.95667	10.43	ELD-P2-high
BraA09g047570.3C	0	3.56667	6.185	ELD-P2-high
BraA09g048970.3C	0.153333	3.87333	6.32	ELD-P2-high
BraA09g049240.3C	0.0233333	1.11	1.02	ELD-P2-high
BraA09g050320.3C	11.0433	32.9567	23.82	ELD-P2-high
BraA09g051580.3C	3.72667	23.6733	33.44	ELD-P2-high
BraA09g053060.3C	2.77	8.60333	10.375	ELD-P2-high
BraA09g055630.3C	0.42	27.7067	40.04	ELD-P2-high
BraA09g055880.3C	0	6.50333	6.305	ELD-P2-high
BraA09g056060.3C	0.34	9.21667	12.635	ELD-P2-high
BraA09g057120.3C	9.87667	30.2867	41.39	ELD-P2-high
BraA09g057780.3C	0.203333	1.95667	2.69	ELD-P2-high
BraA09g057900.3C	0.0166667	1.04667	2.355	ELD-P2-high
BraA09g058010.3C	0	2.52	7.92	ELD-P2-high
BraA09g058420.3C	8.34333	17.4167	21.875	ELD-P2-high
BraA09g059100.3C	0.25	2.90333	6.26	ELD-P2-high
BraA09g059520.3C	0.316667	73.6333	161.82	ELD-P2-high
BraA09g059750.3C	0.41	16.6833	37.365	ELD-P2-high
BraA09g060310.3C	0.02	1.85333	3.265	ELD-P2-high
BraA09g061160.3C	196.847	1048.12	1226.77	ELD-P2-high
BraA09g063190.3C	0.04	3.94	8.365	ELD-P2-high
BraA09g065830.3C	1.28	9.22667	14.575	ELD-P2-high
BraA10g001350.3C	6.75667	16.9567	16.05	ELD-P2-high
BraA10g001610.3C	0	0.713333	0.2	ELD-P2-high
BraA10g002390.3C	4.20333	23.18	24.79	ELD-P2-high
BraA10g002940.3C	0.183333	16.9533	35.96	ELD-P2-high
BraA10g003290.3C	0.42	6.52	11.425	ELD-P2-high
BraA10g003420.3C	0	1.34	3.11	ELD-P2-high
BraA10g003750.3C	33.8267	58.2767	52.9	ELD-P2-high
BraA10g005010.3C	2.41	8.19667	9.795	ELD-P2-high
BraA10g005110.3C	0.08	1.20667	2.64	ELD-P2-high
BraA10g005320.3C	0.363333	2.84333	4.65	ELD-P2-high
BraA10g006730.3C	0.47	5.78667	12.44	ELD-P2-high
BraA10g009230.3C	4.23667	8.90333	11.16	ELD-P2-high
BraA10g009600.3C	0.826667	61.3367	150.45	ELD-P2-high
BraA10g009610.3C	0.21	9.20667	5.915	ELD-P2-high
BraA10g009650.3C	1.55333	666.627	1357.63	ELD-P2-high
BraA10g009680.3C	0.09	2.03667	4.36	ELD-P2-high
BraA10g009750.3C	3.13667	577.55	1210.48	ELD-P2-high
BraA10g009840.3C	0	1.83667	3.8	ELD-P2-high
BraA10g009900.3C	0	0.88	2.195	ELD-P2-high
BraA10g011420.3C	9.34667	25.21	29.11	ELD-P2-high
BraA10g011730.3C	0.143333	2.08	0.56	ELD-P2-high
BraA10g012490.3C	0	1.17333	4.535	ELD-P2-high
BraA10g014500.3C	0.373333	4.93	9.385	ELD-P2-high
BraA10g015850.3C	0	8.68667	16.37	ELD-P2-high
BraA10g015870.3C	0	2.43333	4.46	ELD-P2-high
BraA10g018480.3C	27.9367	46.4633	53.965	ELD-P2-high
BraA10g018640.3C	11.9133	31.7733	28.81	ELD-P2-high
BraA10g019040.3C	0	0.956667	3.815	ELD-P2-high
BraA10g020870.3C	0.0533333	5.19333	9.1	ELD-P2-high
BraA10g025960.3C	0.116667	0.72	0.68	ELD-P2-high
BraA10g026190.3C	3.41333	14.76	21.39	ELD-P2-high
BraA10g027930.3C	0.0833333	3.51	10.75	ELD-P2-high
BraA10g028800.3C	0	1.28667	4.2	ELD-P2-high
BraA10g028860.3C	0.236667	6.18	17.265	ELD-P2-high
BraA10g030390.3C	0.203333	4.22667	9.07	ELD-P2-high
BraA10g030890.3C	8.43	23.8867	33.51	ELD-P2-high
BraA10g031090.3C	9.36667	19.3333	24.22	ELD-P2-high
BraA10g031430.3C	7.61	11.6	12.96	ELD-P2-high
BraA10g032130.3C	0.136667	1.93	2.85	ELD-P2-high
BraA10g032490.3C	35.6867	91.0767	124.41	ELD-P2-high
BraA01g000770.3C	11.6333	1.33333	1.145	ELD-P2-low
BraA01g017950.3C	6.69667	3.14333	2.515	ELD-P2-low
BraA01g019710.3C	3.49333	0.476667	0.28	ELD-P2-low
BraA01g031410.3C	6.08667	2.76333	2.58	ELD-P2-low
BraA01g033080.3C	125.397	33.41	34.715	ELD-P2-low
BraA01g037270.3C	2.86333	0.236667	0.175	ELD-P2-low
BraA01g042760.3C	52.5533	27.3	27.485	ELD-P2-low
BraA01g044810.3C	59.1433	17.8567	26.325	ELD-P2-low
BraA02g002030.3C	3.50667	0.43	1.06	ELD-P2-low
BraA02g004520.3C	6.42667	0.7	1.41	ELD-P2-low
BraA02g005760.3C	10.0933	4.21	3.54	ELD-P2-low
BraA02g006540.3C	9.5	3.58667	5.61	ELD-P2-low
BraA02g011550.3C	5.30333	0.106667	0.3	ELD-P2-low
BraA02g012330.3C	118.147	52.1933	52.55	ELD-P2-low
BraA02g012500.3C	42.03	19.7367	21.845	ELD-P2-low
BraA02g014080.3C	17.98	5.35	4.21	ELD-P2-low
BraA02g017630.3C	51.3767	22.7133	30.935	ELD-P2-low
BraA02g023500.3C	11.7867	4.25667	4.145	ELD-P2-low
BraA02g028720.3C	34.0433	21.6633	18.615	ELD-P2-low
BraA02g028970.3C	7.65333	2.36333	1.81	ELD-P2-low
BraA02g031720.3C	9.34667	4.56333	3.73	ELD-P2-low
BraA02g036180.3C	1.99333	0.173333	0.13	ELD-P2-low
BraA02g036250.3C	10.6	2.28667	1.345	ELD-P2-low
BraA02g038460.3C	21.0033	2.01667	2.04	ELD-P2-low
BraA02g041880.3C	1.7	0.62	0.49	ELD-P2-low
BraA03g007870.3C	19.8533	8.26667	6.87	ELD-P2-low
BraA03g015910.3C	16.2733	6.19333	7.035	ELD-P2-low
BraA03g019850.3C	1.71333	0.216667	0.15	ELD-P2-low
BraA03g022330.3C	249.807	71.6167	56.92	ELD-P2-low
BraA03g031100.3C	5.77667	1.38	1.315	ELD-P2-low
BraA03g032300.3C	28.9267	5.21333	2.995	ELD-P2-low
BraA03g041940.3C	2038.28	969.577	859.28	ELD-P2-low
BraA03g044290.3C	5.61333	0.643333	0.425	ELD-P2-low
BraA03g054960.3C	21.08	4.66	5.485	ELD-P2-low
BraA03g057140.3C	157.787	81.2267	68.99	ELD-P2-low
BraA04g000960.3C	11.21	3.17	2.055	ELD-P2-low
BraA04g008600.3C	19.4933	8.57667	6.46	ELD-P2-low
BraA04g008800.3C	2.34333	1	0.95	ELD-P2-low
BraA04g009000.3C	49.3433	29.5433	26.655	ELD-P2-low
BraA04g021220.3C	12.2067	4.27333	3.33	ELD-P2-low
BraA04g025900.3C	14.5933	7.32667	6.15	ELD-P2-low
BraA04g029300.3C	10.9033	6.37	5.315	ELD-P2-low
BraA05g000780.3C	3.33	0.356667	0.455	ELD-P2-low
BraA05g000980.3C	2.08667	0	0	ELD-P2-low
BraA05g004290.3C	8.91667	1.06333	1.89	ELD-P2-low
BraA05g005300.3C	2.8	0	0	ELD-P2-low
BraA05g005690.3C	5.54333	1.85	1.985	ELD-P2-low
BraA05g005950.3C	2.77	0.766667	0.975	ELD-P2-low
BraA05g006260.3C	56.3333	12.53	18.11	ELD-P2-low
BraA05g008520.3C	4.42667	0.626667	1.095	ELD-P2-low
BraA05g009850.3C	16.1767	1.43	0.665	ELD-P2-low
BraA05g012450.3C	14.8467	4.54333	4.675	ELD-P2-low
BraA05g026890.3C	29.68	10.1967	15.155	ELD-P2-low
BraA05g029960.3C	19.5767	8.01667	7.1	ELD-P2-low
BraA05g032420.3C	28.4167	8.53333	11.525	ELD-P2-low
BraA05g032610.3C	2.34333	0.413333	0.315	ELD-P2-low
BraA05g035090.3C	7.18333	2.52667	4.12	ELD-P2-low
BraA05g038890.3C	17.6333	8.83667	6.975	ELD-P2-low
BraA06g000970.3C	209.213	48.2933	63.455	ELD-P2-low
BraA06g003910.3C	7.63333	3.78	4.295	ELD-P2-low
BraA06g005750.3C	7.03333	1.62667	2.065	ELD-P2-low
BraA06g008070.3C	1.47333	0.216667	0.195	ELD-P2-low
BraA06g019510.3C	32.73	12.59	12.005	ELD-P2-low
BraA06g020250.3C	63.68	25.4467	26.24	ELD-P2-low
BraA06g025320.3C	42.5767	14.4867	17.81	ELD-P2-low
BraA06g026870.3C	1.08667	0.103333	0.075	ELD-P2-low
BraA06g037170.3C	13.4433	0.746667	0.28	ELD-P2-low
BraA07g000350.3C	2.17333	1.22	1.11	ELD-P2-low
BraA07g000690.3C	7.59	5.06333	4.985	ELD-P2-low
BraA07g010610.3C	19.8233	12.55	13.83	ELD-P2-low
BraA07g014000.3C	108.007	28.3467	26.075	ELD-P2-low
BraA07g025400.3C	1489.41	590.033	773.985	ELD-P2-low
BraA07g033660.3C	4.36667	0.04	0.055	ELD-P2-low
BraA07g035330.3C	10.04	2.01667	3.9	ELD-P2-low
BraA07g036660.3C	74.1167	2.04333	10.545	ELD-P2-low
BraA07g037640.3C	232.83	26.08	20.83	ELD-P2-low
BraA07g037810.3C	4.93667	0.643333	0.495	ELD-P2-low
BraA07g038340.3C	24.67	10.06	11.025	ELD-P2-low
BraA08g005360.3C	5.54667	0.273333	0.115	ELD-P2-low
BraA08g011150.3C	11.5567	1.82667	1.155	ELD-P2-low
BraA08g014910.3C	113.237	64.0933	55.4	ELD-P2-low
BraA08g016920.3C	8.61	4.21667	3.29	ELD-P2-low
BraA08g021810.3C	115.073	64.8733	63.105	ELD-P2-low
BraA08g029130.3C	152.38	93.34	79.45	ELD-P2-low
BraA09g008220.3C	11.2	3.56333	5.48	ELD-P2-low
BraA09g012740.3C	58.13	2.83	8.52	ELD-P2-low
BraA09g012820.3C	4.74333	0.49	0.885	ELD-P2-low
BraA09g014040.3C	17.8667	7.16	6.275	ELD-P2-low
BraA09g017130.3C	13.93	4.81333	4.71	ELD-P2-low
BraA09g019950.3C	46.7467	24.13	26.235	ELD-P2-low
BraA09g022830.3C	6.42333	0.9	1.03	ELD-P2-low
BraA09g028750.3C	5.64	1.80667	2.09	ELD-P2-low
BraA09g036800.3C	67.0667	31.0867	42.625	ELD-P2-low
BraA09g039070.3C	26.0167	9.12	7.01	ELD-P2-low
BraA09g045720.3C	1581.27	1124.77	1047.32	ELD-P2-low
BraA09g046810.3C	4.68	0.5	0.425	ELD-P2-low
BraA09g049400.3C	1.18333	0.0466667	0.135	ELD-P2-low
BraA09g056140.3C	83.47	48.5567	42.965	ELD-P2-low
BraA09g066010.3C	47.53	30.25	27.33	ELD-P2-low
BraA10g005700.3C	26.78	16.8133	17.36	ELD-P2-low
BraA10g009410.3C	20.4133	8.80667	7.6	ELD-P2-low
BraA10g009820.3C	10.0667	2.97333	2.46	ELD-P2-low
BraA10g012130.3C	1.33333	0.196667	0.305	ELD-P2-low
BraA10g024380.3C	55.2	25.5167	20.405	ELD-P2-low
BraA10g030020.3C	40.4567	9.32333	5.995	ELD-P2-low
BraA10g031120.3C	5.44333	0	0	ELD-P2-low
BraA10g031270.3C	40.8167	6.31	3.255	ELD-P2-low
