# Supplementary material for: Genome-wide analysis of changes in miRNA and target gene expression reveals key roles in heterosis for Chinese cabbage biomass
Source: Hortic Res. 2021 Mar 1;8:39. doi: 10.1038/s41438-021-00474-6 (PMC7917107; doi:10.1038/s41438-021-00474-6)
Supplement: Supplementary file 17 — Supplementary Table S10 [file 41438_2021_474_MOESM17_ESM.xlsx]

## Sheet: Seedling
Gene	P1-S	P2-S	F1-S	Type	miR_name	P1-S	P2-S	F1-S	Annotation
BraA01g005570.3C	30.42	12.06	30.17	ELD-P1-high	bra-miR396-5p	6600	11121.3	10421.7	GO:0004372(glycine hydroxymethyltransferase activity);GO:0005737(cytoplasm);GO:0005829(cytosol);GO:0006544(glycine metabolic process);GO:0006563(L-serine metabolic process);GO:0009507(chloroplast);GO:0009536(plastid);GO:0009570(chloroplast stroma)
BraA01g009150.3C	100.64	52.14	155.13	ELD-P1-high	bra-miR408-5p	0	2	0.333333	GO:0003723(RNA binding);GO:0005634(nucleus);GO:0005777(peroxisome);GO:0005829(cytosol);GO:0009735(response to cytokinin)
BraA01g028360.3C	19.89	9.67	24.52	ELD-P1-high	bra-miR396-5p	6600	11121.3	10421.7	GO:0004659(prenyltransferase activity);GO:0005886(plasma membrane);GO:0009507(chloroplast);GO:0009772(photosynthetic electron transport in photosystem II);GO:0010236(plastoquinone biosynthetic process);GO:0016021(integral component of membrane);GO:0031969(chloroplast membrane);GO:0042372(phylloquinone biosynthetic process);GO:0046428(1,4-dihydroxy-2-naphthoate octaprenyltransferase activity)
BraA01g036880.3C	65.81	116.6	149.39	ELD-P2-high	bra-miR158-5p	342.667	796	373.667	GO:0003735(structural constituent of ribosome);GO:0005840(ribosome);GO:0006412(translation);GO:0009507(chloroplast);GO:0009570(chloroplast stroma);GO:0009941(chloroplast envelope);GO:0016020(membrane);GO:0019843(rRNA binding);GO:0042254(ribosome biogenesis)
BraA01g039280.3C	84.37	38.5	117.1	ELD-P1-high	bra-miR5722	16.6667	41.6667	14	GO:0000028(ribosomal small subunit assembly);GO:0003729(mRNA binding);GO:0003735(structural constituent of ribosome);GO:0005618(cell wall);GO:0005774(vacuolar membrane);GO:0005829(cytosol);GO:0005840(ribosome);GO:0005886(plasma membrane);GO:0006412(translation);GO:0009506(plasmodesma);GO:0009507(chloroplast);GO:0009735(response to cytokinin);GO:0016020(membrane);GO:0019843(rRNA binding);GO:002262…
BraA01g043070.3C	85.02	53.73	97.84	ELD-P1-high	bra-miR156a-3p	111.333	21	61	GO:0009507(chloroplast);GO:0009570(chloroplast stroma);GO:0080158(chloroplast ribulose bisphosphate carboxylase complex biogenesis)
BraA02g009240.3C	63.37	30.94	52.59	ELD-P1-high	bra-miR391-3p	1341.67	580	296.333	GO:0004553(hydrolase activity, hydrolyzing O-glycosyl compounds);GO:0005576(extracellular region);GO:0005618(cell wall);GO:0005829(cytosol);GO:0005975(carbohydrate metabolic process);GO:0009505(plant-type cell wall);GO:0009506(plasmodesma);GO:0016020(membrane)
BraA02g015440.3C	7.36	202.79	91.7	ELD-P2-high	bra-miR5722	16.6667	41.6667	14	GO:0003674(molecular_function);GO:0005737(cytoplasm);GO:0009409(response to cold);GO:0009414(response to water deprivation);GO:0009651(response to salt stress);GO:0009737(response to abscisic acid);GO:0009738(abscisic acid-activated signaling pathway);GO:0010150(leaf senescence)
BraA02g022060.3C	152.93	76.09	133.87	ELD-P1-high	bra-miR5717	20	16.6667	15.6667	GO:0003735(structural constituent of ribosome);GO:0005622(intracellular);GO:0005737(cytoplasm);GO:0005829(cytosol);GO:0005840(ribosome);GO:0005886(plasma membrane);GO:0006412(translation);GO:0009506(plasmodesma);GO:0016020(membrane);GO:0022625(cytosolic large ribosomal subunit)
BraA02g028460.3C	27.82	8.18	25.82	ELD-P1-high	bra-miR5722	16.6667	41.6667	14	GO:0000495(box H/ACA snoRNA 3'-end processing);GO:0003723(RNA binding);GO:0005634(nucleus);GO:0005730(nucleolus);GO:0005829(cytosol);GO:0009506(plasmodesma);GO:0009982(pseudouridine synthase activity);GO:0031118(rRNA pseudouridine synthesis);GO:0031120(snRNA pseudouridine synthesis);GO:0031429(box H/ACA snoRNP complex);GO:1990481(mRNA pseudouridine synthesis)
BraA02g044190.3C	9.18	0.97	8.7	ELD-P1-high	bra-miR9559-5p	3.66667	6.66667	1.33333	GO:0005737(cytoplasm);GO:0009416(response to light stimulus);GO:0009813(flavonoid biosynthetic process);GO:0045431(flavonol synthase activity);GO:0046872(metal ion binding);GO:0051555(flavonol biosynthetic process);GO:0055114(oxidation-reduction process)
BraA03g005840.3C	394.73	280.7	475.89	ELD-P1-high	bra-miR395a	1.66667	3	1.66667	GO:0005524(ATP binding);GO:0005739(mitochondrion);GO:0009507(chloroplast);GO:0009570(chloroplast stroma);GO:0009706(chloroplast inner membrane);GO:0010007(magnesium chelatase complex);GO:0015979(photosynthesis);GO:0015995(chlorophyll biosynthetic process);GO:0016851(magnesium chelatase activity)
BraA03g012840.3C	11.13	30.77	26.03	ELD-P2-high	bra-miR396-5p	6600	11121.3	10421.7	GO:0003677(DNA binding);GO:0004816(asparagine-tRNA ligase activity);GO:0005524(ATP binding);GO:0005737(cytoplasm);GO:0005739(mitochondrion);GO:0005829(cytosol);GO:0006421(asparaginyl-tRNA aminoacylation);GO:0009507(chloroplast);GO:0009793(embryo development ending in seed dormancy);GO:0046686(response to cadmium ion)
BraA03g012860.3C	142.38	19.03	123.08	ELD-P1-high	bra-miR156c-3p	427	1033.33	563.667	GO:0003735(structural constituent of ribosome);GO:0005737(cytoplasm);GO:0005840(ribosome);GO:0006412(translation);GO:0022627(cytosolic small ribosomal subunit)
BraA03g015880.3C	63.45	19.33	56.76	ELD-P1-high	bra-miR156b-3p	12.6667	26.6667	4.33333	GO:0005634(nucleus);GO:0005737(cytoplasm);GO:0005886(plasma membrane);GO:0046872(metal ion binding)
BraA03g016800.3C	225.4	145.32	299.91	ELD-P1-high	bra-miR400-3p	444.333	629.333	642.667	GO:0003723(RNA binding);GO:0003735(structural constituent of ribosome);GO:0005737(cytoplasm);GO:0005794(Golgi apparatus);GO:0006412(translation);GO:0009506(plasmodesma);GO:0009651(response to salt stress);GO:0016020(membrane);GO:0022626(cytosolic ribosome);GO:0022627(cytosolic small ribosomal subunit)
BraA03g017640.3C	23.09	8.97	26.41	ELD-P1-high	bra-miR9556-5p	1	0	0	GO:0005507(copper ion binding);GO:0005524(ATP binding);GO:0005737(cytoplasm);GO:0005739(mitochondrion);GO:0005774(vacuolar membrane);GO:0005886(plasma membrane);GO:0006954(inflammatory response);GO:0009507(chloroplast);GO:0009570(chloroplast stroma);GO:0009735(response to cytokinin);GO:0009941(chloroplast envelope);GO:0042026(protein refolding)
BraA03g019380.3C	107.18	61.64	126.82	ELD-P1-high	bra-miR9552b-3p	130.333	45.6667	30.3333	GO:0003735(structural constituent of ribosome);GO:0005634(nucleus);GO:0005730(nucleolus);GO:0005737(cytoplasm);GO:0005773(vacuole);GO:0005794(Golgi apparatus);GO:0005829(cytosol);GO:0005840(ribosome);GO:0006412(translation);GO:0008270(zinc ion binding);GO:0009409(response to cold);GO:0009506(plasmodesma);GO:0009507(chloroplast);GO:0019843(rRNA binding);GO:0022625(cytosolic large ribosomal subunit…
BraA03g024620.3C	6.43	3.31	11.46	ELD-P1-high	bra-miR9552b-5p	4.33333	0	1	GO:0003690(double-stranded DNA binding);GO:0005739(mitochondrion);GO:0006355(regulation of transcription, DNA-templated);GO:0009507(chloroplast);GO:0016020(membrane)
BraA03g029650.3C	299.59	139.95	448.95	ELD-P1-high	bra-miR391-3p	1341.67	580	296.333	GO:0003735(structural constituent of ribosome);GO:0005634(nucleus);GO:0005829(cytosol);GO:0005840(ribosome);GO:0006414(translational elongation);GO:0022626(cytosolic ribosome)
BraA03g037400.3C	36.03	14.21	47.64	ELD-P1-high	bra-miR9563a-3p	4	6.33333	3.66667	GO:0003735(structural constituent of ribosome);GO:0005737(cytoplasm);GO:0005840(ribosome);GO:0006412(translation);GO:0019843(rRNA binding);GO:0022626(cytosolic ribosome);GO:0042254(ribosome biogenesis);GO:0046872(metal ion binding)
BraA03g041570.3C	13.06	4.95	11.57	ELD-P1-high	bra-miR396-5p	6600	11121.3	10421.7	GO:0003723(RNA binding);GO:0008168(methyltransferase activity);GO:0032259(methylation)
BraA03g051240.3C	0	2.29	5.83	ELD-P2-high	bra-miR9552b-5p	4.33333	0	1	GO:0003677(DNA binding);GO:0005634(nucleus);GO:0009507(chloroplast);GO:0009534(chloroplast thylakoid);GO:0009535(chloroplast thylakoid membrane);GO:0016363(nuclear matrix);GO:0042646(plastid nucleoid)
BraA03g055090.3C	69.83	13.32	46.37	ELD-P1-high	bra-miR400-5p	614.333	687.667	629	GO:0009507(chloroplast)
BraA03g061080.3C	4.69	23.63	36.33	ELD-P2-high	bra-miR9556-5p	1	0	0	GO:0004553(hydrolase activity, hydrolyzing O-glycosyl compounds);GO:0005576(extracellular region);GO:0005618(cell wall);GO:0010411(xyloglucan metabolic process);GO:0016762(xyloglucan:xyloglucosyl transferase activity);GO:0016798(hydrolase activity, acting on glycosyl bonds);GO:0042546(cell wall biogenesis);GO:0048046(apoplast);GO:0071555(cell wall organization)
BraA04g005180.3C	21.64	8.63	17.1	ELD-P1-high	bra-miR9556-5p	1	0	0	GO:0000166(nucleotide binding);GO:0005634(nucleus);GO:0005829(cytosol);GO:0005886(plasma membrane);GO:0008150(biological_process)
BraA04g007150.3C	33.87	18.86	38.05	ELD-P1-high	bra-miR9559-5p	3.66667	6.66667	1.33333	GO:0003729(mRNA binding);GO:0005737(cytoplasm);GO:0007005(mitochondrion organization);GO:0048312(intracellular distribution of mitochondria)
BraA04g016770.3C	24.57	1.55	14.13	ELD-P1-high	bra-miR5722	16.6667	41.6667	14	GO:0003674(molecular_function);GO:0005768(endosome);GO:0005794(Golgi apparatus);GO:0005802(trans-Golgi network);GO:0008150(biological_process)
BraA04g019380.3C	7.56	18.24	15.05	ELD-P2-high	bra-miR156e	15417.7	27529.3	18135	GO:0005524(ATP binding);GO:0005886(plasma membrane);GO:0006855(drug transmembrane transport);GO:0016021(integral component of membrane);GO:0042335(cuticle development);GO:0042626(ATPase activity, coupled to transmembrane movement of substances)
BraA04g027270.3C	61.41	11.13	52.68	ELD-P1-high	bra-miR9556-5p	1	0	0	GO:0005516(calmodulin binding);GO:0005576(extracellular region);GO:0005886(plasma membrane);GO:0006869(lipid transport);GO:0008289(lipid binding);GO:0009505(plant-type cell wall);GO:0009534(chloroplast thylakoid);GO:0048046(apoplast);GO:0071555(cell wall organization)
BraA04g030710.3C	98.52	67.79	137.67	ELD-P1-high	bra-miR5714	48.3333	6.66667	16.6667	GO:0000911(cytokinesis by cell plate formation);GO:0003735(structural constituent of ribosome);GO:0005730(nucleolus);GO:0005783(endoplasmic reticulum);GO:0005794(Golgi apparatus);GO:0005829(cytosol);GO:0006412(translation);GO:0009507(chloroplast);GO:0009965(leaf morphogenesis);GO:0010090(trichome morphogenesis);GO:0016020(membrane);GO:0022627(cytosolic small ribosomal subunit);GO:0070181(small ri…
BraA05g013100.3C	218.3	71.44	243.87	ELD-P1-high	bra-miR400-3p	444.333	629.333	642.667	GO:0003723(RNA binding);GO:0003735(structural constituent of ribosome);GO:0005737(cytoplasm);GO:0005794(Golgi apparatus);GO:0006412(translation);GO:0009506(plasmodesma);GO:0009651(response to salt stress);GO:0016020(membrane);GO:0022626(cytosolic ribosome);GO:0022627(cytosolic small ribosomal subunit)
BraA05g015230.3C	44.39	25.8	56.82	ELD-P1-high	bra-miR172d-3p	33	25.3333	27	GO:0004222(metalloendopeptidase activity);GO:0006508(proteolysis);GO:0007275(multicellular organism development);GO:0009416(response to light stimulus);GO:0009507(chloroplast);GO:0009630(gravitropism);GO:0009658(chloroplast organization);GO:0009723(response to ethylene);GO:0009959(negative gravitropism);GO:0010027(thylakoid membrane organization);GO:0010207(photosystem II assembly);GO:0016020(mem…
BraA05g016180.3C	130.26	73.62	190.54	ELD-P1-high	bra-miR408-5p	0	2	0.333333	GO:0005515(protein binding);GO:0005524(ATP binding);GO:0005794(Golgi apparatus);GO:0005829(cytosol);GO:0005886(plasma membrane);GO:0006457(protein folding);GO:0008219(cell death);GO:0009409(response to cold);GO:0009507(chloroplast);GO:0009570(chloroplast stroma);GO:0009627(systemic acquired resistance);GO:0009941(chloroplast envelope);GO:0010319(stromule);GO:0016020(membrane);GO:0022626(cytosolic…
BraA05g028920.3C	8.83	20.69	32.43	ELD-P2-high	bra-miR408-5p	0	2	0.333333	GO:0005634(nucleus);GO:0009507(chloroplast);GO:0009536(plastid);GO:0009658(chloroplast organization);GO:0009941(chloroplast envelope)
BraA05g032970.3C	28.36	5.12	25.93	ELD-P1-high	bra-miR396-5p	6600	11121.3	10421.7	NA
BraA06g001130.3C	31.31	11.91	34.81	ELD-P1-high	bra-miR9558	18.3333	9.66667	7	GO:0003677(DNA binding);GO:0005886(plasma membrane);GO:0008150(biological_process)
BraA06g004400.3C	28.13	12.9	38.73	ELD-P1-high	bra-miR9552a-5p	2.66667	28	6.66667	GO:0003677(DNA binding);GO:0005634(nucleus);GO:0008150(biological_process)
BraA06g026930.3C	13.93	1.61	10.7	ELD-P1-high	bra-miR396-5p	6600	11121.3	10421.7	GO:0003677(DNA binding);GO:0003723(RNA binding);GO:0003824(catalytic activity);GO:0009507(chloroplast);GO:0009658(chloroplast organization);GO:0009793(embryo development ending in seed dormancy);GO:0009942(longitudinal axis specification);GO:0046872(metal ion binding);GO:0060918(auxin transport)
BraA06g032530.3C	0	2.23	0.93	ELD-P2-high	bra-miR172d-3p	33	25.3333	27	GO:0003677(DNA binding);GO:0003700(transcription factor activity, sequence-specific DNA binding);GO:0005622(intracellular);GO:0005634(nucleus);GO:0006351(transcription, DNA-templated);GO:0006355(regulation of transcription, DNA-templated);GO:0009873(ethylene-activated signaling pathway)
BraA06g034060.3C	93.43	26.89	81.98	ELD-P1-high	bra-miR156a-3p	111.333	21	61	GO:0005509(calcium ion binding);GO:0009507(chloroplast);GO:0009654(photosystem II oxygen evolving complex);GO:0015979(photosynthesis);GO:0019898(extrinsic component of membrane)
BraA06g041820.3C	28.2	12.21	30.3	ELD-P1-high	bra-miR400-3p	444.333	629.333	642.667	GO:0008150(biological_process);GO:0009507(chloroplast)
BraA07g007500.3C	30.65	10.88	26.24	ELD-P1-high	bra-miR9555b-5p	7.33333	12	6	GO:0004540(ribonuclease activity);GO:0005737(cytoplasm);GO:0006364(rRNA processing)
BraA07g016860.3C	17.22	2.43	27.97	ELD-P1-high	bra-miR9559-5p	3.66667	6.66667	1.33333	GO:0004871(signal transducer activity);GO:0005576(extracellular region);GO:0007267(cell-cell signaling);GO:0009506(plasmodesma);GO:0019722(calcium-mediated signaling);GO:0048046(apoplast)
BraA07g018460.3C	220.75	162.21	253.3	ELD-P1-high	bra-miR391-5p	1147.67	671	554	GO:0005524(ATP binding);GO:0005739(mitochondrion);GO:0005829(cytosol);GO:0006457(protein folding);GO:0009507(chloroplast);GO:0009570(chloroplast stroma);GO:0009579(thylakoid);GO:0009658(chloroplast organization);GO:0009793(embryo development ending in seed dormancy);GO:0009941(chloroplast envelope);GO:0016020(membrane);GO:0022626(cytosolic ribosome);GO:0042026(protein refolding);GO:0048046(apopla…
BraA07g020020.3C	9.46	5.87	12.37	ELD-P1-high	bra-miR5714	48.3333	6.66667	16.6667	GO:0005739(mitochondrion);GO:0008150(biological_process);GO:0009507(chloroplast)
BraA07g022750.3C	64.82	20.65	77.91	ELD-P1-high	bra-miR5722	16.6667	41.6667	14	GO:0000495(box H/ACA snoRNA 3'-end processing);GO:0003723(RNA binding);GO:0005634(nucleus);GO:0005730(nucleolus);GO:0005829(cytosol);GO:0009506(plasmodesma);GO:0009982(pseudouridine synthase activity);GO:0031118(rRNA pseudouridine synthesis);GO:0031120(snRNA pseudouridine synthesis);GO:0031429(box H/ACA snoRNP complex);GO:1990481(mRNA pseudouridine synthesis)
BraA07g038920.3C	1.35	4.17	3.84	ELD-P2-high	bra-miR5717	20	16.6667	15.6667	GO:0006457(protein folding);GO:0009507(chloroplast)
BraA08g000120.3C	52.54	17.29	54.43	ELD-P1-high	bra-miR408-5p	0	2	0.333333	GO:0000154(rRNA modification);GO:0005618(cell wall);GO:0005634(nucleus);GO:0005730(nucleolus);GO:0005829(cytosol);GO:0009506(plasmodesma);GO:0030515(snoRNA binding);GO:0031428(box C/D snoRNP complex);GO:0032040(small-subunit processome)
BraA08g000770.3C	11.94	73.54	50.11	ELD-P2-high	bra-miR391-5p	1147.67	671	554	GO:0003674(molecular_function);GO:0005634(nucleus);GO:0008150(biological_process)
BraA08g018700.3C	107.09	35.23	136.45	ELD-P1-high	bra-miR5722	16.6667	41.6667	14	GO:0003746(translation elongation factor activity);GO:0005622(intracellular);GO:0005759(mitochondrial matrix);GO:0006414(translational elongation);GO:0009507(chloroplast);GO:0009570(chloroplast stroma);GO:0009793(embryo development ending in seed dormancy);GO:0009941(chloroplast envelope);GO:0046686(response to cadmium ion);GO:0070125(mitochondrial translational elongation)
BraA08g029820.3C	35.81	15.57	72.04	ELD-P1-high	bra-miR172d-3p	33	25.3333	27	GO:0005471(ATP:ADP antiporter activity);GO:0005524(ATP binding);GO:0005737(cytoplasm);GO:0005739(mitochondrion);GO:0009507(chloroplast);GO:0009536(plastid);GO:0009941(chloroplast envelope);GO:0016021(integral component of membrane);GO:0031969(chloroplast membrane)
BraA09g001050.3C	22.94	4.81	19.66	ELD-P1-high	bra-miR156a-5p	15264.7	27366.3	17783.3	GO:0003677(DNA binding);GO:0003700(transcription factor activity, sequence-specific DNA binding);GO:0005634(nucleus);GO:0006351(transcription, DNA-templated);GO:0006355(regulation of transcription, DNA-templated);GO:0046983(protein dimerization activity)
BraA09g001670.3C	47.09	32.05	55.2	ELD-P1-high	bra-miR396-5p	6600	11121.3	10421.7	GO:0003924(GTPase activity);GO:0004888(transmembrane signaling receptor activity);GO:0005515(protein binding);GO:0005525(GTP binding);GO:0005829(cytosol);GO:0009507(chloroplast);GO:0009536(plastid);GO:0009707(chloroplast outer membrane);GO:0009941(chloroplast envelope);GO:0016020(membrane);GO:0016021(integral component of membrane);GO:0045036(protein targeting to chloroplast);GO:0046872(metal ion…
BraA09g004370.3C	17.1	6.3	20.99	ELD-P1-high	bra-miR156a-3p	111.333	21	61	GO:0005576(extracellular region);GO:0016829(lyase activity);GO:0030570(pectate lyase activity);GO:0045490(pectin catabolic process);GO:0046872(metal ion binding)
BraA09g005490.3C	10.36	5.84	13.74	ELD-P1-high	bra-miR396-5p	6600	11121.3	10421.7	GO:0004818(glutamate-tRNA ligase activity);GO:0005524(ATP binding);GO:0005737(cytoplasm);GO:0005829(cytosol)
BraA09g005510.3C	16.5	8.14	24.29	ELD-P1-high	bra-miR5716	4.66667	7.66667	3	GO:0003723(RNA binding);GO:0004004(ATP-dependent RNA helicase activity);GO:0004386(helicase activity);GO:0005524(ATP binding);GO:0005634(nucleus);GO:0008026(ATP-dependent helicase activity);GO:0008270(zinc ion binding);GO:0009507(chloroplast);GO:0009570(chloroplast stroma);GO:0009793(embryo development ending in seed dormancy);GO:0009941(chloroplast envelope);GO:0010501(RNA secondary structure un…
BraA09g007590.3C	37.94	21.72	40.27	ELD-P1-high	bra-miR172d-3p	33	25.3333	27	GO:0003674(molecular_function);GO:0009507(chloroplast);GO:0009793(embryo development ending in seed dormancy);GO:0016021(integral component of membrane)
BraA09g012370.3C	3.54	1.24	5.76	ELD-P1-high	bra-miR396-5p	6600	11121.3	10421.7	GO:0005739(mitochondrion);GO:0008150(biological_process)
BraA09g012670.3C	0.47	0	1.83	ELD-P1-high	bra-miR400-5p	614.333	687.667	629	GO:0005739(mitochondrion);GO:0009845(seed germination)
BraA09g036240.3C	5.09	2.44	6.08	ELD-P1-high	bra-miR396-5p	6600	11121.3	10421.7	GO:0004674(protein serine/threonine kinase activity);GO:0005524(ATP binding);GO:0005886(plasma membrane);GO:0006468(protein phosphorylation);GO:0007169(transmembrane receptor protein tyrosine kinase signaling pathway);GO:0016021(integral component of membrane);GO:0016301(kinase activity);GO:0016310(phosphorylation)
BraA09g043950.3C	3.01	2.02	5.59	ELD-P1-high	bra-miR396-5p	6600	11121.3	10421.7	GO:0005524(ATP binding);GO:0005634(nucleus);GO:0006351(transcription, DNA-templated);GO:0006355(regulation of transcription, DNA-templated);GO:0048366(leaf development)
BraA09g057230.3C	51.84	16.26	40.61	ELD-P1-high	bra-miR5717	20	16.6667	15.6667	GO:0003852(2-isopropylmalate synthase activity);GO:0009098(leucine biosynthetic process);GO:0009507(chloroplast);GO:0009570(chloroplast stroma)
BraA10g017410.3C	35.29	3.07	21.77	ELD-P1-high	bra-miR396-5p	6600	11121.3	10421.7	GO:0006457(protein folding);GO:0009507(chloroplast);GO:0016021(integral component of membrane)
BraA10g022160.3C	87.79	171.38	185.36	ELD-P2-high	bra-miR9559-5p	3.66667	6.66667	1.33333	GO:0003871(5-methyltetrahydropteroyltriglutamate-homocysteine S-methyltransferase activity);GO:0005507(copper ion binding);GO:0005737(cytoplasm);GO:0005774(vacuolar membrane);GO:0005777(peroxisome);GO:0005794(Golgi apparatus);GO:0005829(cytosol);GO:0005886(plasma membrane);GO:0008270(zinc ion binding);GO:0008705(methionine synthase activity);GO:0009086(methionine biosynthetic process);GO:0009506(…
BraA10g030930.3C	8.25	1.75	10.96	ELD-P1-high	bra-miR9552b-3p	130.333	45.6667	30.3333	GO:0003723(RNA binding);GO:0004004(ATP-dependent RNA helicase activity);GO:0005524(ATP binding);GO:0005634(nucleus);GO:0008026(ATP-dependent helicase activity);GO:0009409(response to cold);GO:0009414(response to water deprivation);GO:0009651(response to salt stress);GO:0010501(RNA secondary structure unwinding)

## Sheet: Early heading
Gene	P1-H	P2-H	F1-H	Type	miR_name	P1-H	P2-H	F1-H	Annotation
BraA02g026160.3C	89.34	31.05	74.24	ELD-P1-high	bra-miR156b-5p	7134.33	3982	3942.67	GO:0006979(response to oxidative stress);GO:0016020(membrane)
BraA02g039660.3C	662.91	1682.19	1704.97	ELD-P2-high	bra-miR5719	0	4.33333	0.666667	GO:0005576(extracellular region);GO:0006869(lipid transport);GO:0008289(lipid binding)
BraA03g008460.3C	0.32	4.81	2.89	ELD-P2-high	bra-miR156b-5p	7134.33	3982	3942.67	GO:0004842(ubiquitin-protein transferase activity);GO:0005634(nucleus);GO:0016567(protein ubiquitination);GO:0016874(ligase activity)
BraA03g012840.3C	5.6	34.3	22.07	ELD-P2-high	bra-miR396-5p	2939	1879	1777.67	GO:0003677(DNA binding);GO:0004816(asparagine-tRNA ligase activity);GO:0005524(ATP binding);GO:0005737(cytoplasm);GO:0005739(mitochondrion);GO:0005829(cytosol);GO:0006421(asparaginyl-tRNA aminoacylation);GO:0009507(chloroplast);GO:0009793(embryo development ending in seed dormancy);GO:0046686(response to cadmium ion)
BraA03g012890.3C	8.26	0.3	4.3	ELD-P1-high	bra-miR5719	0	4.33333	0.666667	GO:0003779(actin binding);GO:0003785(actin monomer binding);GO:0005634(nucleus);GO:0005737(cytoplasm);GO:0005938(cell cortex);GO:0007010(cytoskeleton organization);GO:0009524(phragmoplast);GO:0015629(actin cytoskeleton);GO:0030036(actin cytoskeleton organization);GO:0042989(sequestering of actin monomers)
BraA03g019010.3C	10.41	2.05	8.93	ELD-P1-high	bra-miR396-5p	2939	1879	1777.67	GO:0005524(ATP binding);GO:0005634(nucleus);GO:0006351(transcription, DNA-templated);GO:0006355(regulation of transcription, DNA-templated);GO:0008285(negative regulation of cell proliferation);GO:0009624(response to nematode);GO:0044212(transcription regulatory region DNA binding);GO:0048364(root development);GO:0048366(leaf development);GO:0061062(regulation of nematode larval development)
BraA03g024000.3C	56.82	128.34	110.91	ELD-P2-high	bra-miR9556-3p	4	0.333333	0.666667	GO:0005739(mitochondrion);GO:0005773(vacuole);GO:0005886(plasma membrane);GO:0005887(integral component of plasma membrane);GO:0006810(transport);GO:0006833(water transport);GO:0009414(response to water deprivation);GO:0009506(plasmodesma);GO:0009941(chloroplast envelope);GO:0009992(cellular water homeostasis);GO:0015250(water channel activity);GO:0015254(glycerol channel activity);GO:0016020(mem…
BraA03g035290.3C	8.76	2.17	7.5	ELD-P1-high	bra-miR5718	39	18	16	GO:0003677(DNA binding);GO:0003700(transcription factor activity, sequence-specific DNA binding);GO:0005634(nucleus);GO:0005829(cytosol);GO:0006355(regulation of transcription, DNA-templated);GO:0046982(protein heterodimerization activity)
BraA03g051240.3C	0	5.22	1.71	ELD-P2-high	bra-miR9552b-3p	26.6667	87.3333	26.3333	GO:0003677(DNA binding);GO:0005634(nucleus);GO:0009507(chloroplast);GO:0009534(chloroplast thylakoid);GO:0009535(chloroplast thylakoid membrane);GO:0016363(nuclear matrix);GO:0042646(plastid nucleoid)
BraA03g060530.3C	0	1.4	0.54	ELD-P2-high	bra-miR5719	0	4.33333	0.666667	GO:0005524(ATP binding);GO:0005737(cytoplasm);GO:0006952(defense response);GO:0007165(signal transduction);GO:0016021(integral component of membrane);GO:0043531(ADP binding)
BraA05g009730.3C	4.87	0.31	2.98	ELD-P1-high	bra-miR9563a-3p	1	6	1	GO:0003950(NAD+ ADP-ribosyltransferase activity);GO:0005634(nucleus);GO:0006970(response to osmotic stress);GO:0006979(response to oxidative stress);GO:0009651(response to salt stress);GO:0009793(embryo development ending in seed dormancy);GO:0010102(lateral root morphogenesis);GO:0016363(nuclear matrix);GO:0048573(photoperiodism, flowering)
BraA05g032970.3C	109.34	76.35	137.84	ELD-P1-high	bra-miR396-5p	2939	1879	1777.67	NA
BraA07g021770.3C	14.6	4.71	12.05	ELD-P1-high	bra-miR156a-3p	52	23.3333	13.6667	GO:0003674(molecular_function);GO:0005634(nucleus);GO:0006351(transcription, DNA-templated);GO:0006355(regulation of transcription, DNA-templated);GO:0008150(biological_process);GO:0048511(rhythmic process)
BraA07g041110.3C	14.39	5.37	14.49	ELD-P1-high	bra-miR158-3p	8268	9144.67	7950.67	GO:0005887(integral component of plasma membrane);GO:0008271(secondary active sulfate transmembrane transporter activity);GO:0015116(sulfate transmembrane transporter activity);GO:0015293(symporter activity)
BraA08g012510.3C	0.04	3.43	1.21	ELD-P2-high	bra-miR398	14457.3	8889	3738.33	GO:0000977(RNA polymerase II regulatory region sequence-specific DNA binding);GO:0001085(RNA polymerase II transcription factor binding);GO:0001228(transcriptional activator activity, RNA polymerase II transcription regulatory region sequence-specific binding);GO:0003682(chromatin binding);GO:0003700(transcription factor activity, sequence-specific DNA binding);GO:0005634(nucleus);GO:0005667(tran…
BraA08g019370.3C	0.1	14.43	6.24	ELD-P2-high	bra-miR396-5p	2939	1879	1777.67	GO:0003674(molecular_function);GO:0005634(nucleus);GO:0005875(microtubule associated complex);GO:0009507(chloroplast)
BraA09g010440.3C	0.2	3.3	3.89	ELD-P2-high	bra-miR9557	4	125.333	36.3333	GO:0000038(very long-chain fatty acid metabolic process);GO:0005634(nucleus);GO:0005789(endoplasmic reticulum membrane);GO:0006633(fatty acid biosynthetic process);GO:0009409(response to cold);GO:0009416(response to light stimulus);GO:0016021(integral component of membrane);GO:0016747(transferase activity, transferring acyl groups other than amino-acyl groups);GO:0042335(cuticle development)
BraA09g041700.3C	4.94	17.05	21.1	ELD-P2-high	bra-miR158-5p	396	1121	391	GO:0005575(cellular_component);GO:0016491(oxidoreductase activity);GO:0055114(oxidation-reduction process)
BraA09g043950.3C	2.46	2.22	3.66	ELD-P1-high	bra-miR396-5p	2939	1879	1777.67	GO:0005524(ATP binding);GO:0005634(nucleus);GO:0006351(transcription, DNA-templated);GO:0006355(regulation of transcription, DNA-templated);GO:0048366(leaf development)
BraA10g009650.3C	1.55	1357.63	666.63	ELD-P2-high	bra-miR390	12153.7	5986.33	6923.33	GO:0000272(polysaccharide catabolic process);GO:0004568(chitinase activity);GO:0005576(extracellular region);GO:0006032(chitin catabolic process);GO:0006952(defense response);GO:0008061(chitin binding);GO:0016998(cell wall macromolecule catabolic process)
BraA10g023190.3C	30.55	19.45	40.92	ELD-P1-high	bra-miR319-3p	95	86.6667	82.3333	GO:0004356(glutamate-ammonia ligase activity);GO:0005515(protein binding);GO:0005524(ATP binding);GO:0005737(cytoplasm);GO:0005829(cytosol);GO:0006542(glutamine biosynthetic process);GO:0009399(nitrogen fixation);GO:0042128(nitrate assimilation)
