# Supplementary material for: Genome-wide analysis of changes in miRNA and target gene expression reveals key roles in heterosis for Chinese cabbage biomass
Source: Hortic Res. 2021 Mar 1;8:39. doi: 10.1038/s41438-021-00474-6 (PMC7917107; doi:10.1038/s41438-021-00474-6)
Supplement: Supplementary file 18 — Supplementary Table S11 [file 41438_2021_474_MOESM18_ESM.xlsx]

## Sheet: Photosynthetic genes
Gene	Chr	start	end	Annotation	Abbreviation	Tair Gene	miRNA
BraA01g021200.3C	A01	11544054	11550449	pyruvate, orthophosphate dikinase	ppdK.1	AT4G15530
BraA01g038350.3C	A01	26020122	26021067	PLASTID RIBOSOMAL PROTEIN OF THE 30S SUBUNIT 10	PRPS10	AT3G13120
BraA01g043580.3C	A01	28914712	28916606	CYSTEINE SYNTHASE 26	CS26	AT3G03630
BraA03g040550.3C	A03	20183468	20184573	EARLY LIGHT-INDUCABLE PROTEIN	ELIP	AT3G22840
BraA03g046280.3C	A03	23438697	23444186	pyruvate, orthophosphate dikinase	ppdK.2	AT4G15530
BraA03g053770.3C	A03	27831051	27832870	GENES NECESSARY FOR THE ACHIEVEMENT OF RUBISCO ACCUMULATION 5	NARA5	AT4G27600
BraA03g056150.3C	A03	29416512	29419602	PIGMENT DEFECTIVE 327	PDE327	AT4G30720
BraA05g039820.3C	A05	27101715	27103149	photosystem II oxygen-evolving enhancer protein 2	psbP.1	AT3G05410
BraA06g036050.3C	A06	24235644	24236830	SH2 DOMAIN PROTEIN A	SHA	AT1G17040
BraA07g040110.3C	A07	27264273	27265682	photosystem II oxygen-evolving enhancer protein 2	psbP.2	AT1G76450
BraA09g032450.3C	A09	25209932	25211430	HEME OXYGENASE 2	HO2	AT2G26550
BraA09g046830.3C	A09	35581334	35582810	FERRITIN	FER3	AT3G56090
BraA10g026690.3C	A10	17705275	17707191	photosystem II oxygen-evolving enhancer protein 2	psbP.4	AT5G11450
BraA05g032830.3C	A05	23734636	23736368	epithiospecifier modifier 1	ESM1	AT3G14210
BraA08g024730.3C	A08	17995091	17995792	SALT TOLERANCE ZINC FINGER	ZAT10	AT1G27730
BraA06g005690.3C	A06	3334263	3340166	RNA polymerase sigma factor sigB	ABC1	AT1G08540
BraA09g035160.3C	A09	27830055	27830858	Chlorophyll a-b binding protein 1	LHCB1.2	AT1G29910	bra-miR5722-5p
BraA01g028620.3C	A01	18802673	18803119	ferredoxin	petF	AT1G60950
BraA02g037040.3C	A02	25959579	25960635	COFACTOR ASSEMBLY OF COMPLEX C	CCB1	AT3G26710
BraA03g015130.3C	A03	6736108	6737885	CHLORORESPIRATION REDUCTION 1	CRR1	AT5G52100
BraA03g022530.3C	A03	10850113	10850913	PLASTID RIBOSOMAL PROTEINS OF THE 50S SUBUNIT,	PRPL3	AT2G43030	bra-miR172a
BraA05g011400.3C	A05	6104497	6106240	DIFFERENTIATION AND GREENING-LIKE	DAL1	AT2G33430
BraA05g015230.3C	A05	8828696	8831625	AMMONIUM OVERLY SENSITIVE 1	AMOS1	AT5G35220	bra-miR172d-3p
BraA05g023170.3C	A05	17002128	17002883	glycine cleavage system H protein	GDH3	AT1G32470
BraA06g024130.3C	A06	16617815	16618464	BUNDLE SHEATH DEFECTIVE 2	BDS2	AT3G47650
BraA06g044180.3C	A06	28742749	28745684	cyanobacterial cell division protein	Ftn2	AT5G42480
BraA08g031350.3C	A08	21042122	21044597	SERYL-TRNA SYNTHETASE	SRS.1	AT1G11870
BraA09g051360.3C	A09	37803748	37805021	RING-H2 finger protein ATL5	ATL5	AT3G61870
BraA09g061160.3C	A09	42726345	42728826	SERYL-TRNA SYNTHETASE	SRS.2	AT1G11870
BraA08g011230.3C	A08	9829622	9830871	photosystem II oxygen-evolving enhancer protein 2	psbP.3	AT4G15510
BraA01g028360.3C	A01	18586898	18588850	ABERRANT CHLOROPLAST DEVELOPMENT 4	ABC4	AT1G60600	bra-miR396-5p
BraA07g039570.3C	A07	27055272	27055784	plastocyanin	petE	AT1G76100
BraA09g047850.3C	A09	36114617	36116315	PEPTIDE CHAIN RELEASE FACTOR 3	PRFB3	AT3G57190
BraA01g039510.3C	A01	26607198	26608895	2-CYS PEROXIREDOXIN A	2CPA	AT3G11630
BraA02g031060.3C	A02	21174681	21177212	CADMIUM SENSITIVE 1	CAD1.1	AT5G44070
BraA02g032320.3C	A02	22258772	22260232	MAGNESIUM CHELATASE I2	CHLI	AT5G45930
BraA03g003270.3C	A03	1444254	1444800	WPP domain-interacting tail-anchored protein 1	RIQ1	AT5G08050
BraA03g019420.3C	A03	9191162	9192458	29 kDa ribonucleoprotein	cp29.1	AT2G37220
BraA04g003450.3C	A04	2156824	2157667	β-1,3-GLUCANASE 3	ATBG3	AT3G57240
BraA04g026350.3C	A04	18775839	18777946	29 kDa ribonucleoprotein	cp29.2	AT2G37220
BraA05g004390.3C	A05	2261685	2270997	BETA GLUCOSIDASE 26	BGLU26	AT2G44490
BraA06g020840.3C	A06	12101065	12102619	MITOGEN-ACTIVATED PROTEIN KINASE 3	MPK3	AT3G45640
BraA06g036660.3C	A06	24571138	24573589	mitochondrial chaperone BCS1-B	RPS2	AT3G28930
BraA06g043350.3C	A06	28317232	28319628	CADMIUM SENSITIVE 1	CAD1.2	AT5G44070
BraA07g027990.3C	A07	21016780	21019925	ATTY ACID BIOSYNTHESIS 1	FAB1	AT1G74960
BraA08g002230.3C	A08	1588748	1589341	photosystem I subunit VI	psaH	AT1G52230
BraA09g001640.3C	A09	978480	979665	Thylakoid lumenal 16.5 kDa protein	MPH2	AT4G02530
BraA10g029000.3C	A10	18630661	18631688	2-Cys peroxiredoxin BAS1-like	PrxB	AT5G06290
BraA01g044810.3C	A01	29518958	29521894	Beta carbonic anhydrase 1	betaCA1	AT3G01500
BraA02g038460.3C	A02	26820534	26821402	avirulence induced gene	AIG2	AT3G28940
BraA02g017390.3C	A02	9523804	9524626	ribulose-bisphosphate carboxylase large chain	rbcL.1	AT1G67090
BraA02g017420.3C	A02	9539167	9540001	ribulose-bisphosphate carboxylase large chain	rbcL.2	AT1G67090
BraA04g010950.3C	A04	8654619	8655432	ribulose-bisphosphate carboxylase large chain	rbcL.3	AT5G38420
BraA06g033980.3C	A06	23148821	23150735	alanine transaminase	GPT.1	AT1G70580
BraA07g022090.3C	A07	17888171	17893691	triosephosphate isomerase	TPI	AT3G55440
BraA07g035330.3C	A07	24982236	24984474	alanine transaminase	GPT.2	AT1G70580
BraA09g010020.3C	A09	5702365	5707253	malate dehydrogenase (decarboxylating)	E1.1.1.39	AT2G13560	bra-miR158-3p
BraA05g032950.3C	A05	23806478	23810836	Aldolase-type TIM barrel family protein;(source:Ar	TIM	AT3G14130

## Sheet: chlorophyll synthesis genes
Gene	Chr	start	end	Annotation	Abbreviation	Tair Gene	miRNA
BraA09g043060.3C	A09	33356442	33361998	ERBB-3 BINDING PROTEIN 1	CHLG2	AT3G51820
BraA01g022230.3C	A01	12416448	12418822	Chlorophyll synthase	CHLG1	AT3G51820
BraA08g035300.3C	A08	22706482	22708013	Protochlorophyllide reductase C	PORC	AT1G03630
BraA03g053700.3C	A03	27798288	27799754	Protochlorophyllide reductase B	PORB2	AT4G27440
BraA01g018190.3C	A01	9689819	9691407	Protochlorophyllide reductase B	PORB1	AT4G27440
BraA10g021490.3C	A10	15356605	15357837	Divinyl chlorophyllide a 8-vinyl-reductase	DVR	AT5G18660
BraA09g047550.3C	A09	35929654	35935032	Chlorophyll synthase	CHL27.2	AT3G51820
BraA07g022590.3C	A07	18182824	18184636	Chlorophyll synthase	CHL27.1	AT3G51820
BraA03g052230.3C	A03	26988394	26989676	Magnesium protoporphyrin IX methyltransferase	CHLM	AT4G25080	bra-miR162-3p
BraA02g032320.3C	A02	22258772	22260232	Magnesium-chelatase subunit ChlI-2	CHLI2	AT5G45930
BraA10g024790.3C	A10	16856651	16860325	Protoporphyrinogen oxidase 2	HEMG2	AT5G14220
BraA10g001110.3C	A10	583465	586142	Protoporphyrinogen oxidase 1	PPOX	AT4G01690
BraA10g002030.3C	A10	1054500	1055953	Coproporphyrinogen III oxidase	HEMF2	AT1G03475
BraA09g065310.3C	A09	44597970	44599730	Coproporphyrinogen III oxidase	HEMF1	AT1G03475
BraA04g028660.3C	A04	20013386	20015051	Uroporphyrinogen decarboxylase 2	HEME2	AT2G40490
BraA09g052610.3C	A09	38370637	38372807	Uroporphyrinogen-III synthase	HEMD	AT2G26540	bra-miR9553-5p
BraA10g030600.3C	A10	19309518	19311235	Porphobilinogen deaminase	HEMC3	AT5G08280
BraA03g003420.3C	A03	1501480	1503763	Porphobilinogen deaminase	HEMC2	AT5G08280
BraA02g002650.3C	A02	1319278	1321273	Porphobilinogen deaminase	HEMC1	AT5G08280
BraA07g034610.3C	A07	24570263	24572522	Delta-aminolevulinic acid dehydratase 1	HEMB1	AT1G69740
BraA09g007910.3C	A09	4543479	4545427	Glutamate-1-semialdehyde 2,1-aminomutase	GSA1.2	AT5G63570
BraA06g027050.3C	A06	18973774	18975575	Glutamate-1-semialdehyde 2,1-aminomutase	GSA1.1	AT5G63570	bra-miR9555a
BraA01g024770.3C	A01	14515600	14517402	Glutamyl-tRNA reductase 2	HEMA3	AT2G31250
BraA09g018050.3C	A09	11404024	11406081	Glutamyl-tRNA reductase 1	HEMA1.2	AT1G58290	bra-miR396-5p
BraA01g027430.3C	A01	17693299	17695047	Glutamyl-tRNA reductase 1	HEMA1.1	AT1G58290
BraA09g005490.3C	A09	3235386	3238968	Glutamate--tRNA ligase	EARS2	AT5G26710	bra-miR396-5p
BraA06g027520.3C	A06	19225417	19228132	Glutamate--tRNA ligase	EARS1	AT5G64050	bra-miR5722-5p
