# Supplementary material for: Genome-wide analysis of changes in miRNA and target gene expression reveals key roles in heterosis for Chinese cabbage biomass
Source: Hortic Res. 2021 Mar 1;8:39. doi: 10.1038/s41438-021-00474-6 (PMC7917107; doi:10.1038/s41438-021-00474-6)
Supplement: Supplementary file 19 — Supplementary Table S12 [file 41438_2021_474_MOESM19_ESM.xlsx]

## Sheet: Sheet1
miRNA	Forward primer(5->3)
bra-miR156a	TGACAGAAGAGAGTGAGCAC
bra-miR396	GCTCAAGAAAGCTGTGGGAAA
bra-miR319	TTGGACTGAAGGGAGCTCCCT
bra-miR5722	TGAAATAGAGTCATGTGGAACG
5S	GGAGACCGCCTGGGAATA
