# Supplementary material for: Genome-wide analysis of changes in miRNA and target gene expression reveals key roles in heterosis for Chinese cabbage biomass
Source: Hortic Res. 2021 Mar 1;8:39. doi: 10.1038/s41438-021-00474-6 (PMC7917107; doi:10.1038/s41438-021-00474-6)
Supplement: Supplementary file 20 — Supplementary Table S13 [file 41438_2021_474_MOESM20_ESM.xlsx]

## Sheet: Sheet1
Gene	Forward Primer	Reverse Primer	Fragment size
GAPDH	CAGGTTTGGAATTGTCGAGG	GAGCTGTGGAAGCACCTTTC	175 bp
BrGRF4.2	TCTGCAACATAACTTCCCTCAT	CGCAATACTTGTAACTGGCTAC	143 bp
BrLHCB1.2	CATTGGGTCTTGCTACCG	AGAGAACATATCCAATCTTCCG	83 bp
